# Supplementary material for: Identification of Proteins Enriched in Rice Egg or Sperm Cells by Single-Cell Proteomics
Source: PLoS One. 2013 Jul 25;8(7):e69578. doi: 10.1371/journal.pone.0069578 (PMC3723872; doi:10.1371/journal.pone.0069578)
Supplement: Table S1 — DNA primers used for quantitative PCR. (XLS) [file pone.0069578.s004.xls]

## Sheet: Table S1
Table S1. DNA primers used for quantitative PCR.
Gene locus	Forward	Reverse
Os06g0602400	ATGTGGCTCTGTTGGGAAGT	TGTCGATCAGCTGCCACTTA
Os05g0115600	TTCCTCGCCAAGAAGAAGTG	TGAAGCAGACATGGAGCAAA
Os03g0276800	TCACCATCAAGAGCGACAAG	TAGGGTGCCACATAGCCTTC
Os01g0267600	AGGCGTATTCAGGTCATGCT	CAGTCGGACCATGTTGATGA
Os11g0255300	TGTGTGCTTCGCTGAAAGTAG	CTGATTTGACACCTGGCGTA
Os01g0323100	TCCATGGATTCCAAATGTGT	TGCGACAATTTACAGCAACAG
Os02g0601300 (GAPDH)	ATCGACCTGATCCGTCACAT	TTTCGACGGACATAAAACCA
Os02g0161900 (ubiqutin)	TCCGTGGTGGTCAGTAATCA	ACTGCTGTCCCACAGGAAAC
