# Supplementary material for: Identification of Proteins Enriched in Rice Egg or Sperm Cells by Single-Cell Proteomics
Source: PLoS One. 2013 Jul 25;8(7):e69578. doi: 10.1371/journal.pone.0069578 (PMC3723872; doi:10.1371/journal.pone.0069578)
Supplement: Table S2 — DNA primers used for PCR-based genotyping of rice TOS17 mutants. (XLS) [file pone.0069578.s005.xls]

## Sheet: Table S2
Table S2. DNA primers used for PCR-based genotyping of rice TOS17 mutants
Locus	TOS line ID	Prime sequences
Os05g0168800	NG2523	CCAATTTCAGCCTCAAGAGC
Os12g0600100	NC3762	GCGCAGCTGTGAAAATGTAA
Os06g0175800	NG6352	CTGCAATTCAATTTGGTTGTG
Os05g0555600	NG4286	CCACTTCTCTTGCCTTTTGC
Os07g0639600	NE5061	GCAAGGTGCTGACTGCATTA
Os05g0144900	NC5278	TACAACGAAAACCACTGCCA
Os07g0625500	NG6475	GACCACTCACCGATCAATCC
Os01g0323100	ND1303	ACGGAGGTGAAAAGCAAAGA
Os11g0143400	ND8640	TCGATGAAGAAATTTTGCCC
Os04g0223500	NF2670	CCCATTCCAGGACATCATTC
Os04g0223901	NF2610	CTAGGGCCATAAACGTCGAA
