# Supplementary material for: Identification of Proteins Enriched in Rice Egg or Sperm Cells by Single-Cell Proteomics
Source: PLoS One. 2013 Jul 25;8(7):e69578. doi: 10.1371/journal.pone.0069578 (PMC3723872; doi:10.1371/journal.pone.0069578)
Supplement: Table S3 — DNA primers used for PCR-based genotyping of Arabidopsis mutants. (XLS) [file pone.0069578.s006.xls]

## Sheet: Table S3
Table S3. DNA primers used for PCR-based genotyping of Arabidopsis mutants
Locus (rice)	Locus (Arabidopsis orthologue)	mutant ID	Forward	Reverse
Os01g0895100	At1g65260	SAIL_798_C12	TTCAAAAGAGCTTATGAGCGC	GTTGGGAAACATGGTTCATTG
Os01g0771100	At4g32605	SAIL_386_B05	GTGAAGTGAAGAGCAACTCGG	CACCAGTACTTCCTTCAAGCG
Os05g0164900	At5g01660	SALK_015342	TGTTTGGCTTATGCAACATTG	CAGTCAGCTAACGAACAAGGC
Os03g0583900	At1g01040	SALK_081595	CTTTCAAGAACATTGGCAAGC	CGTACTCGTAATTGGGACGAG
Os09g0471100	At2g22420	SAIL_827_A08	CCTAATCTCACCAGGTCTCCC	ATAGAAATTGGAATGCCCACC
Os08g0530400	At3g01910	SALK_018293)	TCATCTTCATGGATCCCATTC	AAAACTGTGGAAATGTGCAGG
Os02g0510200	At3g48560	SAIL_910_E06	AATCAAGCTTAAGCTCCTCCG	AAACCCGAAACATTCATCTCC
Os02g0754500	At5g09420	SALK_078997	AAAGGCTGCTGGGACTCTAAC	AAAAGAGAAGATTCGCCTTGG
Os10g0563600	At5g07460	SALK_106118	GATGCTCAAGAACATTGCCTG	GACTTGCTCTGCTTTCAGTGG
Os01g0276500	At1g31860	SALK_027157	ACATCTGTCCTCCACAACCTG	AACATCAGCCATCTCTGATGG
Os03g0126000	At5g17990	SALK_142670	CCTTTGCTACTTTTGCACCAC	AATCGAGTGATGGTTATTGCG
Os01g0876900	At1g71310	SAIL_25_H08	AGGCAAGAAGGCAAAGAACTC	CAAGCACTTTCGTTTTCAGATG
Os04g0569000	At1g63160	SAIL_6_C02	AATTAGGGCATTTTGGGTTTG	AAAGCGTTGTGATAATGTCGG
Os05g0399700	At3g12500	SALK_005725	ACGTTATACGAAACGTGTCGG	ACGCAAAGAAAAATGTTTTGG
Os12g0560700	At4g02060	SALK_095847	CAGACGTTGCTTCCAGATAGG	TGATCCTCATCAGCAGATTCC
Os03g0181500	At2g26250	SALK_015616	TGTTTCTAAGGCCATTGTTGC	TGGAATCTGGTATGAGTTGGC
Os01g0945800	At4g36960	SALK_068296	TTCTTGCCAGGAAGAGATGAG	ACGATCTGCAACACCATTTTC
Os03g0824400	At1g20570	SALK_051746	CAATTTGCTCGCCTTGTAAAG	GCTTAGACACCCTAATTCCGG
Os04g0435500	At1g77290	SALK_003671	ATTGATTGGTTTATTTGGCCC	AACTTCCCGTTTTCAGGAATG
Os05g0401100	At1g54780	SALK_109618	GCTATCCTTTACGGTTGGACC	CTCCTCCTCTCAATCCCAAAC
