# Supplementary material for: Identification of Proteins Enriched in Rice Egg or Sperm Cells by Single-Cell Proteomics
Source: PLoS One. 2013 Jul 25;8(7):e69578. doi: 10.1371/journal.pone.0069578 (PMC3723872; doi:10.1371/journal.pone.0069578)
Supplement: Table S6 — Proteins detected in rice callus by LC-MS/MS. (XLS) [file pone.0069578.s009.xls]

## Sheet: Table S6
Table S6. Proteins detected in rice callus by LC-MS/MS analysis. (a) Protein annotations are referred from The Rice Annotation Project Database (RAPDB). (b) The left- and right-most ends of the number represent modification of the N- and C-terminal residues of the peptide, respectively. The number between them represents the side chain of each corresponding amino acid. 0, no modification; 1, N-te…
cDNA accession	Gene locus	Proteina	Protein MW	Peptide identified	Modificationb	Startc	Endc	m/z	Charge	Delta mass (ppm)	Expect score (P-value)d	Number of spectrum identifiede
AK121523	Os01g0100700	Similar to 40S ribosomal protein S5-1. (Os01t0100700-01)	22425.8	R-VNQAIYLLTTGAR-E	000000000000000	143	155	710.398	2	-5.11593	2.3885e-07	8	Os01g0100700|AK121523VNQAIYLLTTGAR000000000000000
AK121523	Os01g0100700	Similar to 40S ribosomal protein S5-1. (Os01t0100700-01)	22425.8	M-AVVEQPQQQVVK-L	10000000000000	2	13	697.886	2	0.0264704	0.00149057	8	Os01g0100700|AK121523AVVEQPQQQVVK10000000000000
AK121523	Os01g0100700	Similar to 40S ribosomal protein S5-1. (Os01t0100700-01)	22425.8	R-LTNSLMMHGR-N	000000330000	68	77	596.285	2	0.790233	0.00462059	8	Os01g0100700|AK121523LTNSLMMHGR000000330000
AK121523	Os01g0100700	Similar to 40S ribosomal protein S5-1. (Os01t0100700-01)	22425.8	R-QAVDISPLR-R	00000000000	133	141	499.783	2	-3.95973	0.00654977	8	Os01g0100700|AK121523QAVDISPLR00000000000
AK121523	Os01g0100700	Similar to 40S ribosomal protein S5-1. (Os01t0100700-01)	22425.8	K-GSSNSYAIK-K	00000000000	179	187	463.733	2	0.39054	0.00822772	8	Os01g0100700|AK121523GSSNSYAIK00000000000
AK121523	Os01g0100700	Similar to 40S ribosomal protein S5-1. (Os01t0100700-01)	22425.8	R-RVNQAIYLLTTGAR-E	0000000000000000	142	155	788.453	2	1.16282	0.0139039	8	Os01g0100700|AK121523RVNQAIYLLTTGAR0000000000000000
AK121523	Os01g0100700	Similar to 40S ribosomal protein S5-1. (Os01t0100700-01)	22425.8	R-RQAVDISPLR-R	000000000000	132	141	577.835	2	-1.39071	0.0355261	8	Os01g0100700|AK121523RQAVDISPLR000000000000
AK063774	Os01g0102700	Translocon-associated beta family protein. (Os01t0102700-01)	22802.1	K-EAFELVSGEMSK-T	00000000003000	71	82	671.807	2	-9.02551	8.15274e-07	5	Os01g0102700|AK063774EAFELVSGEMSK00000000003000
AK063774	Os01g0102700	Translocon-associated beta family protein. (Os01t0102700-01)	22802.1	R-LDPGVTASHAFVLETK-V	000000000000000000	87	102	842.948	2	-0.892226	8.51748e-07	5	Os01g0102700|AK063774LDPGVTASHAFVLETK000000000000000000
AK063774	Os01g0102700	Translocon-associated beta family protein. (Os01t0102700-01)	22802.1	R-FQGSPAVITYR-V	0000000000000	107	117	619.829	2	-1.31677	0.000178287	5	Os01g0102700|AK063774FQGSPAVITYR0000000000000
AK063774	Os01g0102700	Translocon-associated beta family protein. (Os01t0102700-01)	22802.1	K-AALQEAYSTPILALDVLAERPPEK-K	00000000000000000000000000	122	145	865.807	3	1.55896	0.0129401	5	Os01g0102700|AK063774AALQEAYSTPILALDVLAERPPEK00000000000000000000000000
AK071375	Os01g0104400	Ricin B-related lectin domain containing protein. (Os01t0104400-01), Ricin B-related lectin domain containing protein. (Os01t0104400-02), Ricin B-related lectin domain containing protein. (Os01t0104400-03)	30411.5	R-YNPEYMDESVLWTESR-D	000000300000000000	198	213	1017.94	2	-1.07807	0.000140075	1	Os01g0104400|AK071375YNPEYMDESVLWTESR000000300000000000
AK071375	Os01g0104400	Ricin B-related lectin domain containing protein. (Os01t0104400-01), Ricin B-related lectin domain containing protein. (Os01t0104400-02), Ricin B-related lectin domain containing protein. (Os01t0104400-03)	30411.5	K-AGEDNYSLAVR-D	0000000000000	125	135	597.79	2	-2.18271	0.00205215	1	Os01g0104400|AK071375AGEDNYSLAVR0000000000000
AK100688	Os01g0110700	Similar to Phosphoenolpyruvate carboxylase (EC 4.1.1.31). (Os01t0110700-01), Similar to Phosphoenolpyruvate carboxylase. (Os01t0110700-02)	116904	R-LVLPAWLGVGR-G	0000000000000	882	892	590.863	2	-1.08639	0.00228018	2	Os01g0110700|AK100688LVLPAWLGVGR0000000000000
AK100688	Os01g0110700	Similar to Phosphoenolpyruvate carboxylase (EC 4.1.1.31). (Os01t0110700-01), Similar to Phosphoenolpyruvate carboxylase. (Os01t0110700-02)	116904	R-VVPLFETVNDLR-E	00000000000000	652	663	701.389	2	-2.19605	0.00785843	2	Os01g0110700|AK100688VVPLFETVNDLR00000000000000
AK099387	Os01g0118000	Similar to Fructose-bisphosphate aldolase (EC 4.1.2.13) (Fragment). (Os01t0118000-01)	42322.9	R-LASIGLDNTEVNR-Q	000000000000000	73	85	701.37	2	-0.177255	2.47826e-06	5	Os01g0118000|AK099387LASIGLDNTEVNR000000000000000
AK099387	Os01g0118000	Similar to Fructose-bisphosphate aldolase (EC 4.1.2.13) (Fragment). (Os01t0118000-01)	42322.9	K-ANSLAQLGR-Y	00000000000	359	367	465.262	2	0.0053617	0.000320183	5	Os01g0118000|AK099387ANSLAQLGR00000000000
AK099387	Os01g0118000	Similar to Fructose-bisphosphate aldolase (EC 4.1.2.13) (Fragment). (Os01t0118000-01)	42322.9	R-AKANSLAQLGR-Y	0000000000000	357	367	564.828	2	-0.194403	0.000649029	5	Os01g0118000|AK099387AKANSLAQLGR0000000000000
AK099387	Os01g0118000	Similar to Fructose-bisphosphate aldolase (EC 4.1.2.13) (Fragment). (Os01t0118000-01)	42322.9	K-TWQGRPENVEAAQK-A	0000000000000000	338	351	807.405	2	-0.604889	0.00477368	5	Os01g0118000|AK099387TWQGRPENVEAAQK0000000000000000
AK104753	Os01g0120400	Alanyl-tRNA synthetase, class IIc family protein. (Os01t0120400-01), Alanyl-tRNA synthetase, class IIc family protein. (Os01t0120400-02)	28445.3	R-FIVDDVRMK-D	00000000300	74	82	569.792	2	-14.7057	0.00141383	1	Os01g0120400|AK104753FIVDDVRMK00000000300
AK122166	Os01g0120800	Similar to Eukaryotic translation initiation factor 3 subunit 10 (eIF-3 theta) (Eukaryotic translation initiation factor 3 large subunit) (eIF3a). (Os01t0120800-01), Similar to Translation initiation factor 3. (Os01t0120800-02), Similar to Translation initiation factor 3. (Os01t0120800-03), Similar to Translation initiation factor 3. (Os01t0120800-04), Similar to Translation initiation factor 3. …	114322	K-IATELSLWQEAFR-S	000000000000000	240	252	782.41	2	-2.78076	1.11189e-05	6	Os01g0120800|AK122166IATELSLWQEAFR000000000000000
AK122166	Os01g0120800	Similar to Eukaryotic translation initiation factor 3 subunit 10 (eIF-3 theta) (Eukaryotic translation initiation factor 3 large subunit) (eIF3a). (Os01t0120800-01), Similar to Translation initiation factor 3. (Os01t0120800-02), Similar to Translation initiation factor 3. (Os01t0120800-03), Similar to Translation initiation factor 3. (Os01t0120800-04), Similar to Translation initiation factor 3. …	114322	K-KPVLQGEVTK-E	000000000000	650	659	549.828	2	-3.05626	6.73258e-05	6	Os01g0120800|AK122166KPVLQGEVTK000000000000
AK122166	Os01g0120800	Similar to Eukaryotic translation initiation factor 3 subunit 10 (eIF-3 theta) (Eukaryotic translation initiation factor 3 large subunit) (eIF3a). (Os01t0120800-01), Similar to Translation initiation factor 3. (Os01t0120800-02), Similar to Translation initiation factor 3. (Os01t0120800-03), Similar to Translation initiation factor 3. (Os01t0120800-04), Similar to Translation initiation factor 3. …	114322	K-QAALQALHDLITSK-R	2000000000000000	24	37	746.414	2	2.21294	0.00875889	6	Os01g0120800|AK122166QAALQALHDLITSK2000000000000000
AK122166	Os01g0120800	Similar to Eukaryotic translation initiation factor 3 subunit 10 (eIF-3 theta) (Eukaryotic translation initiation factor 3 large subunit) (eIF3a). (Os01t0120800-01), Similar to Translation initiation factor 3. (Os01t0120800-02), Similar to Translation initiation factor 3. (Os01t0120800-03), Similar to Translation initiation factor 3. (Os01t0120800-04), Similar to Translation initiation factor 3. …	114322	M-ATFAKPENALK-R	1000000000000	2	12	616.335	2	-4.99642	0.01593	6	Os01g0120800|AK122166ATFAKPENALK1000000000000
AK122166	Os01g0120800	Similar to Eukaryotic translation initiation factor 3 subunit 10 (eIF-3 theta) (Eukaryotic translation initiation factor 3 large subunit) (eIF3a). (Os01t0120800-01), Similar to Translation initiation factor 3. (Os01t0120800-02), Similar to Translation initiation factor 3. (Os01t0120800-03), Similar to Translation initiation factor 3. (Os01t0120800-04), Similar to Translation initiation factor 3. …	114322	R-YSSSSSSSTWSSR-R	000000000000000	972	984	704.804	2	1.94669	0.0307753	6	Os01g0120800|AK122166YSSSSSSSTWSSR000000000000000
AK122166	Os01g0120800	Similar to Eukaryotic translation initiation factor 3 subunit 10 (eIF-3 theta) (Eukaryotic translation initiation factor 3 large subunit) (eIF3a). (Os01t0120800-01), Similar to Translation initiation factor 3. (Os01t0120800-02), Similar to Translation initiation factor 3. (Os01t0120800-03), Similar to Translation initiation factor 3. (Os01t0120800-04), Similar to Translation initiation factor 3. …	114322	R-ASLFSELAAK-G	000000000000	375	384	518.784	2	-5.98316	0.0479222	6	Os01g0120800|AK122166ASLFSELAAK000000000000
AK105015	Os01g0125600	Heavy metal transport/detoxification protein domain containing protein. (Os01t0125600-01)	46103.9	K-DEDFKLVK-I	0000000000	4	11	497.271	2	9.62814	0.00264269	2	Os01g0125600|AK105015DEDFKLVK0000000000
AK121214	Os01g0128400	Conserved hypothetical protein. (Os01t0128400-01), Similar to predicted protein. (Os01t0128400-02)	63774.3	R-DLVLQLLER-I	00000000000	342	350	549.829	2	-0.718906	7.36185e-06	1	Os01g0128400|AK121214DLVLQLLER00000000000
AK102309	Os01g0130400	Similar to Alpha-xylosidase precursor (Fragment). (Os01t0130400-01)	103825	K-LSVLGLEGTGR-D	0000000000000	856	866	551.316	2	-0.873581	1.50813e-07	15	Os01g0130400|AK102309LSVLGLEGTGR0000000000000
AK102309	Os01g0130400	Similar to Alpha-xylosidase precursor (Fragment). (Os01t0130400-01)	103825	R-DAALYGLGENTQPGGIR-L	0000000000000000000	185	201	866.436	2	-1.06116	7.82467e-07	15	Os01g0130400|AK102309DAALYGLGENTQPGGIR0000000000000000000
AK102309	Os01g0130400	Similar to Alpha-xylosidase precursor (Fragment). (Os01t0130400-01)	103825	R-SEVELGSYSLQK-G	00000000000000	838	849	670.34	2	-1.42921	3.96377e-06	15	Os01g0130400|AK102309SEVELGSYSLQK00000000000000
AK102309	Os01g0130400	Similar to Alpha-xylosidase precursor (Fragment). (Os01t0130400-01)	103825	R-ITGVPFAAGEYPGEELVFTYGR-D	000000000000000000000000	124	145	1187.09	2	-1.46495	4.91421e-06	15	Os01g0130400|AK102309ITGVPFAAGEYPGEELVFTYGR000000000000000000000000
AK102309	Os01g0130400	Similar to Alpha-xylosidase precursor (Fragment). (Os01t0130400-01)	103825	K-SVMVEVGGLALPLGK-S	00030000000000000	906	920	743.419	2	-1.97937	9.52347e-06	15	Os01g0130400|AK102309SVMVEVGGLALPLGK00030000000000000
AK102309	Os01g0130400	Similar to Alpha-xylosidase precursor (Fragment). (Os01t0130400-01)	103825	R-EPAPPVTGGR-I	000000000000	114	123	490.761	2	-0.986235	1.70556e-05	15	Os01g0130400|AK102309EPAPPVTGGR000000000000
AK102309	Os01g0130400	Similar to Alpha-xylosidase precursor (Fragment). (Os01t0130400-01)	103825	K-DQYIEASTSLPR-D	00000000000000	173	184	690.343	2	-1.24973	3.85724e-05	15	Os01g0130400|AK102309DQYIEASTSLPR00000000000000
AK102309	Os01g0130400	Similar to Alpha-xylosidase precursor (Fragment). (Os01t0130400-01)	103825	R-QELYVWESVAK-S	0000000000000	641	651	676.348	2	-1.06148	5.49976e-05	15	Os01g0130400|AK102309QELYVWESVAK0000000000000
AK102309	Os01g0130400	Similar to Alpha-xylosidase precursor (Fragment). (Os01t0130400-01)	103825	R-DHANFASPR-Q	00000000000	632	640	507.74	2	-1.68256	0.000320535	15	Os01g0130400|AK102309DHANFASPR00000000000
AK102309	Os01g0130400	Similar to Alpha-xylosidase precursor (Fragment). (Os01t0130400-01)	103825	R-TSTYGPDIPLLR-L	00000000000000	70	81	666.859	2	-3.50594	0.000935442	15	Os01g0130400|AK102309TSTYGPDIPLLR00000000000000
AK102309	Os01g0130400	Similar to Alpha-xylosidase precursor (Fragment). (Os01t0130400-01)	103825	K-LVSLVEHPEGGALVGYLQVK-Q	0000000000000000000000	48	67	703.396	3	-0.230928	0.00159708	15	Os01g0130400|AK102309LVSLVEHPEGGALVGYLQVK0000000000000000000000
AK102309	Os01g0130400	Similar to Alpha-xylosidase precursor (Fragment). (Os01t0130400-01)	103825	R-GGHGVAHAVLLLNSNGMDVFYR-G	000000000000000003000000	238	259	781.724	3	-3.68155	0.00422429	15	Os01g0130400|AK102309GGHGVAHAVLLLNSNGMDVFYR000000000000000003000000
AK102309	Os01g0130400	Similar to Alpha-xylosidase precursor (Fragment). (Os01t0130400-01)	103825	K-DFTLDPVNYPRPK-L	000000000000000	348	360	781.404	2	-0.28885	0.00811809	15	Os01g0130400|AK102309DFTLDPVNYPRPK000000000000000
AK102309	Os01g0130400	Similar to Alpha-xylosidase precursor (Fragment). (Os01t0130400-01)	103825	R-STFVGSGAYAAHWTGDNK-G	00000000000000000000	560	577	623.623	3	-0.478149	0.00853928	15	Os01g0130400|AK102309STFVGSGAYAAHWTGDNK00000000000000000000
AK102309	Os01g0130400	Similar to Alpha-xylosidase precursor (Fragment). (Os01t0130400-01)	103825	R-WIELGAFYPFSR-D	00000000000000	620	631	743.381	2	2.12523	0.017337	15	Os01g0130400|AK102309WIELGAFYPFSR00000000000000
AK102309	Os01g0130400	Similar to Alpha-xylosidase precursor (Fragment). (Os01t0130400-01)	103825	R-WEVPYNLLQR-E	000000000000	104	113	659.351	2	-0.446727	0.039219	15	Os01g0130400|AK102309WEVPYNLLQR000000000000
AK065247	Os01g0133400	Similar to Hexose transporter (Fragment). (Os01t0133400-01)	56821.2	R-ATATVDPEDIPLEK-V	0000000000000000	79	92	749.885	2	-0.354911	0.000473453	3	Os01g0133400|AK065247ATATVDPEDIPLEK0000000000000000
AK065247	Os01g0133400	Similar to Hexose transporter (Fragment). (Os01t0133400-01)	56821.2	K-LSQAETAIK-K	00000000000	293	301	480.773	2	2.00921	0.00195524	3	Os01g0133400|AK065247LSQAETAIK00000000000
AK065247	Os01g0133400	Similar to Hexose transporter (Fragment). (Os01t0133400-01)	56821.2	K-VAEVMYDLK-A	00000300000	309	317	542.272	2	-1.8554	0.0199024	3	Os01g0133400|AK065247VAEVMYDLK00000300000
AK062711	Os01g0135700	EF-HAND 2 domain containing protein. (Os01t0135700-01)	19535.2	K-MPQQQQVERPTALAPADAEIER-V	030000000000000000000000	9	30	832.082	3	-1.6993	0.00830446	1	Os01g0135700|AK062711MPQQQQVERPTALAPADAEIER030000000000000000000000
013-010-A12	Os01g0136000	Similar to Cytosolic class I small heat-shock protein HSP17.5. (Os01t0136000-00)	16893.7	K-ASMENGVLTVTVPK-A	0003000000000000	121	134	731.385	2	1.25752	1.13453e-05	2	Os01g0136000|013-010-A12ASMENGVLTVTVPK0003000000000000
013-010-A12	Os01g0136000	Similar to Cytosolic class I small heat-shock protein HSP17.5. (Os01t0136000-00)	16893.7	K-ASMENGVLTVTVPK-A	0000000000000000	121	134	723.388	2	1.54681	0.000106214	2	Os01g0136000|013-010-A12ASMENGVLTVTVPK0000000000000000
AK072903	Os01g0137300	Conserved hypothetical protein. (Os01t0137300-01), Hypothetical conserved gene. (Os01t0137300-02)	11225.9	R-AGLQLLVSK-L	00000000000	59	67	464.794	2	-1.77543	0.03137	1	Os01g0137300|AK072903AGLQLLVSK00000000000
AK065080	Os01g0139200	Octicosapeptide/Phox/Bem1p domain containing protein. (Os01t0139200-01), Octicosapeptide/Phox/Bem1p domain containing protein. (Os01t0139200-02)	70538.6	K-LAAAAAVAAAR-H	0000000000000	247	257	478.287	2	-1.53559	5.38746e-09	3	Os01g0139200|AK065080LAAAAAVAAAR0000000000000
AK065080	Os01g0139200	Octicosapeptide/Phox/Bem1p domain containing protein. (Os01t0139200-01), Octicosapeptide/Phox/Bem1p domain containing protein. (Os01t0139200-02)	70538.6	R-GGPPNSSPAEEQR-A	000000000000000	229	241	663.306	2	-2.88343	3.27706e-05	3	Os01g0139200|AK065080GGPPNSSPAEEQR000000000000000
AK065080	Os01g0139200	Octicosapeptide/Phox/Bem1p domain containing protein. (Os01t0139200-01), Octicosapeptide/Phox/Bem1p domain containing protein. (Os01t0139200-02)	70538.6	R-SLLGGQPFTLK-Y	0000000000000	103	113	580.835	2	-3.54219	0.000126579	3	Os01g0139200|AK065080SLLGGQPFTLK0000000000000
AK065080	Os01g0139200	Octicosapeptide/Phox/Bem1p domain containing protein. (Os01t0139200-01), Octicosapeptide/Phox/Bem1p domain containing protein. (Os01t0139200-02)	70538.6	R-NASLADVHAR-L	000000000000	90	99	527.274	2	-2.13617	0.0265687	3	Os01g0139200|AK065080NASLADVHAR000000000000
AK058868	Os01g0140500	Similar to 60S ribosomal protein L26B. (Os01t0140500-01)	15031.8	R-VLMSAALSSELR-H	00030000000000	28	39	646.848	2	0.440684	1.03284e-06	2	Os01g0140500|AK058868VLMSAALSSELR00030000000000
AK058868	Os01g0140500	Similar to 60S ribosomal protein L26B. (Os01t0140500-01)	15031.8	R-KDDEVQVVR-G	00000000000	51	59	544.291	2	-0.396113	0.0111033	2	Os01g0140500|AK058868KDDEVQVVR00000000000
AK067644	Os01g0141100	Similar to Salt-induced AAA-Type ATPase. (Os01t0141100-01), Similar to Vacuolar sorting protein 4b. (Os01t0141100-02)	30925.2	K-QAVQEDNAGNYVK-A	000000000000000	15	27	718.343	2	-1.7627	0.000414883	1	Os01g0141100|AK067644QAVQEDNAGNYVK000000000000000
AK070036	Os01g0142800	Similar to Peptide transporter. (Os01t0142800-01), Similar to cDNA clone:J023036E09, full insert sequence (Fragment). (Os01t0142800-02), Similar to Peptide transporter. (Os01t0142800-03)	63767.5	R-IAQVLVASAR-K	000000000000	249	258	514.316	2	-1.35158	1.80062e-07	1	Os01g0142800|AK070036IAQVLVASAR000000000000
AK108438	Os01g0143300	Similar to Glycine-rich protein (Fragment). (Os01t0143300-01)	29489.5	K-SSIPLTVTISK-G	0000000000000	158	168	573.342	2	-1.01506	0.000158123	3	Os01g0143300|AK108438SSIPLTVTISK0000000000000
AK108438	Os01g0143300	Similar to Glycine-rich protein (Fragment). (Os01t0143300-01)	29489.5	K-GFNSITLTR-T	00000000000	103	111	504.777	2	0.331168	0.000211273	3	Os01g0143300|AK108438GFNSITLTR00000000000
AK108438	Os01g0143300	Similar to Glycine-rich protein (Fragment). (Os01t0143300-01)	29489.5	K-ISDEKGFNSITLTR-T	0000000000000000	98	111	527.614	3	-0.800825	0.0101921	3	Os01g0143300|AK108438ISDEKGFNSITLTR0000000000000000
Os01g0143700	Os01g0143700	Hypothetical conserved gene. (Os01t0143700-00)	29241.6	K-SSIPLTVTISK-G	0000000000000	153	163	573.342	2	-1.01506	0.000158123	1	Os01g0143700|Os01g0143700SSIPLTVTISK0000000000000
AK058909	Os01g0144100	Similar to Thylakoid lumenal 15 kDa protein, chloroplast precursor (p15). (Os01t0144100-01), Similar to Thylakoid lumenal 15 kDa protein, chloroplast precursor (p15). (Os01t0144100-02), Similar to Thylakoid lumenal 15 kDa protein, chloroplast precursor (p15). (Os01t0144100-03)	20703.6	R-GADFSLANVSK-V	0000000000000	124	134	554.787	2	2.49912	6.14434e-06	1	Os01g0144100|AK058909GADFSLANVSK0000000000000
AK060920	Os01g0147900	Triosephosphate isomerase, cytosolic (EC 5.3.1.1) (TIM) (Triose- phosphate isomerase). (Os01t0147900-01)	27330.2	K-WLAANVSAEVAESTR-I	00000000000000000	192	206	802.406	2	-1.29945	3.45794e-08	27	Os01g0147900|AK060920WLAANVSAEVAESTR00000000000000000
AK060920	Os01g0147900	Triosephosphate isomerase, cytosolic (EC 5.3.1.1) (TIM) (Triose- phosphate isomerase). (Os01t0147900-01)	27330.2	R-RSLLGESNEFVGDK-V	0000000000000000	100	113	775.893	2	-0.845024	1.5849e-07	27	Os01g0147900|AK060920RSLLGESNEFVGDK0000000000000000
AK060920	Os01g0147900	Triosephosphate isomerase, cytosolic (EC 5.3.1.1) (TIM) (Triose- phosphate isomerase). (Os01t0147900-01)	27330.2	R-IIYGGSVTGANCK-E	000000000000000	207	219	677.345	2	0.221861	2.10318e-07	27	Os01g0147900|AK060920IIYGGSVTGANCK000000000000000
AK060920	Os01g0147900	Triosephosphate isomerase, cytosolic (EC 5.3.1.1) (TIM) (Triose- phosphate isomerase). (Os01t0147900-01)	27330.2	R-IKDWTNVVVAYEPVWAIGTGK-V	00000000000000000000000	155	175	782.755	3	0.126739	8.91134e-07	27	Os01g0147900|AK060920IKDWTNVVVAYEPVWAIGTGK00000000000000000000000
AK060920	Os01g0147900	Triosephosphate isomerase, cytosolic (EC 5.3.1.1) (TIM) (Triose- phosphate isomerase). (Os01t0147900-01)	27330.2	K-VATPDQAQEVHDGLRK-W	000000000000000000	176	191	882.455	2	-0.27279	1.39811e-06	27	Os01g0147900|AK060920VATPDQAQEVHDGLRK000000000000000000
AK060920	Os01g0147900	Triosephosphate isomerase, cytosolic (EC 5.3.1.1) (TIM) (Triose- phosphate isomerase). (Os01t0147900-01)	27330.2	R-SLLGESNEFVGDK-V	000000000000000	101	113	697.843	2	-0.477927	2.09611e-06	27	Os01g0147900|AK060920SLLGESNEFVGDK000000000000000
AK060920	Os01g0147900	Triosephosphate isomerase, cytosolic (EC 5.3.1.1) (TIM) (Triose- phosphate isomerase). (Os01t0147900-01)	27330.2	R-SLLGESNEFVGDKVAYALSQGLK-V	0000000000000000000000000	101	123	809.092	3	-0.259227	2.84766e-06	27	Os01g0147900|AK060920SLLGESNEFVGDKVAYALSQGLK0000000000000000000000000
AK060920	Os01g0147900	Triosephosphate isomerase, cytosolic (EC 5.3.1.1) (TIM) (Triose- phosphate isomerase). (Os01t0147900-01)	27330.2	R-ESGSTMDVVAAQTK-A	0000003000000000	136	149	720.338	2	0.255079	3.58922e-06	27	Os01g0147900|AK060920ESGSTMDVVAAQTK0000003000000000
AK060920	Os01g0147900	Triosephosphate isomerase, cytosolic (EC 5.3.1.1) (TIM) (Triose- phosphate isomerase). (Os01t0147900-01)	27330.2	K-VIACVGETLEQR-E	00000000000000	124	135	694.863	2	-1.01168	4.86913e-06	27	Os01g0147900|AK060920VIACVGETLEQR00000000000000
AK060920	Os01g0147900	Triosephosphate isomerase, cytosolic (EC 5.3.1.1) (TIM) (Triose- phosphate isomerase). (Os01t0147900-01)	27330.2	R-ESGSTMDVVAAQTK-A	0000000000000000	136	149	712.34	2	-0.653959	5.02759e-06	27	Os01g0147900|AK060920ESGSTMDVVAAQTK0000000000000000
AK060920	Os01g0147900	Triosephosphate isomerase, cytosolic (EC 5.3.1.1) (TIM) (Triose- phosphate isomerase). (Os01t0147900-01)	27330.2	K-VATPDQAQEVHDGLR-K	00000000000000000	176	190	818.404	2	-4.25061	1.91774e-05	27	Os01g0147900|AK060920VATPDQAQEVHDGLR00000000000000000
AK060920	Os01g0147900	Triosephosphate isomerase, cytosolic (EC 5.3.1.1) (TIM) (Triose- phosphate isomerase). (Os01t0147900-01)	27330.2	K-VAYALSQGLK-V	000000000000	114	123	525.3	2	-6.40975	3.10683e-05	27	Os01g0147900|AK060920VAYALSQGLK000000000000
AK060920	Os01g0147900	Triosephosphate isomerase, cytosolic (EC 5.3.1.1) (TIM) (Triose- phosphate isomerase). (Os01t0147900-01)	27330.2	R-KFFVGGNWK-C	00000000000	4	12	541.793	2	0.110538	0.00434992	27	Os01g0147900|AK060920KFFVGGNWK00000000000
AK060920	Os01g0147900	Triosephosphate isomerase, cytosolic (EC 5.3.1.1) (TIM) (Triose- phosphate isomerase). (Os01t0147900-01)	27330.2	K-CNGTTDQVDK-I	000000000000	13	22	576.251	2	-3.96182	0.0169523	27	Os01g0147900|AK060920CNGTTDQVDK000000000000
AK060920	Os01g0147900	Triosephosphate isomerase, cytosolic (EC 5.3.1.1) (TIM) (Triose- phosphate isomerase). (Os01t0147900-01)	27330.2	K-FFVGGNWK-C	0000000000	5	12	477.745	2	-0.463705	0.045409	27	Os01g0147900|AK060920FFVGGNWK0000000000
D29712	Os01g0149400	Similar to Histone H2B.1. (Os01t0149400-00)	7192.05	K-KPAEEEPAAEK-A	0000000000000	13	23	599.8	2	-2.38762	7.13809e-05	7	Os01g0149400|D29712KPAEEEPAAEK0000000000000
D29712	Os01g0149400	Similar to Histone H2B.1. (Os01t0149400-00)	7192.05	K-KPAEEEPAAEKAEK-A	0000000000000000	13	26	509.593	3	-2.50489	0.000122044	7	Os01g0149400|D29712KPAEEEPAAEKAEK0000000000000000
J013159K20	Os01g0149600	Similar to Histone H2B.1. (Os01t0149600-00)	16492.1	K-AMSIMNSFINDIFEK-L	00300300000000000	87	101	896.421	2	3.25597	5.53278e-08	18	Os01g0149600|J013159K20AMSIMNSFINDIFEK00300300000000000
J013159K20	Os01g0149600	Similar to Histone H2B.1. (Os01t0149600-00)	16492.1	K-QVHPDIGISSK-A	2000000000000	76	86	582.307	2	0.717451	2.27433e-05	18	Os01g0149600|J013159K20QVHPDIGISSK2000000000000
J013159K20	Os01g0149600	Similar to Histone H2B.1. (Os01t0149600-00)	16492.1	K-KPAEEEPAAEK-A	0000000000000	13	23	599.8	2	-2.38762	7.13809e-05	18	Os01g0149600|J013159K20KPAEEEPAAEK0000000000000
J013159K20	Os01g0149600	Similar to Histone H2B.1. (Os01t0149600-00)	16492.1	K-KPAEEEPAAEKAEK-A	0000000000000000	13	26	509.593	3	-2.50489	0.000122044	18	Os01g0149600|J013159K20KPAEEEPAAEKAEK0000000000000000
J013159K20	Os01g0149600	Similar to Histone H2B.1. (Os01t0149600-00)	16492.1	R-LVLPGELAK-H	00000000000	129	137	470.298	2	0.530441	0.000851847	18	Os01g0149600|J013159K20LVLPGELAK00000000000
J013159K20	Os01g0149600	Similar to Histone H2B.1. (Os01t0149600-00)	16492.1	K-VLKQVHPDIGISSK-A	0000000000000000	73	86	507.631	3	-0.492163	0.00405459	18	Os01g0149600|J013159K20VLKQVHPDIGISSK0000000000000000
J013159K20	Os01g0149600	Similar to Histone H2B.1. (Os01t0149600-00)	16492.1	K-QVHPDIGISSK-A	0000000000000	76	86	590.818	2	-2.2118	0.0447709	18	Os01g0149600|J013159K20QVHPDIGISSK0000000000000
J013159K20	Os01g0149600	Similar to Histone H2B.1. (Os01t0149600-00)	16492.1	R-YNKKPTITSR-E	000000000000	112	121	604.34	2	-4.80302	0.0452206	18	Os01g0149600|J013159K20YNKKPTITSR000000000000
AK063435	Os01g0151600	Conserved hypothetical protein. (Os01t0151600-01)	41982.9	R-LTILQGLELR-M	000000000000	247	256	578.36	2	3.33294	0.0280607	1	Os01g0151600|AK063435LTILQGLELR000000000000
J053046N17	Os01g0152300	Similar to Histone H2B.1. (Os01t0152300-00)	16538.2	K-AMSIMNSFINDIFEK-L	00300300000000000	87	101	896.421	2	3.25597	5.53278e-08	18	Os01g0152300|J053046N17AMSIMNSFINDIFEK00300300000000000
J053046N17	Os01g0152300	Similar to Histone H2B.1. (Os01t0152300-00)	16538.2	K-QVHPDIGISSK-A	2000000000000	76	86	582.307	2	0.717451	2.27433e-05	18	Os01g0152300|J053046N17QVHPDIGISSK2000000000000
J053046N17	Os01g0152300	Similar to Histone H2B.1. (Os01t0152300-00)	16538.2	K-KPAEEEPAAEK-A	0000000000000	13	23	599.8	2	-2.38762	7.13809e-05	18	Os01g0152300|J053046N17KPAEEEPAAEK0000000000000
J053046N17	Os01g0152300	Similar to Histone H2B.1. (Os01t0152300-00)	16538.2	K-KPAEEEPAAEKAEK-A	0000000000000000	13	26	509.593	3	-2.50489	0.000122044	18	Os01g0152300|J053046N17KPAEEEPAAEKAEK0000000000000000
J053046N17	Os01g0152300	Similar to Histone H2B.1. (Os01t0152300-00)	16538.2	R-LVLPGELAK-H	00000000000	129	137	470.298	2	0.530441	0.000851847	18	Os01g0152300|J053046N17LVLPGELAK00000000000
J053046N17	Os01g0152300	Similar to Histone H2B.1. (Os01t0152300-00)	16538.2	K-VLKQVHPDIGISSK-A	0000000000000000	73	86	507.631	3	-0.492163	0.00405459	18	Os01g0152300|J053046N17VLKQVHPDIGISSK0000000000000000
J053046N17	Os01g0152300	Similar to Histone H2B.1. (Os01t0152300-00)	16538.2	K-QVHPDIGISSK-A	0000000000000	76	86	590.818	2	-2.2118	0.0447709	18	Os01g0152300|J053046N17QVHPDIGISSK0000000000000
J053046N17	Os01g0152300	Similar to Histone H2B.1. (Os01t0152300-00)	16538.2	R-YNKKPTITSR-E	000000000000	112	121	604.34	2	-4.80302	0.0452206	18	Os01g0152300|J053046N17YNKKPTITSR000000000000
AK059159	Os01g0152700	Similar to Histone H2B (CaH2B). (Os01t0152700-01)	4392.45	R-LVLPGELAK-H	00000000000	17	25	470.298	2	0.530441	0.000851847	3	Os01g0152700|AK059159LVLPGELAK00000000000
AB075378	Os01g0152900	Similar to Histone H2B.1. (Os01t0152900-00)	16464.1	K-AMSIMNSFINDIFEK-L	00300300000000000	87	101	896.421	2	3.25597	5.53278e-08	18	Os01g0152900|AB075378AMSIMNSFINDIFEK00300300000000000
AB075378	Os01g0152900	Similar to Histone H2B.1. (Os01t0152900-00)	16464.1	K-QVHPDIGISSK-A	2000000000000	76	86	582.307	2	0.717451	2.27433e-05	18	Os01g0152900|AB075378QVHPDIGISSK2000000000000
AB075378	Os01g0152900	Similar to Histone H2B.1. (Os01t0152900-00)	16464.1	K-KPAEEEPAAEK-A	0000000000000	13	23	599.8	2	-2.38762	7.13809e-05	18	Os01g0152900|AB075378KPAEEEPAAEK0000000000000
AB075378	Os01g0152900	Similar to Histone H2B.1. (Os01t0152900-00)	16464.1	K-KPAEEEPAAEKAEK-A	0000000000000000	13	26	509.593	3	-2.50489	0.000122044	18	Os01g0152900|AB075378KPAEEEPAAEKAEK0000000000000000
AB075378	Os01g0152900	Similar to Histone H2B.1. (Os01t0152900-00)	16464.1	R-LVLPGELAK-H	00000000000	129	137	470.298	2	0.530441	0.000851847	18	Os01g0152900|AB075378LVLPGELAK00000000000
AB075378	Os01g0152900	Similar to Histone H2B.1. (Os01t0152900-00)	16464.1	K-VLKQVHPDIGISSK-A	0000000000000000	73	86	507.631	3	-0.492163	0.00405459	18	Os01g0152900|AB075378VLKQVHPDIGISSK0000000000000000
AB075378	Os01g0152900	Similar to Histone H2B.1. (Os01t0152900-00)	16464.1	K-QVHPDIGISSK-A	0000000000000	76	86	590.818	2	-2.2118	0.0447709	18	Os01g0152900|AB075378QVHPDIGISSK0000000000000
AB075378	Os01g0152900	Similar to Histone H2B.1. (Os01t0152900-00)	16464.1	R-YNKKPTITSR-E	000000000000	112	121	604.34	2	-4.80302	0.0452206	18	Os01g0152900|AB075378YNKKPTITSR000000000000
J080013I19	Os01g0153100	Similar to Histone H2B-3 (Fragment). (Os01t0153100-00)	16462.1	K-AMSIMNSFINDIFEK-L	00300300000000000	87	101	896.421	2	3.25597	5.53278e-08	18	Os01g0153100|J080013I19AMSIMNSFINDIFEK00300300000000000
J080013I19	Os01g0153100	Similar to Histone H2B-3 (Fragment). (Os01t0153100-00)	16462.1	K-QVHPDIGISSK-A	2000000000000	76	86	582.307	2	0.717451	2.27433e-05	18	Os01g0153100|J080013I19QVHPDIGISSK2000000000000
J080013I19	Os01g0153100	Similar to Histone H2B-3 (Fragment). (Os01t0153100-00)	16462.1	K-KPAEEEPAAEK-A	0000000000000	13	23	599.8	2	-2.38762	7.13809e-05	18	Os01g0153100|J080013I19KPAEEEPAAEK0000000000000
J080013I19	Os01g0153100	Similar to Histone H2B-3 (Fragment). (Os01t0153100-00)	16462.1	K-KPAEEEPAAEKAEK-A	0000000000000000	13	26	509.593	3	-2.50489	0.000122044	18	Os01g0153100|J080013I19KPAEEEPAAEKAEK0000000000000000
J080013I19	Os01g0153100	Similar to Histone H2B-3 (Fragment). (Os01t0153100-00)	16462.1	R-LVLPGELAK-H	00000000000	129	137	470.298	2	0.530441	0.000851847	18	Os01g0153100|J080013I19LVLPGELAK00000000000
J080013I19	Os01g0153100	Similar to Histone H2B-3 (Fragment). (Os01t0153100-00)	16462.1	K-VLKQVHPDIGISSK-A	0000000000000000	73	86	507.631	3	-0.492163	0.00405459	18	Os01g0153100|J080013I19VLKQVHPDIGISSK0000000000000000
J080013I19	Os01g0153100	Similar to Histone H2B-3 (Fragment). (Os01t0153100-00)	16462.1	K-QVHPDIGISSK-A	0000000000000	76	86	590.818	2	-2.2118	0.0447709	18	Os01g0153100|J080013I19QVHPDIGISSK0000000000000
J080013I19	Os01g0153100	Similar to Histone H2B-3 (Fragment). (Os01t0153100-00)	16462.1	R-YNKKPTITSR-E	000000000000	112	121	604.34	2	-4.80302	0.0452206	18	Os01g0153100|J080013I19YNKKPTITSR000000000000
J080075I08	Os01g0153300	Similar to Histone H2B.1. (Os01t0153300-00)	16747.2	K-AMSIMNSFINDIFEK-L	00300300000000000	89	103	896.421	2	3.25597	5.53278e-08	18	Os01g0153300|J080075I08AMSIMNSFINDIFEK00300300000000000
J080075I08	Os01g0153300	Similar to Histone H2B.1. (Os01t0153300-00)	16747.2	K-QVHPDIGISSK-A	2000000000000	78	88	582.307	2	0.717451	2.27433e-05	18	Os01g0153300|J080075I08QVHPDIGISSK2000000000000
J080075I08	Os01g0153300	Similar to Histone H2B.1. (Os01t0153300-00)	16747.2	K-KPAEEEPAAEK-A	0000000000000	13	23	599.8	2	-2.38762	7.13809e-05	18	Os01g0153300|J080075I08KPAEEEPAAEK0000000000000
J080075I08	Os01g0153300	Similar to Histone H2B.1. (Os01t0153300-00)	16747.2	K-KPAEEEPAAEKAEK-A	0000000000000000	13	26	509.593	3	-2.50489	0.000122044	18	Os01g0153300|J080075I08KPAEEEPAAEKAEK0000000000000000
J080075I08	Os01g0153300	Similar to Histone H2B.1. (Os01t0153300-00)	16747.2	R-LVLPGELAK-H	00000000000	131	139	470.298	2	0.530441	0.000851847	18	Os01g0153300|J080075I08LVLPGELAK00000000000
J080075I08	Os01g0153300	Similar to Histone H2B.1. (Os01t0153300-00)	16747.2	K-VLKQVHPDIGISSK-A	0000000000000000	75	88	507.631	3	-0.492163	0.00405459	18	Os01g0153300|J080075I08VLKQVHPDIGISSK0000000000000000
J080075I08	Os01g0153300	Similar to Histone H2B.1. (Os01t0153300-00)	16747.2	K-QVHPDIGISSK-A	0000000000000	78	88	590.818	2	-2.2118	0.0447709	18	Os01g0153300|J080075I08QVHPDIGISSK0000000000000
J080075I08	Os01g0153300	Similar to Histone H2B.1. (Os01t0153300-00)	16747.2	R-YNKKPTITSR-E	000000000000	114	123	604.34	2	-4.80302	0.0452206	18	Os01g0153300|J080075I08YNKKPTITSR000000000000
J065005P06	Os01g0158500	Similar to arginyl-tRNA synthetase. (Os01t0158500-01)	9150.86	R-AVLDFSSPNIAK-E	00000000000000	18	29	631.342	2	-1.28015	0.00184741	1	Os01g0158500|J065005P06AVLDFSSPNIAK00000000000000
AK106273	Os01g0159000	Hypothetical conserved gene. (Os01t0159000-01), Similar to cDNA clone:J023049H21, full insert sequence. (Os01t0159000-02)	29071.5	R-EIENAAASAQESLATVK-M	0000000000000000000	168	184	866.441	2	-0.621939	2.75823e-07	4	Os01g0159000|AK106273EIENAAASAQESLATVK0000000000000000000
AK106273	Os01g0159000	Hypothetical conserved gene. (Os01t0159000-01), Similar to cDNA clone:J023049H21, full insert sequence. (Os01t0159000-02)	29071.5	R-SAASAATNPAAPPDDAELHR-L	0000000000000000000000	44	63	654.648	3	-1.10881	2.66626e-06	4	Os01g0159000|AK106273SAASAATNPAAPPDDAELHR0000000000000000000000
AK106273	Os01g0159000	Hypothetical conserved gene. (Os01t0159000-01), Similar to cDNA clone:J023049H21, full insert sequence. (Os01t0159000-02)	29071.5	K-SAAASTDVLR-M	000000000000	80	89	495.762	2	-3.95756	0.000116367	4	Os01g0159000|AK106273SAAASTDVLR000000000000
AK064055	Os01g0159600	Small hydrophilic plant seed protein family protein. (Os01t0159600-01)	10130.3	K-AAELQDPEIR-A	000000000000	8	17	571.296	2	-0.73475	7.01625e-06	2	Os01g0159600|AK064055AAELQDPEIR000000000000
AK064055	Os01g0159600	Small hydrophilic plant seed protein family protein. (Os01t0159600-01)	10130.3	R-ADDDTGAVLIEPDDK-M	00000000000000000	67	81	787.365	2	-0.435708	5.49923e-05	2	Os01g0159600|AK064055ADDDTGAVLIEPDDK00000000000000000
AK106292	Os01g0159800	Similar to DNA binding protein. (Os01t0159800-01)	28736	K-QMDKATLLAR-V	000000000000	96	105	573.81	2	-14.8586	0.0346778	1	Os01g0159800|AK106292QMDKATLLAR000000000000
AK069905	Os01g0160100	Similar to Pyruvate decarboxylase isozyme 2 (EC 4.1.1.1) (PDC) (Fragment). (Os01t0160100-01)	65306.9	R-VSAANSRPPNPQ--	00000000000000	586	597	619.318	2	-0.201507	0.000191313	3	Os01g0160100|AK069905VSAANSRPPNPQ00000000000000
AK069905	Os01g0160100	Similar to Pyruvate decarboxylase isozyme 2 (EC 4.1.1.1) (PDC) (Fragment). (Os01t0160100-01)	65306.9	K-ELLEWGSR-V	0000000000	578	585	495.255	2	-1.89819	0.0105729	3	Os01g0160100|AK069905ELLEWGSR0000000000
AK069905	Os01g0160100	Similar to Pyruvate decarboxylase isozyme 2 (EC 4.1.1.1) (PDC) (Fragment). (Os01t0160100-01)	65306.9	K-AVKPVLVGGPK-M	0000000000000	243	253	532.844	2	-0.900061	0.0379684	3	Os01g0160100|AK069905AVKPVLVGGPK0000000000000
AB051108	Os01g0160800	Similar to Protein synthesis inhibitor II (EC 3.2.2.22) (Ribosome-inactivating protein II) (rRNA N-glycosidase). (Os01t0160800-01), Similar to Protein synthesis inhibitor II (EC 3.2.2.22) (Ribosome-inactivating protein II) (rRNA N-glycosidase). (Os01t0160800-02)	30457.8	K-ATALQLFHGN--	000000000000	273	282	536.282	2	-0.911984	0.000985348	3	Os01g0160800|AB051108ATALQLFHGN000000000000
AB051108	Os01g0160800	Similar to Protein synthesis inhibitor II (EC 3.2.2.22) (Ribosome-inactivating protein II) (rRNA N-glycosidase). (Os01t0160800-01), Similar to Protein synthesis inhibitor II (EC 3.2.2.22) (Ribosome-inactivating protein II) (rRNA N-glycosidase). (Os01t0160800-02)	30457.8	K-AVGILLFVEK-V	000000000000	256	265	544.839	2	-0.637541	0.00570422	3	Os01g0160800|AB051108AVGILLFVEK000000000000
AB051108	Os01g0160800	Similar to Protein synthesis inhibitor II (EC 3.2.2.22) (Ribosome-inactivating protein II) (rRNA N-glycosidase). (Os01t0160800-01), Similar to Protein synthesis inhibitor II (EC 3.2.2.22) (Ribosome-inactivating protein II) (rRNA N-glycosidase). (Os01t0160800-02)	30457.8	R-ADNLYLEGFR-G	000000000000	75	84	599.297	2	-2.09643	0.00922544	3	Os01g0160800|AB051108ADNLYLEGFR000000000000
AB051107	Os01g0167400	Similar to Protein synthesis inhibitor II (EC 3.2.2.22) (Ribosome-inactivating protein II) (rRNA N-glycosidase). (Os01t0167400-01)	28753	R-ADNLYLEGFR-S	000000000000	74	83	599.297	2	-2.09643	0.00922544	1	Os01g0167400|AB051107ADNLYLEGFR000000000000
AK103756	Os01g0168200	Similar to Thioredoxin-like protein. (Os01t0168200-01)	14769.2	K-LVGANKPELEK-K	0000000000000	112	122	599.346	2	1.14516	0.00509708	1	Os01g0168200|AK103756LVGANKPELEK0000000000000
AK063678	Os01g0168300	Conserved hypothetical protein. (Os01t0168300-01)	42052	K-LLAVDIPMASGPDQR-L	00000000300000000	275	289	799.913	2	-1.18426	1.01453e-05	3	Os01g0168300|AK063678LLAVDIPMASGPDQR00000000300000000
AK063678	Os01g0168300	Conserved hypothetical protein. (Os01t0168300-01)	42052	R-AYVMSGGGPK-L	000030000000	223	232	491.736	2	-0.751911	0.00514901	3	Os01g0168300|AK063678AYVMSGGGPK000030000000
AK063678	Os01g0168300	Conserved hypothetical protein. (Os01t0168300-01)	42052	R-LREEYEER-K	0000000000	361	368	562.271	2	-1.96528	0.0107928	3	Os01g0168300|AK063678LREEYEER0000000000
AK060343	Os01g0172100	Similar to Triose phosphate/phosphate translocator, non-green plastid, chloroplast precursor (CTPT). (Os01t0172100-01)	41921.6	K-VAVSFTHTIK-A	000000000000	181	190	551.814	2	-4.29433	0.00622836	1	Os01g0172100|AK060343VAVSFTHTIK000000000000
D73411	Os01g0172400	Phospholipase D alpha 1 precursor (EC 3.1.4.4) (PLD alpha 1) (Choline phosphatase 1) (Phosphatidylcholine-hydrolyzing phospholipase D 1). (Os01t0172400-01), Phospholipase D alpha 1 precursor (EC 3.1.4.4) (PLD alpha 1) (Choline phosphatase 1) (Phosphatidylcholine-hydrolyzing phospholipase D 1). (Os01t0172400-02), Phospholipase D alpha 1 precursor (EC 3.1.4.4) (PLD alpha 1) (Choline phosphatase 1) …	92800.4	K-QAGEYQPEEQPEADTDYSR-A	000000000000000000000	633	651	1106.96	2	-2.27984	1.18427e-08	27	Os01g0172400|D73411QAGEYQPEEQPEADTDYSR000000000000000000000
D73411	Os01g0172400	Phospholipase D alpha 1 precursor (EC 3.1.4.4) (PLD alpha 1) (Choline phosphatase 1) (Phosphatidylcholine-hydrolyzing phospholipase D 1). (Os01t0172400-01), Phospholipase D alpha 1 precursor (EC 3.1.4.4) (PLD alpha 1) (Choline phosphatase 1) (Phosphatidylcholine-hydrolyzing phospholipase D 1). (Os01t0172400-02), Phospholipase D alpha 1 precursor (EC 3.1.4.4) (PLD alpha 1) (Choline phosphatase 1) …	92800.4	K-IDNPIGATNIGR-A	00000000000000	101	112	620.834	2	-2.59471	5.65104e-08	27	Os01g0172400|D73411IDNPIGATNIGR00000000000000
D73411	Os01g0172400	Phospholipase D alpha 1 precursor (EC 3.1.4.4) (PLD alpha 1) (Choline phosphatase 1) (Phosphatidylcholine-hydrolyzing phospholipase D 1). (Os01t0172400-01), Phospholipase D alpha 1 precursor (EC 3.1.4.4) (PLD alpha 1) (Choline phosphatase 1) (Phosphatidylcholine-hydrolyzing phospholipase D 1). (Os01t0172400-02), Phospholipase D alpha 1 precursor (EC 3.1.4.4) (PLD alpha 1) (Choline phosphatase 1) …	92800.4	R-KFVEGIEDTVGVGK-G	0000000000000000	36	49	739.398	2	-0.403157	8.43883e-08	27	Os01g0172400|D73411KFVEGIEDTVGVGK0000000000000000
D73411	Os01g0172400	Phospholipase D alpha 1 precursor (EC 3.1.4.4) (PLD alpha 1) (Choline phosphatase 1) (Phosphatidylcholine-hydrolyzing phospholipase D 1). (Os01t0172400-01), Phospholipase D alpha 1 precursor (EC 3.1.4.4) (PLD alpha 1) (Choline phosphatase 1) (Phosphatidylcholine-hydrolyzing phospholipase D 1). (Os01t0172400-02), Phospholipase D alpha 1 precursor (EC 3.1.4.4) (PLD alpha 1) (Choline phosphatase 1) …	92800.4	K-FVEGIEDTVGVGK-G	000000000000000	37	49	675.35	2	-1.71581	9.23911e-08	27	Os01g0172400|D73411FVEGIEDTVGVGK000000000000000
D73411	Os01g0172400	Phospholipase D alpha 1 precursor (EC 3.1.4.4) (PLD alpha 1) (Choline phosphatase 1) (Phosphatidylcholine-hydrolyzing phospholipase D 1). (Os01t0172400-01), Phospholipase D alpha 1 precursor (EC 3.1.4.4) (PLD alpha 1) (Choline phosphatase 1) (Phosphatidylcholine-hydrolyzing phospholipase D 1). (Os01t0172400-02), Phospholipase D alpha 1 precursor (EC 3.1.4.4) (PLD alpha 1) (Choline phosphatase 1) …	92800.4	K-AGLVSGKDQIIDR-S	000000000000000	490	502	686.382	2	-2.19817	3.83637e-07	27	Os01g0172400|D73411AGLVSGKDQIIDR000000000000000
D73411	Os01g0172400	Phospholipase D alpha 1 precursor (EC 3.1.4.4) (PLD alpha 1) (Choline phosphatase 1) (Phosphatidylcholine-hydrolyzing phospholipase D 1). (Os01t0172400-01), Phospholipase D alpha 1 precursor (EC 3.1.4.4) (PLD alpha 1) (Choline phosphatase 1) (Phosphatidylcholine-hydrolyzing phospholipase D 1). (Os01t0172400-02), Phospholipase D alpha 1 precursor (EC 3.1.4.4) (PLD alpha 1) (Choline phosphatase 1) …	92800.4	R-AYLPVQELLNGEEIDR-W	000000000000000000	113	128	929.98	2	-0.900656	1.53978e-06	27	Os01g0172400|D73411AYLPVQELLNGEEIDR000000000000000000
D73411	Os01g0172400	Phospholipase D alpha 1 precursor (EC 3.1.4.4) (PLD alpha 1) (Choline phosphatase 1) (Phosphatidylcholine-hydrolyzing phospholipase D 1). (Os01t0172400-01), Phospholipase D alpha 1 precursor (EC 3.1.4.4) (PLD alpha 1) (Choline phosphatase 1) (Phosphatidylcholine-hydrolyzing phospholipase D 1). (Os01t0172400-02), Phospholipase D alpha 1 precursor (EC 3.1.4.4) (PLD alpha 1) (Choline phosphatase 1) …	92800.4	R-DSEIAMGGYQPYHLATR-Q	0000003000000000000	691	707	962.946	2	-0.750036	2.60692e-06	27	Os01g0172400|D73411DSEIAMGGYQPYHLATR0000003000000000000
D73411	Os01g0172400	Phospholipase D alpha 1 precursor (EC 3.1.4.4) (PLD alpha 1) (Choline phosphatase 1) (Phosphatidylcholine-hydrolyzing phospholipase D 1). (Os01t0172400-01), Phospholipase D alpha 1 precursor (EC 3.1.4.4) (PLD alpha 1) (Choline phosphatase 1) (Phosphatidylcholine-hydrolyzing phospholipase D 1). (Os01t0172400-02), Phospholipase D alpha 1 precursor (EC 3.1.4.4) (PLD alpha 1) (Choline phosphatase 1) …	92800.4	R-LEGPIAWDVLYNFEQR-W	000000000000000000	414	429	975.491	2	-0.596007	4.65623e-05	27	Os01g0172400|D73411LEGPIAWDVLYNFEQR000000000000000000
D73411	Os01g0172400	Phospholipase D alpha 1 precursor (EC 3.1.4.4) (PLD alpha 1) (Choline phosphatase 1) (Phosphatidylcholine-hydrolyzing phospholipase D 1). (Os01t0172400-01), Phospholipase D alpha 1 precursor (EC 3.1.4.4) (PLD alpha 1) (Choline phosphatase 1) (Phosphatidylcholine-hydrolyzing phospholipase D 1). (Os01t0172400-02), Phospholipase D alpha 1 precursor (EC 3.1.4.4) (PLD alpha 1) (Choline phosphatase 1) …	92800.4	R-SIDGGAAFGFPDTPEEAAK-A	000000000000000000000	471	489	940.438	2	-1.01068	4.77128e-05	27	Os01g0172400|D73411SIDGGAAFGFPDTPEEAAK000000000000000000000
D73411	Os01g0172400	Phospholipase D alpha 1 precursor (EC 3.1.4.4) (PLD alpha 1) (Choline phosphatase 1) (Phosphatidylcholine-hydrolyzing phospholipase D 1). (Os01t0172400-01), Phospholipase D alpha 1 precursor (EC 3.1.4.4) (PLD alpha 1) (Choline phosphatase 1) (Phosphatidylcholine-hydrolyzing phospholipase D 1). (Os01t0172400-02), Phospholipase D alpha 1 precursor (EC 3.1.4.4) (PLD alpha 1) (Choline phosphatase 1) …	92800.4	R-SIQDAYIHAIR-R	0000000000000	503	513	643.846	2	-1.06071	5.1165e-05	27	Os01g0172400|D73411SIQDAYIHAIR0000000000000
D73411	Os01g0172400	Phospholipase D alpha 1 precursor (EC 3.1.4.4) (PLD alpha 1) (Choline phosphatase 1) (Phosphatidylcholine-hydrolyzing phospholipase D 1). (Os01t0172400-01), Phospholipase D alpha 1 precursor (EC 3.1.4.4) (PLD alpha 1) (Choline phosphatase 1) (Phosphatidylcholine-hydrolyzing phospholipase D 1). (Os01t0172400-02), Phospholipase D alpha 1 precursor (EC 3.1.4.4) (PLD alpha 1) (Choline phosphatase 1) …	92800.4	R-VLMLVWDDR-T	00030000000	271	279	581.799	2	-1.7227	9.97632e-05	27	Os01g0172400|D73411VLMLVWDDR00030000000
D73411	Os01g0172400	Phospholipase D alpha 1 precursor (EC 3.1.4.4) (PLD alpha 1) (Choline phosphatase 1) (Phosphatidylcholine-hydrolyzing phospholipase D 1). (Os01t0172400-01), Phospholipase D alpha 1 precursor (EC 3.1.4.4) (PLD alpha 1) (Choline phosphatase 1) (Phosphatidylcholine-hydrolyzing phospholipase D 1). (Os01t0172400-02), Phospholipase D alpha 1 precursor (EC 3.1.4.4) (PLD alpha 1) (Choline phosphatase 1) …	92800.4	R-DSNRPKPGGDVTLGELLK-K	00000000000000000000	245	262	632.676	3	-2.13987	0.000774521	27	Os01g0172400|D73411DSNRPKPGGDVTLGELLK00000000000000000000
D73411	Os01g0172400	Phospholipase D alpha 1 precursor (EC 3.1.4.4) (PLD alpha 1) (Choline phosphatase 1) (Phosphatidylcholine-hydrolyzing phospholipase D 1). (Os01t0172400-01), Phospholipase D alpha 1 precursor (EC 3.1.4.4) (PLD alpha 1) (Choline phosphatase 1) (Phosphatidylcholine-hydrolyzing phospholipase D 1). (Os01t0172400-02), Phospholipase D alpha 1 precursor (EC 3.1.4.4) (PLD alpha 1) (Choline phosphatase 1) …	92800.4	R-MITNEPINPR-W	000000000000	70	79	592.806	2	-3.60803	0.00176865	27	Os01g0172400|D73411MITNEPINPR000000000000
D73411	Os01g0172400	Phospholipase D alpha 1 precursor (EC 3.1.4.4) (PLD alpha 1) (Choline phosphatase 1) (Phosphatidylcholine-hydrolyzing phospholipase D 1). (Os01t0172400-01), Phospholipase D alpha 1 precursor (EC 3.1.4.4) (PLD alpha 1) (Choline phosphatase 1) (Phosphatidylcholine-hydrolyzing phospholipase D 1). (Os01t0172400-02), Phospholipase D alpha 1 precursor (EC 3.1.4.4) (PLD alpha 1) (Choline phosphatase 1) …	92800.4	R-TLDSTHHDDFHQPNFATASIK-K	00000000000000000000000	379	399	794.707	3	-1.91484	0.00393034	27	Os01g0172400|D73411TLDSTHHDDFHQPNFATASIK00000000000000000000000
D73411	Os01g0172400	Phospholipase D alpha 1 precursor (EC 3.1.4.4) (PLD alpha 1) (Choline phosphatase 1) (Phosphatidylcholine-hydrolyzing phospholipase D 1). (Os01t0172400-01), Phospholipase D alpha 1 precursor (EC 3.1.4.4) (PLD alpha 1) (Choline phosphatase 1) (Phosphatidylcholine-hydrolyzing phospholipase D 1). (Os01t0172400-02), Phospholipase D alpha 1 precursor (EC 3.1.4.4) (PLD alpha 1) (Choline phosphatase 1) …	92800.4	R-KQGGKDLLLQLR-D	00000000000000	432	443	456.949	3	-0.231463	0.0116551	27	Os01g0172400|D73411KQGGKDLLLQLR00000000000000
D73411	Os01g0172400	Phospholipase D alpha 1 precursor (EC 3.1.4.4) (PLD alpha 1) (Choline phosphatase 1) (Phosphatidylcholine-hydrolyzing phospholipase D 1). (Os01t0172400-01), Phospholipase D alpha 1 precursor (EC 3.1.4.4) (PLD alpha 1) (Choline phosphatase 1) (Phosphatidylcholine-hydrolyzing phospholipase D 1). (Os01t0172400-02), Phospholipase D alpha 1 precursor (EC 3.1.4.4) (PLD alpha 1) (Choline phosphatase 1) …	92800.4	K-YPGVPYTFFSQR-Q	00000000000000	169	180	731.361	2	-0.678619	0.0118312	27	Os01g0172400|D73411YPGVPYTFFSQR00000000000000
D73411	Os01g0172400	Phospholipase D alpha 1 precursor (EC 3.1.4.4) (PLD alpha 1) (Choline phosphatase 1) (Phosphatidylcholine-hydrolyzing phospholipase D 1). (Os01t0172400-01), Phospholipase D alpha 1 precursor (EC 3.1.4.4) (PLD alpha 1) (Choline phosphatase 1) (Phosphatidylcholine-hydrolyzing phospholipase D 1). (Os01t0172400-02), Phospholipase D alpha 1 precursor (EC 3.1.4.4) (PLD alpha 1) (Choline phosphatase 1) …	92800.4	K-VYSTIDLEK-A	00000000000	54	62	534.284	2	-0.65198	0.0139423	27	Os01g0172400|D73411VYSTIDLEK00000000000
D73411	Os01g0172400	Phospholipase D alpha 1 precursor (EC 3.1.4.4) (PLD alpha 1) (Choline phosphatase 1) (Phosphatidylcholine-hydrolyzing phospholipase D 1). (Os01t0172400-01), Phospholipase D alpha 1 precursor (EC 3.1.4.4) (PLD alpha 1) (Choline phosphatase 1) (Phosphatidylcholine-hydrolyzing phospholipase D 1). (Os01t0172400-02), Phospholipase D alpha 1 precursor (EC 3.1.4.4) (PLD alpha 1) (Choline phosphatase 1) …	92800.4	R-MITNEPINPR-W	030000000000	70	79	600.802	2	-5.71941	0.0140654	27	Os01g0172400|D73411MITNEPINPR030000000000
D73411	Os01g0172400	Phospholipase D alpha 1 precursor (EC 3.1.4.4) (PLD alpha 1) (Choline phosphatase 1) (Phosphatidylcholine-hydrolyzing phospholipase D 1). (Os01t0172400-01), Phospholipase D alpha 1 precursor (EC 3.1.4.4) (PLD alpha 1) (Choline phosphatase 1) (Phosphatidylcholine-hydrolyzing phospholipase D 1). (Os01t0172400-02), Phospholipase D alpha 1 precursor (EC 3.1.4.4) (PLD alpha 1) (Choline phosphatase 1) …	92800.4	K-QAGEYQPEEQPEADTDYSR-A	200000000000000000000	633	651	1098.45	2	-0.671693	0.0149279	27	Os01g0172400|D73411QAGEYQPEEQPEADTDYSR200000000000000000000
D73411	Os01g0172400	Phospholipase D alpha 1 precursor (EC 3.1.4.4) (PLD alpha 1) (Choline phosphatase 1) (Phosphatidylcholine-hydrolyzing phospholipase D 1). (Os01t0172400-01), Phospholipase D alpha 1 precursor (EC 3.1.4.4) (PLD alpha 1) (Choline phosphatase 1) (Phosphatidylcholine-hydrolyzing phospholipase D 1). (Os01t0172400-02), Phospholipase D alpha 1 precursor (EC 3.1.4.4) (PLD alpha 1) (Choline phosphatase 1) …	92800.4	R-DLSDTIIPPSPVMFPEDR-E	00000000000003000000	444	461	1023	2	-3.35302	0.0184298	27	Os01g0172400|D73411DLSDTIIPPSPVMFPEDR00000000000003000000
D73411	Os01g0172400	Phospholipase D alpha 1 precursor (EC 3.1.4.4) (PLD alpha 1) (Choline phosphatase 1) (Phosphatidylcholine-hydrolyzing phospholipase D 1). (Os01t0172400-01), Phospholipase D alpha 1 precursor (EC 3.1.4.4) (PLD alpha 1) (Choline phosphatase 1) (Phosphatidylcholine-hydrolyzing phospholipase D 1). (Os01t0172400-02), Phospholipase D alpha 1 precursor (EC 3.1.4.4) (PLD alpha 1) (Choline phosphatase 1) …	92800.4	K-LQYFDVSK-D	0000000000	149	156	500.26	2	-1.52214	0.0198168	27	Os01g0172400|D73411LQYFDVSK0000000000
D73411	Os01g0172400	Phospholipase D alpha 1 precursor (EC 3.1.4.4) (PLD alpha 1) (Choline phosphatase 1) (Phosphatidylcholine-hydrolyzing phospholipase D 1). (Os01t0172400-01), Phospholipase D alpha 1 precursor (EC 3.1.4.4) (PLD alpha 1) (Choline phosphatase 1) (Phosphatidylcholine-hydrolyzing phospholipase D 1). (Os01t0172400-02), Phospholipase D alpha 1 precursor (EC 3.1.4.4) (PLD alpha 1) (Choline phosphatase 1) …	92800.4	K-IVVVDHELPNQGSQQR-R	000000000000000000	338	353	606.985	3	-2.20068	0.0286162	27	Os01g0172400|D73411IVVVDHELPNQGSQQR000000000000000000
D73411	Os01g0172400	Phospholipase D alpha 1 precursor (EC 3.1.4.4) (PLD alpha 1) (Choline phosphatase 1) (Phosphatidylcholine-hydrolyzing phospholipase D 1). (Os01t0172400-01), Phospholipase D alpha 1 precursor (EC 3.1.4.4) (PLD alpha 1) (Choline phosphatase 1) (Phosphatidylcholine-hydrolyzing phospholipase D 1). (Os01t0172400-02), Phospholipase D alpha 1 precursor (EC 3.1.4.4) (PLD alpha 1) (Choline phosphatase 1) …	92800.4	R-ETWNVQLFR-S	00000000000	462	470	596.809	2	-0.957652	0.0430777	27	Os01g0172400|D73411ETWNVQLFR00000000000
D73411	Os01g0172400	Phospholipase D alpha 1 precursor (EC 3.1.4.4) (PLD alpha 1) (Choline phosphatase 1) (Phosphatidylcholine-hydrolyzing phospholipase D 1). (Os01t0172400-01), Phospholipase D alpha 1 precursor (EC 3.1.4.4) (PLD alpha 1) (Choline phosphatase 1) (Phosphatidylcholine-hydrolyzing phospholipase D 1). (Os01t0172400-02), Phospholipase D alpha 1 precursor (EC 3.1.4.4) (PLD alpha 1) (Choline phosphatase 1) …	92800.4	K-VTLYQDAHVPDNFIPK-I	000000000000000000	185	200	619.655	3	-1.92912	0.0445548	27	Os01g0172400|D73411VTLYQDAHVPDNFIPK000000000000000000
AK121114	Os01g0173100	Alba, DNA/RNA-binding protein family protein. (Os01t0173100-01)	16250.4	R-NLAVEGEPAAAAAAAGGGGEGAQR-R	00000000000000000000000000	12	35	1048.01	2	-0.735926	5.22108e-09	13	Os01g0173100|AK121114NLAVEGEPAAAAAAAGGGGEGAQR00000000000000000000000000
AK121114	Os01g0173100	Alba, DNA/RNA-binding protein family protein. (Os01t0173100-01)	16250.4	K-FDELMAAAAEER-E	00000300000000	132	143	684.809	2	0.667817	1.2982e-06	13	Os01g0173100|AK121114FDELMAAAAEER00000300000000
AK121114	Os01g0173100	Alba, DNA/RNA-binding protein family protein. (Os01t0173100-01)	16250.4	K-KPLFFYVNLAK-R	0000000000000	52	62	670.393	2	1.1126	4.08153e-06	13	Os01g0173100|AK121114KPLFFYVNLAK0000000000000
AK121114	Os01g0173100	Alba, DNA/RNA-binding protein family protein. (Os01t0173100-01)	16250.4	M-AVEEITEGVR-N	000000000000	2	11	551.79	2	-0.416969	2.47531e-05	13	Os01g0173100|AK121114AVEEITEGVR000000000000
AK121114	Os01g0173100	Alba, DNA/RNA-binding protein family protein. (Os01t0173100-01)	16250.4	K-SEKFDELMAAAAEER-E	00000000300000000	129	143	856.894	2	0.457512	0.000163717	13	Os01g0173100|AK121114SEKFDELMAAAAEER00000000300000000
AK121114	Os01g0173100	Alba, DNA/RNA-binding protein family protein. (Os01t0173100-01)	16250.4	K-SEKFDELMAAAAEEREAAEAEEQA--	00000000300000000000000000	129	152	881.057	3	-0.716501	0.000497128	13	Os01g0173100|AK121114SEKFDELMAAAAEEREAAEAEEQA00000000300000000000000000
AK121114	Os01g0173100	Alba, DNA/RNA-binding protein family protein. (Os01t0173100-01)	16250.4	R-TSTVEINDESR-V	0000000000000	103	113	625.797	2	0.0757812	0.00189687	13	Os01g0173100|AK121114TSTVEINDESR0000000000000
AK121114	Os01g0173100	Alba, DNA/RNA-binding protein family protein. (Os01t0173100-01)	16250.4	R-NLAVEGEPAAAAAAAGGGGEGAQRR-A	000000000000000000000000000	12	36	751.043	3	-1.65991	0.00468343	13	Os01g0173100|AK121114NLAVEGEPAAAAAAAGGGGEGAQRR000000000000000000000000000
AK121690	Os01g0173900	Similar to MRP-like ABC transporter. (Os01t0173900-01)	166051	K-STLIQALFR-I	00000000000	1303	1311	524.809	2	-3.74465	6.89275e-07	1	Os01g0173900|AK121690STLIQALFR00000000000
Os01g0174000	Os01g0174000	Similar to Transcription factor HY5-like (HY5 homolog). Splice isoform 2. (Os01t0174000-00)	21079.6	M-AAQEQEQEKQQVK-T	100000000000000	2	14	793.39	2	-4.95658	0.000147304	3	Os01g0174000|Os01g0174000AAQEQEQEKQQVK100000000000000
Os01g0174000	Os01g0174000	Similar to Transcription factor HY5-like (HY5 homolog). Splice isoform 2. (Os01t0174000-00)	21079.6	R-RVPEMGGGGGSASSGAGADER-Q	00000300000000000000000	50	70	640.953	3	-0.742516	0.00333191	3	Os01g0174000|Os01g0174000RVPEMGGGGGSASSGAGADER00000300000000000000000
Os01g0174000	Os01g0174000	Similar to Transcription factor HY5-like (HY5 homolog). Splice isoform 2. (Os01t0174000-00)	21079.6	K-TSTTSSLPSSSER-S	000000000000000	15	27	670.32	2	-0.900454	0.00420759	3	Os01g0174000|Os01g0174000TSTTSSLPSSSER000000000000000
AK071324	Os01g0174300	Flavoprotein pyridine nucleotide cytochrome reductase domain containing protein. (Os01t0174300-01)	34043.8	K-ATVSHNSQLFR-F	0000000000000	70	80	630.327	2	-2.04487	0.0107963	1	Os01g0174300|AK071324ATVSHNSQLFR0000000000000
AK101660	Os01g0174700	Similar to Akt (Fragment). (Os01t0174700-01), Similar to Akt (Fragment). (Os01t0174700-02), Similar to predicted protein. (Os01t0174700-03)	55041.8	R-SSLTAPDSR-R	00000000000	15	23	467.236	2	0.356652	0.00908761	2	Os01g0174700|AK101660SSLTAPDSR00000000000
AK106131	Os01g0175000	Phospholipase/carboxylesterase domain containing protein. (Os01t0175000-01), Similar to Biostress-resistance-related protein (Fragment). (Os01t0175000-02), Similar to Biostress-resistance-related protein (Fragment). (Os01t0175000-03)	31970.5	K-TTGFSNVVFK-S	000000000000	276	285	550.293	2	1.14638	0.0156139	1	Os01g0175000|AK106131TTGFSNVVFK000000000000
AK102552	Os01g0176500	Conserved hypothetical protein. (Os01t0176500-01), Hypothetical conserved gene. (Os01t0176500-02)	94720.3	R-NPLKQELR-V	0000000000	482	489	499.287	2	-11.5592	0.0238905	1	Os01g0176500|AK102552NPLKQELR0000000000
AK103230	Os01g0177200	Similar to Ubiquitin-specific protease 14. (Os01t0177200-01)	89319	K-ALAASGGNIER-A	0000000000000	691	701	529.781	2	-3.76986	2.3305e-05	5	Os01g0177200|AK103230ALAASGGNIER0000000000000
AK103230	Os01g0177200	Similar to Ubiquitin-specific protease 14. (Os01t0177200-01)	89319	K-SGNPVYLHIVQR-R	00000000000000	60	71	691.878	2	-3.04523	0.000327733	5	Os01g0177200|AK103230SGNPVYLHIVQR00000000000000
AK103230	Os01g0177200	Similar to Ubiquitin-specific protease 14. (Os01t0177200-01)	89319	R-IAVDKVILAESADRK-Q	00000000000000000	133	147	543.317	3	-1.30621	0.00634731	5	Os01g0177200|AK103230IAVDKVILAESADRK00000000000000000
AK103230	Os01g0177200	Similar to Ubiquitin-specific protease 14. (Os01t0177200-01)	89319	R-KALAASGGNIER-A	00000000000000	690	701	593.83	2	-1.30876	0.00849788	5	Os01g0177200|AK103230KALAASGGNIER00000000000000
AK103230	Os01g0177200	Similar to Ubiquitin-specific protease 14. (Os01t0177200-01)	89319	K-YSVPNQEGQEGIHPR-M	00000000000000000	376	390	570.943	3	-2.05262	0.017544	5	Os01g0177200|AK103230YSVPNQEGQEGIHPR00000000000000000
AK067702	Os01g0178000	Pyridoxal phosphate-dependent transferase, major region, subdomain 1 domain containing protein. (Os01t0178000-01), Similar to Transaminase/ transferase, transferring nitrogenous groups. (Os01t0178000-02)	44074.4	K-VLQENNPIPK-L	000000000000	158	167	576.325	2	1.39434	0.000176075	1	Os01g0178000|AK067702VLQENNPIPK000000000000
AK122048	Os01g0178100	Region of unknown function DUF1767 domain containing protein. (Os01t0178100-01)	46993.9	M-AAAAETPGSSASPHQER-L	1000000000000000000	2	18	854.898	2	0.516412	0.0182721	1	Os01g0178100|AK122048AAAAETPGSSASPHQER1000000000000000000
AK066179	Os01g0179300	Conserved hypothetical protein. (Os01t0179300-01), Similar to early fruit mRNA. (Os01t0179300-02)	35262.3	K-GSNQTGDGDAPAPSESK-S	0000000000000000000	221	237	809.352	2	-1.61286	4.74006e-05	2	Os01g0179300|AK066179GSNQTGDGDAPAPSESK0000000000000000000
AK066179	Os01g0179300	Conserved hypothetical protein. (Os01t0179300-01), Similar to early fruit mRNA. (Os01t0179300-02)	35262.3	R-KREQQGAQPSSQQQQQQQK-E	000000000000000000000	49	67	747.376	3	0.581252	0.00137901	2	Os01g0179300|AK066179KREQQGAQPSSQQQQQQQK000000000000000000000
AK069903	Os01g0179700	Similar to GTP-binding protein YPTM2. (Os01t0179700-01), Similar to GTP-binding protein YPTM2. (Os01t0179700-02)	22719.3	K-LQIWDTAGQER-F	0000000000000	59	69	658.834	2	0.480418	1.36167e-05	5	Os01g0179700|AK069903LQIWDTAGQER0000000000000
AK069903	Os01g0179700	Similar to GTP-binding protein YPTM2. (Os01t0179700-01), Similar to GTP-binding protein YPTM2. (Os01t0179700-02)	22719.3	K-QWLNEIDR-Y	0000000000	101	108	537.272	2	-0.806272	0.000988216	5	Os01g0179700|AK069903QWLNEIDR0000000000
AK069903	Os01g0179700	Similar to GTP-binding protein YPTM2. (Os01t0179700-01), Similar to GTP-binding protein YPTM2. (Os01t0179700-02)	22719.3	--MNPEYDYLFK-L	130000000000	1	10	689.305	2	0.0746038	0.00391249	5	Os01g0179700|AK069903MNPEYDYLFK130000000000
AK069903	Os01g0179700	Similar to GTP-binding protein YPTM2. (Os01t0179700-01), Similar to GTP-binding protein YPTM2. (Os01t0179700-02)	22719.3	K-AFADEMGIPFMETSAK-N	000000300003000000	138	153	888.893	2	-1.63164	0.00399205	5	Os01g0179700|AK069903AFADEMGIPFMETSAK000000300003000000
AK100676	Os01g0180800	Heat shock protein Hsp70 family protein. (Os01t0180800-01), Similar to heat shock 70 kDa protein 4. (Os01t0180800-02), Similar to heat shock 70 kDa protein 4. (Os01t0180800-03)	94114.4	K-TNVPVAELVYGALGTTELQK-A	0000000000000000000000	577	596	1052.08	2	7.49084	4.91506e-10	26	Os01g0180800|AK100676TNVPVAELVYGALGTTELQK0000000000000000000000
AK100676	Os01g0180800	Heat shock protein Hsp70 family protein. (Os01t0180800-01), Similar to heat shock 70 kDa protein 4. (Os01t0180800-02), Similar to heat shock 70 kDa protein 4. (Os01t0180800-03)	94114.4	K-METDDAPNEAASGTDVNMQEAK-A	030000000000000000300000	516	537	1178.48	2	-2.06107	2.18872e-08	26	Os01g0180800|AK100676METDDAPNEAASGTDVNMQEAK030000000000000000300000
AK100676	Os01g0180800	Heat shock protein Hsp70 family protein. (Os01t0180800-01), Similar to heat shock 70 kDa protein 4. (Os01t0180800-02), Similar to heat shock 70 kDa protein 4. (Os01t0180800-03)	94114.4	K-METDDAPNEAASGTDVNMQEAK-A	000000000000000000000000	516	537	1162.48	2	-2.68373	1.1795e-07	26	Os01g0180800|AK100676METDDAPNEAASGTDVNMQEAK000000000000000000000000
AK100676	Os01g0180800	Heat shock protein Hsp70 family protein. (Os01t0180800-01), Similar to heat shock 70 kDa protein 4. (Os01t0180800-02), Similar to heat shock 70 kDa protein 4. (Os01t0180800-03)	94114.4	K-METDDAPNEAASGTDVNMQEAK-A	000000000000000000300000	516	537	1170.48	2	-3.51818	1.41333e-07	26	Os01g0180800|AK100676METDDAPNEAASGTDVNMQEAK000000000000000000300000
AK100676	Os01g0180800	Heat shock protein Hsp70 family protein. (Os01t0180800-01), Similar to heat shock 70 kDa protein 4. (Os01t0180800-02), Similar to heat shock 70 kDa protein 4. (Os01t0180800-03)	94114.4	R-FIGTAGAASSTMNPK-N	00000000000000000	47	61	726.86	2	-2.0931	1.54783e-07	26	Os01g0180800|AK100676FIGTAGAASSTMNPK00000000000000000
AK100676	Os01g0180800	Heat shock protein Hsp70 family protein. (Os01t0180800-01), Similar to heat shock 70 kDa protein 4. (Os01t0180800-02), Similar to heat shock 70 kDa protein 4. (Os01t0180800-03)	94114.4	R-FIGTAGAASSTMNPK-N	00000000000030000	47	61	734.858	2	-0.697138	1.82445e-07	26	Os01g0180800|AK100676FIGTAGAASSTMNPK00000000000030000
AK100676	Os01g0180800	Heat shock protein Hsp70 family protein. (Os01t0180800-01), Similar to heat shock 70 kDa protein 4. (Os01t0180800-02), Similar to heat shock 70 kDa protein 4. (Os01t0180800-03)	94114.4	K-APADAAADGAENGAPNSEEK-S	0000000000000000000000	538	557	942.911	2	-2.68561	7.4282e-07	26	Os01g0180800|AK100676APADAAADGAENGAPNSEEK0000000000000000000000
AK100676	Os01g0180800	Heat shock protein Hsp70 family protein. (Os01t0180800-01), Similar to heat shock 70 kDa protein 4. (Os01t0180800-02), Similar to heat shock 70 kDa protein 4. (Os01t0180800-03)	94114.4	K-AVEKEYEMALQDR-V	000000003000000	597	609	799.376	2	-5.41178	1.55466e-06	26	Os01g0180800|AK100676AVEKEYEMALQDR000000003000000
AK100676	Os01g0180800	Heat shock protein Hsp70 family protein. (Os01t0180800-01), Similar to heat shock 70 kDa protein 4. (Os01t0180800-02), Similar to heat shock 70 kDa protein 4. (Os01t0180800-03)	94114.4	K-NAVESYVYDMR-N	0000000000300	619	629	681.802	2	-1.2595	1.78243e-06	26	Os01g0180800|AK100676NAVESYVYDMR0000000000300
AK100676	Os01g0180800	Heat shock protein Hsp70 family protein. (Os01t0180800-01), Similar to heat shock 70 kDa protein 4. (Os01t0180800-02), Similar to heat shock 70 kDa protein 4. (Os01t0180800-03)	94114.4	K-NAVESYVYDMR-N	0000000000000	619	629	673.804	2	-3.05344	1.28816e-05	26	Os01g0180800|AK100676NAVESYVYDMR0000000000000
AK100676	Os01g0180800	Heat shock protein Hsp70 family protein. (Os01t0180800-01), Similar to heat shock 70 kDa protein 4. (Os01t0180800-02), Similar to heat shock 70 kDa protein 4. (Os01t0180800-03)	94114.4	K-AVEKEYEMALQDR-V	000000000000000	597	609	791.379	2	-4.8234	0.000238383	26	Os01g0180800|AK100676AVEKEYEMALQDR000000000000000
AK100676	Os01g0180800	Heat shock protein Hsp70 family protein. (Os01t0180800-01), Similar to heat shock 70 kDa protein 4. (Os01t0180800-02), Similar to heat shock 70 kDa protein 4. (Os01t0180800-03)	94114.4	K-ALAEAGLTTENVHFVEVVGSGSR-V	0000000000000000000000000	321	343	781.734	3	-2.36093	0.000253695	26	Os01g0180800|AK100676ALAEAGLTTENVHFVEVVGSGSR0000000000000000000000000
AK100676	Os01g0180800	Heat shock protein Hsp70 family protein. (Os01t0180800-01), Similar to heat shock 70 kDa protein 4. (Os01t0180800-02), Similar to heat shock 70 kDa protein 4. (Os01t0180800-03)	94114.4	K-LYDKYNDFVTAEDKEAFIAK-L	0000000000000000000000	632	651	794.061	3	-0.886296	0.00175491	26	Os01g0180800|AK100676LYDKYNDFVTAEDKEAFIAK0000000000000000000000
AK100676	Os01g0180800	Heat shock protein Hsp70 family protein. (Os01t0180800-01), Similar to heat shock 70 kDa protein 4. (Os01t0180800-02), Similar to heat shock 70 kDa protein 4. (Os01t0180800-03)	94114.4	K-ILSHAYDR-S	0000000000	220	227	487.755	2	-2.33242	0.00320249	26	Os01g0180800|AK100676ILSHAYDR0000000000
AK100676	Os01g0180800	Heat shock protein Hsp70 family protein. (Os01t0180800-01), Similar to heat shock 70 kDa protein 4. (Os01t0180800-02), Similar to heat shock 70 kDa protein 4. (Os01t0180800-03)	94114.4	K-IQQQDALPK-H	00000000000	746	754	520.789	2	-2.51535	0.00741537	26	Os01g0180800|AK100676IQQQDALPK00000000000
AK100676	Os01g0180800	Heat shock protein Hsp70 family protein. (Os01t0180800-01), Similar to heat shock 70 kDa protein 4. (Os01t0180800-02), Similar to heat shock 70 kDa protein 4. (Os01t0180800-03)	94114.4	R-DFDEVLFK-H	0000000000	233	240	506.752	2	-1.2112	0.00933559	26	Os01g0180800|AK100676DFDEVLFK0000000000
AK100676	Os01g0180800	Heat shock protein Hsp70 family protein. (Os01t0180800-01), Similar to heat shock 70 kDa protein 4. (Os01t0180800-02), Similar to heat shock 70 kDa protein 4. (Os01t0180800-03)	94114.4	R-VSEGPDGFPLVHAR-Y	0000000000000000	91	104	494.256	3	-0.74573	0.0101157	26	Os01g0180800|AK100676VSEGPDGFPLVHAR0000000000000000
AK100676	Os01g0180800	Heat shock protein Hsp70 family protein. (Os01t0180800-01), Similar to heat shock 70 kDa protein 4. (Os01t0180800-02), Similar to heat shock 70 kDa protein 4. (Os01t0180800-03)	94114.4	R-DIAAFPFR-V	0000000000	83	90	468.75	2	-1.30706	0.0136069	26	Os01g0180800|AK100676DIAAFPFR0000000000
AK100676	Os01g0180800	Heat shock protein Hsp70 family protein. (Os01t0180800-01), Similar to heat shock 70 kDa protein 4. (Os01t0180800-02), Similar to heat shock 70 kDa protein 4. (Os01t0180800-03)	94114.4	K-ILTDFFGKEPR-R	0000000000000	350	360	661.859	2	0.0565724	0.0139379	26	Os01g0180800|AK100676ILTDFFGKEPR0000000000000
AK100676	Os01g0180800	Heat shock protein Hsp70 family protein. (Os01t0180800-01), Similar to heat shock 70 kDa protein 4. (Os01t0180800-02), Similar to heat shock 70 kDa protein 4. (Os01t0180800-03)	94114.4	R-KYSDPELQR-D	00000000000	74	82	568.29	2	-2.07449	0.016559	26	Os01g0180800|AK100676KYSDPELQR00000000000
AK100676	Os01g0180800	Heat shock protein Hsp70 family protein. (Os01t0180800-01), Similar to heat shock 70 kDa protein 4. (Os01t0180800-02), Similar to heat shock 70 kDa protein 4. (Os01t0180800-03)	94114.4	R-GIDVVLNEESKR-E	00000000000000	22	33	453.58	3	-2.00255	0.0299855	26	Os01g0180800|AK100676GIDVVLNEESKR00000000000000
Os01g0181000	Os01g0181000	Hypothetical conserved gene. (Os01t0181000-00)	66166	M-AATGDSAAAAGEVRR-L	10000000000000000	2	16	722.858	2	-3.24715	0.00728219	1	Os01g0181000|Os01g0181000AATGDSAAAAGEVRR10000000000000000
Os01g0181000	Os01g0181000	Hypothetical conserved gene. (Os01t0181000-00)	66166	R-FPPVPLLK-S	0000000000	411	418	455.789	2	-4.8851	0.0490422	1	Os01g0181000|Os01g0181000FPPVPLLK0000000000
AK066832	Os01g0184900	Similar to SSRP1 protein. (Os01t0184900-01), Similar to SSRP1 protein. (Os01t0184900-02)	71360.8	M-TDGHLFNNILLGGR-A	1000000000000000	2	15	784.915	2	3.08173	0.029444	1	Os01g0184900|AK066832TDGHLFNNILLGGR1000000000000000
AK065125	Os01g0185200	Similar to glutaminyl-tRNA synthetase. (Os01t0185200-01), Similar to glutaminyl-tRNA synthetase. (Os01t0185200-02), Glutaminyl-tRNA synthetase, class Ic domain containing protein. (Os01t0185200-03)	90486.4	R-LGYFAVDTDSTPENIVFNR-T	000000000000000000000	764	782	1079.52	2	-5.72359	0.000219923	3	Os01g0185200|AK065125LGYFAVDTDSTPENIVFNR000000000000000000000
AK065125	Os01g0185200	Similar to glutaminyl-tRNA synthetase. (Os01t0185200-01), Similar to glutaminyl-tRNA synthetase. (Os01t0185200-02), Glutaminyl-tRNA synthetase, class Ic domain containing protein. (Os01t0185200-03)	90486.4	R-TAENALVNSK-V	000000000000	28	37	523.777	2	-1.61114	0.00102903	3	Os01g0185200|AK065125TAENALVNSK000000000000
AK065125	Os01g0185200	Similar to glutaminyl-tRNA synthetase. (Os01t0185200-01), Similar to glutaminyl-tRNA synthetase. (Os01t0185200-02), Glutaminyl-tRNA synthetase, class Ic domain containing protein. (Os01t0185200-03)	90486.4	R-LNISNTVMSK-R	000000003000	500	509	561.794	2	-2.26989	0.00751409	3	Os01g0185200|AK065125LNISNTVMSK000000003000
AK065131	Os01g0185300	Transferase family protein. (Os01t0185300-01), Similar to 3-N-debenzoyl-2-deoxytaxol N-benzoyltransferase. (Os01t0185300-02)	46633.6	R-SGADAAPGVIR-D	0000000000000	51	61	507.271	2	-1.9507	4.61111e-05	3	Os01g0185300|AK065131SGADAAPGVIR0000000000000
AK065131	Os01g0185300	Transferase family protein. (Os01t0185300-01), Similar to 3-N-debenzoyl-2-deoxytaxol N-benzoyltransferase. (Os01t0185300-02)	46633.6	R-ALVFFYPLAGR-I	0000000000000	67	77	627.354	2	-2.09672	0.000241378	3	Os01g0185300|AK065131ALVFFYPLAGR0000000000000
AK065131	Os01g0185300	Transferase family protein. (Os01t0185300-01), Similar to 3-N-debenzoyl-2-deoxytaxol N-benzoyltransferase. (Os01t0185300-02)	46633.6	R-IVEPEAGSPAIR-C	00000000000000	78	89	619.841	2	0.178788	0.00456424	3	Os01g0185300|AK065131IVEPEAGSPAIR00000000000000
D16499	Os01g0188400	NADP-dependent malic enzyme, chloroplast precursor (EC 1.1.1.40) (NADP-ME). (Os01t0188400-01), Similar to Malic enzyme. (Os01t0188400-02)	70390.2	K-ERDAHYLR-G	0000000000	119	126	530.276	2	10.3495	0.0140291	1	Os01g0188400|D16499ERDAHYLR0000000000
AK064011	Os01g0190400	Similar to Hexokinase. (Os01t0190400-01), Similar to Hexokinase. (Os01t0190400-02)	49632.4	K-ELGFTFSFPVR-Q	0000000000000	140	150	650.338	2	-3.0483	0.00169357	1	Os01g0190400|AK064011ELGFTFSFPVR0000000000000
AK058815	Os01g0191100	Similar to Acidic ribosomal protein P2a-4 (Fragment). (Os01t0191100-01)	11741.7	K-FASVPSGGGGVAVAAAAPAAGGAGGAPAAEAK-K	0000000000000000000000000000000000	62	93	1283.16	2	-0.32745	2.18736e-08	5	Os01g0191100|AK058815FASVPSGGGGVAVAAAAPAAGGAGGAPAAEAK0000000000000000000000000000000000
AK058815	Os01g0191100	Similar to Acidic ribosomal protein P2a-4 (Fragment). (Os01t0191100-01)	11741.7	R-EKFASVPSGGGGVAVAAAAPAAGGAGGAPAAEAK-K	000000000000000000000000000000000000	60	93	941.487	3	1.63042	0.000414336	5	Os01g0191100|AK058815EKFASVPSGGGGVAVAAAAPAAGGAGGAPAAEAK000000000000000000000000000000000000
AK058815	Os01g0191100	Similar to Acidic ribosomal protein P2a-4 (Fragment). (Os01t0191100-01)	11741.7	K-VEEKEESDDDMGFSLFD--	0000000000030000000	98	114	1004.4	2	0.371987	0.000618104	5	Os01g0191100|AK058815VEEKEESDDDMGFSLFD0000000000030000000
AK058815	Os01g0191100	Similar to Acidic ribosomal protein P2a-4 (Fragment). (Os01t0191100-01)	11741.7	K-MELLLSQVSGK-D	0300000000000	39	49	610.831	2	-1.42276	0.0157103	5	Os01g0191100|AK058815MELLLSQVSGK0300000000000
AK101856	Os01g0191500	Similar to Mitochondrial processing peptidase. (Os01t0191500-01)	54196.9	R-ELTSLATPGKVDQTQLDR-A	00000000000000000000	401	418	986.519	2	-1.90121	4.30799e-06	10	Os01g0191500|AK101856ELTSLATPGKVDQTQLDR00000000000000000000
AK101856	Os01g0191500	Similar to Mitochondrial processing peptidase. (Os01t0191500-01)	54196.9	K-MAYTTTTNR-S	03000000000	125	133	537.747	2	-1.45428	3.68717e-05	10	Os01g0191500|AK101856MAYTTTTNR03000000000
AK101856	Os01g0191500	Similar to Mitochondrial processing peptidase. (Os01t0191500-01)	54196.9	K-SAILMNLESK-A	000003000000	425	434	561.294	2	-6.47784	0.000193464	10	Os01g0191500|AK101856SAILMNLESK000003000000
AK101856	Os01g0191500	Similar to Mitochondrial processing peptidase. (Os01t0191500-01)	54196.9	K-VDQTQLDR-A	0000000000	411	418	487.748	2	-1.99691	0.000537631	10	Os01g0191500|AK101856VDQTQLDR0000000000
AK101856	Os01g0191500	Similar to Mitochondrial processing peptidase. (Os01t0191500-01)	54196.9	K-DVHSNTGIFGIHTSTDAAFVPK-A	000000000000000000000000	372	393	772.056	3	2.50087	0.00166117	10	Os01g0191500|AK101856DVHSNTGIFGIHTSTDAAFVPK000000000000000000000000
AK101856	Os01g0191500	Similar to Mitochondrial processing peptidase. (Os01t0191500-01)	54196.9	R-KPVEHLLK-A	0000000000	452	459	482.302	2	-0.941424	0.00189565	10	Os01g0191500|AK101856KPVEHLLK0000000000
AK101856	Os01g0191500	Similar to Mitochondrial processing peptidase. (Os01t0191500-01)	54196.9	K-MAYTTTTNR-S	00000000000	125	133	529.75	2	-1.55344	0.0021621	10	Os01g0191500|AK101856MAYTTTTNR00000000000
AK101856	Os01g0191500	Similar to Mitochondrial processing peptidase. (Os01t0191500-01)	54196.9	K-STYVGGEYR-R	00000000000	291	299	516.244	2	0.520056	0.0101581	10	Os01g0191500|AK101856STYVGGEYR00000000000
AK101856	Os01g0191500	Similar to Mitochondrial processing peptidase. (Os01t0191500-01)	54196.9	R-EIEAVGGNVK-A	000000000000	141	150	508.274	2	-0.700005	0.0124747	10	Os01g0191500|AK101856EIEAVGGNVK000000000000
AK101856	Os01g0191500	Similar to Mitochondrial processing peptidase. (Os01t0191500-01)	54196.9	R-QILAFGER-K	0000000000	444	451	467.262	2	0.5531	0.0159757	10	Os01g0191500|AK101856QILAFGER0000000000
AK121093	Os01g0191700	Similar to Pyrophosphate-fructose-6-phosphate 1-phosphotransferase-like protein (Pyrophosphate-dependent phosphofructo-1-kinase-like protein). (Os01t0191700-01)	58514.8	K-YIDPTYMIR-A	00000003000	406	414	594.297	2	9.08693	0.0208147	1	Os01g0191700|AK121093YIDPTYMIR00000003000
U25430	Os01g0196600	Similar to 260 kDa major acidic fibroblast growth factor-stimulated phosphoprotein (Fragment). (Os01t0196600-01)	52449.5	R-LIAGLEER-G	0000000000	281	288	450.761	2	-0.189256	0.00014503	5	Os01g0196600|U25430LIAGLEER0000000000
U25430	Os01g0196600	Similar to 260 kDa major acidic fibroblast growth factor-stimulated phosphoprotein (Fragment). (Os01t0196600-01)	52449.5	R-MYLKEDLPSR-L	030000000000	370	379	634.319	2	-3.46593	0.00594727	5	Os01g0196600|U25430MYLKEDLPSR030000000000
U25430	Os01g0196600	Similar to 260 kDa major acidic fibroblast growth factor-stimulated phosphoprotein (Fragment). (Os01t0196600-01)	52449.5	R-TIFIAHGPR-F	00000000000	426	434	506.29	2	-0.550958	0.00653657	5	Os01g0196600|U25430TIFIAHGPR00000000000
U25430	Os01g0196600	Similar to 260 kDa major acidic fibroblast growth factor-stimulated phosphoprotein (Fragment). (Os01t0196600-01)	52449.5	R-IPPIIGLPEEGYK-V	000000000000000	388	400	713.402	2	-1.54043	0.00719254	5	Os01g0196600|U25430IPPIIGLPEEGYK000000000000000
U25430	Os01g0196600	Similar to 260 kDa major acidic fibroblast growth factor-stimulated phosphoprotein (Fragment). (Os01t0196600-01)	52449.5	R-LHYADSYR-I	0000000000	380	387	512.745	2	-1.52116	0.0120302	5	Os01g0196600|U25430LHYADSYR0000000000
AK067763	Os01g0205500	Similar to 60S ribosomal protein L11-2 (L16). Splice isoform 2. (Os01t0205500-01)	21020.1	K-VLEQLSGQSPVFSK-A	0000000000000000	38	51	759.911	2	-0.822689	5.01034e-07	10	Os01g0205500|AK067763VLEQLSGQSPVFSK0000000000000000
AK067763	Os01g0205500	Similar to 60S ribosomal protein L11-2 (L16). Splice isoform 2. (Os01t0205500-01)	21020.1	K-LVLNISVGESGDR-L	000000000000000	19	31	679.867	2	-0.683679	6.78485e-06	10	Os01g0205500|AK067763LVLNISVGESGDR000000000000000
AK067763	Os01g0205500	Similar to 60S ribosomal protein L11-2 (L16). Splice isoform 2. (Os01t0205500-01)	21020.1	K-AMQLLESGLK-V	003000000000	78	87	553.3	2	1.15369	2.52557e-05	10	Os01g0205500|AK067763AMQLLESGLK003000000000
AK067763	Os01g0205500	Similar to 60S ribosomal protein L11-2 (L16). Splice isoform 2. (Os01t0205500-01)	21020.1	K-AMQLLESGLK-V	000000000000	78	87	545.303	2	1.22366	5.01824e-05	10	Os01g0205500|AK067763AMQLLESGLK000000000000
AK067763	Os01g0205500	Similar to 60S ribosomal protein L11-2 (L16). Splice isoform 2. (Os01t0205500-01)	21020.1	K-YEGVILNK-A	0000000000	169	176	468.264	2	0.647812	0.000201038	10	Os01g0205500|AK067763YEGVILNK0000000000
AK067763	Os01g0205500	Similar to 60S ribosomal protein L11-2 (L16). Splice isoform 2. (Os01t0205500-01)	21020.1	K-VKEYELLR-R	0000000000	88	95	525.303	2	-0.714407	0.013916	10	Os01g0205500|AK067763VKEYELLR0000000000
AK105932	Os01g0205900	Similar to Class III peroxidase GvPx2b (Fragment). (Os01t0205900-01), Similar to Class III peroxidase GvPx2b (Fragment). (Os01t0205900-02)	34946.5	K-NAGPNANSVR-G	000000000000	92	101	500.252	2	1.1112	0.000227273	1	Os01g0205900|AK105932NAGPNANSVR000000000000
AK103341	Os01g0207200	Similar to Peptide-N4-(N-acetyl-beta-glucosaminyl)asparagine amidase A (EC 3.5.1.52) (PNGase A) (Glycopeptide N-glycosidase) (N-glycanase) [Contains: Peptide-N4-(N-acetyl-beta-glucosaminyl)asparagine amidase A light chain (PNGase A small chain) (PNGase A subunit B); Peptide-N4- (N-acetyl-beta-glucosaminyl)asparagine amidase A heavy chain (PNGase A large chain) (PNGase A subunit A)]. (Os01t0207200…	68030.7	K-NLVVGGLGETHQAYK-Y	00000000000000000	553	567	793.422	2	2.39417	6.03333e-06	5	Os01g0207200|AK103341NLVVGGLGETHQAYK00000000000000000
AK103341	Os01g0207200	Similar to Peptide-N4-(N-acetyl-beta-glucosaminyl)asparagine amidase A (EC 3.5.1.52) (PNGase A) (Glycopeptide N-glycosidase) (N-glycanase) [Contains: Peptide-N4-(N-acetyl-beta-glucosaminyl)asparagine amidase A light chain (PNGase A small chain) (PNGase A subunit B); Peptide-N4- (N-acetyl-beta-glucosaminyl)asparagine amidase A heavy chain (PNGase A large chain) (PNGase A subunit A)]. (Os01t0207200…	68030.7	R-FSYVNSNVYSK-N	0000000000000	450	460	654.315	2	-2.32404	2.75594e-05	5	Os01g0207200|AK103341FSYVNSNVYSK0000000000000
AK103341	Os01g0207200	Similar to Peptide-N4-(N-acetyl-beta-glucosaminyl)asparagine amidase A (EC 3.5.1.52) (PNGase A) (Glycopeptide N-glycosidase) (N-glycanase) [Contains: Peptide-N4-(N-acetyl-beta-glucosaminyl)asparagine amidase A light chain (PNGase A small chain) (PNGase A subunit B); Peptide-N4- (N-acetyl-beta-glucosaminyl)asparagine amidase A heavy chain (PNGase A large chain) (PNGase A subunit A)]. (Os01t0207200…	68030.7	K-LGVNEKETSGGK-M	00000000000000	519	530	609.818	2	-2.25923	0.00045643	5	Os01g0207200|AK103341LGVNEKETSGGK00000000000000
AK103341	Os01g0207200	Similar to Peptide-N4-(N-acetyl-beta-glucosaminyl)asparagine amidase A (EC 3.5.1.52) (PNGase A) (Glycopeptide N-glycosidase) (N-glycanase) [Contains: Peptide-N4-(N-acetyl-beta-glucosaminyl)asparagine amidase A light chain (PNGase A small chain) (PNGase A subunit B); Peptide-N4- (N-acetyl-beta-glucosaminyl)asparagine amidase A heavy chain (PNGase A large chain) (PNGase A subunit A)]. (Os01t0207200…	68030.7	K-MGFSYNSLR-N	03000000000	531	539	545.754	2	1.10652	0.00109218	5	Os01g0207200|AK103341MGFSYNSLR03000000000
AK103341	Os01g0207200	Similar to Peptide-N4-(N-acetyl-beta-glucosaminyl)asparagine amidase A (EC 3.5.1.52) (PNGase A) (Glycopeptide N-glycosidase) (N-glycanase) [Contains: Peptide-N4-(N-acetyl-beta-glucosaminyl)asparagine amidase A light chain (PNGase A small chain) (PNGase A subunit B); Peptide-N4- (N-acetyl-beta-glucosaminyl)asparagine amidase A heavy chain (PNGase A large chain) (PNGase A subunit A)]. (Os01t0207200…	68030.7	R-ATGIVWSVSR-D	000000000000	161	170	538.303	2	9.09401	0.0019466	5	Os01g0207200|AK103341ATGIVWSVSR000000000000
AK109337	Os01g0207400	Conserved hypothetical protein. (Os01t0207400-01)	27457.5	K-SVATSGGLVAYDAPK-L	00000000000000000	45	59	718.378	2	4.58029	0.000527638	1	Os01g0207400|AK109337SVATSGGLVAYDAPK00000000000000000
AK066635	Os01g0208700	Similar to Phosphoenolpyruvate carboxylase (Fragment). (Os01t0208700-01)	115049	R-TPPTPQDEMR-A	000000000300	274	283	594.269	2	-3.73859	5.0866e-05	3	Os01g0208700|AK066635TPPTPQDEMR000000000300
AK066635	Os01g0208700	Similar to Phosphoenolpyruvate carboxylase (Fragment). (Os01t0208700-01)	115049	R-VTIDLLEMVFAK-G	00000000300000	867	878	697.886	2	3.47835	0.000111135	3	Os01g0208700|AK066635VTIDLLEMVFAK00000000300000
AK066635	Os01g0208700	Similar to Phosphoenolpyruvate carboxylase (Fragment). (Os01t0208700-01)	115049	R-LSAAWQLYK-A	00000000000	652	660	540.298	2	0.0443372	0.000338722	3	Os01g0208700|AK066635LSAAWQLYK00000000000
AK103145	Os01g0209200	Similar to 14-3-3 protein 7. (Os01t0209200-01)	29070.4	K-DSTLIMQLLR-D	000000300000	216	225	603.332	2	1.31052	1.97899e-05	4	Os01g0209200|AK103145DSTLIMQLLR000000300000
AK103145	Os01g0209200	Similar to 14-3-3 protein 7. (Os01t0209200-01)	29070.4	K-DSTLIMQLLR-D	000000000000	216	225	595.331	2	-5.09526	4.71255e-05	4	Os01g0209200|AK103145DSTLIMQLLR000000000000
AK068329	Os01g0210500	Similar to SOUL-like protein. (Os01t0210500-01), Similar to SOUL-like protein. (Os01t0210500-02)	23794.7	R-FGGFVADSDVGEQAALLDASLQGTR-W	000000000000000000000000000	147	171	1262.62	2	-1.52696	1.65032e-10	20	Os01g0210500|AK068329FGGFVADSDVGEQAALLDASLQGTR000000000000000000000000000
AK068329	Os01g0210500	Similar to SOUL-like protein. (Os01t0210500-01), Similar to SOUL-like protein. (Os01t0210500-02)	23794.7	R-ADPTSSYTVAQYNSPFEFSGR-V	00000000000000000000000	182	202	1162.53	2	-1.52939	1.85923e-09	20	Os01g0210500|AK068329ADPTSSYTVAQYNSPFEFSGR00000000000000000000000
AK068329	Os01g0210500	Similar to SOUL-like protein. (Os01t0210500-01), Similar to SOUL-like protein. (Os01t0210500-02)	23794.7	R-VNEIWMLFDAK-D	0000003000000	203	213	691.343	2	-2.10226	1.94301e-08	20	Os01g0210500|AK068329VNEIWMLFDAK0000003000000
AK068329	Os01g0210500	Similar to SOUL-like protein. (Os01t0210500-01), Similar to SOUL-like protein. (Os01t0210500-02)	23794.7	R-YSDAMWASTAPIEDISFVAATR-T	000003000000000000000000	48	69	1209.57	2	-0.389484	5.98281e-08	20	Os01g0210500|AK068329YSDAMWASTAPIEDISFVAATR000003000000000000000000
AK068329	Os01g0210500	Similar to SOUL-like protein. (Os01t0210500-01), Similar to SOUL-like protein. (Os01t0210500-02)	23794.7	R-TGFLQLFNYIQGK-N	000000000000000	70	82	764.912	2	0.486343	6.34156e-06	20	Os01g0210500|AK068329TGFLQLFNYIQGK000000000000000
AK068329	Os01g0210500	Similar to SOUL-like protein. (Os01t0210500-01), Similar to SOUL-like protein. (Os01t0210500-02)	23794.7	R-WAAAVSDGR-R	00000000000	172	180	466.733	2	-0.153931	1.38385e-05	20	Os01g0210500|AK068329WAAAVSDGR00000000000
AK068329	Os01g0210500	Similar to SOUL-like protein. (Os01t0210500-01), Similar to SOUL-like protein. (Os01t0210500-02)	23794.7	R-RADPTSSYTVAQYNSPFEFSGR-V	000000000000000000000000	181	202	827.389	3	1.66225	5.87358e-05	20	Os01g0210500|AK068329RADPTSSYTVAQYNSPFEFSGR000000000000000000000000
AK068329	Os01g0210500	Similar to SOUL-like protein. (Os01t0210500-01), Similar to SOUL-like protein. (Os01t0210500-02)	23794.7	R-RFGGFVADSDVGEQAALLDASLQGTR-W	0000000000000000000000000000	146	171	894.117	3	1.59754	0.000405936	20	Os01g0210500|AK068329RFGGFVADSDVGEQAALLDASLQGTR0000000000000000000000000000
AK068329	Os01g0210500	Similar to SOUL-like protein. (Os01t0210500-01), Similar to SOUL-like protein. (Os01t0210500-02)	23794.7	K-NQPDPPPAEGLHVQR-W	00000000000000000	121	135	552.278	3	-6.07221	0.0102576	20	Os01g0210500|AK068329NQPDPPPAEGLHVQR00000000000000000
AK068329	Os01g0210500	Similar to SOUL-like protein. (Os01t0210500-01), Similar to SOUL-like protein. (Os01t0210500-02)	23794.7	R-VNEIWMLFDAK-D	0000000000000	203	213	683.342	2	-7.88486	0.0148747	20	Os01g0210500|AK068329VNEIWMLFDAK0000000000000
AK068329	Os01g0210500	Similar to SOUL-like protein. (Os01t0210500-01), Similar to SOUL-like protein. (Os01t0210500-02)	23794.7	R-RYSDAMWASTAPIEDISFVAATR-T	0000003000000000000000000	47	69	858.745	3	-3.78907	0.0424356	20	Os01g0210500|AK068329RYSDAMWASTAPIEDISFVAATR0000003000000000000000000
AK066468	Os01g0212400	EF-Hand type domain containing protein. (Os01t0212400-01)	63920.5	R-LLNEDGTPNEDVIK-K	0000000000000000	298	311	778.891	2	-3.92423	1.24886e-06	2	Os01g0212400|AK066468LLNEDGTPNEDVIK0000000000000000
AK066468	Os01g0212400	EF-Hand type domain containing protein. (Os01t0212400-01)	63920.5	K-IDMDESQTLSR-A	0003000000000	317	327	655.797	2	-1.74862	0.00056514	2	Os01g0212400|AK066468IDMDESQTLSR0003000000000
AK061229	Os01g0214200	Esterase, SGNH hydrolase-type, subgroup domain containing protein. (Os01t0214200-01)	26742.5	K-IILITPPPIYEPAR-I	0000000000000000	115	128	796.974	2	-0.026943	0.0356678	1	Os01g0214200|AK061229IILITPPPIYEPAR0000000000000000
AK100463	Os01g0217800	ThiJ/PfpI domain containing protein. (Os01t0217800-01)	45703	K-APGSATEFALAIVEK-L	00000000000000000	397	411	752.408	2	2.3712	7.08484e-06	3	Os01g0217800|AK100463APGSATEFALAIVEK00000000000000000
AK100463	Os01g0217800	ThiJ/PfpI domain containing protein. (Os01t0217800-01)	45703	K-FTAEIIPVNSR-V	0000000000000	170	180	623.842	2	-1.46755	5.94067e-05	3	Os01g0217800|AK100463FTAEIIPVNSR0000000000000
AK100463	Os01g0217800	ThiJ/PfpI domain containing protein. (Os01t0217800-01)	45703	R-AGANVTVASVEDK-L	000000000000000	271	283	630.826	2	1.80902	7.31386e-05	3	Os01g0217800|AK100463AGANVTVASVEDK000000000000000
AK100463	Os01g0217800	ThiJ/PfpI domain containing protein. (Os01t0217800-01)	45703	R-VTVATADPAGDDR-G	000000000000000	65	77	644.308	2	-6.48287	0.0345912	3	Os01g0217800|AK100463VTVATADPAGDDR000000000000000
AK064262	Os01g0222300	Conserved hypothetical protein. (Os01t0222300-01)	39303.9	R-LSSFTSWVPDLR-R	00000000000000	256	267	704.36	2	-10.6136	0.0107062	1	Os01g0222300|AK064262LSSFTSWVPDLR00000000000000
AK110821	Os01g0223600	Similar to Pto kinase interactor 1-like protein. (Os01t0223600-01)	53348.4	R-TPLNWETR-V	0000000000	283	290	508.763	2	2.30103	0.000159888	1	Os01g0223600|AK110821TPLNWETR0000000000
J065195O03	Os01g0224300	CHCH domain containing protein. (Os01t0224300-01)	7617.81	K-FSLAEASSTGTSETPK-G	000000000000000000	53	68	806.89	2	1.82016	0.000446493	1	Os01g0224300|J065195O03FSLAEASSTGTSETPK000000000000000000
J080301M15	Os01g0225400	Pyruvate/Phosphoenolpyruvate kinase, catalytic core domain containing protein. (Os01t0225400-01)	14731.3	K-IAAADVDGFANALQK-M	00000000000000000	97	111	752.391	2	-3.78286	1.74861e-06	2	Os01g0225400|J080301M15IAAADVDGFANALQK00000000000000000
J080301M15	Os01g0225400	Pyruvate/Phosphoenolpyruvate kinase, catalytic core domain containing protein. (Os01t0225400-01)	14731.3	K-MGLDEAANAAAAAAENAEKDGELPENK--	03000000000000000000000000000	112	138	906.085	3	1.45263	0.00162112	2	Os01g0225400|J080301M15MGLDEAANAAAAAAENAEKDGELPENK03000000000000000000000000000
J080301M15	Os01g0225400	Pyruvate/Phosphoenolpyruvate kinase, catalytic core domain containing protein. (Os01t0225400-01)	14731.3	K-ALSEYKQEVETR-S	00000000000000	74	85	726.869	2	-1.19388	0.00790411	2	Os01g0225400|J080301M15ALSEYKQEVETR00000000000000
Os01g0225600	Os01g0225600	Similar to Dehydrin. (Os01t0225600-00)	16300.5	K-VPYDFLVSLAR-D	0000000000000	96	106	640.357	2	0.972926	0.000210554	1	Os01g0225600|Os01g0225600VPYDFLVSLAR0000000000000
AK102301	Os01g0226400	ATPase, AAA-type, core domain containing protein. (Os01t0226400-01)	93645.8	K-ILVQAVYK-V	0000000000	248	255	467.291	2	-1.49584	0.0400089	2	Os01g0226400|AK102301ILVQAVYK0000000000
AK102301	Os01g0226400	ATPase, AAA-type, core domain containing protein. (Os01t0226400-01)	93645.8	K-LLLLDPTDFLIK-I	00000000000000	130	141	700.925	2	2.15548	0.0463049	2	Os01g0226400|AK102301LLLLDPTDFLIK00000000000000
AK070320	Os01g0227300	Similar to RAB7D. (Os01t0227300-01)	23548.7	R-LFTLQIWDTAGQER-F	0000000000000000	56	69	839.434	2	1.12381	3.03199e-06	7	Os01g0227300|AK070320LFTLQIWDTAGQER0000000000000000
AK070320	Os01g0227300	Similar to RAB7D. (Os01t0227300-01)	23548.7	K-VIILGDSGVGK-T	0000000000000	11	21	529.316	2	0.0829681	7.20778e-06	7	Os01g0227300|AK070320VIILGDSGVGK0000000000000
AK070320	Os01g0227300	Similar to RAB7D. (Os01t0227300-01)	23548.7	R-FQSLGVAFYR-G	000000000000	70	79	594.313	2	-2.15598	0.000138574	7	Os01g0227300|AK070320FQSLGVAFYR000000000000
AK070320	Os01g0227300	Similar to RAB7D. (Os01t0227300-01)	23548.7	K-ATIGADFLTK-E	000000000000	39	48	518.788	2	0.797429	0.000855393	7	Os01g0227300|AK070320ATIGADFLTK000000000000
AK070320	Os01g0227300	Similar to RAB7D. (Os01t0227300-01)	23548.7	K-TSLMNQYVNK-K	000030000000	22	31	607.298	2	0.141376	0.00630107	7	Os01g0227300|AK070320TSLMNQYVNK000030000000
AK070320	Os01g0227300	Similar to RAB7D. (Os01t0227300-01)	23548.7	K-TSLMNQYVNK-K	000000000000	22	31	599.301	2	1.40761	0.0146797	7	Os01g0227300|AK070320TSLMNQYVNK000000000000
AK070320	Os01g0227300	Similar to RAB7D. (Os01t0227300-01)	23548.7	K-GNIPYFETSAK-E	0000000000000	150	160	613.809	2	4.45905	0.0176142	7	Os01g0227300|AK070320GNIPYFETSAK0000000000000
AK107453	Os01g0231700	Similar to 60S acidic ribosomal protein P2-B (CaRP2B). (Os01t0231700-01)	11939.8	K-GELEASAATPYELQR-R	00000000000000000	22	36	817.907	2	3.23843	1.02093e-07	9	Os01g0231700|AK107453GELEASAATPYELQR00000000000000000
AK107453	Os01g0231700	Similar to 60S acidic ribosomal protein P2-B (CaRP2B). (Os01t0231700-01)	11939.8	K-QLKGELEASAATPYELQR-R	00000000000000000000	19	36	1002.52	2	0.612835	4.16973e-07	9	Os01g0231700|AK107453QLKGELEASAATPYELQR00000000000000000000
AK107453	Os01g0231700	Similar to 60S acidic ribosomal protein P2-B (CaRP2B). (Os01t0231700-01)	11939.8	K-QLKGELEASAATPYELQR-R	20000000000000000000	19	36	994.009	2	-1.1432	7.16505e-05	9	Os01g0231700|AK107453QLKGELEASAATPYELQR20000000000000000000
AK107453	Os01g0231700	Similar to 60S acidic ribosomal protein P2-B (CaRP2B). (Os01t0231700-01)	11939.8	R-SSGEEWTAK-Q	00000000000	10	18	497.728	2	1.48876	0.000413479	9	Os01g0231700|AK107453SSGEEWTAK00000000000
AK107453	Os01g0231700	Similar to 60S acidic ribosomal protein P2-B (CaRP2B). (Os01t0231700-01)	11939.8	M-GVYTFVCR-S	0000000000	2	9	508.251	2	-7.49029	0.000678949	9	Os01g0231700|AK107453GVYTFVCR0000000000
AK065256	Os01g0233000	DREPP plasma membrane polypeptide family protein. (Os01t0233000-01)	21787.5	R-EVAVEEEKKEEEAAPAEPAAAAAEAAAPSTEVVEEK-K	00000000000000000000000000000000000000	150	185	1227.26	3	-1.23534	8.43078e-06	10	Os01g0233000|AK065256EVAVEEEKKEEEAAPAEPAAAAAEAAAPSTEVVEEK00000000000000000000000000000000000000
AK065256	Os01g0233000	DREPP plasma membrane polypeptide family protein. (Os01t0233000-01)	21787.5	K-VVEVVESSPPEIK-A	000000000000000	53	65	706.392	2	6.63203	1.58987e-05	10	Os01g0233000|AK065256VVEVVESSPPEIK000000000000000
AK065256	Os01g0233000	DREPP plasma membrane polypeptide family protein. (Os01t0233000-01)	21787.5	K-SGTTPLSPAIAFILEK-V	000000000000000000	109	124	822.965	2	0.972119	3.02551e-05	10	Os01g0233000|AK065256SGTTPLSPAIAFILEK000000000000000000
AK065256	Os01g0233000	DREPP plasma membrane polypeptide family protein. (Os01t0233000-01)	21787.5	K-KEEEKPAEAAAPAAEPEKQ--	000000000000000000000	186	204	1012	2	-1.10117	0.000307276	10	Os01g0233000|AK065256KEEEKPAEAAAPAAEPEKQ000000000000000000000
AK065256	Os01g0233000	DREPP plasma membrane polypeptide family protein. (Os01t0233000-01)	21787.5	K-VAPFVPKEEPKPEPEAEAAAETTSR-E	000000000000000000000000000	125	149	894.119	3	-1.18233	0.000621515	10	Os01g0233000|AK065256VAPFVPKEEPKPEPEAEAAAETTSR000000000000000000000000000
AK065256	Os01g0233000	DREPP plasma membrane polypeptide family protein. (Os01t0233000-01)	21787.5	K-IDFPGAKPVSDAVAK-S	00000000000000000	94	108	757.92	2	7.64697	0.00192259	10	Os01g0233000|AK065256IDFPGAKPVSDAVAK00000000000000000
AK065256	Os01g0233000	DREPP plasma membrane polypeptide family protein. (Os01t0233000-01)	21787.5	K-KAAAAEFLK-S	00000000000	23	31	474.778	2	-1.73187	0.00540629	10	Os01g0233000|AK065256KAAAAEFLK00000000000
AK065256	Os01g0233000	DREPP plasma membrane polypeptide family protein. (Os01t0233000-01)	21787.5	K-SFNKEEIGK-E	00000000000	32	40	526.273	2	-2.57737	0.0186416	10	Os01g0233000|AK065256SFNKEEIGK00000000000
AK059862	Os01g0235300	SOUL haem-binding protein domain containing protein. (Os01t0235300-01), SOUL haem-binding protein domain containing protein. (Os01t0235300-02)	24005.2	K-SAYSIAQYNNPFR-I	000000000000000	180	192	765.871	2	0.424448	4.35884e-06	1	Os01g0235300|AK059862SAYSIAQYNNPFR000000000000000
AK105595	Os01g0235400	Similar to predicted protein. (Os01t0235400-01), Similar to Importin-alpha re-exporter (Cellular apoptosis susceptibility protein homolog). (Os01t0235400-02)	60328.8	R-TDQDGAQQDQNDGADADSQR-T	0000000000000000000000	448	467	1067.93	2	-2.86828	8.8902e-11	14	Os01g0235400|AK105595TDQDGAQQDQNDGADADSQR0000000000000000000000
AK105595	Os01g0235400	Similar to predicted protein. (Os01t0235400-01), Similar to Importin-alpha re-exporter (Cellular apoptosis susceptibility protein homolog). (Os01t0235400-02)	60328.8	R-YVAADINPYAQPIVQNLSK-A	000000000000000000000	113	131	1052.56	2	-1.99941	1.79321e-10	14	Os01g0235400|AK105595YVAADINPYAQPIVQNLSK000000000000000000000
AK105595	Os01g0235400	Similar to predicted protein. (Os01t0235400-01), Similar to Importin-alpha re-exporter (Cellular apoptosis susceptibility protein homolog). (Os01t0235400-02)	60328.8	R-FGPIIEQNVDPANK-G	0000000000000000	514	527	771.402	2	0.559288	2.1841e-07	14	Os01g0235400|AK105595FGPIIEQNVDPANK0000000000000000
AK105595	Os01g0235400	Similar to predicted protein. (Os01t0235400-01), Similar to Importin-alpha re-exporter (Cellular apoptosis susceptibility protein homolog). (Os01t0235400-02)	60328.8	R-LPNILVIFR-S	00000000000	296	304	542.847	2	-0.37418	2.80329e-05	14	Os01g0235400|AK105595LPNILVIFR00000000000
AK105595	Os01g0235400	Similar to predicted protein. (Os01t0235400-01), Similar to Importin-alpha re-exporter (Cellular apoptosis susceptibility protein homolog). (Os01t0235400-02)	60328.8	K-QFLVTSLATLSAQSPGR-F	0000000000000000000	497	513	888.483	2	-3.22656	3.08854e-05	14	Os01g0235400|AK105595QFLVTSLATLSAQSPGR0000000000000000000
AK105595	Os01g0235400	Similar to predicted protein. (Os01t0235400-01), Similar to Importin-alpha re-exporter (Cellular apoptosis susceptibility protein homolog). (Os01t0235400-02)	60328.8	R-TSGYSVSFVR-L	000000000000	468	477	551.778	2	-3.18206	0.00032905	14	Os01g0235400|AK105595TSGYSVSFVR000000000000
AK105595	Os01g0235400	Similar to predicted protein. (Os01t0235400-01), Similar to Importin-alpha re-exporter (Cellular apoptosis susceptibility protein homolog). (Os01t0235400-02)	60328.8	K-LLDSIVALLSR-T	0000000000000	437	447	600.372	2	0.605275	0.000575782	14	Os01g0235400|AK105595LLDSIVALLSR0000000000000
AK105595	Os01g0235400	Similar to predicted protein. (Os01t0235400-01), Similar to Importin-alpha re-exporter (Cellular apoptosis susceptibility protein homolog). (Os01t0235400-02)	60328.8	R-KIPNELNQEGR-L	0000000000000	285	295	649.346	2	-0.942564	0.000651316	14	Os01g0235400|AK105595KIPNELNQEGR0000000000000
AK105595	Os01g0235400	Similar to predicted protein. (Os01t0235400-01), Similar to Importin-alpha re-exporter (Cellular apoptosis susceptibility protein homolog). (Os01t0235400-02)	60328.8	K-IPNELNQEGR-L	000000000000	286	295	585.298	2	-1.68001	0.00239954	14	Os01g0235400|AK105595IPNELNQEGR000000000000
AK105595	Os01g0235400	Similar to predicted protein. (Os01t0235400-01), Similar to Importin-alpha re-exporter (Cellular apoptosis susceptibility protein homolog). (Os01t0235400-02)	60328.8	K-ATALALLPSVIR-F	00000000000000	61	72	612.887	2	-0.622256	0.00799549	14	Os01g0235400|AK105595ATALALLPSVIR00000000000000
AK105595	Os01g0235400	Similar to predicted protein. (Os01t0235400-01), Similar to Importin-alpha re-exporter (Cellular apoptosis susceptibility protein homolog). (Os01t0235400-02)	60328.8	R-FLKEFKDQIPK-A	0000000000000	50	60	696.898	2	0.675592	0.0108374	14	Os01g0235400|AK105595FLKEFKDQIPK0000000000000
AK073776	Os01g0238600	Nucleic acid-binding, OB-fold domain containing protein. (Os01t0238600-01)	15243.1	K-VDQLKPVTSGHTLTVK-V	000000000000000000	20	35	574.996	3	-0.673606	3.01836e-05	7	Os01g0238600|AK073776VDQLKPVTSGHTLTVK000000000000000000
AK073776	Os01g0238600	Nucleic acid-binding, OB-fold domain containing protein. (Os01t0238600-01)	15243.1	K-VVSATPVPGR-A	000000000000	36	45	491.788	2	1.56556	0.000453337	7	Os01g0238600|AK073776VVSATPVPGR000000000000
AK073776	Os01g0238600	Nucleic acid-binding, OB-fold domain containing protein. (Os01t0238600-01)	15243.1	R-NEQVDLLKPGATVIMR-N	000000000000000300	77	92	900.488	2	-0.0427068	0.000529627	7	Os01g0238600|AK073776NEQVDLLKPGATVIMR000000000000000300
AK073776	Os01g0238600	Nucleic acid-binding, OB-fold domain containing protein. (Os01t0238600-01)	15243.1	R-IEATEPASFTVK-E	00000000000000	113	124	646.842	2	2.56078	0.0144555	7	Os01g0238600|AK073776IEATEPASFTVK00000000000000
AK073776	Os01g0238600	Nucleic acid-binding, OB-fold domain containing protein. (Os01t0238600-01)	15243.1	M-STPAAGEKPALR-K	10000000000000	2	13	620.338	2	-0.01368	0.019024	7	Os01g0238600|AK073776STPAAGEKPALR10000000000000
AK072762	Os01g0248400	Similar to Isocitrate dehydrogenase (Fragment). (Os01t0248400-01)	46967	R-TIEAEAAHGTVTR-H	000000000000000	302	314	678.348	2	-1.62948	4.64374e-10	5	Os01g0248400|AK072762TIEAEAAHGTVTR000000000000000
AK072762	Os01g0248400	Similar to Isocitrate dehydrogenase (Fragment). (Os01t0248400-01)	46967	R-LIDDMVAYALK-S	0000000000000	250	260	626.336	2	-0.563487	5.35215e-06	5	Os01g0248400|AK072762LIDDMVAYALK0000000000000
AK072762	Os01g0248400	Similar to Isocitrate dehydrogenase (Fragment). (Os01t0248400-01)	46967	R-LIDDMVAYALK-S	0000030000000	250	260	634.333	2	-0.697263	5.75117e-05	5	Os01g0248400|AK072762LIDDMVAYALK0000030000000
AK072762	Os01g0248400	Similar to Isocitrate dehydrogenase (Fragment). (Os01t0248400-01)	46967	R-HAFGDQYR-A	0000000000	135	142	497.228	2	-4.51392	0.00218917	5	Os01g0248400|AK072762HAFGDQYR0000000000
AK061046	Os01g0249200	Similar to Nectarin 1 precursor (EC 1.15.1.1) (Superoxide dismutase [Mn]). (Os01t0249200-01)	23322.1	R-TISQGDVFVFPR-G	00000000000000	147	158	683.361	2	-1.36622	0.00021558	1	Os01g0249200|AK061046TISQGDVFVFPR00000000000000
AK068233	Os01g0253300	Importin alpha-1a subunit. (Os01t0253300-01), Importin alpha-1a subunit. (Os01t0253300-02)	58316.1	R-SPPIEEVIQSGVVPR-F	00000000000000000	105	119	803.943	2	-0.131685	0.00010654	2	Os01g0253300|AK068233SPPIEEVIQSGVVPR00000000000000000
AK068233	Os01g0253300	Importin alpha-1a subunit. (Os01t0253300-01), Importin alpha-1a subunit. (Os01t0253300-02)	58316.1	R-FVQFLTR-E	000000000	120	126	455.762	2	2.452	0.012631	2	Os01g0253300|AK068233FVQFLTR000000000
AY620417	Os01g0254000	Similar to NTGB2 (Fragment). (Os01t0254000-01)	22001.4	K-VDAVVYLVDAADKER-F	00000000000000000	88	102	831.935	2	-3.98226	3.832e-08	10	Os01g0254000|AY620417VDAVVYLVDAADKER00000000000000000
AY620417	Os01g0254000	Similar to NTGB2 (Fragment). (Os01t0254000-01)	22001.4	R-YYLGLSNFTTGK-G	00000000000000	144	155	682.347	2	-1.67775	2.45359e-06	10	Os01g0254000|AY620417YYLGLSNFTTGK00000000000000
AY620417	Os01g0254000	Similar to NTGB2 (Fragment). (Os01t0254000-01)	22001.4	K-VDAVVYLVDAADK-E	000000000000000	88	100	689.367	2	0.867644	3.86424e-05	10	Os01g0254000|AY620417VDAVVYLVDAADK000000000000000
AY620417	Os01g0254000	Similar to NTGB2 (Fragment). (Os01t0254000-01)	22001.4	K-AFDLGGHQIAR-R	0000000000000	68	78	592.813	2	1.16702	7.37117e-05	10	Os01g0254000|AY620417AFDLGGHQIAR0000000000000
AY620417	Os01g0254000	Similar to NTGB2 (Fragment). (Os01t0254000-01)	22001.4	K-IDIPYAASEEELR-Y	000000000000000	131	143	753.378	2	-0.134547	0.000452708	10	Os01g0254000|AY620417IDIPYAASEEELR000000000000000
AY620417	Os01g0254000	Similar to NTGB2 (Fragment). (Os01t0254000-01)	22001.4	K-ILFLGLDNAGK-T	0000000000000	23	33	580.838	2	0.664265	0.000640269	10	Os01g0254000|AY620417ILFLGLDNAGK0000000000000
AY620417	Os01g0254000	Similar to NTGB2 (Fragment). (Os01t0254000-01)	22001.4	K-FKAFDLGGHQIAR-R	000000000000000	66	78	487.266	3	1.40905	0.000746037	10	Os01g0254000|AY620417FKAFDLGGHQIAR000000000000000
AY620417	Os01g0254000	Similar to NTGB2 (Fragment). (Os01t0254000-01)	22001.4	R-LVQHQPTQYPTSEELSIGK-I	000000000000000000000	45	63	719.038	3	-1.16937	0.00114673	10	Os01g0254000|AY620417LVQHQPTQYPTSEELSIGK000000000000000000000
AK068204	Os01g0254900	Similar to Syntaxin 22 (AtSYP22) (AtVAM3). (Os01t0254900-01)	30457.1	R-LVNTLGTPK-D	00000000000	53	61	471.784	2	-0.246408	0.00353409	2	Os01g0254900|AK068204LVNTLGTPK00000000000
AK068204	Os01g0254900	Similar to Syntaxin 22 (AtSYP22) (AtVAM3). (Os01t0254900-01)	30457.1	K-DFQAVLKEFQK-A	0000000000000	114	124	676.866	2	2.51891	0.0233395	2	Os01g0254900|AK068204DFQAVLKEFQK0000000000000
AK109484	Os01g0255000	Similar to Soluble epoxide hydrolase. (Os01t0255000-01)	36076.3	K-FIVGDQDLTYNIPGVK-D	000000000000000000	260	275	889.969	2	-0.502819	2.92514e-05	2	Os01g0255000|AK109484FIVGDQDLTYNIPGVK000000000000000000
AK109484	Os01g0255000	Similar to Soluble epoxide hydrolase. (Os01t0255000-01)	36076.3	R-GYGDSDAPPGR-D	0000000000000	66	76	546.242	2	1.03335	0.000280035	2	Os01g0255000|AK109484GYGDSDAPPGR0000000000000
J075061L04	Os01g0258600	Similar to predicted protein. (Os01t0258600-00)	11207.8	K-TVGGSVSTDPSQPVVK-K	000000000000000000	17	32	779.409	2	-1.1622	0.000127654	1	Os01g0258600|J075061L04TVGGSVSTDPSQPVVK000000000000000000
J013050F24	Os01g0260700	Similar to PUR ALPHA-1. (Os01t0260700-01)	32455.1	R-FFFDLGSNNR-G	000000000000	231	240	608.79	2	-1.53165	3.59763e-06	4	Os01g0260700|J013050F24FFFDLGSNNR000000000000
J013050F24	Os01g0260700	Similar to PUR ALPHA-1. (Os01t0260700-01)	32455.1	R-NVLLEINNEASR-L	00000000000000	118	129	686.365	2	0.233498	1.3177e-05	4	Os01g0260700|J013050F24NVLLEINNEASR00000000000000
J013050F24	Os01g0260700	Similar to PUR ALPHA-1. (Os01t0260700-01)	32455.1	R-ISEVAGADR-S	00000000000	246	254	459.237	2	-1.24607	4.54637e-05	4	Os01g0260700|J013050F24ISEVAGADR00000000000
J013050F24	Os01g0260700	Similar to PUR ALPHA-1. (Os01t0260700-01)	32455.1	R-SSIILPLSGLK-Q	0000000000000	255	265	564.355	2	0.116739	0.00536412	4	Os01g0260700|J013050F24SSIILPLSGLK0000000000000
Os01g0260950	Os01g0260950	#N/A	24180.3	K-QDSKIKKNK-I	00000000000	161	169	544.827	2	3.41679	0.025535	1	Os01g0260950|Os01g0260950QDSKIKKNK00000000000
015-032-F01	Os01g0264600	Conserved hypothetical protein. (Os01t0264600-00)	53828.2	K-LQMGGANGGGGAAAAAASAHRGK-K	0003000000000000000000000	115	137	998.987	2	-3.60752	0.0426617	1	Os01g0264600|015-032-F01LQMGGANGGGGAAAAAASAHRGK0003000000000000000000000
AK067217	Os01g0265100	Similar to ADP-ribosylation factor. (Os01t0265100-01)	20754.8	K-NISFTVWDVGGQDK-I	0000000000000000	60	73	783.384	2	1.1544	2.10923e-07	9	Os01g0265100|AK067217NISFTVWDVGGQDK0000000000000000
AK067217	Os01g0265100	Similar to ADP-ribosylation factor. (Os01t0265100-01)	20754.8	R-ILMVGLDAAGK-T	0003000000000	20	30	552.311	2	2.04855	5.14217e-07	9	Os01g0265100|AK067217ILMVGLDAAGK0003000000000
AK067217	Os01g0265100	Similar to ADP-ribosylation factor. (Os01t0265100-01)	20754.8	K-QDLPNAMNAAEITDK-L	00000003000000000	128	142	823.888	2	0.284278	1.18962e-06	9	Os01g0265100|AK067217QDLPNAMNAAEITDK00000003000000000
AK067217	Os01g0265100	Similar to ADP-ribosylation factor. (Os01t0265100-01)	20754.8	K-QDLPNAMNAAEITDK-L	20000003000000000	128	142	815.374	2	-0.87949	1.63273e-05	9	Os01g0265100|AK067217QDLPNAMNAAEITDK20000003000000000
AK067217	Os01g0265100	Similar to ADP-ribosylation factor. (Os01t0265100-01)	20754.8	R-ILMVGLDAAGK-T	0000000000000	20	30	544.313	2	0.8848	0.000192421	9	Os01g0265100|AK067217ILMVGLDAAGK0000000000000
AK067217	Os01g0265100	Similar to ADP-ribosylation factor. (Os01t0265100-01)	20754.8	K-QDLPNAMNAAEITDKLGLHSLR-Q	000000030000000000000000	128	149	606.564	4	0.526275	0.0015612	9	Os01g0265100|AK067217QDLPNAMNAAEITDKLGLHSLR000000030000000000000000
AK067217	Os01g0265100	Similar to ADP-ribosylation factor. (Os01t0265100-01)	20754.8	R-DAVLLVFANK-Q	000000000000	118	127	545.318	2	-2.08484	0.00492336	9	Os01g0265100|AK067217DAVLLVFANK000000000000
AK067217	Os01g0265100	Similar to ADP-ribosylation factor. (Os01t0265100-01)	20754.8	R-MLNEDELR-D	0300000000	110	117	518.24	2	-3.79587	0.0127199	9	Os01g0265100|AK067217MLNEDELR0300000000
AK099896	Os01g0265800	Similar to Sulfated surface glycoprotein 185 precursor (SSG 185). (Os01t0265800-01), RNA-binding region RNP-1 (RNA recognition motif) domain containing protein. (Os01t0265800-02)	53112.8	K-GGGLGGLYGAGTSGGR-K	000000000000000000	385	400	668.835	2	1.47497	4.74107e-05	2	Os01g0265800|AK099896GGGLGGLYGAGTSGGR000000000000000000
AK099896	Os01g0265800	Similar to Sulfated surface glycoprotein 185 precursor (SSG 185). (Os01t0265800-01), RNA-binding region RNP-1 (RNA recognition motif) domain containing protein. (Os01t0265800-02)	53112.8	K-GFALFVYK-T	0000000000	343	350	472.765	2	-1.06697	0.00261488	2	Os01g0265800|AK099896GFALFVYK0000000000
AK101084	Os01g0266500	Phenazine biosynthesis PhzC/PhzF protein family protein. (Os01t0266500-01)	33312.9	R-DPSSSAAAADAAPR-F	0000000000000000	61	74	643.801	2	-1.61288	4.23516e-06	2	Os01g0266500|AK101084DPSSSAAAADAAPR0000000000000000
AK101084	Os01g0266500	Phenazine biosynthesis PhzC/PhzF protein family protein. (Os01t0266500-01)	33312.9	K-SSTAGDLIVELSSGK-E	00000000000000000	185	199	732.383	2	0.540639	0.000206706	2	Os01g0266500|AK101084SSTAGDLIVELSSGK00000000000000000
AK069749	Os01g0266600	Thioredoxin fold domain containing protein. (Os01t0266600-01)	21002.8	K-VSGAEVILDQI--	0000000000000	188	198	572.316	2	-0.674139	1.77918e-05	5	Os01g0266600|AK069749VSGAEVILDQI0000000000000
AK069749	Os01g0266600	Thioredoxin fold domain containing protein. (Os01t0266600-01)	21002.8	K-AFNVEVAPSDFK-V	00000000000000	176	187	662.333	2	1.34395	6.67095e-05	5	Os01g0266600|AK069749AFNVEVAPSDFK00000000000000
AK069749	Os01g0266600	Thioredoxin fold domain containing protein. (Os01t0266600-01)	21002.8	R-WSAFVDDGK-I	00000000000	165	173	512.741	2	0.347446	0.00433307	5	Os01g0266600|AK069749WSAFVDDGK00000000000
AK069749	Os01g0266600	Thioredoxin fold domain containing protein. (Os01t0266600-01)	21002.8	K-DAIEFYGDFDGSFHK-S	00000000000000000	131	145	874.383	2	-0.371834	0.00543438	5	Os01g0266600|AK069749DAIEFYGDFDGSFHK00000000000000000
AK099455	Os01g0267200	Similar to 26S proteasome non-ATPase regulatory subunit 14 (26S proteasome regulatory subunit rpn11). (Os01t0267200-01)	34387.6	R-AVAVVIDPIQSVK-G	000000000000000	138	150	669.902	2	-1.73421	0.000376061	3	Os01g0267200|AK099455AVAVVIDPIQSVK000000000000000
AK099455	Os01g0267200	Similar to 26S proteasome non-ATPase regulatory subunit 14 (26S proteasome regulatory subunit rpn11). (Os01t0267200-01)	34387.6	K-TNEQTVQEMLNLAIK-Y	00000000030000000	238	252	874.449	2	0.488888	0.00212358	3	Os01g0267200|AK099455TNEQTVQEMLNLAIK00000000030000000
AK099455	Os01g0267200	Similar to 26S proteasome non-ATPase regulatory subunit 14 (26S proteasome regulatory subunit rpn11). (Os01t0267200-01)	34387.6	K-AVQEEDELPPEK-L	00000000000000	256	267	692.336	2	0.417542	0.00215297	3	Os01g0267200|AK099455AVQEEDELPPEK00000000000000
J065211C13	Os01g0267900	Similar to Calmodulin NtCaM3 (Calmodulin NtCaM4) (Calmodulin NtCaM5) (Calmodulin NtCaM6) (Calmodulin NtCaM7) (Calmodulin NtCaM8) (Calmodulin NtCaM11) (Calmodulin NtCaM12). (Os01t0267900-01)	16891.9	R-VFDKDQNGFISAAELR-H	000000000000000000	92	107	905.461	2	0.42307	2.76337e-07	12	Os01g0267900|J065211C13VFDKDQNGFISAAELR000000000000000000
J065211C13	Os01g0267900	Similar to Calmodulin NtCaM3 (Calmodulin NtCaM4) (Calmodulin NtCaM5) (Calmodulin NtCaM6) (Calmodulin NtCaM7) (Calmodulin NtCaM8) (Calmodulin NtCaM11) (Calmodulin NtCaM12). (Os01t0267900-01)	16891.9	K-DTDSEEELKEAFR-V	000000000000000	79	91	784.855	2	-2.63214	1.03203e-06	12	Os01g0267900|J065211C13DTDSEEELKEAFR000000000000000
J065211C13	Os01g0267900	Similar to Calmodulin NtCaM3 (Calmodulin NtCaM4) (Calmodulin NtCaM5) (Calmodulin NtCaM6) (Calmodulin NtCaM7) (Calmodulin NtCaM8) (Calmodulin NtCaM11) (Calmodulin NtCaM12). (Os01t0267900-01)	16891.9	R-EADVDGDGQINYEEFVK-V	0000000000000000000	128	144	964.428	2	-3.13019	1.50871e-06	12	Os01g0267900|J065211C13EADVDGDGQINYEEFVK0000000000000000000
J065211C13	Os01g0267900	Similar to Calmodulin NtCaM3 (Calmodulin NtCaM4) (Calmodulin NtCaM5) (Calmodulin NtCaM6) (Calmodulin NtCaM7) (Calmodulin NtCaM8) (Calmodulin NtCaM11) (Calmodulin NtCaM12). (Os01t0267900-01)	16891.9	K-MKDTDSEEELKEAFR-V	03000000000000000	77	91	615.285	3	0.70367	1.58104e-06	12	Os01g0267900|J065211C13MKDTDSEEELKEAFR03000000000000000
J065211C13	Os01g0267900	Similar to Calmodulin NtCaM3 (Calmodulin NtCaM4) (Calmodulin NtCaM5) (Calmodulin NtCaM6) (Calmodulin NtCaM7) (Calmodulin NtCaM8) (Calmodulin NtCaM11) (Calmodulin NtCaM12). (Os01t0267900-01)	16891.9	K-MKDTDSEEELK-E	0300000000000	77	87	670.799	2	0.884927	0.000849187	12	Os01g0267900|J065211C13MKDTDSEEELK0300000000000
J065211C13	Os01g0267900	Similar to Calmodulin NtCaM3 (Calmodulin NtCaM4) (Calmodulin NtCaM5) (Calmodulin NtCaM6) (Calmodulin NtCaM7) (Calmodulin NtCaM8) (Calmodulin NtCaM11) (Calmodulin NtCaM12). (Os01t0267900-01)	16891.9	K-DQNGFISAAELR-H	00000000000000	96	107	660.828	2	-4.25256	0.00102752	12	Os01g0267900|J065211C13DQNGFISAAELR00000000000000
J065211C13	Os01g0267900	Similar to Calmodulin NtCaM3 (Calmodulin NtCaM4) (Calmodulin NtCaM5) (Calmodulin NtCaM6) (Calmodulin NtCaM7) (Calmodulin NtCaM8) (Calmodulin NtCaM11) (Calmodulin NtCaM12). (Os01t0267900-01)	16891.9	K-EAFSLFDK-D	0000000000	15	22	478.74	2	1.12559	0.00619489	12	Os01g0267900|J065211C13EAFSLFDK0000000000
J065211C13	Os01g0267900	Similar to Calmodulin NtCaM3 (Calmodulin NtCaM4) (Calmodulin NtCaM5) (Calmodulin NtCaM6) (Calmodulin NtCaM7) (Calmodulin NtCaM8) (Calmodulin NtCaM11) (Calmodulin NtCaM12). (Os01t0267900-01)	16891.9	R-KMKDTDSEEELKEAFR-V	003000000000000000	76	91	657.982	3	-1.40316	0.0140149	12	Os01g0267900|J065211C13KMKDTDSEEELKEAFR003000000000000000
AK102391	Os01g0268300	Similar to DNA gyrase B subunit. (Os01t0268300-01), Similar to DNA gyrase subunit B, chloroplastic/mitochondrial. (Os01t0268300-02)	80916	K-VPNPEFEGQTK-T	0000000000000	419	429	623.308	2	-1.84682	0.000370629	2	Os01g0268300|AK102391VPNPEFEGQTK0000000000000
AK102391	Os01g0268300	Similar to DNA gyrase B subunit. (Os01t0268300-01), Similar to DNA gyrase subunit B, chloroplastic/mitochondrial. (Os01t0268300-02)	80916	K-AITMLTSR-T	0000300000	235	242	454.748	2	1.35709	0.00397511	2	Os01g0268300|AK102391AITMLTSR0000300000
AK068875	Os01g0269000	Similar to Hydroxymethylglutaryl-CoA lyase. (Os01t0269000-01)	48622.9	R-NIEGVSLPVLTPNLK-G	00000000000000000	222	236	797.463	2	-1.79969	0.00731147	1	Os01g0269000|AK068875NIEGVSLPVLTPNLK00000000000000000
AK119511	Os01g0270100	Similar to Cysteine protease inhibitor. (Os01t0270100-01), Similar to cDNA clone:001-200-C04, full insert sequence. (Os01t0270100-02)	27252.2	R-NTGDATTFTNADLGAK-K	000000000000000000	135	150	798.878	2	-0.893252	1.16195e-06	6	Os01g0270100|AK119511NTGDATTFTNADLGAK000000000000000000
AK119511	Os01g0270100	Similar to Cysteine protease inhibitor. (Os01t0270100-01), Similar to cDNA clone:001-200-C04, full insert sequence. (Os01t0270100-02)	27252.2	R-FAVDEHNKR-E	00000000000	69	77	558.281	2	-4.66038	0.000146347	6	Os01g0270100|AK119511FAVDEHNKR00000000000
AK119511	Os01g0270100	Similar to Cysteine protease inhibitor. (Os01t0270100-01), Similar to cDNA clone:001-200-C04, full insert sequence. (Os01t0270100-02)	27252.2	K-EQVVAGTLHHLTLEALEAGR-K	0000000000000000000000	92	111	715.392	3	7.72938	0.00257024	6	Os01g0270100|AK119511EQVVAGTLHHLTLEALEAGR0000000000000000000000
AK119511	Os01g0270100	Similar to Cysteine protease inhibitor. (Os01t0270100-01), Similar to cDNA clone:001-200-C04, full insert sequence. (Os01t0270100-02)	27252.2	R-AKAEVVEDFAK-F	0000000000000	197	207	603.821	2	-1.15156	0.00271922	6	Os01g0270100|AK119511AKAEVVEDFAK0000000000000
AK119511	Os01g0270100	Similar to Cysteine protease inhibitor. (Os01t0270100-01), Similar to cDNA clone:001-200-C04, full insert sequence. (Os01t0270100-02)	27252.2	R-ENALLEFVR-V	00000000000	78	86	545.797	2	-2.85751	0.00973321	6	Os01g0270100|AK119511ENALLEFVR00000000000
AK101508	Os01g0270300	Similar to Cationic peroxidase isozyme 40K precursor. (Os01t0270300-01), Similar to Cationic peroxidase isozyme 40K precursor. (Os01t0270300-02)	34546.4	K-TAGPNLSVGGYEVIDAIK-T	00000000000000000000	92	109	902.483	2	5.18323	1.14581e-07	2	Os01g0270300|AK101508TAGPNLSVGGYEVIDAIK00000000000000000000
AK101508	Os01g0270300	Similar to Cationic peroxidase isozyme 40K precursor. (Os01t0270300-01), Similar to Cationic peroxidase isozyme 40K precursor. (Os01t0270300-02)	34546.4	K-FDSGYYANLQK-K	0000000000000	252	262	653.309	2	-0.818411	6.97282e-05	2	Os01g0270300|AK101508FDSGYYANLQK0000000000000
AK073797	Os01g0271200	Similar to Glutamyl-tRNA synthetase. (Os01t0271200-01)	81855.1	R-FPTVQGIVR-R	00000000000	465	473	508.797	2	-1.17104	0.000315102	3	Os01g0271200|AK073797FPTVQGIVR00000000000
AK073797	Os01g0271200	Similar to Glutamyl-tRNA synthetase. (Os01t0271200-01)	81855.1	R-RVEIYEFSR-L	00000000000	427	435	599.813	2	-1.90489	0.00206951	3	Os01g0271200|AK073797RVEIYEFSR00000000000
AK073797	Os01g0271200	Similar to Glutamyl-tRNA synthetase. (Os01t0271200-01)	81855.1	R-VLFTLTNGPEEPFIR-V	00000000000000000	526	540	866.97	2	3.84629	0.00407204	3	Os01g0271200|AK073797VLFTLTNGPEEPFIR00000000000000000
Os01g0273300	Os01g0273300	BSD domain containing protein. (Os01t0273300-01)	57587.2	R-FEAQVLALR-A	00000000000	278	286	523.805	2	2.91342	0.000503826	1	Os01g0273300|Os01g0273300FEAQVLALR00000000000
AK064813	Os01g0275600	Similar to Argonaute 4 protein. (Os01t0275600-01), Similar to Protein argonaute 4A. (Os01t0275600-02)	101783	K-LGGLNSLLQIETSPSIPLVSK-V	00000000000000000000000	610	630	1083.62	2	-1.08101	3.69754e-07	7	Os01g0275600|AK064813LGGLNSLLQIETSPSIPLVSK00000000000000000000000
AK064813	Os01g0275600	Similar to Argonaute 4 protein. (Os01t0275600-01), Similar to Protein argonaute 4A. (Os01t0275600-02)	101783	R-GQESENTQEAIR-V	00000000000000	193	204	681.317	2	-1.64804	4.7434e-06	7	Os01g0275600|AK064813GQESENTQEAIR00000000000000
AK064813	Os01g0275600	Similar to Argonaute 4 protein. (Os01t0275600-01), Similar to Protein argonaute 4A. (Os01t0275600-02)	101783	K-IPMSAIAQALR-G	0003000000000	182	192	593.833	2	-1.88117	6.69052e-05	7	Os01g0275600|AK064813IPMSAIAQALR0003000000000
AK064813	Os01g0275600	Similar to Argonaute 4 protein. (Os01t0275600-01), Similar to Protein argonaute 4A. (Os01t0275600-02)	101783	R-VNDQYITNVLLK-I	00000000000000	594	605	710.394	2	-1.86182	0.00102374	7	Os01g0275600|AK064813VNDQYITNVLLK00000000000000
AK064813	Os01g0275600	Similar to Argonaute 4 protein. (Os01t0275600-01), Similar to Protein argonaute 4A. (Os01t0275600-02)	101783	K-AGNGEDLFAR-N	000000000000	460	469	525.251	2	-5.35002	0.00164517	7	Os01g0275600|AK064813AGNGEDLFAR000000000000
AK064813	Os01g0275600	Similar to Argonaute 4 protein. (Os01t0275600-01), Similar to Protein argonaute 4A. (Os01t0275600-02)	101783	K-YEDDRPVDGK-G	000000000000	79	88	597.275	2	-0.850768	0.00420226	7	Os01g0275600|AK064813YEDDRPVDGK000000000000
AK064813	Os01g0275600	Similar to Argonaute 4 protein. (Os01t0275600-01), Similar to Protein argonaute 4A. (Os01t0275600-02)	101783	K-AADEFFHHYYVNLK-Y	0000000000000000	65	78	585.281	3	-3.35273	0.0151505	7	Os01g0275600|AK064813AADEFFHHYYVNLK0000000000000000
AK058917	Os01g0276000	Similar to 60S ribosomal protein L30. (Os01t0276000-01), Similar to 60S ribosomal protein L30. (Os01t0276000-02)	12639.6	K-SEIEYYAMLAK-V	0000000030000	58	68	667.32	2	-0.597012	1.18966e-05	2	Os01g0276000|AK058917SEIEYYAMLAK0000000030000
AK059596	Os01g0276100	Similar to 3-isopropylmalate dehydrogenase, chloroplast precursor (EC 1.1.1.85) (Beta-IPM dehydrogenase) (IMDH) (3-IPM-DH). (Os01t0276100-01)	40056.6	R-ATLFPGDGIGPEIAESVK-Q	00000000000000000000	34	51	900.97	2	-2.98178	0.000120575	4	Os01g0276100|AK059596ATLFPGDGIGPEIAESVK00000000000000000000
AK059596	Os01g0276100	Similar to 3-isopropylmalate dehydrogenase, chloroplast precursor (EC 1.1.1.85) (Beta-IPM dehydrogenase) (IMDH) (3-IPM-DH). (Os01t0276100-01)	40056.6	R-ENTEGEYSGLEHQVVR-G	000000000000000000	147	162	923.929	2	-3.34942	0.00118525	4	Os01g0276100|AK059596ENTEGEYSGLEHQVVR000000000000000000
AK059596	Os01g0276100	Similar to 3-isopropylmalate dehydrogenase, chloroplast precursor (EC 1.1.1.85) (Beta-IPM dehydrogenase) (IMDH) (3-IPM-DH). (Os01t0276100-01)	40056.6	R-HLQFNNQADR-I	000000000000	317	326	621.801	2	-1.70999	0.00403206	4	Os01g0276100|AK059596HLQFNNQADR000000000000
Os01g0276200	Os01g0276200	Porin, eukaryotic type family protein. (Os01t0276200-00)	36857.2	K-NLSLGTEAFWLGQQR-K	00000000000000000	202	216	860.447	2	2.83242	0.000274966	2	Os01g0276200|Os01g0276200NLSLGTEAFWLGQQR00000000000000000
Os01g0276200	Os01g0276200	Porin, eukaryotic type family protein. (Os01t0276200-00)	36857.2	K-IDTNGVVSALLEER-L	0000000000000000	289	302	758.401	2	-3.99916	0.000460717	2	Os01g0276200|Os01g0276200IDTNGVVSALLEER0000000000000000
Os01g0276200	Os01g0276200	Porin, eukaryotic type family protein. (Os01t0276200-00)	36857.2	R-KSGVGFVAR-Y	00000000000	217	225	460.768	2	-1.91435	0.0295683	2	Os01g0276200|Os01g0276200KSGVGFVAR00000000000
AK108165	Os01g0276300	Similar to Group 3 late embryogenesis abundant protein (Fragment). (Os01t0276300-01)	24469.8	R-SATENIYGSAASAAEAFR-Q	00000000000000000000	143	160	908.429	2	-0.127551	3.8395e-09	5	Os01g0276300|AK108165SATENIYGSAASAAEAFR00000000000000000000
AK108165	Os01g0276300	Similar to Group 3 late embryogenesis abundant protein (Fragment). (Os01t0276300-01)	24469.8	R-AADELHAAR-R	00000000000	19	27	477.245	2	2.1934	7.06861e-05	5	Os01g0276300|AK108165AADELHAAR00000000000
AK108165	Os01g0276300	Similar to Group 3 late embryogenesis abundant protein (Fragment). (Os01t0276300-01)	24469.8	K-GFAADKAEGAR-R	0000000000000	81	91	546.775	2	-0.85983	0.00152579	5	Os01g0276300|AK108165GFAADKAEGAR0000000000000
AK108165	Os01g0276300	Similar to Group 3 late embryogenesis abundant protein (Fragment). (Os01t0276300-01)	24469.8	R-RSEPQPSSEEKGR-S	000000000000000	130	142	496.246	3	-0.473266	0.00796771	5	Os01g0276300|AK108165RSEPQPSSEEKGR000000000000000
AK108165	Os01g0276300	Similar to Group 3 late embryogenesis abundant protein (Fragment). (Os01t0276300-01)	24469.8	R-DKIPGPGSGGAGAGAAAGEGK-A	00000000000000000000000	55	75	862.929	2	-3.00658	0.0127724	5	Os01g0276300|AK108165DKIPGPGSGGAGAGAAAGEGK00000000000000000000000
AK103465	Os01g0276700	Similar to Pyruvate kinase, cytosolic isozyme (EC 2.7.1.40) (PK). (Os01t0276700-01), Similar to Pyruvate kinase, cytosolic isozyme (EC 2.7.1.40) (PK). (Os01t0276700-02), Similar to Pyruvate kinase. (Os01t0276700-03), Similar to Pyruvate kinase. (Os01t0276700-04)	55792.7	M-AVMEEQQEGAAGVMR-R	00030000000000300	2	16	819.364	2	-3.28083	1.10613e-06	4	Os01g0276700|AK103465AVMEEQQEGAAGVMR00030000000000300
AK103465	Os01g0276700	Similar to Pyruvate kinase, cytosolic isozyme (EC 2.7.1.40) (PK). (Os01t0276700-01), Similar to Pyruvate kinase, cytosolic isozyme (EC 2.7.1.40) (PK). (Os01t0276700-02), Similar to Pyruvate kinase. (Os01t0276700-03), Similar to Pyruvate kinase. (Os01t0276700-04)	55792.7	K-AALILVLTR-G	00000000000	394	402	485.326	2	-1.25531	3.79711e-05	4	Os01g0276700|AK103465AALILVLTR00000000000
AK103465	Os01g0276700	Similar to Pyruvate kinase, cytosolic isozyme (EC 2.7.1.40) (PK). (Os01t0276700-01), Similar to Pyruvate kinase, cytosolic isozyme (EC 2.7.1.40) (PK). (Os01t0276700-02), Similar to Pyruvate kinase. (Os01t0276700-03), Similar to Pyruvate kinase. (Os01t0276700-04)	55792.7	K-AFDNEATEEALGFAISNAK-A	000000000000000000000	463	481	999.476	2	-0.325343	0.000103613	4	Os01g0276700|AK103465AFDNEATEEALGFAISNAK000000000000000000000
AK103465	Os01g0276700	Similar to Pyruvate kinase, cytosolic isozyme (EC 2.7.1.40) (PK). (Os01t0276700-01), Similar to Pyruvate kinase, cytosolic isozyme (EC 2.7.1.40) (PK). (Os01t0276700-02), Similar to Pyruvate kinase. (Os01t0276700-03), Similar to Pyruvate kinase. (Os01t0276700-04)	55792.7	K-SITASAPIPMSPLESLASSAVR-T	000000000030000000000000	366	387	1101.08	2	1.35561	0.000585171	4	Os01g0276700|AK103465SITASAPIPMSPLESLASSAVR000000000030000000000000
AK102926	Os01g0276800	Mannose-6-phosphate receptor, binding domain containing protein. (Os01t0276800-01), Similar to predicted protein. (Os01t0276800-02), Hypothetical conserved gene. (Os01t0276800-03), Similar to predicted protein. (Os01t0276800-04), Similar to predicted protein. (Os01t0276800-05)	70410.4	K-ASDASQEVDSQENHETVQEDESK-V	0000000000000000000000000	221	243	854.696	3	1.22355	0.000188944	1	Os01g0276800|AK102926ASDASQEVDSQENHETVQEDESK0000000000000000000000000
AK103258	Os01g0279200	Similar to COP9 signalosome complex subunit 2. (Os01t0279200-01), Similar to COP9 signalosome complex subunit 2 (Signalosome subunit 2) (FUSCA protein 12) (FUSCA12). (Os01t0279200-02), Similar to COP9 signalosome complex subunit 2. (Os01t0279200-03)	51737	K-GMVETDPEGALAGFDQVVR-M	003000000000000000000	35	53	1003.98	2	-2.80602	6.35484e-10	2	Os01g0279200|AK103258GMVETDPEGALAGFDQVVR003000000000000000000
AK103258	Os01g0279200	Similar to COP9 signalosome complex subunit 2. (Os01t0279200-01), Similar to COP9 signalosome complex subunit 2 (Signalosome subunit 2) (FUSCA protein 12) (FUSCA12). (Os01t0279200-02), Similar to COP9 signalosome complex subunit 2. (Os01t0279200-03)	51737	K-NIYQTVSNR-V	00000000000	429	437	547.782	2	-2.11101	0.00640803	2	Os01g0279200|AK103258NIYQTVSNR00000000000
AK058646	Os01g0279300	Similar to Calmodulin 1 (Fragment). (Os01t0279300-01)	16891.9	R-VFDKDQNGFISAAELR-H	000000000000000000	92	107	905.461	2	0.42307	2.76337e-07	10	Os01g0279300|AK058646VFDKDQNGFISAAELR000000000000000000
AK058646	Os01g0279300	Similar to Calmodulin 1 (Fragment). (Os01t0279300-01)	16891.9	K-DTDSEEELKEAFR-V	000000000000000	79	91	784.855	2	-2.63214	1.03203e-06	10	Os01g0279300|AK058646DTDSEEELKEAFR000000000000000
AK058646	Os01g0279300	Similar to Calmodulin 1 (Fragment). (Os01t0279300-01)	16891.9	K-MKDTDSEEELKEAFR-V	03000000000000000	77	91	615.285	3	0.70367	1.58104e-06	10	Os01g0279300|AK058646MKDTDSEEELKEAFR03000000000000000
AK058646	Os01g0279300	Similar to Calmodulin 1 (Fragment). (Os01t0279300-01)	16891.9	K-MKDTDSEEELK-E	0300000000000	77	87	670.799	2	0.884927	0.000849187	10	Os01g0279300|AK058646MKDTDSEEELK0300000000000
AK058646	Os01g0279300	Similar to Calmodulin 1 (Fragment). (Os01t0279300-01)	16891.9	K-DQNGFISAAELR-H	00000000000000	96	107	660.828	2	-4.25256	0.00102752	10	Os01g0279300|AK058646DQNGFISAAELR00000000000000
AK058646	Os01g0279300	Similar to Calmodulin 1 (Fragment). (Os01t0279300-01)	16891.9	K-EAFSLFDK-D	0000000000	15	22	478.74	2	1.12559	0.00619489	10	Os01g0279300|AK058646EAFSLFDK0000000000
AK058646	Os01g0279300	Similar to Calmodulin 1 (Fragment). (Os01t0279300-01)	16891.9	R-EADVDGDGQINYDEFVK-V	0000000000000000000	128	144	957.421	2	-3.15308	0.0102918	10	Os01g0279300|AK058646EADVDGDGQINYDEFVK0000000000000000000
AK058646	Os01g0279300	Similar to Calmodulin 1 (Fragment). (Os01t0279300-01)	16891.9	R-KMKDTDSEEELKEAFR-V	003000000000000000	76	91	657.982	3	-1.40316	0.0140149	10	Os01g0279300|AK058646KMKDTDSEEELKEAFR003000000000000000
J090096C15	Os01g0280400	DNA-binding protein. (Os01t0280400-00)	49234.6	R-MKADDIFPNR-A	030000000000	394	403	611.797	2	-1.12923	0.00019658	1	Os01g0280400|J090096C15MKADDIFPNR030000000000
J090096C15	Os01g0280400	DNA-binding protein. (Os01t0280400-00)	49234.6	R-AVASLLAATDPFNR-K	0000000000000000	404	417	723.389	2	-2.08587	0.0274366	1	Os01g0280400|J090096C15AVASLLAATDPFNR0000000000000000
AK122127	Os01g0282800	Similar to Tubulin beta-5 chain (Beta-5 tubulin). (Os01t0282800-01), Similar to Tubulin beta-5 chain (Beta-5 tubulin). (Os01t0282800-02)	51105.3	R-VSEQFTAMFR-R	000000003000	381	390	616.293	2	0.773529	8.98519e-08	12	Os01g0282800|AK122127VSEQFTAMFR000000003000
AK122127	Os01g0282800	Similar to Tubulin beta-5 chain (Beta-5 tubulin). (Os01t0282800-01), Similar to Tubulin beta-5 chain (Beta-5 tubulin). (Os01t0282800-02)	51105.3	K-EVDEQMINVQNK-N	00000030000000	325	336	731.845	2	-1.30517	1.16301e-06	12	Os01g0282800|AK122127EVDEQMINVQNK00000030000000
AK122127	Os01g0282800	Similar to Tubulin beta-5 chain (Beta-5 tubulin). (Os01t0282800-01), Similar to Tubulin beta-5 chain (Beta-5 tubulin). (Os01t0282800-02)	51105.3	R-VSEQFTAMFR-R	000000000000	381	390	608.295	2	-0.579351	1.7037e-05	12	Os01g0282800|AK122127VSEQFTAMFR000000000000
AK122127	Os01g0282800	Similar to Tubulin beta-5 chain (Beta-5 tubulin). (Os01t0282800-01), Similar to Tubulin beta-5 chain (Beta-5 tubulin). (Os01t0282800-02)	51105.3	K-LAVNLIPFPR-L	000000000000	253	262	570.348	2	-4.1664	4.52643e-05	12	Os01g0282800|AK122127LAVNLIPFPR000000000000
AK122127	Os01g0282800	Similar to Tubulin beta-5 chain (Beta-5 tubulin). (Os01t0282800-01), Similar to Tubulin beta-5 chain (Beta-5 tubulin). (Os01t0282800-02)	51105.3	R-LHFFMVGFAPLTSR-G	0000030000000000	263	276	819.926	2	-0.517094	0.00062025	12	Os01g0282800|AK122127LHFFMVGFAPLTSR0000030000000000
AK122127	Os01g0282800	Similar to Tubulin beta-5 chain (Beta-5 tubulin). (Os01t0282800-01), Similar to Tubulin beta-5 chain (Beta-5 tubulin). (Os01t0282800-02)	51105.3	R-YVGTSDLQLER-V	0000000000000	36	46	640.826	2	-2.4578	0.000717851	12	Os01g0282800|AK122127YVGTSDLQLER0000000000000
AK122127	Os01g0282800	Similar to Tubulin beta-5 chain (Beta-5 tubulin). (Os01t0282800-01), Similar to Tubulin beta-5 chain (Beta-5 tubulin). (Os01t0282800-02)	51105.3	K-EVDEQMINVQNK-N	00000000000000	325	336	723.845	2	-4.14843	0.00114896	12	Os01g0282800|AK122127EVDEQMINVQNK00000000000000
AK122127	Os01g0282800	Similar to Tubulin beta-5 chain (Beta-5 tubulin). (Os01t0282800-01), Similar to Tubulin beta-5 chain (Beta-5 tubulin). (Os01t0282800-02)	51105.3	R-AVLMDLEPGTMDSVR-T	00003000000300000	63	77	833.395	2	-0.0569269	0.00489695	12	Os01g0282800|AK122127AVLMDLEPGTMDSVR00003000000300000
AK122127	Os01g0282800	Similar to Tubulin beta-5 chain (Beta-5 tubulin). (Os01t0282800-01), Similar to Tubulin beta-5 chain (Beta-5 tubulin). (Os01t0282800-02)	51105.3	K-NSSYFVEWIPNNVK-S	0000000000000000	337	350	848.919	2	-1.21481	0.00505267	12	Os01g0282800|AK122127NSSYFVEWIPNNVK0000000000000000
AK122127	Os01g0282800	Similar to Tubulin beta-5 chain (Beta-5 tubulin). (Os01t0282800-01), Similar to Tubulin beta-5 chain (Beta-5 tubulin). (Os01t0282800-02)	51105.3	R-AVLMDLEPGTMDSVR-T	00000000000300000	63	77	825.394	2	-3.49527	0.00514168	12	Os01g0282800|AK122127AVLMDLEPGTMDSVR00000000000300000
AK122127	Os01g0282800	Similar to Tubulin beta-5 chain (Beta-5 tubulin). (Os01t0282800-01), Similar to Tubulin beta-5 chain (Beta-5 tubulin). (Os01t0282800-02)	51105.3	R-YLTASAMFR-G	00000003000	310	318	538.265	2	-1.45752	0.0136517	12	Os01g0282800|AK122127YLTASAMFR00000003000
AK122127	Os01g0282800	Similar to Tubulin beta-5 chain (Beta-5 tubulin). (Os01t0282800-01), Similar to Tubulin beta-5 chain (Beta-5 tubulin). (Os01t0282800-02)	51105.3	K-IREEYPDR-M	0000000000	155	162	539.268	2	-3.30572	0.0271143	12	Os01g0282800|AK122127IREEYPDR0000000000
AK071713	Os01g0283100	Similar to Ferripyochelin-binding protein-like. (Os01t0283100-01), Similar to Ferripyochelin-binding protein-like. (Os01t0283100-02)	28735.5	R-KLTDDEITFIK-E	0000000000000	191	201	661.864	2	0.141053	2.90286e-05	6	Os01g0283100|AK071713KLTDDEITFIK0000000000000
AK071713	Os01g0283100	Similar to Ferripyochelin-binding protein-like. (Os01t0283100-01), Similar to Ferripyochelin-binding protein-like. (Os01t0283100-02)	28735.5	K-ESASNYSTLAK-A	0000000000000	202	212	585.785	2	-1.16566	0.00217272	6	Os01g0283100|AK071713ESASNYSTLAK0000000000000
AK071713	Os01g0283100	Similar to Ferripyochelin-binding protein-like. (Os01t0283100-01), Similar to Ferripyochelin-binding protein-like. (Os01t0283100-02)	28735.5	K-HGMVAAGALVR-Q	0003000000000	160	170	549.298	2	-0.543335	0.00303855	6	Os01g0283100|AK071713HGMVAAGALVR0003000000000
AK071713	Os01g0283100	Similar to Ferripyochelin-binding protein-like. (Os01t0283100-01), Similar to Ferripyochelin-binding protein-like. (Os01t0283100-02)	28735.5	K-SAHQDEEHDSMIGATR-E	000000000003000000	235	250	600.591	3	-1.06716	0.0241951	6	Os01g0283100|AK071713SAHQDEEHDSMIGATR000000000003000000
AK071713	Os01g0283100	Similar to Ferripyochelin-binding protein-like. (Os01t0283100-01), Similar to Ferripyochelin-binding protein-like. (Os01t0283100-02)	28735.5	K-AFYAVGFWIR-E	000000000000	7	16	615.327	2	-0.636829	0.0306926	6	Os01g0283100|AK071713AFYAVGFWIR000000000000
AK071713	Os01g0283100	Similar to Ferripyochelin-binding protein-like. (Os01t0283100-01), Similar to Ferripyochelin-binding protein-like. (Os01t0283100-02)	28735.5	K-LTDDEITFIK-E	000000000000	192	201	597.816	2	0.252161	0.0493945	6	Os01g0283100|AK071713LTDDEITFIK000000000000
AK061164	Os01g0284500	Similar to Nectarin 1 precursor (EC 1.15.1.1) (Superoxide dismutase [Mn]). (Os01t0284500-01)	22675.8	R-IDYAPGGQNPPHTHPR-A	000000000000000000	98	113	878.931	2	2.2797	0.000147948	3	Os01g0284500|AK061164IDYAPGGQNPPHTHPR000000000000000000
AK061164	Os01g0284500	Similar to Nectarin 1 precursor (EC 1.15.1.1) (Superoxide dismutase [Mn]). (Os01t0284500-01)	22675.8	R-VDVPQVDAIK-A	000000000000	203	212	542.306	2	-0.492349	0.00363834	3	Os01g0284500|AK061164VDVPQVDAIK000000000000
AK061164	Os01g0284500	Similar to Nectarin 1 precursor (EC 1.15.1.1) (Superoxide dismutase [Mn]). (Os01t0284500-01)	22675.8	R-GLVHFQQNR-G	00000000000	152	160	549.793	2	-1.05392	0.00949825	3	Os01g0284500|AK061164GLVHFQQNR00000000000
AK111156	Os01g0286200	Conserved hypothetical protein. (Os01t0286200-01)	25197.3	R-GELSLSFAGGR-E	0000000000000	182	192	547.281	2	-8.46087	0.0242523	1	Os01g0286200|AK111156GELSLSFAGGR0000000000000
Os01g0287501	Os01g0287501	#N/A	33737.1	R-SSAGISLEER-K	000000000000	99	108	524.761	2	-11.7114	0.0197114	1	Os01g0287501|Os01g0287501SSAGISLEER000000000000
AK066523	Os01g0290000	Similar to Cyprosin precursor (EC 3.4.23.-) (Fragment). (Os01t0290000-01), Similar to Cyprosin precursor (EC 3.4.23.-) (Fragment). (Os01t0290000-02), Similar to Cyprosin precursor (EC 3.4.23.-) (Fragment). (Os01t0290000-03), Similar to retrotransposon protein SINE subclass. (Os01t0290000-04)	55341.4	R-EPSLTFIIGK-F	000000000000	170	179	552.818	2	-0.543492	0.0204514	1	Os01g0290000|AK066523EPSLTFIIGK000000000000
AK058263	Os01g0290700	Similar to CjMDR1. (Os01t0290700-01)	15680.3	K-ILLLDEATSALDAESER-V	0000000000000000000	64	80	923.476	2	0.225531	3.3147e-10	1	Os01g0290700|AK058263ILLLDEATSALDAESER0000000000000000000
AK107814	Os01g0299400	Sterile alpha motif homology domain containing protein. (Os01t0299400-01)	11508.4	K-VGVVEFLNGVGK-G	00000000000000	30	41	609.349	2	2.12417	0.0153854	1	Os01g0299400|AK107814VGVVEFLNGVGK00000000000000
AK063585	Os01g0300000	3'-5' exonuclease domain containing protein. (Os01t0300000-01)	22311.4	R-LVGIGVGEDAAK-L	00000000000000	103	114	564.822	2	8.95234	0.0388862	1	Os01g0300000|AK063585LVGIGVGEDAAK00000000000000
AK070568	Os01g0300200	Similar to ATP-citrate lyase subunit B. (Os01t0300200-01), Similar to ATP-citrate lyase subunit B. (Os01t0300200-02), Similar to ACLB-1 (ATP-citrate lyase B-1). (Os01t0300200-03)	66667.4	R-VVAIIAEGVPESDTK-Q	00000000000000000	106	120	764.41	2	-8.37124	7.4448e-11	16	Os01g0300200|AK070568VVAIIAEGVPESDTK00000000000000000
AK070568	Os01g0300200	Similar to ATP-citrate lyase subunit B. (Os01t0300200-01), Similar to ATP-citrate lyase subunit B. (Os01t0300200-02), Similar to ACLB-1 (ATP-citrate lyase B-1). (Os01t0300200-03)	66667.4	K-VIIGPATVGGIQAGAFK-I	0000000000000000000	132	148	799.962	2	-6.10572	1.33623e-10	16	Os01g0300200|AK070568VIIGPATVGGIQAGAFK0000000000000000000
AK070568	Os01g0300200	Similar to ATP-citrate lyase subunit B. (Os01t0300200-01), Similar to ATP-citrate lyase subunit B. (Os01t0300200-02), Similar to ACLB-1 (ATP-citrate lyase B-1). (Os01t0300200-03)	66667.4	R-FGGAIDDAAR-Y	000000000000	448	457	496.742	2	-3.5329	1.18905e-05	16	Os01g0300200|AK070568FGGAIDDAAR000000000000
AK070568	Os01g0300200	Similar to ATP-citrate lyase subunit B. (Os01t0300200-01), Similar to ATP-citrate lyase subunit B. (Os01t0300200-02), Similar to ACLB-1 (ATP-citrate lyase B-1). (Os01t0300200-03)	66667.4	R-SAAASSMSALK-Q	0000000300000	90	100	520.257	2	-1.24505	0.00018682	16	Os01g0300200|AK070568SAAASSMSALK0000000300000
AK070568	Os01g0300200	Similar to ATP-citrate lyase subunit B. (Os01t0300200-01), Similar to ATP-citrate lyase subunit B. (Os01t0300200-02), Similar to ACLB-1 (ATP-citrate lyase B-1). (Os01t0300200-03)	66667.4	K-SGGELESAQAK-N	0000000000000	278	288	538.764	2	-1.5136	0.000296975	16	Os01g0300200|AK070568SGGELESAQAK0000000000000
AK070568	Os01g0300200	Similar to ATP-citrate lyase subunit B. (Os01t0300200-01), Similar to ATP-citrate lyase subunit B. (Os01t0300200-02), Similar to ACLB-1 (ATP-citrate lyase B-1). (Os01t0300200-03)	66667.4	K-YMEYAVQVETYTLSK-A	00300000000000000	516	530	920.937	2	-0.844953	0.00030498	16	Os01g0300200|AK070568YMEYAVQVETYTLSK00300000000000000
AK070568	Os01g0300200	Similar to ATP-citrate lyase subunit B. (Os01t0300200-01), Similar to ATP-citrate lyase subunit B. (Os01t0300200-02), Similar to ACLB-1 (ATP-citrate lyase B-1). (Os01t0300200-03)	66667.4	K-SEVQFGHAGAK-S	0000000000000	267	277	565.782	2	-1.84548	0.00206149	16	Os01g0300200|AK070568SEVQFGHAGAK0000000000000
AK070568	Os01g0300200	Similar to ATP-citrate lyase subunit B. (Os01t0300200-01), Similar to ATP-citrate lyase subunit B. (Os01t0300200-02), Similar to ACLB-1 (ATP-citrate lyase B-1). (Os01t0300200-03)	66667.4	K-SGGMSNEMYNTIAR-V	0000300030000000	176	189	781.83	2	-3.16924	0.00219448	16	Os01g0300200|AK070568SGGMSNEMYNTIAR0000300030000000
AK070568	Os01g0300200	Similar to ATP-citrate lyase subunit B. (Os01t0300200-01), Similar to ATP-citrate lyase subunit B. (Os01t0300200-02), Similar to ACLB-1 (ATP-citrate lyase B-1). (Os01t0300200-03)	66667.4	R-AGKDLVSSLVSGLLTIGPR-F	000000000000000000000	429	447	628.372	3	3.07286	0.00227145	16	Os01g0300200|AK070568AGKDLVSSLVSGLLTIGPR000000000000000000000
AK070568	Os01g0300200	Similar to ATP-citrate lyase subunit B. (Os01t0300200-01), Similar to ATP-citrate lyase subunit B. (Os01t0300200-02), Similar to ACLB-1 (ATP-citrate lyase B-1). (Os01t0300200-03)	66667.4	R-ETPSVAGIINPGSDGFQK-L	00000000000000000000	36	53	908.957	2	-0.159896	0.00471795	16	Os01g0300200|AK070568ETPSVAGIINPGSDGFQK00000000000000000000
AK070568	Os01g0300200	Similar to ATP-citrate lyase subunit B. (Os01t0300200-01), Similar to ATP-citrate lyase subunit B. (Os01t0300200-02), Similar to ACLB-1 (ATP-citrate lyase B-1). (Os01t0300200-03)	66667.4	K-TTQALFYNYK-Q	000000000000	10	19	624.822	2	8.5854	0.00524113	16	Os01g0300200|AK070568TTQALFYNYK000000000000
AK070568	Os01g0300200	Similar to ATP-citrate lyase subunit B. (Os01t0300200-01), Similar to ATP-citrate lyase subunit B. (Os01t0300200-02), Similar to ACLB-1 (ATP-citrate lyase B-1). (Os01t0300200-03)	66667.4	R-SIGLIGHTFDQK-R	00000000000000	579	590	658.35	2	-6.56624	0.00682587	16	Os01g0300200|AK070568SIGLIGHTFDQK00000000000000
AK070568	Os01g0300200	Similar to ATP-citrate lyase subunit B. (Os01t0300200-01), Similar to ATP-citrate lyase subunit B. (Os01t0300200-02), Similar to ACLB-1 (ATP-citrate lyase B-1). (Os01t0300200-03)	66667.4	R-FNNIPQVK-M	0000000000	217	224	480.268	2	-2.42792	0.0161127	16	Os01g0300200|AK070568FNNIPQVK0000000000
AK070568	Os01g0300200	Similar to ATP-citrate lyase subunit B. (Os01t0300200-01), Similar to ATP-citrate lyase subunit B. (Os01t0300200-02), Similar to ACLB-1 (ATP-citrate lyase B-1). (Os01t0300200-03)	66667.4	R-SAAASSMSALKQPTIR-V	000000030000000000	90	105	545.62	3	-4.49178	0.0192764	16	Os01g0300200|AK070568SAAASSMSALKQPTIR000000030000000000
AK070568	Os01g0300200	Similar to ATP-citrate lyase subunit B. (Os01t0300200-01), Similar to ATP-citrate lyase subunit B. (Os01t0300200-02), Similar to ACLB-1 (ATP-citrate lyase B-1). (Os01t0300200-03)	66667.4	K-DEYSLVEALK-Q	000000000000	236	245	583.799	2	-3.44644	0.0416179	16	Os01g0300200|AK070568DEYSLVEALK000000000000
AK058273	Os01g0300600	Carbohydrate-binding-like fold domain containing protein. (Os01t0300600-01)	43021.1	K-FTPSAVAIDLNSGESR-E	000000000000000000	108	123	832.417	2	-1.05348	7.54165e-08	2	Os01g0300600|AK058273FTPSAVAIDLNSGESR000000000000000000
AK058273	Os01g0300600	Carbohydrate-binding-like fold domain containing protein. (Os01t0300600-01)	43021.1	R-GYYEEATTDSFGR-F	000000000000000	161	173	748.319	2	-1.28715	0.00439266	2	Os01g0300600|AK058273GYYEEATTDSFGR000000000000000
AK060078	Os01g0303800	UspA domain containing protein. (Os01t0303800-01), UspA domain containing protein. (Os01t0303800-02)	19176.4	K-YAAAVSAAAVGK-A	00000000000000	96	107	539.797	2	-1.98315	0.000184999	2	Os01g0303800|AK060078YAAAVSAAAVGK00000000000000
AK060078	Os01g0303800	UspA domain containing protein. (Os01t0303800-01), UspA domain containing protein. (Os01t0303800-02)	19176.4	M-ASSVPEDGASAAAAAATADPAAAAAEAPGRR-I	100000000000000000000000000000000	2	32	931.783	3	-1.61022	0.00406246	2	Os01g0303800|AK060078ASSVPEDGASAAAAAATADPAAAAAEAPGRR100000000000000000000000000000000
AK073419	Os01g0314300	Uncharacterized domain 2 containing protein. (Os01t0314300-01), Uncharacterized domain 2 containing protein. (Os01t0314300-02)	20474.6	K-QHALAIGYTK-M	200000000000	140	149	542.792	2	-0.920374	0.0476959	1	Os01g0314300|AK073419QHALAIGYTK200000000000
AF323612	Os01g0314800	Late embryogenesis abundant protein 3 family protein. (Os01t0314800-01)	9857.22	K-RTMAKAAEEK-T	000300000000	44	53	575.797	2	-1.27686	0.0462041	1	Os01g0314800|AF323612RTMAKAAEEK000300000000
Os01g0316100	Os01g0316100	FAD dependent oxidoreductase family protein. (Os01t0316100-00)	43222.7	R-TAAEAGVELR-H	000000000000	391	400	508.768	2	-9.13343	0.0263888	1	Os01g0316100|Os01g0316100TAAEAGVELR000000000000
AK119788	Os01g0316800	Similar to 26 proteasome complex subunit DSS1 (Deleted in split hand/split foot protein 1) (Split hand/foot deleted protein 1). (Os01t0316800-01)	8708.76	R-KELESIPSKN--	000000000000	66	75	572.813	2	-1.91872	0.01641	1	Os01g0316800|AK119788KELESIPSKN000000000000
AK068894	Os01g0326000	Similar to Peroxidase (Fragment). (Os01t0326000-01), Similar to Class III peroxidase 13. (Os01t0326000-02)	38559.1	R-GFEVIDAAK-A	00000000000	109	117	475.25	2	-6.93952	0.00255756	1	Os01g0326000|AK068894GFEVIDAAK00000000000
AK070715	Os01g0327100	Haem peroxidase family protein. (Os01t0327100-01), Similar to Peroxidase 8. (Os01t0327100-02)	37835.1	R-DAAPNNPSLR-G	000000000000	93	102	527.767	2	-1.55643	8.91632e-05	2	Os01g0327100|AK070715DAAPNNPSLR000000000000
AK070715	Os01g0327100	Haem peroxidase family protein. (Os01t0327100-01), Similar to Peroxidase 8. (Os01t0327100-02)	37835.1	R-GFEVIDAAK-A	00000000000	103	111	475.25	2	-6.93952	0.00255756	2	Os01g0327100|AK070715GFEVIDAAK00000000000
AK068063	Os01g0327400	Similar to Peroxidase (Fragment). (Os01t0327400-01)	37826	R-LVQQAVAAAFK-N	0000000000000	41	51	573.343	2	9.52118	4.02662e-07	2	Os01g0327400|AK068063LVQQAVAAAFK0000000000000
AK068063	Os01g0327400	Similar to Peroxidase (Fragment). (Os01t0327400-01)	37826	R-GFEVIDAAK-A	00000000000	97	105	475.25	2	-6.93952	0.00255756	2	Os01g0327400|AK068063GFEVIDAAK00000000000
AK061988	Os01g0328400	Ubiquitin. (Os01t0328400-01)	17941.5	K-TITLEVESSDTIDNVK-A	000000000000000000	12	27	882.448	2	-1.79296	6.39835e-07	12	Os01g0328400|AK061988TITLEVESSDTIDNVK000000000000000000
AK061988	Os01g0328400	Ubiquitin. (Os01t0328400-01)	17941.5	K-LAVLQFYK-V	0000000000	100	107	491.29	2	-3.90109	3.22152e-05	12	Os01g0328400|AK061988LAVLQFYK0000000000
AK061988	Os01g0328400	Ubiquitin. (Os01t0328400-01)	17941.5	K-ESTLHLVLR-L	00000000000	64	72	534.313	2	-1.35619	4.18637e-05	12	Os01g0328400|AK061988ESTLHLVLR00000000000
AK061988	Os01g0328400	Ubiquitin. (Os01t0328400-01)	17941.5	K-IQDKEGIPPDQQR-L	000000000000000	30	42	762.395	2	1.0034	0.000214516	12	Os01g0328400|AK061988IQDKEGIPPDQQR000000000000000
AK061988	Os01g0328400	Ubiquitin. (Os01t0328400-01)	17941.5	R-TLADYNIQKESTLHLVLR-L	00000000000000000000	55	72	705.389	3	-4.21859	0.000479617	12	Os01g0328400|AK061988TLADYNIQKESTLHLVLR00000000000000000000
AK061988	Os01g0328400	Ubiquitin. (Os01t0328400-01)	17941.5	R-TLADYNIQK-E	00000000000	55	63	533.282	2	-0.517509	0.0048869	12	Os01g0328400|AK061988TLADYNIQK00000000000
AK061988	Os01g0328400	Ubiquitin. (Os01t0328400-01)	17941.5	K-QLEDGRTLADYNIQK-E	20000000000000000	49	63	873.931	2	-6.43816	0.014152	12	Os01g0328400|AK061988QLEDGRTLADYNIQK20000000000000000
AK066632	Os01g0328700	FAD-dependent pyridine nucleotide-disulphide oxidoreductase domain containing protein. (Os01t0328700-01)	53107	R-VPYTAGIGLESVGVETDKAGR-I	00000000000000000000000	311	331	707.045	3	7.77202	4.83264e-08	21	Os01g0328700|AK066632VPYTAGIGLESVGVETDKAGR00000000000000000000000
AK066632	Os01g0328700	FAD-dependent pyridine nucleotide-disulphide oxidoreductase domain containing protein. (Os01t0328700-01)	53107	R-VPYTAGIGLESVGVETDK-A	00000000000000000000	311	328	917.97	2	-5.7194	1.86384e-07	21	Os01g0328700|AK066632VPYTAGIGLESVGVETDK00000000000000000000
AK066632	Os01g0328700	FAD-dependent pyridine nucleotide-disulphide oxidoreductase domain containing protein. (Os01t0328700-01)	53107	K-LASPSEVSVDLSDGGSTVVK-G	0000000000000000000000	153	172	974.007	2	7.2163	2.27307e-06	21	Os01g0328700|AK066632LASPSEVSVDLSDGGSTVVK0000000000000000000000
AK066632	Os01g0328700	FAD-dependent pyridine nucleotide-disulphide oxidoreductase domain containing protein. (Os01t0328700-01)	53107	K-GKNIIIATGSDVK-S	000000000000000	173	185	658.38	2	-3.51386	4.20629e-06	21	Os01g0328700|AK066632GKNIIIATGSDVK000000000000000
AK066632	Os01g0328700	FAD-dependent pyridine nucleotide-disulphide oxidoreductase domain containing protein. (Os01t0328700-01)	53107	K-FSNLEVDLPAMMAQK-D	00000000000330000	110	124	863.41	2	-3.57292	1.60941e-05	21	Os01g0328700|AK066632FSNLEVDLPAMMAQK00000000000330000
AK066632	Os01g0328700	FAD-dependent pyridine nucleotide-disulphide oxidoreductase domain containing protein. (Os01t0328700-01)	53107	K-NIIIATGSDVK-S	0000000000000	175	185	565.826	2	2.12673	1.93366e-05	21	Os01g0328700|AK066632NIIIATGSDVK0000000000000
AK066632	Os01g0328700	FAD-dependent pyridine nucleotide-disulphide oxidoreductase domain containing protein. (Os01t0328700-01)	53107	K-EGHVDYDTVPGVVYTHPEVASVGK-T	00000000000000000000000000	376	399	852.422	3	3.74098	0.000137289	21	Os01g0328700|AK066632EGHVDYDTVPGVVYTHPEVASVGK00000000000000000000000000
AK066632	Os01g0328700	FAD-dependent pyridine nucleotide-disulphide oxidoreductase domain containing protein. (Os01t0328700-01)	53107	K-AIDDAEGLVK-V	000000000000	426	435	515.774	2	-1.13878	0.000566322	21	Os01g0328700|AK066632AIDDAEGLVK000000000000
AK066632	Os01g0328700	FAD-dependent pyridine nucleotide-disulphide oxidoreductase domain containing protein. (Os01t0328700-01)	53107	R-LGSEVTVVEFAPDIVPSMDGEVR-K	0000000000000000003000000	232	254	1231.61	2	0.400367	0.00193366	21	Os01g0328700|AK066632LGSEVTVVEFAPDIVPSMDGEVR0000000000000000003000000
AK066632	Os01g0328700	FAD-dependent pyridine nucleotide-disulphide oxidoreductase domain containing protein. (Os01t0328700-01)	53107	K-FPLLANSR-A	0000000000	416	423	459.268	2	9.16515	0.00257471	21	Os01g0328700|AK066632FPLLANSR0000000000
AK066632	Os01g0328700	FAD-dependent pyridine nucleotide-disulphide oxidoreductase domain containing protein. (Os01t0328700-01)	53107	R-AKAIDDAEGLVK-V	00000000000000	424	435	615.341	2	0.647361	0.00559042	21	Os01g0328700|AK066632AKAIDDAEGLVK00000000000000
AK066632	Os01g0328700	FAD-dependent pyridine nucleotide-disulphide oxidoreductase domain containing protein. (Os01t0328700-01)	53107	K-LTLEPAAGGEQSVIEADIVLVSAGR-V	000000000000000000000000000	286	310	832.448	3	-2.42124	0.00887772	21	Os01g0328700|AK066632LTLEPAAGGEQSVIEADIVLVSAGR000000000000000000000000000
AK066632	Os01g0328700	FAD-dependent pyridine nucleotide-disulphide oxidoreductase domain containing protein. (Os01t0328700-01)	53107	K-VVGVDTSGDGVK-L	00000000000000	274	285	566.796	2	0.791646	0.0102438	21	Os01g0328700|AK066632VVGVDTSGDGVK00000000000000
AK066632	Os01g0328700	FAD-dependent pyridine nucleotide-disulphide oxidoreductase domain containing protein. (Os01t0328700-01)	53107	K-SLPGVTIDEKK-I	0000000000000	186	196	593.837	2	-1.43231	0.012194	21	Os01g0328700|AK066632SLPGVTIDEKK0000000000000
AK066632	Os01g0328700	FAD-dependent pyridine nucleotide-disulphide oxidoreductase domain containing protein. (Os01t0328700-01)	53107	K-SLPGVTIDEK-K	000000000000	186	195	529.79	2	-0.591562	0.0249427	21	Os01g0328700|AK066632SLPGVTIDEK000000000000
AY333187	Os01g0337500	Similar to H+-pyrophosphatase (Fragment). (Os01t0337500-00)	80416.4	R-TDALDAAGNTTAAIGK-G	000000000000000000	535	550	745.378	2	-0.375811	2.4869e-11	15	Os01g0337500|AY333187TDALDAAGNTTAAIGK000000000000000000
AY333187	Os01g0337500	Similar to H+-pyrophosphatase (Fragment). (Os01t0337500-00)	80416.4	R-TGAATNVIFGLALGYK-S	000000000000000000	451	466	798.442	2	-2.11333	7.729e-11	15	Os01g0337500|AY333187TGAATNVIFGLALGYK000000000000000000
AY333187	Os01g0337500	Similar to H+-pyrophosphatase (Fragment). (Os01t0337500-00)	80416.4	K-AADVGADLVGKVER-N	0000000000000000	260	273	700.379	2	-2.70963	4.15214e-07	15	Os01g0337500|AY333187AADVGADLVGKVER0000000000000000
AY333187	Os01g0337500	Similar to H+-pyrophosphatase (Fragment). (Os01t0337500-00)	80416.4	K-AADVGADLVGK-V	0000000000000	260	270	508.273	2	-2.63901	1.06921e-05	15	Os01g0337500|AY333187AADVGADLVGK0000000000000
AY333187	Os01g0337500	Similar to H+-pyrophosphatase (Fragment). (Os01t0337500-00)	80416.4	K-DTSGPSLNILIK-L	00000000000000	740	751	629.356	2	-0.86696	1.13649e-05	15	Os01g0337500|AY333187DTSGPSLNILIK00000000000000
AY333187	Os01g0337500	Similar to H+-pyrophosphatase (Fragment). (Os01t0337500-00)	80416.4	K-AAVIGDTIGDPLK-D	000000000000000	727	739	635.354	2	-4.02994	3.26488e-05	15	Os01g0337500|AY333187AAVIGDTIGDPLK000000000000000
AY333187	Os01g0337500	Similar to H+-pyrophosphatase (Fragment). (Os01t0337500-00)	80416.4	K-AAVIGDTIGDPLKDTSGPSLNILIK-L	000000000000000000000000000	727	751	836.8	3	-2.07963	0.00303386	15	Os01g0337500|AY333187AAVIGDTIGDPLKDTSGPSLNILIK000000000000000000000000000
AY333187	Os01g0337500	Similar to H+-pyrophosphatase (Fragment). (Os01t0337500-00)	80416.4	K-MVEEVRR-Q	000000000	613	619	459.744	2	-1.34346	0.0205106	15	Os01g0337500|AY333187MVEEVRR000000000
AK120645	Os01g0337900	Similar to Dihydrolipoamide dehydrogenase. (Os01t0337900-01)	59164	K-ALAENEGDGLAK-M	00000000000000	473	484	594.299	2	0.236013	1.21993e-05	5	Os01g0337900|AK120645ALAENEGDGLAK00000000000000
AK120645	Os01g0337900	Similar to Dihydrolipoamide dehydrogenase. (Os01t0337900-01)	59164	K-GLGLENVNVVTQR-G	000000000000000	356	368	699.884	2	-6.1864	0.000516909	5	Os01g0337900|AK120645GLGLENVNVVTQR000000000000000
AK120645	Os01g0337900	Similar to Dihydrolipoamide dehydrogenase. (Os01t0337900-01)	59164	K-DGKPVLIELIDAK-T	000000000000000	319	331	470.942	3	-5.78168	0.00967915	5	Os01g0337900|AK120645DGKPVLIELIDAK000000000000000
AK120645	Os01g0337900	Similar to Dihydrolipoamide dehydrogenase. (Os01t0337900-01)	59164	K-ALGVDILTGFGTIVGK-Q	000000000000000000	177	192	780.952	2	-1.79741	0.0148179	5	Os01g0337900|AK120645ALGVDILTGFGTIVGK000000000000000000
AK120645	Os01g0337900	Similar to Dihydrolipoamide dehydrogenase. (Os01t0337900-01)	59164	R-QAVADHANNLASK-I	000000000000000	154	166	669.84	2	-2.41411	0.0168127	5	Os01g0337900|AK120645QAVADHANNLASK000000000000000
AK120645	Os01g0337900	Similar to Dihydrolipoamide dehydrogenase. (Os01t0337900-01)	59164	R-QAVADHANNLASK-I	200000000000000	154	166	661.329	2	0.902864	0.0197515	5	Os01g0337900|AK120645QAVADHANNLASK200000000000000
AK103351	Os01g0338000	Similar to GTP-binding protein SAR1A. (Os01t0338000-01), Similar to GTP-binding protein SAR1A. (Os01t0338000-02)	22041.5	K-AFDLGGHQIAR-R	0000000000000	68	78	592.813	2	1.16702	7.37117e-05	6	Os01g0338000|AK103351AFDLGGHQIAR0000000000000
AK103351	Os01g0338000	Similar to GTP-binding protein SAR1A. (Os01t0338000-01), Similar to GTP-binding protein SAR1A. (Os01t0338000-02)	22041.5	K-IDIPYAASEEELR-Y	000000000000000	131	143	753.378	2	-0.134547	0.000452708	6	Os01g0338000|AK103351IDIPYAASEEELR000000000000000
AK103351	Os01g0338000	Similar to GTP-binding protein SAR1A. (Os01t0338000-01), Similar to GTP-binding protein SAR1A. (Os01t0338000-02)	22041.5	K-ILFLGLDNAGK-T	0000000000000	23	33	580.838	2	0.664265	0.000640269	6	Os01g0338000|AK103351ILFLGLDNAGK0000000000000
AK103351	Os01g0338000	Similar to GTP-binding protein SAR1A. (Os01t0338000-01), Similar to GTP-binding protein SAR1A. (Os01t0338000-02)	22041.5	K-FKAFDLGGHQIAR-R	000000000000000	66	78	487.266	3	1.40905	0.000746037	6	Os01g0338000|AK103351FKAFDLGGHQIAR000000000000000
AK103351	Os01g0338000	Similar to GTP-binding protein SAR1A. (Os01t0338000-01), Similar to GTP-binding protein SAR1A. (Os01t0338000-02)	22041.5	R-LVQHQPTQHPTSEELSIGK-I	000000000000000000000	45	63	710.369	3	-2.66432	0.015161	6	Os01g0338000|AK103351LVQHQPTQHPTSEELSIGK000000000000000000000
AK066111	Os01g0339900	Thioredoxin domain 2 containing protein. (Os01t0339900-01)	41212.2	R-SAEALAEFVNTEGGTNVK-L	00000000000000000000	130	147	918.952	2	-0.792426	0.012078	1	Os01g0339900|AK066111SAEALAEFVNTEGGTNVK00000000000000000000
AY332479	Os01g0342700	0	164571	K-TTLMDVLAGR-K	000000000000	905	914	538.791	2	-2.73435	0.015356	1	Os01g0342700|AY332479TTLMDVLAGR000000000000
AK120842	Os01g0348700	Similar to 60S ribosomal protein L23a (L25). (Os01t0348700-01)	17039.7	K-YPLTTESAMK-K	000000000300	75	84	578.781	2	-0.594182	0.000550458	6	Os01g0348700|AK120842YPLTTESAMK000000000300
AK120842	Os01g0348700	Similar to 60S ribosomal protein L23a (L25). (Os01t0348700-01)	17039.7	K-LDQYQILK-Y	0000000000	67	74	510.79	2	0.276476	0.00116466	6	Os01g0348700|AK120842LDQYQILK0000000000
AK120842	Os01g0348700	Similar to 60S ribosomal protein L23a (L25). (Os01t0348700-01)	17039.7	K-LTPDYDALDVANK-I	000000000000000	136	148	717.858	2	-1.17129	0.00131716	6	Os01g0348700|AK120842LTPDYDALDVANK000000000000000
AK120842	Os01g0348700	Similar to 60S ribosomal protein L23a (L25). (Os01t0348700-01)	17039.7	R-NKLDQYQILK-Y	000000000000	65	74	631.859	2	0.462182	0.0122578	6	Os01g0348700|AK120842NKLDQYQILK000000000000
AK120842	Os01g0348700	Similar to 60S ribosomal protein L23a (L25). (Os01t0348700-01)	17039.7	K-VNTLIRPDGK-K	000000000000	120	129	556.824	2	-1.93696	0.0152959	6	Os01g0348700|AK120842VNTLIRPDGK000000000000
AK120842	Os01g0348700	Similar to 60S ribosomal protein L23a (L25). (Os01t0348700-01)	17039.7	K-KMYDIQAK-K	0030000000	111	118	506.76	2	-0.770037	0.033122	6	Os01g0348700|AK120842KMYDIQAK0030000000
AK062520	Os01g0348900	SalT gene product (Salt-induced protein). (Os01t0348900-01), SalT gene product (Salt-induced protein). (Os01t0348900-02)	15162.7	K-KLLGVTIYSSDAIR-S	0000000000000000	25	38	768.443	2	-0.288517	6.96343e-10	27	Os01g0348900|AK062520KLLGVTIYSSDAIR0000000000000000
AK062520	Os01g0348900	SalT gene product (Salt-induced protein). (Os01t0348900-01), SalT gene product (Salt-induced protein). (Os01t0348900-02)	15162.7	K-IGPWGGNGGSAQDISVPPK-K	000000000000000000000	6	24	918.966	2	0.381533	2.51428e-09	27	Os01g0348900|AK062520IGPWGGNGGSAQDISVPPK000000000000000000000
AK062520	Os01g0348900	SalT gene product (Salt-induced protein). (Os01t0348900-01), SalT gene product (Salt-induced protein). (Os01t0348900-02)	15162.7	K-LLGVTIYSSDAIR-S	000000000000000	26	38	704.396	2	0.461438	6.4112e-08	27	Os01g0348900|AK062520LLGVTIYSSDAIR000000000000000
AK062520	Os01g0348900	SalT gene product (Salt-induced protein). (Os01t0348900-01), SalT gene product (Salt-induced protein). (Os01t0348900-02)	15162.7	K-IVTSANNTYEAGVPNGK-E	0000000000000000000	97	113	867.943	2	7.41929	6.7264e-08	27	Os01g0348900|AK062520IVTSANNTYEAGVPNGK0000000000000000000
AK062520	Os01g0348900	SalT gene product (Salt-induced protein). (Os01t0348900-01), SalT gene product (Salt-induced protein). (Os01t0348900-02)	15162.7	K-EFSIPLQDSGHVVGFFGR-S	00000000000000000000	114	131	996.501	2	-1.01002	1.12431e-07	27	Os01g0348900|AK062520EFSIPLQDSGHVVGFFGR00000000000000000000
AK062520	Os01g0348900	SalT gene product (Salt-induced protein). (Os01t0348900-01), SalT gene product (Salt-induced protein). (Os01t0348900-02)	15162.7	R-SGTLIDAIGIYVHP--	0000000000000000	132	145	728.398	2	3.35615	2.30732e-06	27	Os01g0348900|AK062520SGTLIDAIGIYVHP0000000000000000
AK062520	Os01g0348900	SalT gene product (Salt-induced protein). (Os01t0348900-01), SalT gene product (Salt-induced protein). (Os01t0348900-02)	15162.7	K-LGSSEQIKEISGTHGPVYDLADIVTYLK-I	000000000000000000000000000000	69	96	1011.87	3	0.889878	8.57888e-05	27	Os01g0348900|AK062520LGSSEQIKEISGTHGPVYDLADIVTYLK000000000000000000000000000000
AK062520	Os01g0348900	SalT gene product (Salt-induced protein). (Os01t0348900-01), SalT gene product (Salt-induced protein). (Os01t0348900-02)	15162.7	R-SIAFNYIGVDGQEYAIGPWGGGEGTSTEIK-L	00000000000000000000000000000000	39	68	1039.5	3	-3.40572	0.000103254	27	Os01g0348900|AK062520SIAFNYIGVDGQEYAIGPWGGGEGTSTEIK00000000000000000000000000000000
AK062520	Os01g0348900	SalT gene product (Salt-induced protein). (Os01t0348900-01), SalT gene product (Salt-induced protein). (Os01t0348900-02)	15162.7	K-IGPWGGNGGSAQDISVPPKK-L	0000000000000000000000	6	25	655.678	3	0.543639	0.00269963	27	Os01g0348900|AK062520IGPWGGNGGSAQDISVPPKK0000000000000000000000
AK062520	Os01g0348900	SalT gene product (Salt-induced protein). (Os01t0348900-01), SalT gene product (Salt-induced protein). (Os01t0348900-02)	15162.7	K-EISGTHGPVYDLADIVTYLK-I	0000000000000000000000	77	96	1096.07	2	0.937947	0.00408115	27	Os01g0348900|AK062520EISGTHGPVYDLADIVTYLK0000000000000000000000
AK067878	Os01g0357900	Similar to RALF. (Os01t0357900-01)	11918.9	R-RDTTPCSVR-G	00000000000	81	89	553.276	2	1.69227	0.00294171	1	Os01g0357900|AK067878RDTTPCSVR00000000000
AK105209	Os01g0358100	Rapid ALkalinization Factor family protein. (Os01t0358100-01)	12121.1	R-RDTTPCSVR-G	00000000000	80	88	553.276	2	1.69227	0.00294171	1	Os01g0358100|AK105209RDTTPCSVR00000000000
AK061826	Os01g0358400	Similar to 40S ribosomal protein S4. (Os01t0358400-01)	29931.3	R-LGNVFTIGK-G	00000000000	222	230	474.775	2	-8.63208	2.36195e-05	5	Os01g0358400|AK061826LGNVFTIGK00000000000
AK061826	Os01g0358400	Similar to 40S ribosomal protein S4. (Os01t0358400-01)	29931.3	R-EVISILMQR-H	00000003000	60	68	552.803	2	-8.31782	0.00129936	5	Os01g0358400|AK061826EVISILMQR00000003000
AK061826	Os01g0358400	Similar to 40S ribosomal protein S4. (Os01t0358400-01)	29931.3	K-LSIIEEQR-K	0000000000	246	253	494.282	2	10.1971	0.00226164	5	Os01g0358400|AK061826LSIIEEQR0000000000
AK061826	Os01g0358400	Similar to 40S ribosomal protein S4. (Os01t0358400-01)	29931.3	K-FDVGNVVMVTGGR-N	000000003000000	175	187	683.846	2	4.26441	0.00455459	5	Os01g0358400|AK061826FDVGNVVMVTGGR000000003000000
AK120610	Os01g0363900	Similar to HASTY. (Os01t0363900-01)	134052	R-VSSDTPAAGNSASTGGGSTER-E	00000000000000000000000	386	406	954.927	2	-2.94738	0.000673351	2	Os01g0363900|AK120610VSSDTPAAGNSASTGGGSTER00000000000000000000000
AK120610	Os01g0363900	Similar to HASTY. (Os01t0363900-01)	134052	R-SLLLLASGNK-L	000000000000	1145	1154	508.31	2	-1.12601	0.00106375	2	Os01g0363900|AK120610SLLLLASGNK000000000000
AK105265	Os01g0367900	Similar to Possible global transcription activator SNF2L1 (SWI/SNF related matrix associated actin dependent regulator of chromatin subfamily A member 1). (Os01t0367900-01)	128338	K-FVFLLSTR-A	0000000000	602	609	491.789	2	-1.63353	0.0219999	1	Os01g0367900|AK105265FVFLLSTR0000000000
AK063796	Os01g0369700	Similar to Glutathione S-transferase GST 8 (EC 2.5.1.18). (Os01t0369700-01), Similar to Glutathione S-transferase GST 8 (EC 2.5.1.18). (Os01t0369700-02), Similar to Glutathione S-transferase GST 8 (EC 2.5.1.18). (Os01t0369700-03)	27024.5	R-NPFGEIPVLEDGDLTLYQSR-A	0000000000000000000000	65	84	1132.07	2	1.60051	9.38548e-05	3	Os01g0369700|AK063796NPFGEIPVLEDGDLTLYQSR0000000000000000000000
AK063796	Os01g0369700	Similar to Glutathione S-transferase GST 8 (EC 2.5.1.18). (Os01t0369700-01), Similar to Glutathione S-transferase GST 8 (EC 2.5.1.18). (Os01t0369700-02), Similar to Glutathione S-transferase GST 8 (EC 2.5.1.18). (Os01t0369700-03)	27024.5	R-DRDQGVVDESVR-K	00000000000000	144	155	687.833	2	-0.78828	0.000121591	3	Os01g0369700|AK063796DRDQGVVDESVR00000000000000
AK063796	Os01g0369700	Similar to Glutathione S-transferase GST 8 (EC 2.5.1.18). (Os01t0369700-01), Similar to Glutathione S-transferase GST 8 (EC 2.5.1.18). (Os01t0369700-02), Similar to Glutathione S-transferase GST 8 (EC 2.5.1.18). (Os01t0369700-03)	27024.5	R-VLVALEEAGAEYEVVPMSR-S	000000000000000003000	33	51	1039.53	2	-2.23107	0.000385407	3	Os01g0369700|AK063796VLVALEEAGAEYEVVPMSR000000000000000003000
AK058900	Os01g0371200	Similar to Glutathione-S-transferase 19E50. (Os01t0371200-01)	25049.7	K-VLEVYEAR-L	0000000000	146	153	489.766	2	-0.0662219	0.00134592	2	Os01g0371200|AK058900VLEVYEAR0000000000
AK058900	Os01g0371200	Similar to Glutathione-S-transferase 19E50. (Os01t0371200-01)	25049.7	K-KVLEVYEAR-L	00000000000	145	153	553.812	2	-4.0743	0.00444149	2	Os01g0371200|AK058900KVLEVYEAR00000000000
AK101893	Os01g0372700	Similar to Asparaginyl-tRNA synthetase, cytoplasmic 1 (EC 6.1.1.22) (Asparagine-- tRNA ligase 1) (AsnRS 1). (Os01t0372700-01)	63046.4	R-MILFATGLENIR-D	03000000000000	534	545	697.379	2	-0.438153	2.19206e-06	12	Os01g0372700|AK101893MILFATGLENIR03000000000000
AK101893	Os01g0372700	Similar to Asparaginyl-tRNA synthetase, cytoplasmic 1 (EC 6.1.1.22) (Asparagine-- tRNA ligase 1) (AsnRS 1). (Os01t0372700-01)	63046.4	K-QEITAAVAELNK-A	00000000000000	250	261	643.851	2	-0.214	0.000172598	12	Os01g0372700|AK101893QEITAAVAELNK00000000000000
AK101893	Os01g0372700	Similar to Asparaginyl-tRNA synthetase, cytoplasmic 1 (EC 6.1.1.22) (Asparagine-- tRNA ligase 1) (AsnRS 1). (Os01t0372700-01)	63046.4	K-VGELVGGSQR-E	000000000000	480	489	501.273	2	0.61818	0.000195746	12	Os01g0372700|AK101893VGELVGGSQR000000000000
AK101893	Os01g0372700	Similar to Asparaginyl-tRNA synthetase, cytoplasmic 1 (EC 6.1.1.22) (Asparagine-- tRNA ligase 1) (AsnRS 1). (Os01t0372700-01)	63046.4	K-ASKQEITAAVAELNK-A	00000000000000000	247	261	524.957	3	-1.97415	0.000355632	12	Os01g0372700|AK101893ASKQEITAAVAELNK00000000000000000
AK101893	Os01g0372700	Similar to Asparaginyl-tRNA synthetase, cytoplasmic 1 (EC 6.1.1.22) (Asparagine-- tRNA ligase 1) (AsnRS 1). (Os01t0372700-01)	63046.4	R-MILFATGLENIR-D	00000000000000	534	545	689.382	2	0.120946	0.000366944	12	Os01g0372700|AK101893MILFATGLENIR00000000000000
AK101893	Os01g0372700	Similar to Asparaginyl-tRNA synthetase, cytoplasmic 1 (EC 6.1.1.22) (Asparagine-- tRNA ligase 1) (AsnRS 1). (Os01t0372700-01)	63046.4	K-ENPAPSESDIEAAR-V	0000000000000000	216	229	743.344	2	-0.646871	0.00041504	12	Os01g0372700|AK101893ENPAPSESDIEAAR0000000000000000
AK101893	Os01g0372700	Similar to Asparaginyl-tRNA synthetase, cytoplasmic 1 (EC 6.1.1.22) (Asparagine-- tRNA ligase 1) (AsnRS 1). (Os01t0372700-01)	63046.4	R-LELVSSTPFQR-I	0000000000000	392	402	638.848	2	-0.444631	0.000476161	12	Os01g0372700|AK101893LELVSSTPFQR0000000000000
AK101893	Os01g0372700	Similar to Asparaginyl-tRNA synthetase, cytoplasmic 1 (EC 6.1.1.22) (Asparagine-- tRNA ligase 1) (AsnRS 1). (Os01t0372700-01)	63046.4	K-KPVIVYNYPK-E	000000000000	445	454	610.854	2	-1.67031	0.00128632	12	Os01g0372700|AK101893KPVIVYNYPK000000000000
AK101893	Os01g0372700	Similar to Asparaginyl-tRNA synthetase, cytoplasmic 1 (EC 6.1.1.22) (Asparagine-- tRNA ligase 1) (AsnRS 1). (Os01t0372700-01)	63046.4	R-VIEVGEVDPAAYPLPK-T	000000000000000000	119	134	848.96	2	-1.73948	0.00321483	12	Os01g0372700|AK101893VIEVGEVDPAAYPLPK000000000000000000
AK101893	Os01g0372700	Similar to Asparaginyl-tRNA synthetase, cytoplasmic 1 (EC 6.1.1.22) (Asparagine-- tRNA ligase 1) (AsnRS 1). (Os01t0372700-01)	63046.4	R-TNTIGAVAR-I	00000000000	152	160	451.756	2	-0.171171	0.00481438	12	Os01g0372700|AK101893TNTIGAVAR00000000000
AK101893	Os01g0372700	Similar to Asparaginyl-tRNA synthetase, cytoplasmic 1 (EC 6.1.1.22) (Asparagine-- tRNA ligase 1) (AsnRS 1). (Os01t0372700-01)	63046.4	K-VGELVGGSQREER-L	000000000000000	480	492	708.36	2	-7.42774	0.0394299	12	Os01g0372700|AK101893VGELVGGSQREER000000000000000
J075176C11	Os01g0374000	Similar to Glutathione S-transferase I (EC 2.5.1.18) (GST-I) (GST-29) (GST class- phi). (Os01t0374000-01)	24439.5	K-VVEENLEKLK-K	000000000000	131	140	600.845	2	-0.705322	0.00362822	2	Os01g0374000|J075176C11VVEENLEKLK000000000000
J075176C11	Os01g0374000	Similar to Glutathione S-transferase I (EC 2.5.1.18) (GST-I) (GST-29) (GST class- phi). (Os01t0374000-01)	24439.5	K-VVEENLEK-L	0000000000	131	138	480.256	2	-0.366743	0.030254	2	Os01g0374000|J075176C11VVEENLEK0000000000
AK071525	Os01g0376700	Similar to Sucrose-phosphatase (EC 3.1.3.24). (Os01t0376700-01)	47647.1	K-IIYSGGQDLDILPQGAGK-G	00000000000000000000	159	176	922.992	2	0.474026	1.00322e-05	4	Os01g0376700|AK071525IIYSGGQDLDILPQGAGK00000000000000000000
AK071525	Os01g0376700	Similar to Sucrose-phosphatase (EC 3.1.3.24). (Os01t0376700-01)	47647.1	K-GQALAYLLK-K	00000000000	177	185	488.798	2	6.86088	0.000298647	4	Os01g0376700|AK071525GQALAYLLK00000000000
AK071525	Os01g0376700	Similar to Sucrose-phosphatase (EC 3.1.3.24). (Os01t0376700-01)	47647.1	K-FYVLYEK-W	000000000	289	295	481.252	2	-7.28135	0.0033765	4	Os01g0376700|AK071525FYVLYEK000000000
AK059266	Os01g0377700	Similar to NPL4 family protein. (Os01t0377700-01), NPL4 domain containing protein. (Os01t0377700-02)	45076.4	R-VGLVFTQAVGR-K	0000000000000	211	221	573.835	2	0.549715	3.80284e-05	1	Os01g0377700|AK059266VGLVFTQAVGR0000000000000
J100038E18	Os01g0502700	Similar to Histone H2A. (Os01t0502700-00)	16391.4	R-HVLLAIRNDEELGK-L	0000000000000000	96	109	803.95	2	0.650966	8.15195e-06	1	Os01g0502700|J100038E18HVLLAIRNDEELGK0000000000000000
AK065111	Os01g0505400	Thiamine pyrophosphate enzyme, C-terminal TPP-binding domain containing protein. (Os01t0505400-01), Similar to 2-hydroxyphytanoyl-CoA lyase. (Os01t0505400-02)	13003.7	K-GYLVETPDELK-S	0000000000000	73	83	632.333	2	9.11674	0.00873341	1	Os01g0505400|AK065111GYLVETPDELK0000000000000
AK099867	Os01g0507300	Protein of unknown function DUF92, transmembrane family protein. (Os01t0507300-01)	30812.5	R-TAVGAALAAVIAAR-A	0000000000000000	12	25	627.88	2	0.512015	0.041446	1	Os01g0507300|AK099867TAVGAALAAVIAAR0000000000000000
AK069177	Os01g0508000	Similar to Beta-glucosidase. (Os01t0508000-01), Similar to Beta-mannosidase 2. (Os01t0508000-02)	58248.2	R-YKEDVNIMK-S	00000000000	109	117	570.29	2	-2.70087	0.00342938	2	Os01g0508000|AK069177YKEDVNIMK00000000000
AK069177	Os01g0508000	Similar to Beta-glucosidase. (Os01t0508000-01), Similar to Beta-mannosidase 2. (Os01t0508000-02)	58248.2	R-YKEDVNIMK-S	00000000300	109	117	578.288	2	-2.59367	0.0108746	2	Os01g0508000|AK069177YKEDVNIMK00000000300
AK070914	Os01g0511100	UspA domain containing protein. (Os01t0511100-01)	18194.5	K-AMQEQQQQLSQALLDK-A	003000000000000000	78	93	937.967	2	-0.895125	1.29441e-10	3	Os01g0511100|AK070914AMQEQQQQLSQALLDK003000000000000000
AK070914	Os01g0511100	UspA domain containing protein. (Os01t0511100-01)	18194.5	K-AMQEQQQQLSQALLDK-A	000000000000000000	78	93	929.965	2	-5.39328	0.018547	3	Os01g0511100|AK070914AMQEQQQQLSQALLDK000000000000000000
AK070914	Os01g0511100	UspA domain containing protein. (Os01t0511100-01)	18194.5	K-VDLLIVGSHSR-G	0000000000000	127	137	598.343	2	-0.905146	0.0377952	3	Os01g0511100|AK070914VDLLIVGSHSR0000000000000
AK069825	Os01g0511300	Proteasome component region PCI domain containing protein. (Os01t0511300-01)	43895	R-QYPDKDAAISFLEGVTAK-L	00000000000000000000	84	101	651.671	3	0.726238	2.09506e-05	3	Os01g0511300|AK069825QYPDKDAAISFLEGVTAK00000000000000000000
AK069825	Os01g0511300	Proteasome component region PCI domain containing protein. (Os01t0511300-01)	43895	K-MQIAAINLEK-G	030000000000	119	128	573.812	2	-1.68401	0.000788092	3	Os01g0511300|AK069825MQIAAINLEK030000000000
AK065802	Os01g0516600	Similar to Stable protein 1. (Os01t0516600-01), Similar to Stable protein 1. (Os01t0516600-02)	12619.4	K-TLIIDYKPTIVNNS--	0000000000000000	100	113	795.94	2	-1.1588	1.54264e-08	7	Os01g0516600|AK065802TLIIDYKPTIVNNS0000000000000000
AK065802	Os01g0516600	Similar to Stable protein 1. (Os01t0516600-01), Similar to Stable protein 1. (Os01t0516600-02)	12619.4	M-AAEAGSGGVVK-H	1000000000000	2	12	494.258	2	-2.52087	1.89852e-05	7	Os01g0516600|AK065802AAEAGSGGVVK1000000000000
AK065802	Os01g0516600	Similar to Stable protein 1. (Os01t0516600-01), Similar to Stable protein 1. (Os01t0516600-02)	12619.4	M-AAEAGSGGVVKHILLAR-F	1000000000000000000	2	18	564.327	3	4.15447	0.000127424	7	Os01g0516600|AK065802AAEAGSGGVVKHILLAR1000000000000000000
AK065802	Os01g0516600	Similar to Stable protein 1. (Os01t0516600-01), Similar to Stable protein 1. (Os01t0516600-02)	12619.4	R-FKEDVAPER-L	00000000000	19	27	545.782	2	2.8457	0.000182798	7	Os01g0516600|AK065802FKEDVAPER00000000000
AK065802	Os01g0516600	Similar to Stable protein 1. (Os01t0516600-01), Similar to Stable protein 1. (Os01t0516600-02)	12619.4	R-GYAGLVDLVPSMK-A	000000000000300	34	46	683.358	2	0.0284935	0.00546524	7	Os01g0516600|AK065802GYAGLVDLVPSMK000000000000300
AK065802	Os01g0516600	Similar to Stable protein 1. (Os01t0516600-01), Similar to Stable protein 1. (Os01t0516600-02)	12619.4	R-FKEDVAPERLDQLIR-G	00000000000000000	19	33	458.004	4	2.28098	0.0426625	7	Os01g0516600|AK065802FKEDVAPERLDQLIR00000000000000000
Os01g0516800	Os01g0516800	0	315885	K-TTLMDVLAGR-K	000000000000	1142	1151	538.791	2	-2.73435	0.015356	1	Os01g0516800|Os01g0516800TTLMDVLAGR000000000000
AK068824	Os01g0528800	Similar to Cinnamyl alcohol dehydrogenase. (Os01t0528800-01)	37366.2	R-VAHYSELVQIIR-E	00000000000000	262	273	714.403	2	-1.73327	2.27433e-05	6	Os01g0528800|AK068824VAHYSELVQIIR00000000000000
AK068824	Os01g0528800	Similar to Cinnamyl alcohol dehydrogenase. (Os01t0528800-01)	37366.2	K-GFVTFDSSNL--	000000000000	327	336	543.758	2	-0.947195	0.00040615	6	Os01g0528800|AK068824GFVTFDSSNL000000000000
AK068824	Os01g0528800	Similar to Cinnamyl alcohol dehydrogenase. (Os01t0528800-01)	37366.2	R-VIVTSSMAAVAYNGKPR-T	0000000000000000000	129	145	882.477	2	-0.375785	0.00392926	6	Os01g0528800|AK068824VIVTSSMAAVAYNGKPR0000000000000000000
AK068824	Os01g0528800	Similar to Cinnamyl alcohol dehydrogenase. (Os01t0528800-01)	37366.2	K-TLAEEAAWK-F	00000000000	174	182	509.764	2	-0.0479666	0.00453269	6	Os01g0528800|AK068824TLAEEAAWK00000000000
AK068824	Os01g0528800	Similar to Cinnamyl alcohol dehydrogenase. (Os01t0528800-01)	37366.2	R-EMYPNIPLPDK-C	0030000000000	274	284	666.828	2	-0.871471	0.00985968	6	Os01g0528800|AK068824EMYPNIPLPDK0030000000000
AK106476	Os01g0530400	Thioredoxin fold domain containing protein. (Os01t0530400-01), Similar to cDNA clone:002-104-C07, full insert sequence. (Os01t0530400-02), Thioredoxin fold domain containing protein. (Os01t0530400-03)	20276.2	K-SSNMSFDDIVSQDIK-E	00003000000000000	71	85	851.387	2	1.5697	0.00856069	1	Os01g0530400|AK106476SSNMSFDDIVSQDIK00003000000000000
AK106208	Os01g0531500	Dienelactone hydrolase domain containing protein. (Os01t0531500-01), Similar to protein usf. (Os01t0531500-02)	30533.4	R-DDTTFDAYVVGK-E	00000000000000	54	65	665.812	2	-0.209202	3.45003e-06	4	Os01g0531500|AK106208DDTTFDAYVVGK00000000000000
AK106208	Os01g0531500	Dienelactone hydrolase domain containing protein. (Os01t0531500-01), Similar to protein usf. (Os01t0531500-02)	30533.4	K-AQAPIQAHFGELDSFVGFADVTAAK-S	000000000000000000000000000	190	214	864.104	3	1.05189	6.88753e-06	4	Os01g0531500|AK106208AQAPIQAHFGELDSFVGFADVTAAK000000000000000000000000000
AK106208	Os01g0531500	Dienelactone hydrolase domain containing protein. (Os01t0531500-01), Similar to protein usf. (Os01t0531500-02)	30533.4	K-NHAVHISQIGEGYR-A	0000000000000000	86	99	527.602	3	-1.68366	0.00133046	4	Os01g0531500|AK106208NHAVHISQIGEGYR0000000000000000
AK106208	Os01g0531500	Dienelactone hydrolase domain containing protein. (Os01t0531500-01), Similar to protein usf. (Os01t0531500-02)	30533.4	R-ALIPDLYR-G	0000000000	100	107	480.779	2	-1.08243	0.00611447	4	Os01g0531500|AK106208ALIPDLYR0000000000
Os01g0532900	Os01g0532900	0	57410	R-LLFNQAFSR-G	00000000000	471	479	548.3	2	-1.23519	0.0398959	1	Os01g0532900|Os01g0532900LLFNQAFSR00000000000
AK064446	Os01g0533500	Similar to Callose synthase 1 catalytic subunit. (Os01t0533500-01)	65324.2	R-LLFNQAFSR-G	00000000000	533	541	548.3	2	-1.23519	0.0398959	1	Os01g0533500|AK064446LLFNQAFSR00000000000
AK101194	Os01g0533900	Similar to Multidrug resistance protein 1 homolog. (Os01t0533900-01), Similar to MDR-like ABC transporter. (Os01t0533900-02)	92000.1	R-TTIIVAHR-L	0000000000	476	483	455.776	2	-2.6807	0.000339902	2	Os01g0533900|AK101194TTIIVAHR0000000000
AK101194	Os01g0533900	Similar to Multidrug resistance protein 1 homolog. (Os01t0533900-01), Similar to MDR-like ABC transporter. (Os01t0533900-02)	92000.1	K-STVISLVER-F	00000000000	329	337	502.292	2	-1.45539	0.0196722	2	Os01g0533900|AK101194STVISLVER00000000000
Os01g0534700	Os01g0534700	#N/A	138353	R-TTIIVAHR-L	0000000000	454	461	455.776	2	-2.6807	0.000339902	2	Os01g0534700|Os01g0534700TTIIVAHR0000000000
Os01g0534700	Os01g0534700	#N/A	138353	K-STVISLVER-F	00000000000	307	315	502.292	2	-1.45539	0.0196722	2	Os01g0534700|Os01g0534700STVISLVER00000000000
Os01g0542000	Os01g0542000	Similar to DNA-damage-repair/toleration protein DRT102. (Os01t0542000-00)	33757.8	R-AIDAELGAATAK--	00000000000000	304	315	565.807	2	1.62134	5.34042e-08	6	Os01g0542000|Os01g0542000AIDAELGAATAK00000000000000
Os01g0542000	Os01g0542000	Similar to DNA-damage-repair/toleration protein DRT102. (Os01t0542000-00)	33757.8	K-YYAAAAAVAR-S	000000000000	48	57	513.772	2	-0.116555	6.63443e-08	6	Os01g0542000|Os01g0542000YYAAAAAVAR000000000000
Os01g0542000	Os01g0542000	Similar to DNA-damage-repair/toleration protein DRT102. (Os01t0542000-00)	33757.8	R-SVIATPTSSSDPALEAR-G	0000000000000000000	58	74	851.436	2	-0.18183	9.72028e-08	6	Os01g0542000|Os01g0542000SVIATPTSSSDPALEAR0000000000000000000
Os01g0542000	Os01g0542000	Similar to DNA-damage-repair/toleration protein DRT102. (Os01t0542000-00)	33757.8	K-ESYDLVDGDFLFTPAGDVHR-V	0000000000000000000000	254	273	751.689	3	3.34663	0.00481493	6	Os01g0542000|Os01g0542000ESYDLVDGDFLFTPAGDVHR0000000000000000000000
Os01g0542000	Os01g0542000	Similar to DNA-damage-repair/toleration protein DRT102. (Os01t0542000-00)	33757.8	K-YFEDTEFFIR-W	000000000000	276	285	683.817	2	-3.37824	0.044223	6	Os01g0542000|Os01g0542000YFEDTEFFIR000000000000
AK067431	Os01g0549700	Similar to RNA helicase (Fragment). (Os01t0549700-01), Similar to cDNA clone:J033114G10, full insert sequence. (Os01t0549700-02), Similar to predicted protein. (Os01t0549700-03)	49333	R-ILVATDLVGR-G	000000000000	346	355	528.824	2	-0.00754956	2.81032e-05	2	Os01g0549700|AK067431ILVATDLVGR000000000000
AK067431	Os01g0549700	Similar to RNA helicase (Fragment). (Os01t0549700-01), Similar to cDNA clone:J033114G10, full insert sequence. (Os01t0549700-02), Similar to predicted protein. (Os01t0549700-03)	49333	R-VNIVINYDMPDSADSYLHR-V	000000000300000000000	362	380	746.687	3	-1.94152	0.00300986	2	Os01g0549700|AK067431VNIVINYDMPDSADSYLHR000000000300000000000
AK122050	Os01g0550000	DEAD-like helicase, N-terminal domain containing protein. (Os01t0550000-01), Similar to spliceosome RNA helicase BAT1. (Os01t0550000-02)	49246	R-ILVATDLVGR-G	000000000000	346	355	528.824	2	-0.00754956	2.81032e-05	2	Os01g0550000|AK122050ILVATDLVGR000000000000
AK122050	Os01g0550000	DEAD-like helicase, N-terminal domain containing protein. (Os01t0550000-01), Similar to spliceosome RNA helicase BAT1. (Os01t0550000-02)	49246	R-VNIVINYDMPDSADSYLHR-V	000000000300000000000	362	380	746.687	3	-1.94152	0.00300986	2	Os01g0550000|AK122050VNIVINYDMPDSADSYLHR000000000300000000000
AK066233	Os01g0550100	Similar to Ubiquitin-specific protease 6. (Os01t0550100-01), Similar to Ubiquitin-specific protease 6. (Os01t0550100-02)	53629	R-YLTVQFVR-F	0000000000	303	310	513.292	2	-0.742757	0.000313851	2	Os01g0550100|AK066233YLTVQFVR0000000000
AK066233	Os01g0550100	Similar to Ubiquitin-specific protease 6. (Os01t0550100-01), Similar to Ubiquitin-specific protease 6. (Os01t0550100-02)	53629	K-ELFGIDLVSR-V	000000000000	227	236	574.817	2	-3.152	0.0265444	2	Os01g0550100|AK066233ELFGIDLVSR000000000000
AK107049	Os01g0557400	Cyclin-like F-box domain containing protein. (Os01t0557400-01)	49319.1	R-TDAGVFTLELR-S	0000000000000	323	333	611.327	2	0.00163309	0.00350592	2	Os01g0557400|AK107049TDAGVFTLELR0000000000000
S66160	Os01g0558600	Ras-related protein RIC1. (Os01t0558600-01)	22746.3	K-LQIWDTAGQER-F	0000000000000	59	69	658.834	2	0.480418	1.36167e-05	5	Os01g0558600|S66160LQIWDTAGQER0000000000000
S66160	Os01g0558600	Ras-related protein RIC1. (Os01t0558600-01)	22746.3	K-ALADEIGIPFLETSAK-D	000000000000000000	138	153	837.957	2	6.75535	0.000229143	5	Os01g0558600|S66160ALADEIGIPFLETSAK000000000000000000
S66160	Os01g0558600	Ras-related protein RIC1. (Os01t0558600-01)	22746.3	K-AFMTMAGEIK-N	000303000000	161	170	565.762	2	-3.99368	0.000830921	5	Os01g0558600|S66160AFMTMAGEIK000303000000
S66160	Os01g0558600	Ras-related protein RIC1. (Os01t0558600-01)	22746.3	K-QWLNEIDR-Y	0000000000	101	108	537.272	2	-0.806272	0.000988216	5	Os01g0558600|S66160QWLNEIDR0000000000
S66160	Os01g0558600	Ras-related protein RIC1. (Os01t0558600-01)	22746.3	--MNPEYDYLFK-L	130000000000	1	10	689.305	2	0.0746038	0.00391249	5	Os01g0558600|S66160MNPEYDYLFK130000000000
AK061456	Os01g0559000	Protein of unknown function DUF1000 family protein. (Os01t0559000-01), Similar to Thioredoxin family Trp26. (Os01t0559000-02)	22854.1	K-SISVVGGADGTSPSR-M	00000000000000000	81	95	695.351	2	-1.33695	3.20268e-09	5	Os01g0559000|AK061456SISVVGGADGTSPSR00000000000000000
AK061456	Os01g0559000	Protein of unknown function DUF1000 family protein. (Os01t0559000-01), Similar to Thioredoxin family Trp26. (Os01t0559000-02)	22854.1	K-VVALNESVAGSVK-S	000000000000000	29	41	636.863	2	1.69078	8.91319e-07	5	Os01g0559000|AK061456VVALNESVAGSVK000000000000000
AK105730	Os01g0559100	Similar to Seryl-tRNA synthetase (EC 6.1.1.11) (Serine--tRNA ligase) (SerRS) (Fragment). (Os01t0559100-01), Similar to seryl-tRNA synthetase1. (Os01t0559100-02)	48973.9	--MLDINLFR-T	0300000000	1	8	519.275	2	-1.14265	0.000201879	2	Os01g0559100|AK105730MLDINLFR0300000000
AK105730	Os01g0559100	Similar to Seryl-tRNA synthetase (EC 6.1.1.11) (Serine--tRNA ligase) (SerRS) (Fragment). (Os01t0559100-01), Similar to seryl-tRNA synthetase1. (Os01t0559100-02)	48973.9	K-LVTIGNIVHESVPVSDDEANNLIVR-T	000000000000000000000000000	85	109	901.817	3	1.49088	0.0175932	2	Os01g0559100|AK105730LVTIGNIVHESVPVSDDEANNLIVR000000000000000000000000000
AK105974	Os01g0560000	Similar to Auxin amidohydrolase. (Os01t0560000-01), Similar to cDNA clone:001-205-F05, full insert sequence. (Os01t0560000-02)	47318.2	K-VASEMVGPK-N	00000300000	348	356	467.239	2	-1.09664	0.00270828	2	Os01g0560000|AK105974VASEMVGPK00000300000
AK105974	Os01g0560000	Similar to Auxin amidohydrolase. (Os01t0560000-01), Similar to cDNA clone:001-205-F05, full insert sequence. (Os01t0560000-02)	47318.2	R-EADPLDSQVVTVGK-F	0000000000000000	257	270	729.377	2	-0.427172	0.00356302	2	Os01g0560000|AK105974EADPLDSQVVTVGK0000000000000000
AK072509	Os01g0574400	Similar to Cell division protein ftsH (EC 3.4.24.-). (Os01t0574400-01), Similar to Cell division protease ftsH homolog 4, mitochondrial. (Os01t0574400-02)	76880	R-GTPGFSGADLANLVNVAALK-A	0000000000000000000000	420	439	958.018	2	0.644404	0.0168236	1	Os01g0574400|AK072509GTPGFSGADLANLVNVAALK0000000000000000000000
AK120948	Os01g0574500	ATPase, AAA-type, core domain containing protein. (Os01t0574500-01), Similar to Cell division protease ftsH homolog 5, mitochondrial. (Os01t0574500-02)	77741.1	R-GTPGFSGADLANLVNVAALK-A	0000000000000000000000	427	446	958.018	2	0.644404	0.0168236	1	Os01g0574500|AK120948GTPGFSGADLANLVNVAALK0000000000000000000000
AK106333	Os01g0575200	Conserved hypothetical protein. (Os01t0575200-01)	42857.5	--DGGHGRRRR-R	00000000000	1	9	533.784	2	-10.1338	0.0479469	1	Os01g0575200|AK106333DGGHGRRRR00000000000
AK069484	Os01g0582400	Similar to Multidomain cyclophilin type peptidyl-prolyl cis-trans isomerase. (Os01t0582400-01)	57026.9	R-FLKGEAPDEQLTK-E	000000000000000	239	251	738.395	2	5.25357	0.00723319	4	Os01g0582400|AK069484FLKGEAPDEQLTK000000000000000
AK069698	Os01g0586600	Similar to AKIN gamma. (Os01t0586600-01)	48340.2	K-VLLQQEPFK-S	00000000000	190	198	551.318	2	-1.95356	0.00879941	1	Os01g0586600|AK069698VLLQQEPFK00000000000
AK067605	Os01g0587000	Similar to Vacuolar ATP synthase subunit d (EC 3.6.3.14) (V-ATPase d subunit) (Vacuolar proton pump d subunit) (V-ATPase 41 KDa accessory protein) (DVA41). (Os01t0587000-01)	41539.3	K-ISYGESQMLDK-A	0000000030000	281	291	643.8	2	-0.349716	0.000373667	2	Os01g0587000|AK067605ISYGESQMLDK0000000030000
AK067605	Os01g0587000	Similar to Vacuolar ATP synthase subunit d (EC 3.6.3.14) (V-ATPase d subunit) (Vacuolar proton pump d subunit) (V-ATPase 41 KDa accessory protein) (DVA41). (Os01t0587000-01)	41539.3	K-ISYGESQMLDK-A	0000000000000	281	291	635.801	2	-3.38563	0.00163683	2	Os01g0587000|AK067605ISYGESQMLDK0000000000000
AK070745	Os01g0588200	Voltage-dependent anion channel. (Os01t0588200-01)	29944.4	R-NESTLIFGSQHSLDPHTTVK-A	0000000000000000000000	208	227	737.707	3	0.636691	1.8616e-05	4	Os01g0588200|AK070745NESTLIFGSQHSLDPHTTVK0000000000000000000000
AK070745	Os01g0588200	Voltage-dependent anion channel. (Os01t0588200-01)	29944.4	K-SILSLVVPDQR-S	0000000000000	91	101	613.859	2	0.0609888	0.000461752	4	Os01g0588200|AK070745SILSLVVPDQR0000000000000
AK070745	Os01g0588200	Voltage-dependent anion channel. (Os01t0588200-01)	29944.4	R-KNESVFGELQTQLK-N	0000000000000000	46	59	810.937	2	4.98802	0.000649045	4	Os01g0588200|AK070745KNESVFGELQTQLK0000000000000000
AK070745	Os01g0588200	Voltage-dependent anion channel. (Os01t0588200-01)	29944.4	K-ANSESDLLTTVTVDEFGTPGLK-S	000000000000000000000000	69	90	1147.58	2	4.19429	0.00368543	4	Os01g0588200|AK070745ANSESDLLTTVTVDEFGTPGLK000000000000000000000000
AK105266	Os01g0594300	Similar to leucine-rich repeat family protein / extensin family protein. (Os01t0594300-01), Pistil-specific extensin-like protein family protein. (Os01t0594300-02)	60483.2	R-LVGAFPDVVLR-L	0000000000000	178	188	593.352	2	-1.4545	0.000116654	1	Os01g0594300|AK105266LVGAFPDVVLR0000000000000
AK063325	Os01g0597800	UDP-glucuronosyl/UDP-glucosyltransferase family protein. (Os01t0597800-01), UDP-glucuronosyl/UDP-glucosyltransferase family protein. (Os01t0597800-02)	54084.9	R-VMGDGEEGAEAIR-K	003000000000000	445	457	675.303	2	-1.35441	0.0073089	1	Os01g0597800|AK063325VMGDGEEGAEAIR003000000000000
AK120968	Os01g0598600	Peptidase A1 domain containing protein. (Os01t0598600-01), Peptidase A1 domain containing protein. (Os01t0598600-02), Similar to predicted protein. (Os01t0598600-03)	51963.3	R-VPGVAVSDLR-L	000000000000	357	366	506.791	2	-4.0134	0.0148127	1	Os01g0598600|AK120968VPGVAVSDLR000000000000
AK121212	Os01g0600000	Similar to Copia-like retroelement pol polyprotein. (Os01t0600000-01)	14213.4	K-AAQASELVSK-H	000000000000	12	21	502.275	2	0.757029	0.000769821	2	Os01g0600000|AK121212AAQASELVSK000000000000
AK121212	Os01g0600000	Similar to Copia-like retroelement pol polyprotein. (Os01t0600000-01)	14213.4	R-GFTITGYKV--	00000000000	114	122	493.272	2	1.11475	0.00629528	2	Os01g0600000|AK121212GFTITGYKV00000000000
AK121563	Os01g0600900	Chlorophyll a-b binding protein 2, chloroplast precursor (LHCII type I CAB-2) (LHCP). (Os01t0600900-01), Chlorophyll a-b binding protein 2, chloroplast precursor (LHCII type I CAB-2) (LHCP). (Os01t0600900-02), Similar to Chlorophyll a-b binding protein 2, chloroplastic. (Os01t0600900-03)	27606	K-FGEAVWFK-A	0000000000	121	128	492.252	2	-2.60411	0.000482976	1	Os01g0600900|AK121563FGEAVWFK0000000000
AK065107	Os01g0603000	Similar to Nuclear RNA binding protein A. (Os01t0603000-01)	40888.4	K-AAAAAASPKPAAQAK-L	00000000000000000	29	43	662.372	2	-1.40417	0.0298811	1	Os01g0603000|AK065107AAAAAASPKPAAQAK00000000000000000
Os01g0609066	Os01g0609066	#N/A	165591	K-GVADFLQEVTSR-K	00000000000000	453	464	661.337	2	-5.93422	6.26657e-06	2	Os01g0609066|Os01g0609066GVADFLQEVTSR00000000000000
Os01g0609066	Os01g0609066	#N/A	165591	K-TTLMDVLAGR-K	000000000000	923	932	538.791	2	-2.73435	0.015356	2	Os01g0609066|Os01g0609066TTLMDVLAGR000000000000
Os01g0609200	Os01g0609200	Similar to Pleiotropic drug resistance protein 3. (Os01t0609200-00)	162196	K-GVADFLQEVTSR-K	00000000000000	449	460	661.337	2	-5.93422	6.26657e-06	2	Os01g0609200|Os01g0609200GVADFLQEVTSR00000000000000
Os01g0609200	Os01g0609200	Similar to Pleiotropic drug resistance protein 3. (Os01t0609200-00)	162196	K-TTLMDVLAGR-K	000000000000	919	928	538.791	2	-2.73435	0.015356	2	Os01g0609200|Os01g0609200TTLMDVLAGR000000000000
AY271618	Os01g0609300	Similar to Pleiotropic drug resistance protein 3. (Os01t0609300-01), Hypothetical conserved gene. (Os01t0609300-02)	163561	K-TTLMDVLAGR-K	000000000000	912	921	538.791	2	-2.73435	0.015356	1	Os01g0609300|AY271618TTLMDVLAGR000000000000
AK065988	Os01g0609900	Similar to Pleiotropic drug resistance protein 4. (Os01t0609900-01), Similar to PDR-like ABC transporter (PDR4 ABC transporter). (Os01t0609900-02)	156721	K-GVADFLQEVTSR-K	00000000000000	372	383	661.337	2	-5.93422	6.26657e-06	2	Os01g0609900|AK065988GVADFLQEVTSR00000000000000
AK065988	Os01g0609900	Similar to Pleiotropic drug resistance protein 4. (Os01t0609900-01), Similar to PDR-like ABC transporter (PDR4 ABC transporter). (Os01t0609900-02)	156721	K-TTLMDVLAGR-K	000000000000	842	851	538.791	2	-2.73435	0.015356	2	Os01g0609900|AK065988TTLMDVLAGR000000000000
AB015288	Os01g0611100	Similar to GTP-binding nuclear protein Ran-2. (Os01t0611100-01)	25412.8	K-LVIVGDGGTGK-T	0000000000000	16	26	508.294	2	3.08658	1.15181e-05	4	Os01g0611100|AB015288LVIVGDGGTGK0000000000000
AB015288	Os01g0611100	Similar to GTP-binding nuclear protein Ran-2. (Os01t0611100-01)	25412.8	K-SNYNFEKPFLYLAR-K	0000000000000000	156	169	881.451	2	-0.644223	0.000287341	4	Os01g0611100|AB015288SNYNFEKPFLYLAR0000000000000000
AB015288	Os01g0611100	Similar to GTP-binding nuclear protein Ran-2. (Os01t0611100-01)	25412.8	K-AKQVTFHR-K	0000000000	136	143	493.78	2	-0.240507	0.00917507	4	Os01g0611100|AB015288AKQVTFHR0000000000
AK120636	Os01g0614500	Nucleotide-binding, alpha-beta plait domain containing protein. (Os01t0614500-01)	44313	K-TPEGAQASLVDSVK-V	0000000000000000	227	240	701.363	2	-2.27373	7.18565e-07	6	Os01g0614500|AK120636TPEGAQASLVDSVK0000000000000000
AK120636	Os01g0614500	Nucleotide-binding, alpha-beta plait domain containing protein. (Os01t0614500-01)	44313	R-HADSAVLALK-E	000000000000	126	135	512.793	2	-0.375632	0.000981348	6	Os01g0614500|AK120636HADSAVLALK000000000000
AK120636	Os01g0614500	Nucleotide-binding, alpha-beta plait domain containing protein. (Os01t0614500-01)	44313	R-GFALFVYK-T	0000000000	219	226	472.765	2	-1.06697	0.00261488	6	Os01g0614500|AK120636GFALFVYK0000000000
AK120636	Os01g0614500	Nucleotide-binding, alpha-beta plait domain containing protein. (Os01t0614500-01)	44313	R-HADSAVLALKEPSK-K	0000000000000000	126	139	489.271	3	-1.77994	0.0119444	6	Os01g0614500|AK120636HADSAVLALKEPSK0000000000000000
AK120636	Os01g0614500	Nucleotide-binding, alpha-beta plait domain containing protein. (Os01t0614500-01)	44313	K-IFVGNVPADMPSER-L	0000000000300000	179	192	774.379	2	-1.42639	0.0165867	6	Os01g0614500|AK120636IFVGNVPADMPSER0000000000300000
AJ601438	Os01g0615100	Similar to Substilin /chymotrypsin-like inhibitor (Proteinase inhibitor). (Os01t0615100-01)	7786.28	R-VILWVDTVAEIPK-I	000000000000000	58	70	741.933	2	0.809621	0.000116559	2	Os01g0615100|AJ601438VILWVDTVAEIPK000000000000000
AJ601438	Os01g0615100	Similar to Substilin /chymotrypsin-like inhibitor (Proteinase inhibitor). (Os01t0615100-01)	7786.28	M-SSSDSKPCGGLK-T	10000000000000	2	13	639.803	2	0.187263	0.0200659	2	Os01g0615100|AJ601438SSSDSKPCGGLK10000000000000
Os01g0615200	Os01g0615200	Transferase family protein. (Os01t0615200-01)	47037	M-AAAAAVAAVAAAAAAAEPTVSK-S	100000000000000000000000	2	23	948.017	2	1.55844	4.39855e-06	1	Os01g0615200|Os01g0615200AAAAAVAAVAAAAAAAEPTVSK100000000000000000000000
AK069226	Os01g0615300	Transferase family protein. (Os01t0615300-01), Transferase family protein. (Os01t0615300-02)	46244.6	K-DASLVEIVTAIR-E	00000000000000	310	321	643.867	2	-3.1665	0.00144549	2	Os01g0615300|AK069226DASLVEIVTAIR00000000000000
AK069226	Os01g0615300	Transferase family protein. (Os01t0615300-01), Transferase family protein. (Os01t0615300-02)	46244.6	K-DQAASVAAMR-E	000000000300	55	64	518.244	2	-7.46073	0.00268818	2	Os01g0615300|AK069226DQAASVAAMR000000000300
AK111368	Os01g0616800	Pentatricopeptide repeat containing protein. (Os01t0616800-01)	25614.8	R-LVSAGNVPAAGR-L	00000000000000	58	69	556.313	2	-2.26081	0.0262972	1	Os01g0616800|AK111368LVSAGNVPAAGR00000000000000
AK100460	Os01g0618100	Similar to IN2-2 protein. (Os01t0618100-01)	38317.8	K-LVEEGKVR-Y	0000000000	152	159	465.274	2	-1.77575	0.038144	1	Os01g0618100|AK100460LVEEGKVR0000000000
AK058453	Os01g0618900	Pectin lyase fold/virulence factor domain containing protein. (Os01t0618900-01), Similar to polygalacturonase. (Os01t0618900-02)	33369.4	R-IAGDVGGHPDDRYDR-N	00000000000000000	209	223	548.254	3	-5.6409	0.01343	1	Os01g0618900|AK058453IAGDVGGHPDDRYDR00000000000000000
AF192467	Os01g0624500	Similar to Sgt1. (Os01t0624500-01)	41054.6	M-ATAAASDLESK-A	1000000000000	2	12	553.273	2	1.89615	0.00118116	1	Os01g0624500|AF192467ATAAASDLESK1000000000000
AK122071	Os01g0626300	Similar to Mitochondrial import receptor subunit TOM7-1 (Translocase of outer membrane 7 kDa subunit 1). (Os01t0626300-01)	8696.75	K-GSPAADEEQSTAAAAVR-F	0000000000000000000	19	35	815.886	2	-1.74258	5.89891e-07	3	Os01g0626300|AK122071GSPAADEEQSTAAAAVR0000000000000000000
AK122071	Os01g0626300	Similar to Mitochondrial import receptor subunit TOM7-1 (Translocase of outer membrane 7 kDa subunit 1). (Os01t0626300-01)	8696.75	R-KGSPAADEEQSTAAAAVR-F	00000000000000000000	18	35	879.934	2	-0.148704	0.000872168	3	Os01g0626300|AK122071KGSPAADEEQSTAAAAVR00000000000000000000
AK122071	Os01g0626300	Similar to Mitochondrial import receptor subunit TOM7-1 (Translocase of outer membrane 7 kDa subunit 1). (Os01t0626300-01)	8696.75	R-SEPRPSLAQLLSPV--	0000000000000000	67	80	747.421	2	1.06022	0.00639517	3	Os01g0626300|AK122071SEPRPSLAQLLSPV0000000000000000
AK103824	Os01g0638000	UDP-glucuronosyl/UDP-glucosyltransferase family protein. (Os01t0638000-01)	53931.3	R-LGFLGTSVFAR-A	0000000000000	147	157	584.332	2	3.17935	0.0171804	1	Os01g0638000|AK103824LGFLGTSVFAR0000000000000
AK073640	Os01g0639100	Similar to Eukaryotic initiation factor 4A-3 (eIF4A-3) (eIF-4A-3). (Os01t0639100-01)	45995.8	R-GIYAYGFEKPSAIQQR-A	000000000000000000	45	60	914.471	2	-2.47685	2.84714e-08	6	Os01g0639100|AK073640GIYAYGFEKPSAIQQR000000000000000000
AK073640	Os01g0639100	Similar to Eukaryotic initiation factor 4A-3 (eIF4A-3) (eIF-4A-3). (Os01t0639100-01)	45995.8	R-AVLPIISGR-D	00000000000	61	69	463.294	2	-1.49687	0.000229825	6	Os01g0639100|AK073640AVLPIISGR00000000000
AK073640	Os01g0639100	Similar to Eukaryotic initiation factor 4A-3 (eIF4A-3) (eIF-4A-3). (Os01t0639100-01)	45995.8	K-RDELTLEGIK-Q	000000000000	236	245	587.331	2	6.87698	0.000253219	6	Os01g0639100|AK073640RDELTLEGIK000000000000
AK073640	Os01g0639100	Similar to Eukaryotic initiation factor 4A-3 (eIF4A-3) (eIF-4A-3). (Os01t0639100-01)	45995.8	R-DVIAQAQSGTGK-T	00000000000000	70	81	587.806	2	-1.75013	0.000373996	6	Os01g0639100|AK073640DVIAQAQSGTGK00000000000000
AK073640	Os01g0639100	Similar to Eukaryotic initiation factor 4A-3 (eIF4A-3) (eIF-4A-3). (Os01t0639100-01)	45995.8	R-DELTLEGIK-Q	00000000000	237	245	509.271	2	-12.1924	0.00130923	6	Os01g0639100|AK073640DELTLEGIK00000000000
AK073640	Os01g0639100	Similar to Eukaryotic initiation factor 4A-3 (eIF4A-3) (eIF-4A-3). (Os01t0639100-01)	45995.8	R-KGVAINFVK-K	00000000000	367	375	488.302	2	-1.19045	0.00245283	6	Os01g0639100|AK073640KGVAINFVK00000000000
AK073640	Os01g0639100	Similar to Eukaryotic initiation factor 4A-3 (eIF4A-3) (eIF-4A-3). (Os01t0639100-01)	45995.8	R-ELAAQTER-V	0000000000	110	117	459.237	2	-1.44705	0.0323119	6	Os01g0639100|AK073640ELAAQTER0000000000
AK073640	Os01g0639100	Similar to Eukaryotic initiation factor 4A-3 (eIF4A-3) (eIF-4A-3). (Os01t0639100-01)	45995.8	R-VLITTDVWAR-G	000000000000	323	332	587.336	2	2.17815	0.0343272	6	Os01g0639100|AK073640VLITTDVWAR000000000000
Os01g0641200	Os01g0641200	0	17282.3	K-ESTLHLVLR-L	00000000000	64	72	534.313	2	-1.35619	4.18637e-05	3	Os01g0641200|Os01g0641200ESTLHLVLR00000000000
Os01g0641200	Os01g0641200	0	17282.3	R-TLADYNIQKESTLHLVLR-L	00000000000000000000	55	72	705.389	3	-4.21859	0.000479617	3	Os01g0641200|Os01g0641200TLADYNIQKESTLHLVLR00000000000000000000
Os01g0641200	Os01g0641200	0	17282.3	R-TLADYNIQK-E	00000000000	55	63	533.282	2	-0.517509	0.0048869	3	Os01g0641200|Os01g0641200TLADYNIQK00000000000
Os01g0641200	Os01g0641200	0	17282.3	K-QLEDGRTLADYNIQK-E	20000000000000000	49	63	873.931	2	-6.43816	0.014152	3	Os01g0641200|Os01g0641200QLEDGRTLADYNIQK20000000000000000
AK105174	Os01g0642200	Conserved hypothetical protein. (Os01t0642200-01)	5919.43	K-LSETATKPAAAK-G	00000000000000	20	31	594.336	2	1.0347	0.0471206	1	Os01g0642200|AK105174LSETATKPAAAK00000000000000
AK063836	Os01g0642900	Nucleic acid-binding, OB-fold domain containing protein. (Os01t0642900-01), Nucleic acid-binding, OB-fold domain containing protein. (Os01t0642900-02)	24569.8	R-AGSDAGPDPEQQQPPPAGQDQQAAARPR-A	000000000000000000000000000000	47	74	947.448	3	-0.160612	2.92945e-06	3	Os01g0642900|AK063836AGSDAGPDPEQQQPPPAGQDQQAAARPR000000000000000000000000000000
AK063836	Os01g0642900	Nucleic acid-binding, OB-fold domain containing protein. (Os01t0642900-01), Nucleic acid-binding, OB-fold domain containing protein. (Os01t0642900-02)	24569.8	K-VFSDPITGLVR-R	0000000000000	180	190	602.34	2	-1.06986	3.35183e-05	3	Os01g0642900|AK063836VFSDPITGLVR0000000000000
AK063836	Os01g0642900	Nucleic acid-binding, OB-fold domain containing protein. (Os01t0642900-01), Nucleic acid-binding, OB-fold domain containing protein. (Os01t0642900-02)	24569.8	R-TVVLFSLGTGGIR-N	000000000000000	112	124	660.392	2	5.84972	0.000385033	3	Os01g0642900|AK063836TVVLFSLGTGGIR000000000000000
AK069624	Os01g0647100	ADP/ATP carrier protein family protein. (Os01t0647100-01), ADP/ATP carrier protein family protein. (Os01t0647100-02)	69115.1	K-GSSAEIIPFLK-T	0000000000000	152	162	581.329	2	0.140812	0.00634525	2	Os01g0647100|AK069624GSSAEIIPFLK0000000000000
AK069624	Os01g0647100	ADP/ATP carrier protein family protein. (Os01t0647100-01), ADP/ATP carrier protein family protein. (Os01t0647100-02)	69115.1	K-KFLGVEVK-T	0000000000	110	117	460.285	2	2.53635	0.0126418	2	Os01g0647100|AK069624KFLGVEVK0000000000
AK073564	Os01g0649000	WD40 repeat-like domain containing protein. (Os01t0649000-01)	67428	K-LASLNLLNK-S	00000000000	405	413	493.304	2	-2.92629	0.0222484	1	Os01g0649000|AK073564LASLNLLNK00000000000
AK071699	Os01g0649100	Malate dehydrogenase. (Os01t0649100-01), Malate dehydrogenase. (Os01t0649100-02)	35722.8	K-LNPLVSSLSLYDIAGTPGVAADVSHINAPAQVK-G	00000000000000000000000000000000000	49	81	1106.6	3	1.89267	3.7344e-11	19	Os01g0649100|AK071699LNPLVSSLSLYDIAGTPGVAADVSHINAPAQVK00000000000000000000000000000000000
AK071699	Os01g0649100	Malate dehydrogenase. (Os01t0649100-01), Malate dehydrogenase. (Os01t0649100-02)	35722.8	K-VAILGAAGGIGQPLSLLMK-L	000000000000000000300	30	48	913.032	2	-2.53162	4.3038e-11	19	Os01g0649100|AK071699VAILGAAGGIGQPLSLLMK000000000000000000300
AK071699	Os01g0649100	Malate dehydrogenase. (Os01t0649100-01), Malate dehydrogenase. (Os01t0649100-02)	35722.8	R-TQDGGTEVVEAK-A	00000000000000	234	245	617.3	2	-2.65402	1.47431e-07	19	Os01g0649100|AK071699TQDGGTEVVEAK00000000000000
AK071699	Os01g0649100	Malate dehydrogenase. (Os01t0649100-01), Malate dehydrogenase. (Os01t0649100-02)	35722.8	K-LFGVTTLDVVR-A	0000000000000	169	179	610.354	2	-2.50424	1.598e-07	19	Os01g0649100|AK071699LFGVTTLDVVR0000000000000
AK071699	Os01g0649100	Malate dehydrogenase. (Os01t0649100-01), Malate dehydrogenase. (Os01t0649100-02)	35722.8	R-DDLFNINAGIVK-N	00000000000000	114	125	659.852	2	-2.59359	5.49298e-07	19	Os01g0649100|AK071699DDLFNINAGIVK00000000000000
AK071699	Os01g0649100	Malate dehydrogenase. (Os01t0649100-01), Malate dehydrogenase. (Os01t0649100-02)	35722.8	K-KLFGVTTLDVVR-A	00000000000000	168	179	674.401	2	-3.78882	2.20706e-06	19	Os01g0649100|AK071699KLFGVTTLDVVR00000000000000
AK071699	Os01g0649100	Malate dehydrogenase. (Os01t0649100-01), Malate dehydrogenase. (Os01t0649100-02)	35722.8	K-RTQDGGTEVVEAK-A	000000000000000	233	245	695.351	2	-1.94368	4.44948e-06	19	Os01g0649100|AK071699RTQDGGTEVVEAK000000000000000
AK071699	Os01g0649100	Malate dehydrogenase. (Os01t0649100-01), Malate dehydrogenase. (Os01t0649100-02)	35722.8	K-NGVEEVLGLGQLSDFEK-E	0000000000000000000	301	317	917.463	2	-2.31689	4.81211e-06	19	Os01g0649100|AK071699NGVEEVLGLGQLSDFEK0000000000000000000
AK071699	Os01g0649100	Malate dehydrogenase. (Os01t0649100-01), Malate dehydrogenase. (Os01t0649100-02)	35722.8	R-KVAILGAAGGIGQPLSLLMK-L	0000000000000000000300	29	48	651.723	3	-1.20468	0.000262711	19	Os01g0649100|AK071699KVAILGAAGGIGQPLSLLMK0000000000000000000300
AK071699	Os01g0649100	Malate dehydrogenase. (Os01t0649100-01), Malate dehydrogenase. (Os01t0649100-02)	35722.8	K-EGLENLKGELK-A	0000000000000	318	328	615.34	2	-0.135475	0.0427028	19	Os01g0649100|AK071699EGLENLKGELK0000000000000
AK073036	Os01g0652100	Protein of unknown function DUF231, plant domain containing protein. (Os01t0652100-01), Protein of unknown function DUF231, plant domain containing protein. (Os01t0652100-02)	43727.6	R-STYLVDIVDESIGR-V	0000000000000000	196	209	783.902	2	-2.88759	0.000120079	1	Os01g0652100|AK073036STYLVDIVDESIGR0000000000000000
AK072075	Os01g0652600	Similar to Ketol-acid reductoisomerase, chloroplast precursor (EC 1.1.1.86) (Acetohydroxy-acid reductoisomerase) (Alpha-keto-beta-hydroxylacil reductoisomerase). (Os01t0652600-01)	60070.5	K-QIGVIGWGSQGPAQAQNLR-D	000000000000000000000	79	97	990.527	2	2.68321	1.20967e-08	6	Os01g0652600|AK072075QIGVIGWGSQGPAQAQNLR000000000000000000000
AK072075	Os01g0652600	Similar to Ketol-acid reductoisomerase, chloroplast precursor (EC 1.1.1.86) (Acetohydroxy-acid reductoisomerase) (Alpha-keto-beta-hydroxylacil reductoisomerase). (Os01t0652600-01)	60070.5	K-GMLEVYNSLTEEGKK-Q	00300000000000000	320	334	857.42	2	-2.20345	9.75916e-07	6	Os01g0652600|AK072075GMLEVYNSLTEEGKK00300000000000000
AK072075	Os01g0652600	Similar to Ketol-acid reductoisomerase, chloroplast precursor (EC 1.1.1.86) (Acetohydroxy-acid reductoisomerase) (Alpha-keto-beta-hydroxylacil reductoisomerase). (Os01t0652600-01)	60070.5	R-GVAFMVDNCSTTAR-L	0000030000000000	461	474	779.853	2	-0.592936	7.87703e-06	6	Os01g0652600|AK072075GVAFMVDNCSTTAR0000030000000000
AK072075	Os01g0652600	Similar to Ketol-acid reductoisomerase, chloroplast precursor (EC 1.1.1.86) (Acetohydroxy-acid reductoisomerase) (Alpha-keto-beta-hydroxylacil reductoisomerase). (Os01t0652600-01)	60070.5	K-VSLAGHDEYIVR-G	00000000000000	50	61	679.856	2	-0.673409	6.96675e-05	6	Os01g0652600|AK072075VSLAGHDEYIVR00000000000000
AK072075	Os01g0652600	Similar to Ketol-acid reductoisomerase, chloroplast precursor (EC 1.1.1.86) (Acetohydroxy-acid reductoisomerase) (Alpha-keto-beta-hydroxylacil reductoisomerase). (Os01t0652600-01)	60070.5	K-EGLPAFPMGNIDQTR-M	00000000300000000	378	392	831.4	2	-1.15028	0.0455421	6	Os01g0652600|AK072075EGLPAFPMGNIDQTR00000000300000000
Os01g0654400	Os01g0654400	Conserved hypothetical protein. (Os01t0654400-01)	8528.07	K-QVGHGAGADAGATGTGA--	0000000000000000000	67	83	699.324	2	0	4.83467e-05	10	Os01g0654400|Os01g0654400QVGHGAGADAGATGTGA0000000000000000000
Os01g0654400	Os01g0654400	Conserved hypothetical protein. (Os01t0654400-01)	8528.07	K-VQDKVDEPAAR-K	0000000000000	46	56	614.32	2	0.165765	6.33197e-05	10	Os01g0654400|Os01g0654400VQDKVDEPAAR0000000000000
Os01g0654400	Os01g0654400	Conserved hypothetical protein. (Os01t0654400-01)	8528.07	R-SREDQGAIQIDKVQDKVDEPAAR-K	0000000000000000000000000	34	56	856.772	3	-0.150777	0.000197836	10	Os01g0654400|Os01g0654400SREDQGAIQIDKVQDKVDEPAAR0000000000000000000000000
Os01g0654400	Os01g0654400	Conserved hypothetical protein. (Os01t0654400-01)	8528.07	R-SREDQGAIQIDK-V	00000000000000	34	45	680.351	2	6.13627	0.000650542	10	Os01g0654400|Os01g0654400SREDQGAIQIDK00000000000000
Os01g0654400	Os01g0654400	Conserved hypothetical protein. (Os01t0654400-01)	8528.07	M-SGAQGAQPMGETTPTTYESVGGGENR-T	1000000003000000000000000000	2	27	880.723	3	2.11251	0.00148011	10	Os01g0654400|Os01g0654400SGAQGAQPMGETTPTTYESVGGGENR1000000003000000000000000000
Os01g0654400	Os01g0654400	Conserved hypothetical protein. (Os01t0654400-01)	8528.07	R-EDQGAIQIDKVQDKVDEPAAR-K	00000000000000000000000	36	56	775.727	3	-0.864731	0.013624	10	Os01g0654400|Os01g0654400EDQGAIQIDKVQDKVDEPAAR00000000000000000000000
Os01g0654400	Os01g0654400	Conserved hypothetical protein. (Os01t0654400-01)	8528.07	K-QVGHGAGADAGATGTGA--	2000000000000000000	67	83	690.812	2	1.62976	0.0443481	10	Os01g0654400|Os01g0654400QVGHGAGADAGATGTGA2000000000000000000
AK061752	Os01g0654500	Similar to NADP-isocitrate dehydrogenase. (Os01t0654500-01)	46439.7	K-TIEAEAAHGTVTR-H	000000000000000	302	314	678.348	2	-1.62948	4.64374e-10	10	Os01g0654500|AK061752TIEAEAAHGTVTR000000000000000
AK061752	Os01g0654500	Similar to NADP-isocitrate dehydrogenase. (Os01t0654500-01)	46439.7	R-AFAEASMTTAYEK-K	000000030000000	191	203	718.324	2	-0.277341	3.85043e-06	10	Os01g0654500|AK061752AFAEASMTTAYEK000000030000000
AK061752	Os01g0654500	Similar to NADP-isocitrate dehydrogenase. (Os01t0654500-01)	46439.7	R-LIDDMVAYALK-S	0000000000000	250	260	626.336	2	-0.563487	5.35215e-06	10	Os01g0654500|AK061752LIDDMVAYALK0000000000000
AK061752	Os01g0654500	Similar to NADP-isocitrate dehydrogenase. (Os01t0654500-01)	46439.7	R-LIDDMVAYALK-S	0000030000000	250	260	634.333	2	-0.697263	5.75117e-05	10	Os01g0654500|AK061752LIDDMVAYALK0000030000000
AK061752	Os01g0654500	Similar to NADP-isocitrate dehydrogenase. (Os01t0654500-01)	46439.7	K-VANPIVEMDGDEMTR-I	00000000300003000	8	22	854.871	2	-9.35704	0.000190266	10	Os01g0654500|AK061752VANPIVEMDGDEMTR00000000300003000
AK061752	Os01g0654500	Similar to NADP-isocitrate dehydrogenase. (Os01t0654500-01)	46439.7	R-AFAEASMTTAYEK-K	000000000000000	191	203	710.323	2	-5.21558	0.00106629	10	Os01g0654500|AK061752AFAEASMTTAYEK000000000000000
AK061752	Os01g0654500	Similar to NADP-isocitrate dehydrogenase. (Os01t0654500-01)	46439.7	R-HAFGDQYR-A	0000000000	135	142	497.228	2	-4.51392	0.00218917	10	Os01g0654500|AK061752HAFGDQYR0000000000
AK061752	Os01g0654500	Similar to NADP-isocitrate dehydrogenase. (Os01t0654500-01)	46439.7	K-CATITPDEAR-V	000000000000	75	84	574.271	2	-6.46383	0.00254707	10	Os01g0654500|AK061752CATITPDEAR000000000000
AK061752	Os01g0654500	Similar to NADP-isocitrate dehydrogenase. (Os01t0654500-01)	46439.7	R-DATDDKVTVEAAEATLK-Y	0000000000000000000	52	68	592.966	3	-1.61848	0.00402874	10	Os01g0654500|AK061752DATDDKVTVEAAEATLK0000000000000000000
AK061752	Os01g0654500	Similar to NADP-isocitrate dehydrogenase. (Os01t0654500-01)	46439.7	K-VTVEAAEATLK-Y	0000000000000	58	68	566.318	2	2.24034	0.00723535	10	Os01g0654500|AK061752VTVEAAEATLK0000000000000
AK061752	Os01g0654500	Similar to NADP-isocitrate dehydrogenase. (Os01t0654500-01)	46439.7	K-GGETSTNSIASIFAWTR-G	0000000000000000000	322	338	899.44	2	-1.67472	0.0127786	10	Os01g0654500|AK061752GGETSTNSIASIFAWTR0000000000000000000
AK071200	Os01g0659200	Similar to Vacuolar ATP synthase subunit E (EC 3.6.3.14) (V-ATPase E subunit) (Vacuolar proton pump E subunit). (Os01t0659200-01)	26826.1	K-VLQAQDDLVNSMKEDATK-Q	00000000000030000000	81	98	1011	2	-0.791993	9.3514e-06	7	Os01g0659200|AK071200VLQAQDDLVNSMKEDATK00000000000030000000
AK071200	Os01g0659200	Similar to Vacuolar ATP synthase subunit E (EC 3.6.3.14) (V-ATPase E subunit) (Vacuolar proton pump E subunit). (Os01t0659200-01)	26826.1	K-IEYSMQLNASR-I	0000030000000	68	78	664.319	2	-0.838686	5.89376e-05	7	Os01g0659200|AK071200IEYSMQLNASR0000030000000
AK071200	Os01g0659200	Similar to Vacuolar ATP synthase subunit E (EC 3.6.3.14) (V-ATPase E subunit) (Vacuolar proton pump E subunit). (Os01t0659200-01)	26826.1	K-ELVVQGLLR-L	00000000000	116	124	513.818	2	-2.65527	8.47243e-05	7	Os01g0659200|AK071200ELVVQGLLR00000000000
AK071200	Os01g0659200	Similar to Vacuolar ATP synthase subunit E (EC 3.6.3.14) (V-ATPase E subunit) (Vacuolar proton pump E subunit). (Os01t0659200-01)	26826.1	R-FIRQEAEEK-A	00000000000	16	24	575.298	2	-1.32048	0.0113083	7	Os01g0659200|AK071200FIRQEAEEK00000000000
AK071200	Os01g0659200	Similar to Vacuolar ATP synthase subunit E (EC 3.6.3.14) (V-ATPase E subunit) (Vacuolar proton pump E subunit). (Os01t0659200-01)	26826.1	R-FCSGGVVLASR-D	0000000000000	185	195	583.803	2	0.327456	0.0194714	7	Os01g0659200|AK071200FCSGGVVLASR0000000000000
AK071200	Os01g0659200	Similar to Vacuolar ATP synthase subunit E (EC 3.6.3.14) (V-ATPase E subunit) (Vacuolar proton pump E subunit). (Os01t0659200-01)	26826.1	K-QIQQMVR-F	000003000	9	15	459.745	2	0.181225	0.0232269	7	Os01g0659200|AK071200QIQQMVR000003000
AK073113	Os01g0661400	S1, RNA binding domain containing protein. (Os01t0661400-01)	26018.6	K-FEIGTLIYAR-V	000000000000	119	128	591.829	2	-0.246273	0.0242783	1	Os01g0661400|AK073113FEIGTLIYAR000000000000
AK060072	Os01g0663500	Transcriptional coactivator/pterin dehydratase family protein. (Os01t0663500-01)	21487.1	K-INNLNLEGLLSK-K	00000000000000	173	184	664.383	2	-0.0623694	3.24957e-06	2	Os01g0663500|AK060072INNLNLEGLLSK00000000000000
AK060072	Os01g0663500	Transcriptional coactivator/pterin dehydratase family protein. (Os01t0663500-01)	21487.1	R-GLTDNDFILAAK-I	00000000000000	161	172	639.341	2	1.65691	0.000500958	2	Os01g0663500|AK060072GLTDNDFILAAK00000000000000
AK060072	Os01g0663500	Transcriptional coactivator/pterin dehydratase family protein. (Os01t0663500-01)	21487.1	M-TRGVAMAHAR-L	000000300000	2	11	543.289	2	6.63608	0.00871617	2	Os01g0663500|AK060072TRGVAMAHAR000000300000
AK065097	Os01g0665400	Ribokinase family protein. (Os01t0665400-01)	37425.4	K-LGSQGSALFIEGGEPIR-Q	0000000000000000000	278	294	865.956	2	-1.26822	3.56628e-05	2	Os01g0665400|AK065097LGSQGSALFIEGGEPIR0000000000000000000
AK065097	Os01g0665400	Ribokinase family protein. (Os01t0665400-01)	37425.4	R-LLEGALADAGGVR-L	000000000000000	123	135	621.341	2	-7.51025	0.000164899	2	Os01g0665400|AK065097LLEGALADAGGVR000000000000000
J013049D02	Os01g0666900	Non-protein coding transcript. (Os01t0666900-00)	21514.4	K-SNGQMLAINEIFER-N	0000030000000000	56	69	819.402	2	0.411989	4.94994e-05	6	Os01g0666900|J013049D02SNGQMLAINEIFER0000030000000000
J013049D02	Os01g0666900	Non-protein coding transcript. (Os01t0666900-00)	21514.4	K-NYGIWLR-Y	000000000	76	82	461.249	2	-2.73441	0.00199787	6	Os01g0666900|J013049D02NYGIWLR000000000
J013049D02	Os01g0666900	Non-protein coding transcript. (Os01t0666900-00)	21514.4	R-FHQYQVVGR-A	00000000000	6	14	567.292	2	-7.77847	0.00341534	6	Os01g0666900|J013049D02FHQYQVVGR00000000000
J013049D02	Os01g0666900	Non-protein coding transcript. (Os01t0666900-00)	21514.4	K-ASRPNLFM--	0000000030	171	178	476.24	2	1.88267	0.00413869	6	Os01g0666900|J013049D02ASRPNLFM0000000030
J013049D02	Os01g0666900	Non-protein coding transcript. (Os01t0666900-00)	21514.4	R-MKLWATNEVR-A	030000000000	29	38	632.329	2	-0.37184	0.0115984	6	Os01g0666900|J013049D02MKLWATNEVR030000000000
AK067930	Os01g0667200	Similar to Glyoxalase II. (Os01t0667200-01)	33582.4	R-MAFTGDALLIR-A	0000000000000	197	207	604.328	2	-0.725217	9.7285e-07	6	Os01g0667200|AK067930MAFTGDALLIR0000000000000
AK067930	Os01g0667200	Similar to Glyoxalase II. (Os01t0667200-01)	33582.4	K-GFTVSTVEEEVAYNAR-L	000000000000000000	247	262	886.427	2	-1.61702	6.91005e-06	6	Os01g0667200|AK067930GFTVSTVEEEVAYNAR000000000000000000
AK067930	Os01g0667200	Similar to Glyoxalase II. (Os01t0667200-01)	33582.4	R-STPGHTAGCVTYVTGEGDDQPSPR-M	00000000000000000000000000	173	196	835.042	3	-1.01987	1.4264e-05	6	Os01g0667200|AK067930STPGHTAGCVTYVTGEGDDQPSPR00000000000000000000000000
AK067930	Os01g0667200	Similar to Glyoxalase II. (Os01t0667200-01)	33582.4	R-MAFTGDALLIR-A	0300000000000	197	207	612.33	2	5.51328	0.00476996	6	Os01g0667200|AK067930MAFTGDALLIR0300000000000
AK067930	Os01g0667200	Similar to Glyoxalase II. (Os01t0667200-01)	33582.4	K-IMDNLNLAYPK-M	0000000000000	273	283	646.34	2	0.8334	0.0245611	6	Os01g0667200|AK067930IMDNLNLAYPK0000000000000
AK111561	Os01g0667600	Similar to GTP-binding protein. (Os01t0667600-01)	24571.4	K-AQIWDTAGQER-Y	0000000000000	70	80	637.808	2	-3.64346	0.000587926	2	Os01g0667600|AK111561AQIWDTAGQER0000000000000
AK111561	Os01g0667600	Similar to GTP-binding protein. (Os01t0667600-01)	24571.4	M-AAAAAAAGYR-A	100000000000	2	11	467.741	2	0.838402	0.0183412	2	Os01g0667600|AK111561AAAAAAAGYR100000000000
AK111561	Os01g0667600	Similar to GTP-binding protein. (Os01t0667600-01)	24571.4	R-AITSAYYR-G	0000000000	83	90	472.745	2	-0.015831	0.0414258	2	Os01g0667600|AK111561AITSAYYR0000000000
AK105603	Os01g0668100	Similar to Arabinogalactan-like protein. (Os01t0668100-01)	25031.8	K-GGQYTTFIR-L	00000000000	45	53	521.774	2	7.74224	0.0230981	1	Os01g0668100|AK105603GGQYTTFIR00000000000
AK122067	Os01g0673600	Similar to Ubiquitin-conjugating enzyme E2. (Os01t0673600-01)	17220	R-LLSEPAPGISASPSEENMR-Y	000000000000000000300	17	35	1000.98	2	0.539925	5.82802e-06	5	Os01g0673600|AK122067LLSEPAPGISASPSEENMR000000000000000000300
AK122067	Os01g0673600	Similar to Ubiquitin-conjugating enzyme E2. (Os01t0673600-01)	17220	K-LELFLPEEYPMAAPK-V	00000000000300000	56	70	882.45	2	-0.0730086	9.61592e-06	5	Os01g0673600|AK122067LELFLPEEYPMAAPK00000000000300000
AK122067	Os01g0673600	Similar to Ubiquitin-conjugating enzyme E2. (Os01t0673600-01)	17220	K-ANEAEAVETAK-E	0000000000000	133	143	566.777	2	-1.06819	0.000329398	5	Os01g0673600|AK122067ANEAEAVETAK0000000000000
AK122067	Os01g0673600	Similar to Ubiquitin-conjugating enzyme E2. (Os01t0673600-01)	17220	K-ANEAEAVETAKEWTR-L	00000000000000000	133	147	568.944	3	0.0701813	0.0167985	5	Os01g0673600|AK122067ANEAEAVETAKEWTR00000000000000000
AK058509	Os01g0675100	Similar to peroxiredoxin. (Os01t0675100-01)	17351.1	K-VTVANIEEGGQFTISGAEEILK-A	000000000000000000000000	139	160	1153.1	2	0.960481	7e-15	14	Os01g0675100|AK058509VTVANIEEGGQFTISGAEEILK000000000000000000000000
AK058509	Os01g0675100	Similar to peroxiredoxin. (Os01t0675100-01)	17351.1	K-LQQVSVHGLAAGK-K	000000000000000	24	36	654.374	2	-1.89584	1.61915e-07	14	Os01g0675100|AK058509LQQVSVHGLAAGK000000000000000
AK058509	Os01g0675100	Similar to peroxiredoxin. (Os01t0675100-01)	17351.1	K-FLADGLGTYTK-A	0000000000000	100	110	593.311	2	-0.499732	5.99968e-07	14	Os01g0675100|AK058509FLADGLGTYTK0000000000000
AK058509	Os01g0675100	Similar to peroxiredoxin. (Os01t0675100-01)	17351.1	K-GVDDILLVSVNDPFVMK-A	0000000000000000300	70	86	938.992	2	1.92713	3.54053e-05	14	Os01g0675100|AK058509GVDDILLVSVNDPFVMK0000000000000000300
AK058509	Os01g0675100	Similar to peroxiredoxin. (Os01t0675100-01)	17351.1	K-ALGLELDLSEK-G	0000000000000	111	121	594.329	2	-0.60218	6.09885e-05	14	Os01g0675100|AK058509ALGLELDLSEK0000000000000
AK058509	Os01g0675100	Similar to peroxiredoxin. (Os01t0675100-01)	17351.1	M-APVAVGDTLPDGQLGWFDGEDK-L	000000000000000000000000	2	23	1144.05	2	1.04493	8.51651e-05	14	Os01g0675100|AK058509APVAVGDTLPDGQLGWFDGEDK000000000000000000000000
AK058509	Os01g0675100	Similar to peroxiredoxin. (Os01t0675100-01)	17351.1	K-LQQVSVHGLAAGKK-V	0000000000000000	24	37	479.284	3	-1.06602	0.000467178	14	Os01g0675100|AK058509LQQVSVHGLAAGKK0000000000000000
AK058509	Os01g0675100	Similar to peroxiredoxin. (Os01t0675100-01)	17351.1	R-FALLADNLK-V	00000000000	130	138	502.792	2	-1.06987	0.000471755	14	Os01g0675100|AK058509FALLADNLK00000000000
AK058509	Os01g0675100	Similar to peroxiredoxin. (Os01t0675100-01)	17351.1	R-RFALLADNLK-V	000000000000	129	138	580.844	2	1.09822	0.000531148	14	Os01g0675100|AK058509RFALLADNLK000000000000
AK058509	Os01g0675100	Similar to peroxiredoxin. (Os01t0675100-01)	17351.1	M-APVAVGDTLPDGQLGWFDGEDKLQQVSVHGLAAGK-K	0000000000000000000000000000000000000	2	36	894.709	4	-0.076196	0.000624818	14	Os01g0675100|AK058509APVAVGDTLPDGQLGWFDGEDKLQQVSVHGLAAGK0000000000000000000000000000000000000
AK058515	Os01g0679000	RNA polymerase III Rpc82, C -terminal domain containing protein. (Os01t0679000-01), Hypothetical conserved gene. (Os01t0679000-02)	58060.2	K-NILILALTR-H	00000000000	487	495	513.837	2	-0.150531	0.000140674	1	Os01g0679000|AK058515NILILALTR00000000000
AK119702	Os01g0679700	Similar to 60S ribosomal protein L37a. (Os01t0679700-01), Similar to 60S ribosomal protein L37a. (Os01t0679700-02), Similar to 60S ribosomal protein L37a. (Os01t0679700-03)	10520.5	K-AGGAYTMNTASAVTVR-S	000000030000000000	65	80	793.384	2	-1.95055	2.33654e-08	2	Os01g0679700|AK119702AGGAYTMNTASAVTVR000000030000000000
AK119702	Os01g0679700	Similar to 60S ribosomal protein L37a. (Os01t0679700-01), Similar to 60S ribosomal protein L37a. (Os01t0679700-02), Similar to 60S ribosomal protein L37a. (Os01t0679700-03)	10520.5	K-AGGAYTMNTASAVTVR-S	000000000000000000	65	80	785.39	2	2.79756	0.014983	2	Os01g0679700|AK119702AGGAYTMNTASAVTVR000000000000000000
AK064953	Os01g0685800	Similar to ATP synthase beta chain, mitochondrial precursor (EC 3.6.3.14). (Os01t0685800-01), Similar to ATP synthase subunit beta, mitochondrial. (Os01t0685800-02)	59639.1	R-IPSAVGYQPTLATDLGGLQER-I	00000000000000000000000	353	373	1093.57	2	-4.28749	7.17e-13	44	Os01g0685800|AK064953IPSAVGYQPTLATDLGGLQER00000000000000000000000
AK064953	Os01g0685800	Similar to ATP synthase beta chain, mitochondrial precursor (EC 3.6.3.14). (Os01t0685800-01), Similar to ATP synthase subunit beta, mitochondrial. (Os01t0685800-02)	59639.1	R-EAPAFVEQATEQQILVTGIK-V	0000000000000000000000	195	214	1086.58	2	-0.366407	1.76684e-10	44	Os01g0685800|AK064953EAPAFVEQATEQQILVTGIK0000000000000000000000
AK064953	Os01g0685800	Similar to ATP synthase beta chain, mitochondrial precursor (EC 3.6.3.14). (Os01t0685800-01), Similar to ATP synthase subunit beta, mitochondrial. (Os01t0685800-02)	59639.1	R-LVLEVAQHLGENMVR-T	00000000000000000	121	135	854.461	2	-3.1848	3.27539e-10	44	Os01g0685800|AK064953LVLEVAQHLGENMVR00000000000000000
AK064953	Os01g0685800	Similar to ATP synthase beta chain, mitochondrial precursor (EC 3.6.3.14). (Os01t0685800-01), Similar to ATP synthase subunit beta, mitochondrial. (Os01t0685800-02)	59639.1	R-FTQANSEVSALLGR-I	0000000000000000	339	352	746.889	2	-2.92487	4.7322e-10	44	Os01g0685800|AK064953FTQANSEVSALLGR0000000000000000
AK064953	Os01g0685800	Similar to ATP synthase beta chain, mitochondrial precursor (EC 3.6.3.14). (Os01t0685800-01), Similar to ATP synthase subunit beta, mitochondrial. (Os01t0685800-02)	59639.1	R-LVLEVAQHLGENMVR-T	00000000000003000	121	135	862.462	2	0.0648546	9.86097e-09	44	Os01g0685800|AK064953LVLEVAQHLGENMVR00000000000003000
AK064953	Os01g0685800	Similar to ATP synthase beta chain, mitochondrial precursor (EC 3.6.3.14). (Os01t0685800-01), Similar to ATP synthase subunit beta, mitochondrial. (Os01t0685800-02)	59639.1	K-CALVYGQMNEPPGAR-A	00000000300000000	293	307	846.894	2	-1.70539	1.07527e-08	44	Os01g0685800|AK064953CALVYGQMNEPPGAR00000000300000000
AK064953	Os01g0685800	Similar to ATP synthase beta chain, mitochondrial precursor (EC 3.6.3.14). (Os01t0685800-01), Similar to ATP synthase subunit beta, mitochondrial. (Os01t0685800-02)	59639.1	R-QISELGIYPAVDPLDSTSR-M	000000000000000000000	416	434	1031.03	2	-1.42389	6.55734e-08	44	Os01g0685800|AK064953QISELGIYPAVDPLDSTSR000000000000000000000
AK064953	Os01g0685800	Similar to ATP synthase beta chain, mitochondrial precursor (EC 3.6.3.14). (Os01t0685800-01), Similar to ATP synthase subunit beta, mitochondrial. (Os01t0685800-02)	59639.1	K-AHGGFSVFAGVGER-T	0000000000000000	252	265	695.844	2	-3.27329	1.73428e-07	44	Os01g0685800|AK064953AHGGFSVFAGVGER0000000000000000
AK064953	Os01g0685800	Similar to ATP synthase beta chain, mitochondrial precursor (EC 3.6.3.14). (Os01t0685800-01), Similar to ATP synthase subunit beta, mitochondrial. (Os01t0685800-02)	59639.1	K-TVLIMELINNVAK-A	000003000000000	239	251	737.42	2	-0.891759	2.06442e-07	44	Os01g0685800|AK064953TVLIMELINNVAK000003000000000
AK064953	Os01g0685800	Similar to ATP synthase beta chain, mitochondrial precursor (EC 3.6.3.14). (Os01t0685800-01), Similar to ATP synthase subunit beta, mitochondrial. (Os01t0685800-02)	59639.1	R-MLSPHVLGEDHYNTAR-G	030000000000000000	435	450	928.44	2	-1.24967	8.60805e-07	44	Os01g0685800|AK064953MLSPHVLGEDHYNTAR030000000000000000
AK064953	Os01g0685800	Similar to ATP synthase beta chain, mitochondrial precursor (EC 3.6.3.14). (Os01t0685800-01), Similar to ATP synthase subunit beta, mitochondrial. (Os01t0685800-02)	59639.1	R-VLNTGSPITVPVGR-A	0000000000000000	151	164	705.416	2	10.0895	9.27474e-07	44	Os01g0685800|AK064953VLNTGSPITVPVGR0000000000000000
AK064953	Os01g0685800	Similar to ATP synthase beta chain, mitochondrial precursor (EC 3.6.3.14). (Os01t0685800-01), Similar to ATP synthase subunit beta, mitochondrial. (Os01t0685800-02)	59639.1	R-VGLTGLTVAEHFR-D	000000000000000	310	322	700.391	2	3.7247	1.18422e-06	44	Os01g0685800|AK064953VGLTGLTVAEHFR000000000000000
AK064953	Os01g0685800	Similar to ATP synthase beta chain, mitochondrial precursor (EC 3.6.3.14). (Os01t0685800-01), Similar to ATP synthase subunit beta, mitochondrial. (Os01t0685800-02)	59639.1	K-GDITTNHFLPIHR-E	000000000000000	182	194	760.903	2	1.4188	1.43658e-06	44	Os01g0685800|AK064953GDITTNHFLPIHR000000000000000
AK064953	Os01g0685800	Similar to ATP synthase beta chain, mitochondrial precursor (EC 3.6.3.14). (Os01t0685800-01), Similar to ATP synthase subunit beta, mitochondrial. (Os01t0685800-02)	59639.1	R-IMNVIGEPIDEK-G	00000000000000	170	181	679.361	2	7.81268	1.98625e-06	44	Os01g0685800|AK064953IMNVIGEPIDEK00000000000000
AK064953	Os01g0685800	Similar to ATP synthase beta chain, mitochondrial precursor (EC 3.6.3.14). (Os01t0685800-01), Similar to ATP synthase subunit beta, mitochondrial. (Os01t0685800-02)	59639.1	K-YDDLPEQSFYMVGGIDEVIAK-A	00000000000300000000000	527	547	1203.06	2	-3.3856	2.64243e-06	44	Os01g0685800|AK064953YDDLPEQSFYMVGGIDEVIAK00000000000300000000000
AK064953	Os01g0685800	Similar to ATP synthase beta chain, mitochondrial precursor (EC 3.6.3.14). (Os01t0685800-01), Similar to ATP synthase subunit beta, mitochondrial. (Os01t0685800-02)	59639.1	R-MLSPHVLGEDHYNTAR-G	000000000000000000	435	450	613.964	3	-2.34157	7.18744e-06	44	Os01g0685800|AK064953MLSPHVLGEDHYNTAR000000000000000000
AK064953	Os01g0685800	Similar to ATP synthase beta chain, mitochondrial precursor (EC 3.6.3.14). (Os01t0685800-01), Similar to ATP synthase subunit beta, mitochondrial. (Os01t0685800-02)	59639.1	K-GSITSVQAIYVPADDLTDPAPATTFAHLDATTVLSR-Q	00000000000000000000000000000000000000	380	415	1238.96	3	-5.39207	1.18049e-05	44	Os01g0685800|AK064953GSITSVQAIYVPADDLTDPAPATTFAHLDATTVLSR00000000000000000000000000000000000000
AK064953	Os01g0685800	Similar to ATP synthase beta chain, mitochondrial precursor (EC 3.6.3.14). (Os01t0685800-01), Similar to ATP synthase subunit beta, mitochondrial. (Os01t0685800-02)	59639.1	K-VVDLLAPYQR-G	000000000000	215	224	587.336	2	2.19089	1.57267e-05	44	Os01g0685800|AK064953VVDLLAPYQR000000000000
AK064953	Os01g0685800	Similar to ATP synthase beta chain, mitochondrial precursor (EC 3.6.3.14). (Os01t0685800-01), Similar to ATP synthase subunit beta, mitochondrial. (Os01t0685800-02)	59639.1	K-IGLFGGAGVGK-T	0000000000000	228	238	488.285	2	-0.453716	3.60457e-05	44	Os01g0685800|AK064953IGLFGGAGVGK0000000000000
AK064953	Os01g0685800	Similar to ATP synthase beta chain, mitochondrial precursor (EC 3.6.3.14). (Os01t0685800-01), Similar to ATP synthase subunit beta, mitochondrial. (Os01t0685800-02)	59639.1	K-CALVYGQMNEPPGAR-A	00000000000000000	293	307	838.907	2	11.3148	6.2833e-05	44	Os01g0685800|AK064953CALVYGQMNEPPGAR00000000000000000
AK064953	Os01g0685800	Similar to ATP synthase beta chain, mitochondrial precursor (EC 3.6.3.14). (Os01t0685800-01), Similar to ATP synthase subunit beta, mitochondrial. (Os01t0685800-02)	59639.1	R-TIAMDGTEGLVR-G	00000000000000	136	147	631.824	2	0.293917	7.87879e-05	44	Os01g0685800|AK064953TIAMDGTEGLVR00000000000000
AK064953	Os01g0685800	Similar to ATP synthase beta chain, mitochondrial precursor (EC 3.6.3.14). (Os01t0685800-01), Similar to ATP synthase subunit beta, mitochondrial. (Os01t0685800-02)	59639.1	K-ESVQSFQGVLDGK-Y	000000000000000	514	526	697.354	2	3.44091	0.000124452	44	Os01g0685800|AK064953ESVQSFQGVLDGK000000000000000
AK064953	Os01g0685800	Similar to ATP synthase beta chain, mitochondrial precursor (EC 3.6.3.14). (Os01t0685800-01), Similar to ATP synthase subunit beta, mitochondrial. (Os01t0685800-02)	59639.1	R-IMNVIGEPIDEK-G	00300000000000	170	181	687.352	2	-0.993666	0.000152904	44	Os01g0685800|AK064953IMNVIGEPIDEK00300000000000
AK064953	Os01g0685800	Similar to ATP synthase beta chain, mitochondrial precursor (EC 3.6.3.14). (Os01t0685800-01), Similar to ATP synthase subunit beta, mitochondrial. (Os01t0685800-02)	59639.1	R-TIAMDGTEGLVR-G	00003000000000	136	147	639.82	2	-2.03409	0.000161603	44	Os01g0685800|AK064953TIAMDGTEGLVR00003000000000
AK064953	Os01g0685800	Similar to ATP synthase beta chain, mitochondrial precursor (EC 3.6.3.14). (Os01t0685800-01), Similar to ATP synthase subunit beta, mitochondrial. (Os01t0685800-02)	59639.1	K-TVLIMELINNVAK-A	000000000000000	239	251	729.423	2	-1.12126	0.000274751	44	Os01g0685800|AK064953TVLIMELINNVAK000000000000000
AK064953	Os01g0685800	Similar to ATP synthase beta chain, mitochondrial precursor (EC 3.6.3.14). (Os01t0685800-01), Similar to ATP synthase subunit beta, mitochondrial. (Os01t0685800-02)	59639.1	R-EMIESGVIK-L	00300000000	275	283	511.264	2	-2.53869	0.00205359	44	Os01g0685800|AK064953EMIESGVIK00300000000
AK064953	Os01g0685800	Similar to ATP synthase beta chain, mitochondrial precursor (EC 3.6.3.14). (Os01t0685800-01), Similar to ATP synthase subunit beta, mitochondrial. (Os01t0685800-02)	59639.1	R-TREGNDLYR-E	00000000000	266	274	562.279	2	1.2649	0.0256767	44	Os01g0685800|AK064953TREGNDLYR00000000000
AK064953	Os01g0685800	Similar to ATP synthase beta chain, mitochondrial precursor (EC 3.6.3.14). (Os01t0685800-01), Similar to ATP synthase subunit beta, mitochondrial. (Os01t0685800-02)	59639.1	R-EMIESGVIK-L	00000000000	275	283	503.268	2	0.0575082	0.0326934	44	Os01g0685800|AK064953EMIESGVIK00000000000
AK121587	Os01g0686800	Guanine nucleotide-binding protein beta subunit-like protein (GPB-LR) (RWD). (Os01t0686800-01)	36777.3	R-FSPNTFQPTIVSGSWDR-T	0000000000000000000	173	189	969.969	2	-1.43773	9.19209e-08	7	Os01g0686800|AK121587FSPNTFQPTIVSGSWDR0000000000000000000
AK121587	Os01g0686800	Guanine nucleotide-binding protein beta subunit-like protein (GPB-LR) (RWD). (Os01t0686800-01)	36777.3	K-HIVQDLKPEIPVSK-N	0000000000000000	282	295	801.964	2	-0.628914	1.08344e-06	7	Os01g0686800|AK121587HIVQDLKPEIPVSK0000000000000000
AK121587	Os01g0686800	Guanine nucleotide-binding protein beta subunit-like protein (GPB-LR) (RWD). (Os01t0686800-01)	36777.3	R-LWDLSTGVTTR-R	0000000000000	101	111	624.832	2	-1.39652	6.21504e-06	7	Os01g0686800|AK121587LWDLSTGVTTR0000000000000
AK121587	Os01g0686800	Guanine nucleotide-binding protein beta subunit-like protein (GPB-LR) (RWD). (Os01t0686800-01)	36777.3	K-DGVTLLWDLAEGKR-L	0000000000000000	230	243	524.95	3	-1.72891	0.00580811	7	Os01g0686800|AK121587DGVTLLWDLAEGKR0000000000000000
AK121587	Os01g0686800	Guanine nucleotide-binding protein beta subunit-like protein (GPB-LR) (RWD). (Os01t0686800-01)	36777.3	R-FVGHDKDVLSVAFSVDNR-Q	00000000000000000000	113	130	669.01	3	0.570134	0.0360457	7	Os01g0686800|AK121587FVGHDKDVLSVAFSVDNR00000000000000000000
AK106178	Os01g0687400	Similar to Chitinase (EC 3.2.1.14). (Os01t0687400-01)	32020.5	R-GQYSLSSADDAR-G	00000000000000	112	123	635.287	2	-2.94282	5.30569e-07	1	Os01g0687400|AK106178GQYSLSSADDAR00000000000000
AK066430	Os01g0690800	Protein kinase, core domain containing protein. (Os01t0690800-01)	74804.4	K-GFDLAWNSR-K	00000000000	239	247	533.252	2	-12.9609	0.0391209	1	Os01g0690800|AK066430GFDLAWNSR00000000000
AK107426	Os01g0691500	Cytidylyltransferase domain containing protein. (Os01t0691500-01), Similar to Cytidyltransferase-related. (Os01t0691500-02)	30421.4	R-AVVEAIHSSR-A	000000000000	7	16	534.791	2	-3.85779	0.0138958	1	Os01g0691500|AK107426AVVEAIHSSR000000000000
AK068018	Os01g0691700	Similar to Serine/threonine protein phosphatase 2A. (Os01t0691700-01)	35393.3	K-FFTETEENNQMR-G	00000000000300	282	293	781.331	2	-3.03641	2.35143e-05	2	Os01g0691700|AK068018FFTETEENNQMR00000000000300
AK068018	Os01g0691700	Similar to Serine/threonine protein phosphatase 2A. (Os01t0691700-01)	35393.3	R-GAGWLFGSR-V	00000000000	208	216	475.744	2	-3.31094	0.000235564	2	Os01g0691700|AK068018GAGWLFGSR00000000000
AK111036	Os01g0692200	Conserved hypothetical protein. (Os01t0692200-01)	26288.2	R-CVTAALDARR-R	000000000000	82	91	573.808	2	2.97835	0.00939367	1	Os01g0692200|AK111036CVTAALDARR000000000000
AK073138	Os01g0693800	Similar to Threonine synthase, chloroplast precursor (EC 4.2.3.1) (TS). (Os01t0693800-01), Similar to Threonine synthase, chloroplast precursor (EC 4.2.3.1) (TS). (Os01t0693800-02)	58376.5	R-TVVVSTAHGLK-F	0000000000000	469	479	556.327	2	-0.0870213	0.00468382	1	Os01g0693800|AK073138TVVVSTAHGLK0000000000000
Os01g0695700	Os01g0695700	Hypothetical conserved gene. (Os01t0695700-00)	139952	K-ILLLDEATSALDAESER-I	0000000000000000000	1190	1206	923.476	2	0.225531	3.3147e-10	3	Os01g0695700|Os01g0695700ILLLDEATSALDAESER0000000000000000000
Os01g0695700	Os01g0695700	Hypothetical conserved gene. (Os01t0695700-00)	139952	R-LVQEALNR-V	0000000000	545	552	471.772	2	-0.84183	0.00241449	3	Os01g0695700|Os01g0695700LVQEALNR0000000000
Os01g0695700	Os01g0695700	Hypothetical conserved gene. (Os01t0695700-00)	139952	K-TVALVGESGSGK-S	00000000000000	1060	1071	552.798	2	-1.22064	0.0181021	3	Os01g0695700|Os01g0695700TVALVGESGSGK00000000000000
AK108373	Os01g0695800	Similar to Multidrug resistance protein 1 homolog. (Os01t0695800-01)	27332.3	K-ILLLDEATSALDAESER-V	0000000000000000000	168	184	923.476	2	0.225531	3.3147e-10	1	Os01g0695800|AK108373ILLLDEATSALDAESER0000000000000000000
AK111341	Os01g0696600	Conserved hypothetical protein. (Os01t0696600-01)	11670	K-VSFTGLFR-Y	0000000000	37	44	463.758	2	-1.31141	0.000815611	1	Os01g0696600|AK111341VSFTGLFR0000000000
J100063J23	Os01g0698800	Conserved hypothetical protein. (Os01t0698800-01)	23478.7	R-RPSAPPAPR-G	00000000000	147	155	474.771	2	-3.47536	0.0414582	1	Os01g0698800|J100063J23RPSAPPAPR00000000000
AK109495	Os01g0700000	Conserved hypothetical protein. (Os01t0700000-01), Conserved hypothetical protein. (Os01t0700000-02)	27547.4	R-GPAVAVAAAGQR-A	00000000000000	231	242	534.3	2	-3.40458	2.21931e-06	5	Os01g0700000|AK109495GPAVAVAAAGQR00000000000000
AK109495	Os01g0700000	Conserved hypothetical protein. (Os01t0700000-01), Conserved hypothetical protein. (Os01t0700000-02)	27547.4	K-AEALVVVQEPEVK-R	000000000000000	133	145	705.9	2	6.56875	6.03486e-06	5	Os01g0700000|AK109495AEALVVVQEPEVK000000000000000
AK109495	Os01g0700000	Conserved hypothetical protein. (Os01t0700000-01), Conserved hypothetical protein. (Os01t0700000-02)	27547.4	R-SLGAADTTEVAR-G	00000000000000	219	230	595.804	2	-0.422244	0.000122982	5	Os01g0700000|AK109495SLGAADTTEVAR00000000000000
AK109495	Os01g0700000	Conserved hypothetical protein. (Os01t0700000-01), Conserved hypothetical protein. (Os01t0700000-02)	27547.4	K-RDEVVVMETAAPPAVQESETK-S	00000003000000000000000	184	204	768.045	3	-0.930582	0.00111536	5	Os01g0700000|AK109495RDEVVVMETAAPPAVQESETK00000003000000000000000
AK109495	Os01g0700000	Conserved hypothetical protein. (Os01t0700000-01), Conserved hypothetical protein. (Os01t0700000-02)	27547.4	R-AAASEADEEERK-A	00000000000000	85	96	653.297	2	-3.86135	0.00636905	5	Os01g0700000|AK109495AAASEADEEERK00000000000000
AY333185	Os01g0702500	Similar to Dehydrin Rab25. (Os01t0702500-01)	23222.5	K-QAGHTAPAAGTGTGTGTHAAGK-H	200000000000000000000000	187	208	634.973	3	-0.895729	4.12219e-09	23	Os01g0702500|AY333185QAGHTAPAAGTGTGTGTHAAGK200000000000000000000000
AY333185	Os01g0702500	Similar to Dehydrin Rab25. (Os01t0702500-01)	23222.5	M-AEHATGVYGHPYPR-V	1000000000000000	2	15	798.88	2	-1.79338	3.33262e-08	23	Os01g0702500|AY333185AEHATGVYGHPYPR1000000000000000
AY333185	Os01g0702500	Similar to Dehydrin Rab25. (Os01t0702500-01)	23222.5	R-VDQYGNPVPPVDQYGNPVPDEPAPR-D	000000000000000000000000000	16	40	1360.65	2	-3.18693	4.53815e-08	23	Os01g0702500|AY333185VDQYGNPVPPVDQYGNPVPDEPAPR000000000000000000000000000
AY333185	Os01g0702500	Similar to Dehydrin Rab25. (Os01t0702500-01)	23222.5	K-TFAYEGTVSAAGVTGASGQLQPTTR-E	000000000000000000000000000	105	129	1235.61	2	0.242596	4.26338e-07	23	Os01g0702500|AY333185TFAYEGTVSAAGVTGASGQLQPTTR000000000000000000000000000
AY333185	Os01g0702500	Similar to Dehydrin Rab25. (Os01t0702500-01)	23222.5	R-DGGGVVPPAGEK-T	00000000000000	93	104	541.778	2	0.0948809	8.1362e-07	23	Os01g0702500|AY333185DGGGVVPPAGEK00000000000000
AY333185	Os01g0702500	Similar to Dehydrin Rab25. (Os01t0702500-01)	23222.5	M-AEHATGVYGHPYPRVDQYGNPVPPVDQYGNPVPDEPAPR-D	10000000000000000000000000000000000000000	2	40	1075.26	4	-1.42367	0.000158125	23	Os01g0702500|AY333185AEHATGVYGHPYPRVDQYGNPVPPVDQYGNPVPDEPAPR10000000000000000000000000000000000000000
AY333185	Os01g0702500	Similar to Dehydrin Rab25. (Os01t0702500-01)	23222.5	R-EEGHTTLGETLR-R	00000000000000	130	141	671.834	2	0.354467	0.00633079	23	Os01g0702500|AY333185EEGHTTLGETLR00000000000000
AY333185	Os01g0702500	Similar to Dehydrin Rab25. (Os01t0702500-01)	23222.5	K-QAGHTAPAAGTGTGTGTHAAGKHEK-K	000000000000000000000000000	187	211	579.288	4	1.37128	0.0079039	23	Os01g0702500|AY333185QAGHTAPAAGTGTGTGTHAAGKHEK000000000000000000000000000
AY333185	Os01g0702500	Similar to Dehydrin Rab25. (Os01t0702500-01)	23222.5	K-IKEKLPGSHKQEEQK-Q	00000000000000000	172	186	593.663	3	-0.04204	0.00909975	23	Os01g0702500|AY333185IKEKLPGSHKQEEQK00000000000000000
AY333185	Os01g0702500	Similar to Dehydrin Rab25. (Os01t0702500-01)	23222.5	K-QAGHTAPAAGTGTGTGTHAAGK-H	000000000000000000000000	187	208	640.648	3	-1.42028	0.0221839	23	Os01g0702500|AY333185QAGHTAPAAGTGTGTGTHAAGK000000000000000000000000
AY333185	Os01g0702500	Similar to Dehydrin Rab25. (Os01t0702500-01)	23222.5	K-LPGSHKQEEQK-Q	0000000000000	176	186	640.834	2	0.505576	0.0278911	23	Os01g0702500|AY333185LPGSHKQEEQK0000000000000
AY333185	Os01g0702500	Similar to Dehydrin Rab25. (Os01t0702500-01)	23222.5	K-QAGHTAPAAGTGTGTGTHAAGKHEK-K	200000000000000000000000000	187	211	766.37	3	-3.23005	0.0339909	23	Os01g0702500|AY333185QAGHTAPAAGTGTGTGTHAAGKHEK200000000000000000000000000
AK064074	Os01g0705200	Late embryogenesis abundant protein repeat containing protein. (Os01t0705200-01)	22118.7	R-ARDGAGQTGSYIGQTAEAAK-Q	0000000000000000000000	121	140	976.476	2	-1.41486	4e-15	46	Os01g0705200|AK064074ARDGAGQTGSYIGQTAEAAK0000000000000000000000
AK064074	Os01g0705200	Late embryogenesis abundant protein repeat containing protein. (Os01t0705200-01)	22118.7	K-DAVMYTLGMSGDNK-N	0000000003000000	181	194	759.334	2	-0.0723359	7.6059e-11	46	Os01g0705200|AK064074DAVMYTLGMSGDNK0000000003000000
AK064074	Os01g0705200	Late embryogenesis abundant protein repeat containing protein. (Os01t0705200-01)	22118.7	K-DAVMYTLGMSGDNK-N	0000300003000000	181	194	767.33	2	-1.54164	2.02973e-10	46	Os01g0705200|AK064074DAVMYTLGMSGDNK0000300003000000
AK064074	Os01g0705200	Late embryogenesis abundant protein repeat containing protein. (Os01t0705200-01)	22118.7	R-DGAGQTGSYIGQTAEAAK-Q	00000000000000000000	123	140	862.907	2	-0.736183	3.23935e-09	46	Os01g0705200|AK064074DGAGQTGSYIGQTAEAAK00000000000000000000
AK064074	Os01g0705200	Late embryogenesis abundant protein repeat containing protein. (Os01t0705200-01)	22118.7	K-TGAVLQQAGEQVK-S	000000000000000	161	173	664.861	2	-1.57013	1.94452e-08	46	Os01g0705200|AK064074TGAVLQQAGEQVK000000000000000
AK064074	Os01g0705200	Late embryogenesis abundant protein repeat containing protein. (Os01t0705200-01)	22118.7	K-DKTGAVLQQAGEQVK-S	00000000000000000	159	173	786.422	2	-1.91382	5.56155e-08	46	Os01g0705200|AK064074DKTGAVLQQAGEQVK00000000000000000
AK064074	Os01g0705200	Late embryogenesis abundant protein repeat containing protein. (Os01t0705200-01)	22118.7	K-DAVMYTLGMSGDNKNNAAAGK-D	00003000030000000000000	181	201	1080.49	2	-1.71429	6.16274e-08	46	Os01g0705200|AK064074DAVMYTLGMSGDNKNNAAAGK00003000030000000000000
AK064074	Os01g0705200	Late embryogenesis abundant protein repeat containing protein. (Os01t0705200-01)	22118.7	R-AADTAQSAADR-A	0000000000000	110	120	538.751	2	-1.61831	8.22814e-08	46	Os01g0705200|AK064074AADTAQSAADR0000000000000
AK064074	Os01g0705200	Late embryogenesis abundant protein repeat containing protein. (Os01t0705200-01)	22118.7	K-DAVMYTLGMSGDNK-N	0000300000000000	181	194	759.334	2	-0.716783	1.11766e-07	46	Os01g0705200|AK064074DAVMYTLGMSGDNK0000300000000000
AK064074	Os01g0705200	Late embryogenesis abundant protein repeat containing protein. (Os01t0705200-01)	22118.7	K-DTSTYKPGTGSDYQ--	0000000000000000	202	215	760.33	2	-1.20709	6.11199e-07	46	Os01g0705200|AK064074DTSTYKPGTGSDYQ0000000000000000
AK064074	Os01g0705200	Late embryogenesis abundant protein repeat containing protein. (Os01t0705200-01)	22118.7	K-DRAADTAQSAADR-A	000000000000000	108	120	674.315	2	-1.83542	2.16531e-06	46	Os01g0705200|AK064074DRAADTAQSAADR000000000000000
AK064074	Os01g0705200	Late embryogenesis abundant protein repeat containing protein. (Os01t0705200-01)	22118.7	K-AYEAKDAASDATGR-A	0000000000000000	74	87	713.333	2	-0.674747	2.28452e-06	46	Os01g0705200|AK064074AYEAKDAASDATGR0000000000000000
AK064074	Os01g0705200	Late embryogenesis abundant protein repeat containing protein. (Os01t0705200-01)	22118.7	K-ETAIAGKDKTGAVLQQAGEQVK-S	000000000000000000000000	152	173	748.072	3	-1.2304	9.67307e-06	46	Os01g0705200|AK064074ETAIAGKDKTGAVLQQAGEQVK000000000000000000000000
AK064074	Os01g0705200	Late embryogenesis abundant protein repeat containing protein. (Os01t0705200-01)	22118.7	K-QKAAGAAQYAK-E	2000000000000	141	151	545.29	2	3.52921	9.06551e-05	46	Os01g0705200|AK064074QKAAGAAQYAK2000000000000
AK064074	Os01g0705200	Late embryogenesis abundant protein repeat containing protein. (Os01t0705200-01)	22118.7	K-NNAAAGKDTSTYKPGTGSDYQ--	00000000000000000000000	195	215	1073.49	2	-1.14286	0.000104311	46	Os01g0705200|AK064074NNAAAGKDTSTYKPGTGSDYQ00000000000000000000000
AK064074	Os01g0705200	Late embryogenesis abundant protein repeat containing protein. (Os01t0705200-01)	22118.7	K-DAVMYTLGMSGDNK-N	0000000000000000	181	194	751.335	2	-2.63909	0.000157054	46	Os01g0705200|AK064074DAVMYTLGMSGDNK0000000000000000
AK064074	Os01g0705200	Late embryogenesis abundant protein repeat containing protein. (Os01t0705200-01)	22118.7	K-ETAIAGKDK-T	00000000000	152	160	466.755	2	-1.52748	0.00266312	46	Os01g0705200|AK064074ETAIAGKDK00000000000
AK064074	Os01g0705200	Late embryogenesis abundant protein repeat containing protein. (Os01t0705200-01)	22118.7	K-DAVMYTLGMSGDNKNNAAAGK-D	00000000030000000000000	181	201	715.333	3	4.73936	0.00323196	46	Os01g0705200|AK064074DAVMYTLGMSGDNKNNAAAGK00000000030000000000000
AK064074	Os01g0705200	Late embryogenesis abundant protein repeat containing protein. (Os01t0705200-01)	22118.7	R-EAKDTASDAAGR-A	00000000000000	36	47	596.284	2	-0.210115	0.0141579	46	Os01g0705200|AK064074EAKDTASDAAGR00000000000000
AK064074	Os01g0705200	Late embryogenesis abundant protein repeat containing protein. (Os01t0705200-01)	22118.7	R-ASYHAGETK-A	00000000000	8	16	482.231	2	1.10504	0.0173889	46	Os01g0705200|AK064074ASYHAGETK00000000000
AK064074	Os01g0705200	Late embryogenesis abundant protein repeat containing protein. (Os01t0705200-01)	22118.7	K-DAVMYTLGMSGDNKNNAAAGK-D	00003000000000000000000	181	201	715.331	3	1.16565	0.0483962	46	Os01g0705200|AK064074DAVMYTLGMSGDNKNNAAAGK00003000000000000000000
AK059936	Os01g0706000	Similar to RNA polymerase II transcriptional coactivator KELP. (Os01t0706000-01), Similar to RNA polymerase II transcriptional coactivator KELP. (Os01t0706000-02), Similar to RNA polymerase II transcriptional coactivator KELP. (Os01t0706000-03)	21086.4	R-LGIDLSIPDR-K	000000000000	38	47	549.811	2	-1.04844	1.85819e-05	2	Os01g0706000|AK059936LGIDLSIPDR000000000000
AK059936	Os01g0706000	Similar to RNA polymerase II transcriptional coactivator KELP. (Os01t0706000-01), Similar to RNA polymerase II transcriptional coactivator KELP. (Os01t0706000-02), Similar to RNA polymerase II transcriptional coactivator KELP. (Os01t0706000-03)	21086.4	K-VESTVLEILR-G	000000000000	9	18	579.84	2	0.460533	5.86406e-05	2	Os01g0706000|AK059936VESTVLEILR000000000000
Os01g0706500	Os01g0706500	Ribosomal protein L28e domain containing protein. (Os01t0706500-00)	16272.7	K-NQVSDNYYRPDLTKPALAR-L	000000000000000000000	104	122	741.05	3	-0.166654	0.00228024	2	Os01g0706500|Os01g0706500NQVSDNYYRPDLTKPALAR000000000000000000000
Os01g0706500	Os01g0706500	Ribosomal protein L28e domain containing protein. (Os01t0706500-00)	16272.7	K-EPNNLYNVHSYK-H	00000000000000	36	47	739.356	2	-1.41755	0.0249653	2	Os01g0706500|Os01g0706500EPNNLYNVHSYK00000000000000
AK104463	Os01g0707300	Similar to Vesicle transport v-SNARE 13 (AtVTI13) (Vesicle transport v-SNARE protein VTI13) (Vesicle soluble NSF attachment protein receptor 13). (Os01t0707300-01), Similar to vesicle transport v-SNARE 13. (Os01t0707300-02)	24988.2	K-LSEIQSGVEEAESLIR-K	000000000000000000	38	53	880.455	2	-2.37673	0.000322294	1	Os01g0707300|AK104463LSEIQSGVEEAESLIR000000000000000000
AK101457	Os01g0708100	Similar to N-myristoyl transferase (EC 2.3.1.97). (Os01t0708100-01)	49962.5	K-LPEAPLTPGFR-Q	0000000000000	268	278	599.329	2	-9.44636	0.00146197	1	Os01g0708100|AK101457LPEAPLTPGFR0000000000000
AK061091	Os01g0708500	Conserved hypothetical protein CHP00730 domain containing protein. (Os01t0708500-01), Conserved hypothetical protein CHP00730 domain containing protein. (Os01t0708500-02), Similar to lysine decarboxylase-like protein. (Os01t0708500-03)	23888	R-AVFGDAALQLGQELVSR-G	0000000000000000000	33	49	887.481	2	2.68715	7.59359e-05	1	Os01g0708500|AK061091AVFGDAALQLGQELVSR0000000000000000000
AK111377	Os01g0708600	TRAPP I complex, Trs31 domain containing protein. (Os01t0708600-01)	21868.5	R-LEDAGYAVGAR-V	0000000000000	55	65	561.279	2	-6.31528	7.32593e-06	2	Os01g0708600|AK111377LEDAGYAVGAR0000000000000
AK111377	Os01g0708600	TRAPP I complex, Trs31 domain containing protein. (Os01t0708600-01)	21868.5	K-FAEEVLQR-E	0000000000	182	189	496.264	2	0.462523	0.00224248	2	Os01g0708600|AK111377FAEEVLQR0000000000
AK121006	Os01g0709400	Survival protein SurE family protein. (Os01t0709400-01)	43939.2	K-IVEVESVASTGK-A	00000000000000	312	323	609.832	2	-0.672844	0.0109802	1	Os01g0709400|AK121006IVEVESVASTGK00000000000000
AK111794	Os01g0710000	Similar to WD-repeat protein RBAP1. (Os01t0710000-01)	50719.1	R-VAAAEHISQFNEEAR-S	00000000000000000	83	97	836.406	2	-1.94647	5.59548e-08	7	Os01g0710000|AK111794VAAAEHISQFNEEAR00000000000000000
AK111794	Os01g0710000	Similar to WD-repeat protein RBAP1. (Os01t0710000-01)	50719.1	R-NLGSGGAGIPVHK-F	000000000000000	317	329	603.834	2	1.23669	0.000447876	7	Os01g0710000|AK111794NLGSGGAGIPVHK000000000000000
AK111794	Os01g0710000	Similar to WD-repeat protein RBAP1. (Os01t0710000-01)	50719.1	K-TIIHPGEVNR-I	000000000000	106	115	568.314	2	-0.70259	0.000619436	7	Os01g0710000|AK111794TIIHPGEVNR000000000000
AK111794	Os01g0710000	Similar to WD-repeat protein RBAP1. (Os01t0710000-01)	50719.1	K-IIATHTDSPDVLIWDVEAQPNR-Q	000000000000000000000000	125	146	830.757	3	-2.77683	0.00284169	7	Os01g0710000|AK111794IIATHTDSPDVLIWDVEAQPNR000000000000000000000000
AK111794	Os01g0710000	Similar to WD-repeat protein RBAP1. (Os01t0710000-01)	50719.1	R-IRELPQNSK-I	00000000000	116	124	542.808	2	-1.13457	0.00524467	7	Os01g0710000|AK111794IRELPQNSK00000000000
AK111794	Os01g0710000	Similar to WD-repeat protein RBAP1. (Os01t0710000-01)	50719.1	K-ASVFGSSAEDGFLNVWDHEK-V	0000000000000000000000	347	366	732.338	3	-1.79406	0.0254988	7	Os01g0710000|AK111794ASVFGSSAEDGFLNVWDHEK0000000000000000000000
AK103899	Os01g0711000	Similar to Vacuolar ATP synthase subunit B isoform 2 (EC 3.6.3.14) (V-ATPase B subunit 2) (Vacuolar proton pump B subunit 2). (Os01t0711000-01)	54387.7	R-GYPGYMYTDLATIYER-A	000000300000000000	300	315	964.938	2	-2.46805	3.13887e-09	23	Os01g0711000|AK103899GYPGYMYTDLATIYER000000300000000000
AK103899	Os01g0711000	Similar to Vacuolar ATP synthase subunit B isoform 2 (EC 3.6.3.14) (V-ATPase B subunit 2) (Vacuolar proton pump B subunit 2). (Os01t0711000-01)	54387.7	K-AVVQVFEGTSGIDNK-Y	00000000000000000	68	82	782.411	2	9.11134	8.45883e-08	23	Os01g0711000|AK103899AVVQVFEGTSGIDNK00000000000000000
AK103899	Os01g0711000	Similar to Vacuolar ATP synthase subunit B isoform 2 (EC 3.6.3.14) (V-ATPase B subunit 2) (Vacuolar proton pump B subunit 2). (Os01t0711000-01)	54387.7	R-VTLFLNLANDPTIER-I	00000000000000000	235	249	858.472	2	2.71036	5.88161e-07	23	Os01g0711000|AK103899VTLFLNLANDPTIER00000000000000000
AK103899	Os01g0711000	Similar to Vacuolar ATP synthase subunit B isoform 2 (EC 3.6.3.14) (V-ATPase B subunit 2) (Vacuolar proton pump B subunit 2). (Os01t0711000-01)	54387.7	K-FVTQGAYDTR-N	000000000000	440	449	579.282	2	-0.88921	6.8569e-07	23	Os01g0711000|AK103899FVTQGAYDTR000000000000
AK103899	Os01g0711000	Similar to Vacuolar ATP synthase subunit B isoform 2 (EC 3.6.3.14) (V-ATPase B subunit 2) (Vacuolar proton pump B subunit 2). (Os01t0711000-01)	54387.7	R-TVSGVAGPLVILDK-V	0000000000000000	23	36	684.907	2	-2.02722	1.72635e-05	23	Os01g0711000|AK103899TVSGVAGPLVILDK0000000000000000
AK103899	Os01g0711000	Similar to Vacuolar ATP synthase subunit B isoform 2 (EC 3.6.3.14) (V-ATPase B subunit 2) (Vacuolar proton pump B subunit 2). (Os01t0711000-01)	54387.7	R-DFEENGSMER-V	000000003000	225	234	615.239	2	-1.95214	2.65071e-05	23	Os01g0711000|AK103899DFEENGSMER000000003000
AK103899	Os01g0711000	Similar to Vacuolar ATP synthase subunit B isoform 2 (EC 3.6.3.14) (V-ATPase B subunit 2) (Vacuolar proton pump B subunit 2). (Os01t0711000-01)	54387.7	R-RGQVLEVDGEK-A	0000000000000	57	67	615.327	2	-0.94997	2.86126e-05	23	Os01g0711000|AK103899RGQVLEVDGEK0000000000000
AK103899	Os01g0711000	Similar to Vacuolar ATP synthase subunit B isoform 2 (EC 3.6.3.14) (V-ATPase B subunit 2) (Vacuolar proton pump B subunit 2). (Os01t0711000-01)	54387.7	K-YTTVQFTGEVLK-T	00000000000000	83	94	693.368	2	-1.22268	2.99917e-05	23	Os01g0711000|AK103899YTTVQFTGEVLK00000000000000
AK103899	Os01g0711000	Similar to Vacuolar ATP synthase subunit B isoform 2 (EC 3.6.3.14) (V-ATPase B subunit 2) (Vacuolar proton pump B subunit 2). (Os01t0711000-01)	54387.7	K-YQEIVNIR-L	0000000000	42	49	517.784	2	-1.16617	0.000133847	23	Os01g0711000|AK103899YQEIVNIR0000000000
AK103899	Os01g0711000	Similar to Vacuolar ATP synthase subunit B isoform 2 (EC 3.6.3.14) (V-ATPase B subunit 2) (Vacuolar proton pump B subunit 2). (Os01t0711000-01)	54387.7	K-TPVSLDMLGR-V	000000030000	95	104	552.792	2	4.5585	0.000350295	23	Os01g0711000|AK103899TPVSLDMLGR000000030000
AK103899	Os01g0711000	Similar to Vacuolar ATP synthase subunit B isoform 2 (EC 3.6.3.14) (V-ATPase B subunit 2) (Vacuolar proton pump B subunit 2). (Os01t0711000-01)	54387.7	R-RDHSDVSNQLYANYAIGK-D	00000000000000000000	391	408	684.334	3	-2.70619	0.000502829	23	Os01g0711000|AK103899RDHSDVSNQLYANYAIGK00000000000000000000
AK103899	Os01g0711000	Similar to Vacuolar ATP synthase subunit B isoform 2 (EC 3.6.3.14) (V-ATPase B subunit 2) (Vacuolar proton pump B subunit 2). (Os01t0711000-01)	54387.7	R-QIYPPINVLPSLSR-L	0000000000000000	365	378	798.961	2	2.46572	0.000583428	23	Os01g0711000|AK103899QIYPPINVLPSLSR0000000000000000
AK103899	Os01g0711000	Similar to Vacuolar ATP synthase subunit B isoform 2 (EC 3.6.3.14) (V-ATPase B subunit 2) (Vacuolar proton pump B subunit 2). (Os01t0711000-01)	54387.7	R-GYPGYMYTDLATIYER-A	000000000000000000	300	315	956.939	2	-4.05503	0.000753887	23	Os01g0711000|AK103899GYPGYMYTDLATIYER000000000000000000
AK103899	Os01g0711000	Similar to Vacuolar ATP synthase subunit B isoform 2 (EC 3.6.3.14) (V-ATPase B subunit 2) (Vacuolar proton pump B subunit 2). (Os01t0711000-01)	54387.7	K-SAIGEGMTR-R	00000003000	382	390	469.224	2	-0.280713	0.00117708	23	Os01g0711000|AK103899SAIGEGMTR00000003000
AK103899	Os01g0711000	Similar to Vacuolar ATP synthase subunit B isoform 2 (EC 3.6.3.14) (V-ATPase B subunit 2) (Vacuolar proton pump B subunit 2). (Os01t0711000-01)	54387.7	K-TLDQYYSR-D	0000000000	477	484	523.251	2	-0.0782056	0.00141458	23	Os01g0711000|AK103899TLDQYYSR0000000000
AK103899	Os01g0711000	Similar to Vacuolar ATP synthase subunit B isoform 2 (EC 3.6.3.14) (V-ATPase B subunit 2) (Vacuolar proton pump B subunit 2). (Os01t0711000-01)	54387.7	K-TPVSLDMLGR-V	000000000000	95	104	544.79	2	-4.04179	0.00162738	23	Os01g0711000|AK103899TPVSLDMLGR000000000000
AK103899	Os01g0711000	Similar to Vacuolar ATP synthase subunit B isoform 2 (EC 3.6.3.14) (V-ATPase B subunit 2) (Vacuolar proton pump B subunit 2). (Os01t0711000-01)	54387.7	K-SAIGEGMTR-R	00000000000	382	390	461.226	2	-0.697698	0.0157042	23	Os01g0711000|AK103899SAIGEGMTR00000000000
AK103899	Os01g0711000	Similar to Vacuolar ATP synthase subunit B isoform 2 (EC 3.6.3.14) (V-ATPase B subunit 2) (Vacuolar proton pump B subunit 2). (Os01t0711000-01)	54387.7	R-KFVTQGAYDTR-N	0000000000000	439	449	643.33	2	-0.315828	0.0307765	23	Os01g0711000|AK103899KFVTQGAYDTR0000000000000
AY346327	Os01g0711400	Similar to Victorin binding protein. (Os01t0711400-01)	112634	K-LGTVTVQELPFFDTVK-V	000000000000000000	439	454	897.485	2	-3.45467	0.00308342	3	Os01g0711400|AY346327LGTVTVQELPFFDTVK000000000000000000
AY346327	Os01g0711400	Similar to Victorin binding protein. (Os01t0711400-01)	112634	K-ADVNNNVLK-S	00000000000	955	963	493.766	2	-1.46835	0.0041081	3	Os01g0711400|AY346327ADVNNNVLK00000000000
AY346327	Os01g0711400	Similar to Victorin binding protein. (Os01t0711400-01)	112634	R-AAGFDLNVIVADAK-D	0000000000000000	251	264	702.374	2	-8.88067	0.0109197	3	Os01g0711400|AY346327AAGFDLNVIVADAK0000000000000000
AK060862	Os01g0713200	Similar to Beta-glucanase. (Os01t0713200-01)	35929	K-VGASVNNAQTYNQGLINHVR-G	0000000000000000000000	272	291	719.039	3	0.921236	0.0124513	1	Os01g0713200|AK060862VGASVNNAQTYNQGLINHVR0000000000000000000000
AK111495	Os01g0714900	Similar to RAB7A. (Os01t0714900-01)	23601.8	R-FQSLGVAFYR-G	000000000000	71	80	594.313	2	-2.15598	0.000138574	3	Os01g0714900|AK111495FQSLGVAFYR000000000000
AK111495	Os01g0714900	Similar to RAB7A. (Os01t0714900-01)	23601.8	K-ATIGADFVTK-E	000000000000	40	49	511.779	2	-0.126758	0.000770425	3	Os01g0714900|AK111495ATIGADFVTK000000000000
AK111495	Os01g0714900	Similar to RAB7A. (Os01t0714900-01)	23601.8	K-GNIPYFETSAK-E	0000000000000	151	161	613.809	2	4.45905	0.0176142	3	Os01g0714900|AK111495GNIPYFETSAK0000000000000
AK111495	Os01g0714900	Similar to RAB7A. (Os01t0714900-01)	23601.8	R-NVDSAFLSVAK-L	0000000000000	165	175	575.809	2	0.126557	0.0204591	3	Os01g0714900|AK111495NVDSAFLSVAK0000000000000
Os01g0715500	Os01g0715500	Similar to voltage-dependent anion channel protein 2. (Os01t0715500-00)	33988.4	K-VGLSLVLKP--	00000000000	310	318	463.307	2	-1.11131	0.0052642	1	Os01g0715500|Os01g0715500VGLSLVLKP00000000000
AK101454	Os01g0716500	Methyltransferase type 12 domain containing protein. (Os01t0716500-01)	29149.8	R-DLPFPFEPVGVGR-E	000000000000000	174	186	715.375	2	-3.29782	0.0478075	1	Os01g0716500|AK101454DLPFPFEPVGVGR000000000000000
AK062725	Os01g0720500	Similar to Type I chlorophyll a/b-binding protein b (Fragment). (Os01t0720500-01), Non-protein coding transcript. (Os01t0720500-02)	28097.2	K-FGEAVWFK-A	0000000000	125	132	492.252	2	-2.60411	0.000482976	1	Os01g0720500|AK062725FGEAVWFK0000000000
AK121001	Os01g0721900	Similar to Nuclear RNA binding protein B (Fragment). (Os01t0721900-01), Similar to plasminogen activator inhibitor 1 RNA-binding protein. (Os01t0721900-02)	40401.8	K-QGEQDDAPTGEKDNK-E	20000000000000000	215	229	807.846	2	-2.42256	4.8566e-05	3	Os01g0721900|AK121001QGEQDDAPTGEKDNK20000000000000000
AK121001	Os01g0721900	Similar to Nuclear RNA binding protein B (Fragment). (Os01t0721900-01), Similar to plasminogen activator inhibitor 1 RNA-binding protein. (Os01t0721900-02)	40401.8	K-KAAAAAAAPAGK-A	00000000000000	36	47	499.293	2	-0.370777	0.000190453	3	Os01g0721900|AK121001KAAAAAAAPAGK00000000000000
AK121001	Os01g0721900	Similar to Nuclear RNA binding protein B (Fragment). (Os01t0721900-01), Similar to plasminogen activator inhibitor 1 RNA-binding protein. (Os01t0721900-02)	40401.8	K-KGNDEIFIK-L	00000000000	287	295	532.294	2	1.79073	0.0359605	3	Os01g0721900|AK121001KGNDEIFIK00000000000
AK121001	Os01g0721900	Similar to Nuclear RNA binding protein B (Fragment). (Os01t0721900-01), Similar to plasminogen activator inhibitor 1 RNA-binding protein. (Os01t0721900-02)	40401.8	R-KVEVDKDLQSMQPLSTK-K	0000000000030000000	270	286	654.676	3	-3.6242	0.0391252	3	Os01g0721900|AK121001KVEVDKDLQSMQPLSTK0000000000030000000
J090011E02	Os01g0722800	Dimethylmenaquinone methyltransferase family protein. (Os01t0722800-00)	18408.5	R-RQVFAGPIVTLK-V	00000000000000	37	48	664.904	2	-3.58831	0.000708488	4	Os01g0722800|J090011E02RQVFAGPIVTLK00000000000000
J090011E02	Os01g0722800	Dimethylmenaquinone methyltransferase family protein. (Os01t0722800-00)	18408.5	R-ALQPIFQIYGR-R	0000000000000	26	36	653.37	2	1.77038	0.0010761	4	Os01g0722800|J090011E02ALQPIFQIYGR0000000000000
J090011E02	Os01g0722800	Dimethylmenaquinone methyltransferase family protein. (Os01t0722800-00)	18408.5	R-QVFAGPIVTLK-V	2000000000000	38	48	578.342	2	0.362475	0.00191154	4	Os01g0722800|J090011E02QVFAGPIVTLK2000000000000
J090011E02	Os01g0722800	Dimethylmenaquinone methyltransferase family protein. (Os01t0722800-00)	18408.5	K-VYEDNVLIR-E	00000000000	49	57	560.804	2	0.623874	0.0060099	4	Os01g0722800|J090011E02VYEDNVLIR00000000000
AK073592	Os01g0723000	Similar to Elongation factor EF-2 (Fragment). (Os01t0723000-01)	96273.8	K-ILSEEFGWDKDLAK-K	0000000000000000	629	642	825.918	2	-4.9551	1.87772e-05	4	Os01g0723000|AK073592ILSEEFGWDKDLAK0000000000000000
AK073592	Os01g0723000	Similar to Elongation factor EF-2 (Fragment). (Os01t0723000-01)	96273.8	K-DSVVAGFQWASK-E	00000000000000	672	683	647.826	2	1.11508	0.000325927	4	Os01g0723000|AK073592DSVVAGFQWASK00000000000000
AK073592	Os01g0723000	Similar to Elongation factor EF-2 (Fragment). (Os01t0723000-01)	96273.8	K-EGALAEENMR-G	000000000300	684	693	568.254	2	-2.87214	0.000493247	4	Os01g0723000|AK073592EGALAEENMR000000000300
AK073592	Os01g0723000	Similar to Elongation factor EF-2 (Fragment). (Os01t0723000-01)	96273.8	K-EGALAEENMR-G	000000000000	684	693	560.253	2	-9.38155	0.0135396	4	Os01g0723000|AK073592EGALAEENMR000000000000
AK073592	Os01g0723000	Similar to Elongation factor EF-2 (Fragment). (Os01t0723000-01)	96273.8	R-MTDTRADEAER-G	0300000000000	56	66	655.782	2	-5.17365	0.0194905	4	Os01g0723000|AK073592MTDTRADEAER0300000000000
AK063794	Os01g0723200	Similar to 40S ribosomal protein S19-like. (Os01t0723200-01)	15779.8	K-STGFGLIYDNLDAAK-K	00000000000000000	75	89	792.897	2	-1.73761	9.16571e-05	1	Os01g0723200|AK063794STGFGLIYDNLDAAK00000000000000000
AK099646	Os01g0723400	Malic oxidoreductase family protein. (Os01t0723400-01), Similar to Malic enzyme. (Os01t0723400-02), Similar to Malic enzyme. (Os01t0723400-03)	65737.1	R-SIQVIVVTDGER-I	00000000000000	182	193	658.365	2	0.081896	1.94925e-08	3	Os01g0723400|AK099646SIQVIVVTDGER00000000000000
AK099646	Os01g0723400	Malic oxidoreductase family protein. (Os01t0723400-01), Similar to Malic enzyme. (Os01t0723400-02), Similar to Malic enzyme. (Os01t0723400-03)	65737.1	K-AYELGLASR-R	00000000000	560	568	490.264	2	-0.390822	4.68293e-05	3	Os01g0723400|AK099646AYELGLASR00000000000
AK099646	Os01g0723400	Malic oxidoreductase family protein. (Os01t0723400-01), Similar to Malic enzyme. (Os01t0723400-02), Similar to Malic enzyme. (Os01t0723400-03)	65737.1	R-GLLPPAIVSQELQER-K	00000000000000000	80	94	825.463	2	-1.41989	8.41598e-05	3	Os01g0723400|AK099646GLLPPAIVSQELQER00000000000000000
AK099646	Os01g0723400	Malic oxidoreductase family protein. (Os01t0723400-01), Similar to Malic enzyme. (Os01t0723400-02), Similar to Malic enzyme. (Os01t0723400-03)	65737.1	R-VHDDMLLAASEALAQQVTQENFDK-G	00000300000000000000000000	512	535	897.094	3	-3.34928	0.000818973	3	Os01g0723400|AK099646VHDDMLLAASEALAQQVTQENFDK00000300000000000000000000
AK109735	Os01g0723600	Ribose-phosphate pyrophosphokinase 3 (EC 2.7.6.1) (Phosphoribosyl pyrophosphate synthetase 3). (Os01t0723600-01)	44236.8	R-MEDEGDVATAFTLAR-I	03000000000000000	196	210	821.366	2	-10.7561	2.96628e-07	1	Os01g0723600|AK109735MEDEGDVATAFTLAR03000000000000000
AK067006	Os01g0723800	Similar to P-glycoprotein homologue. (Os01t0723800-01), Hypothetical conserved gene. (Os01t0723800-02)	135269	K-GLILDQVR-G	0000000000	354	361	457.276	2	-1.36706	0.0248746	1	Os01g0723800|AK067006GLILDQVR0000000000
AK108000	Os01g0728700	Protein of unknown function DUF1264 family protein. (Os01t0728700-01)	27765.8	R-ATTVSSQLLDMGAQAVQALKPVR-Q	0000000000030000000000000	26	48	800.771	3	2.27037	1.85853e-05	4	Os01g0728700|AK108000ATTVSSQLLDMGAQAVQALKPVR0000000000030000000000000
AK108000	Os01g0728700	Protein of unknown function DUF1264 family protein. (Os01t0728700-01)	27765.8	R-YKIDSSAQGLK-G	0000000000000	198	208	605.326	2	-2.8928	0.00441468	4	Os01g0728700|AK108000YKIDSSAQGLK0000000000000
AK108000	Os01g0728700	Protein of unknown function DUF1264 family protein. (Os01t0728700-01)	27765.8	R-QVEVHHFVSR-L	000000000000	67	76	619.326	2	0.257926	0.0290261	4	Os01g0728700|AK108000QVEVHHFVSR000000000000
AK101207	Os01g0730300	Similar to predicted protein. (Os01t0730300-01), HAD-superfamily hydrolase subfamily IIB protein. (Os01t0730300-02), Similar to predicted protein. (Os01t0730300-03)	100679	K-LTVDSIVTDYK-N	0000000000000	593	603	627.332	2	-3.85301	0.00445784	1	Os01g0730300|AK101207LTVDSIVTDYK0000000000000
AK101207	Os01g0730300	Similar to predicted protein. (Os01t0730300-01), HAD-superfamily hydrolase subfamily IIB protein. (Os01t0730300-02), Similar to predicted protein. (Os01t0730300-03)	100679	R-AGSVTSDVPSSLASDR-L	000000000000000000	63	78	774.874	2	-5.4061	0.0262349	1	Os01g0730300|AK101207AGSVTSDVPSSLASDR000000000000000000
AK062498	Os01g0732000	Similar to Mitochondrial import receptor subunit TOM7-1 (Translocase of outer membrane 7 kDa subunit 1). (Os01t0732000-01)	7356.9	K-APADTEQTAAATAAR-L	00000000000000000	11	25	722.855	2	0.0345369	0.0120982	1	Os01g0732000|AK062498APADTEQTAAATAAR00000000000000000
AK121245	Os01g0736900	Reticulon family protein. (Os01t0736900-01), Similar to seed maturation protein. (Os01t0736900-02)	28550.1	M-AEHKEEQSVMEK-L	10000000003000	2	13	501.564	3	-2.074	0.00372695	3	Os01g0736900|AK121245AEHKEEQSVMEK10000000003000
AK121245	Os01g0736900	Reticulon family protein. (Os01t0736900-01), Similar to seed maturation protein. (Os01t0736900-02)	28550.1	K-YEDKVDAFGEK-A	0000000000000	213	223	650.806	2	-1.16137	0.0266653	3	Os01g0736900|AK121245YEDKVDAFGEK0000000000000
AK069568	Os01g0739000	Similar to Mitochondrial processing peptidase. (Os01t0739000-01), Similar to Mitochondrial processing peptidase. (Os01t0739000-02)	54406.9	K-SAVLMNLESR-V	000003000000	419	428	568.291	2	-1.82154	0.000378439	5	Os01g0739000|AK069568SAVLMNLESR000003000000
AK069568	Os01g0739000	Similar to Mitochondrial processing peptidase. (Os01t0739000-01), Similar to Mitochondrial processing peptidase. (Os01t0739000-02)	54406.9	R-EVEAIGGNVSASASR-E	00000000000000000	134	148	723.863	2	0.0924303	0.000621552	5	Os01g0739000|AK069568EVEAIGGNVSASASR00000000000000000
AK069568	Os01g0739000	Similar to Mitochondrial processing peptidase. (Os01t0739000-01), Similar to Mitochondrial processing peptidase. (Os01t0739000-02)	54406.9	K-VTQEQLDR-A	0000000000	405	412	494.756	2	-1.06099	0.000772109	5	Os01g0739000|AK069568VTQEQLDR0000000000
AK069568	Os01g0739000	Similar to Mitochondrial processing peptidase. (Os01t0739000-01), Similar to Mitochondrial processing peptidase. (Os01t0739000-02)	54406.9	R-VVASEDIGR-Q	00000000000	429	437	473.254	2	0.255133	0.00343731	5	Os01g0739000|AK069568VVASEDIGR00000000000
AK063960	Os01g0739700	Glycoside hydrolase, family 17 protein. (Os01t0739700-01)	54425.8	R-IYDTNIDVIK-A	000000000000	54	63	597.318	2	-10.0397	1.58722e-06	8	Os01g0739700|AK063960IYDTNIDVIK000000000000
AK063960	Os01g0739700	Glycoside hydrolase, family 17 protein. (Os01t0739700-01)	54425.8	K-VVQLIQQQSLK-Y	0000000000000	40	50	642.384	2	-6.4906	2.99945e-05	8	Os01g0739700|AK063960VVQLIQQQSLK0000000000000
AK063960	Os01g0739700	Glycoside hydrolase, family 17 protein. (Os01t0739700-01)	54425.8	K-ETGATPDNAQTYNTNLIR-H	00000000000000000000	272	289	989.975	2	-1.65997	8.94801e-05	8	Os01g0739700|AK063960ETGATPDNAQTYNTNLIR00000000000000000000
AK063960	Os01g0739700	Glycoside hydrolase, family 17 protein. (Os01t0739700-01)	54425.8	K-KITISSTHSLGILSR-S	00000000000000000	147	161	538.318	3	0.170583	0.000673581	8	Os01g0739700|AK063960KITISSTHSLGILSR00000000000000000
AK063960	Os01g0739700	Glycoside hydrolase, family 17 protein. (Os01t0739700-01)	54425.8	R-NADDLPAPDKVVQLIQQQSLK-Y	00000000000000000000000	30	50	774.088	3	-0.596055	0.0011539	8	Os01g0739700|AK063960NADDLPAPDKVVQLIQQQSLK00000000000000000000000
AK063960	Os01g0739700	Glycoside hydrolase, family 17 protein. (Os01t0739700-01)	54425.8	K-IMVTETGWPNK-G	0030000000000	257	267	646.322	2	0.529097	0.00882018	8	Os01g0739700|AK063960IMVTETGWPNK0030000000000
AK063960	Os01g0739700	Glycoside hydrolase, family 17 protein. (Os01t0739700-01)	54425.8	K-ITISSTHSLGILSR-S	0000000000000000	148	161	495.619	3	-0.643676	0.0189564	8	Os01g0739700|AK063960ITISSTHSLGILSR0000000000000000
AK063960	Os01g0739700	Glycoside hydrolase, family 17 protein. (Os01t0739700-01)	54425.8	R-KPGIESER-N	0000000000	318	325	458.248	2	-0.61948	0.0461046	8	Os01g0739700|AK063960KPGIESER0000000000
AK063421	Os01g0742200	Similar to Elongation factor EF-2 (Fragment). (Os01t0742200-01)	93148.3	K-ILSEEFGWDKDLAK-K	0000000000000000	615	628	825.918	2	-4.9551	1.87772e-05	6	Os01g0742200|AK063421ILSEEFGWDKDLAK0000000000000000
AK063421	Os01g0742200	Similar to Elongation factor EF-2 (Fragment). (Os01t0742200-01)	93148.3	K-DSVVAGFQWASK-E	00000000000000	658	669	647.826	2	1.11508	0.000325927	6	Os01g0742200|AK063421DSVVAGFQWASK00000000000000
AK063421	Os01g0742200	Similar to Elongation factor EF-2 (Fragment). (Os01t0742200-01)	93148.3	K-EGALAEENMR-G	000000000300	670	679	568.254	2	-2.87214	0.000493247	6	Os01g0742200|AK063421EGALAEENMR000000000300
AK063421	Os01g0742200	Similar to Elongation factor EF-2 (Fragment). (Os01t0742200-01)	93148.3	R-IRPVLTVNK-M	00000000000	151	159	520.331	2	-6.85254	0.0100765	6	Os01g0742200|AK063421IRPVLTVNK00000000000
AK063421	Os01g0742200	Similar to Elongation factor EF-2 (Fragment). (Os01t0742200-01)	93148.3	K-EGALAEENMR-G	000000000000	670	679	560.253	2	-9.38155	0.0135396	6	Os01g0742200|AK063421EGALAEENMR000000000000
AK063421	Os01g0742200	Similar to Elongation factor EF-2 (Fragment). (Os01t0742200-01)	93148.3	R-GHVFEEMQRPGTPLYNIK-A	00000003000000000000	751	768	711.357	3	-1.44402	0.032874	6	Os01g0742200|AK063421GHVFEEMQRPGTPLYNIK00000003000000000000
AK071100	Os01g0742300	3-hydroxyacid dehydrogenase/reductase domain containing protein. (Os01t0742300-01), 3-hydroxyacid dehydrogenase/reductase domain containing protein. (Os01t0742300-02)	32283.6	K-WLEAISTGAAGSK-S	000000000000000	220	232	645.838	2	-0.523309	2.16998e-05	4	Os01g0742300|AK071100WLEAISTGAAGSK000000000000000
AK071100	Os01g0742300	3-hydroxyacid dehydrogenase/reductase domain containing protein. (Os01t0742300-01), 3-hydroxyacid dehydrogenase/reductase domain containing protein. (Os01t0742300-02)	32283.6	R-GATLAESPR-A	00000000000	62	70	451.24	2	-0.406856	0.000291353	4	Os01g0742300|AK071100GATLAESPR00000000000
AK071100	Os01g0742300	3-hydroxyacid dehydrogenase/reductase domain containing protein. (Os01t0742300-01), 3-hydroxyacid dehydrogenase/reductase domain containing protein. (Os01t0742300-02)	32283.6	M-SSSATGVNVSDRPISPDTTR-V	1000000000000000000000	2	21	1045.01	2	-3.12567	0.00366891	4	Os01g0742300|AK071100SSSATGVNVSDRPISPDTTR1000000000000000000000
AK071100	Os01g0742300	3-hydroxyacid dehydrogenase/reductase domain containing protein. (Os01t0742300-01), 3-hydroxyacid dehydrogenase/reductase domain containing protein. (Os01t0742300-02)	32283.6	K-SCAAVDAPVSGGDR-G	0000000000000000	132	145	688.318	2	1.81844	0.019792	4	Os01g0742300|AK071100SCAAVDAPVSGGDR0000000000000000
AK069026	Os01g0743300	Protease-associated PA domain containing protein. (Os01t0743300-01)	79016.9	R-DGEAILQLIGGDVAPK-D	000000000000000000	298	313	798.435	2	-1.12578	1.22193e-06	2	Os01g0743300|AK069026DGEAILQLIGGDVAPK000000000000000000
AK069026	Os01g0743300	Protease-associated PA domain containing protein. (Os01t0743300-01)	79016.9	R-LLGVPVSSSPLQK-S	000000000000000	592	604	662.895	2	-0.806594	0.00533451	2	Os01g0743300|AK069026LLGVPVSSSPLQK000000000000000
AK073858	Os01g0743500	Cytosolic NADP malic enzyme. (Os01t0743500-01)	64726.7	K-VIKPTALIGSAGVGQSFTK-E	000000000000000000000	403	421	937.545	2	4.83776	3.95504e-10	7	Os01g0743500|AK073858VIKPTALIGSAGVGQSFTK000000000000000000000
AK073858	Os01g0743500	Cytosolic NADP malic enzyme. (Os01t0743500-01)	64726.7	K-SIQVIVVTDGER-I	00000000000000	175	186	658.365	2	0.081896	1.94925e-08	7	Os01g0743500|AK073858SIQVIVVTDGER00000000000000
AK073858	Os01g0743500	Cytosolic NADP malic enzyme. (Os01t0743500-01)	64726.7	R-GLLPPVVLSQELQEK-R	00000000000000000	73	87	825.475	2	-2.75202	0.000986544	7	Os01g0743500|AK073858GLLPPVVLSQELQEK00000000000000000
AK073858	Os01g0743500	Cytosolic NADP malic enzyme. (Os01t0743500-01)	64726.7	K-ERDAHYLR-G	0000000000	65	72	530.276	2	10.3495	0.0140291	7	Os01g0743500|AK073858ERDAHYLR0000000000
AK073858	Os01g0743500	Cytosolic NADP malic enzyme. (Os01t0743500-01)	64726.7	R-YMALMDLQER-N	003003000000	103	112	651.299	2	4.07477	0.015906	7	Os01g0743500|AK073858YMALMDLQER003003000000
AK072636	Os01g0746200	Nuclear porin 85. (Os01t0746200-01), Similar to Nucleoporin. (Os01t0746200-02)	82568.5	R-HGVAPPISR-V	00000000000	34	42	467.265	2	-4.81344	0.00410498	1	Os01g0746200|AK072636HGVAPPISR00000000000
AK072413	Os01g0748900	Membrane attack complex component/perforin/complement C9 family protein. (Os01t0748900-01), Membrane attack complex component/perforin/complement C9 family protein. (Os01t0748900-02)	61508.9	M-SLAGSALEAALQAVGR-G	100000000000000000	2	17	778.425	2	-0.400932	0.00473478	1	Os01g0748900|AK072413SLAGSALEAALQAVGR100000000000000000
AK067731	Os01g0749400	HAD-superfamily hydrolase subfamily IIB protein. (Os01t0749400-01), HAD-superfamily hydrolase subfamily IIB protein. (Os01t0749400-02), HAD-superfamily hydrolase subfamily IIB protein. (Os01t0749400-03)	103341	R-VIVVSNQLPVVAR-R	000000000000000	80	92	697.433	2	4.29313	8.05505e-08	8	Os01g0749400|AK067731VIVVSNQLPVVAR000000000000000
AK067731	Os01g0749400	HAD-superfamily hydrolase subfamily IIB protein. (Os01t0749400-01), HAD-superfamily hydrolase subfamily IIB protein. (Os01t0749400-02), HAD-superfamily hydrolase subfamily IIB protein. (Os01t0749400-03)	103341	R-AVLVQIANPAR-G	0000000000000	408	418	576.348	2	-0.530002	5.7316e-06	8	Os01g0749400|AK067731AVLVQIANPAR0000000000000
AK067731	Os01g0749400	HAD-superfamily hydrolase subfamily IIB protein. (Os01t0749400-01), HAD-superfamily hydrolase subfamily IIB protein. (Os01t0749400-02), HAD-superfamily hydrolase subfamily IIB protein. (Os01t0749400-03)	103341	R-VSELQQQFEGK-T	0000000000000	362	372	646.826	2	-3.00617	1.41666e-05	8	Os01g0749400|AK067731VSELQQQFEGK0000000000000
AK067731	Os01g0749400	HAD-superfamily hydrolase subfamily IIB protein. (Os01t0749400-01), HAD-superfamily hydrolase subfamily IIB protein. (Os01t0749400-02), HAD-superfamily hydrolase subfamily IIB protein. (Os01t0749400-03)	103341	K-TVLLGVDDMDIFK-G	000000000300000	373	385	741.38	2	-1.37664	0.000100866	8	Os01g0749400|AK067731TVLLGVDDMDIFK000000000300000
AK067731	Os01g0749400	HAD-superfamily hydrolase subfamily IIB protein. (Os01t0749400-01), HAD-superfamily hydrolase subfamily IIB protein. (Os01t0749400-02), HAD-superfamily hydrolase subfamily IIB protein. (Os01t0749400-03)	103341	K-TVLLGVDDMDIFK-G	000000000000000	373	385	733.383	2	-1.18806	0.000413115	8	Os01g0749400|AK067731TVLLGVDDMDIFK000000000000000
AK067731	Os01g0749400	HAD-superfamily hydrolase subfamily IIB protein. (Os01t0749400-01), HAD-superfamily hydrolase subfamily IIB protein. (Os01t0749400-02), HAD-superfamily hydrolase subfamily IIB protein. (Os01t0749400-03)	103341	K-SGQFIVEVKPQGVSK-G	00000000000000000	777	791	534.966	3	-1.63192	0.00338416	8	Os01g0749400|AK067731SGQFIVEVKPQGVSK00000000000000000
AK067731	Os01g0749400	HAD-superfamily hydrolase subfamily IIB protein. (Os01t0749400-01), HAD-superfamily hydrolase subfamily IIB protein. (Os01t0749400-02), HAD-superfamily hydrolase subfamily IIB protein. (Os01t0749400-03)	103341	K-LLAFENMLR-T	00000003000	391	399	561.799	2	-6.16375	0.0355609	8	Os01g0749400|AK067731LLAFENMLR00000003000
AK067731	Os01g0749400	HAD-superfamily hydrolase subfamily IIB protein. (Os01t0749400-01), HAD-superfamily hydrolase subfamily IIB protein. (Os01t0749400-02), HAD-superfamily hydrolase subfamily IIB protein. (Os01t0749400-03)	103341	R-VVALDPHFTK-L	000000000000	600	609	563.816	2	-1.06936	0.0396744	8	Os01g0749400|AK067731VVALDPHFTK000000000000
AK060095	Os01g0750000	Similar to ras-related protein RIC2. (Os01t0750000-01), Similar to Ras-related protein RIC2. (Os01t0750000-02)	24391.3	R-GAVGALLVYDVTR-R	000000000000000	90	102	667.378	2	1.03982	3.95242e-07	3	Os01g0750000|AK060095GAVGALLVYDVTR000000000000000
AK060095	Os01g0750000	Similar to ras-related protein RIC2. (Os01t0750000-01), Similar to Ras-related protein RIC2. (Os01t0750000-02)	24391.3	K-STIGVEFATR-S	000000000000	49	58	540.789	2	1.47749	6.13915e-05	3	Os01g0750000|AK060095STIGVEFATR000000000000
AK060095	Os01g0750000	Similar to ras-related protein RIC2. (Os01t0750000-01), Similar to Ras-related protein RIC2. (Os01t0750000-02)	24391.3	K-AQIWDTAGQER-Y	0000000000000	69	79	637.808	2	-3.64346	0.000587926	3	Os01g0750000|AK060095AQIWDTAGQER0000000000000
AK060095	Os01g0750000	Similar to ras-related protein RIC2. (Os01t0750000-01), Similar to Ras-related protein RIC2. (Os01t0750000-02)	24391.3	R-AITSAYYR-G	0000000000	82	89	472.745	2	-0.015831	0.0414258	3	Os01g0750000|AK060095AITSAYYR0000000000
AK102832	Os01g0750600	Protein kinase-like domain containing protein. (Os01t0750600-01)	71721.5	K-YQATEQTAVSTR-V	00000000000000	442	453	677.829	2	-6.3955	0.000217693	2	Os01g0750600|AK102832YQATEQTAVSTR00000000000000
AK102832	Os01g0750600	Protein kinase-like domain containing protein. (Os01t0750600-01)	71721.5	K-AANILLDYTFEPK-V	000000000000000	421	433	747.892	2	-5.2063	0.00342967	2	Os01g0750600|AK102832AANILLDYTFEPK000000000000000
AK068036	Os01g0751300	Conserved hypothetical protein. (Os01t0751300-01)	40771.4	R-SETGSSEKR-K	00000000000	240	248	490.743	2	13.9471	0.0485141	1	Os01g0751300|AK068036SETGSSEKR00000000000
AK069590	Os01g0752200	Crotonase, core domain containing protein. (Os01t0752200-01)	43695.1	R-ALSIDKDNAPK-W	0000000000000	328	338	586.318	2	-1.91716	0.00327881	2	Os01g0752200|AK069590ALSIDKDNAPK0000000000000
AK069590	Os01g0752200	Crotonase, core domain containing protein. (Os01t0752200-01)	43695.1	R-VAILNRPR-Q	0000000000	27	34	469.797	2	-3.22851	0.0218799	2	Os01g0752200|AK069590VAILNRPR0000000000
AK121755	Os01g0752300	Similar to 60S ribosomal protein L18a-1. (Os01t0752300-01)	21528.4	K-NYGIWLR-Y	000000000	76	82	461.249	2	-2.73441	0.00199787	6	Os01g0752300|AK121755NYGIWLR000000000
AK121755	Os01g0752300	Similar to 60S ribosomal protein L18a-1. (Os01t0752300-01)	21528.4	R-FHQYQVVGR-G	00000000000	6	14	567.292	2	-7.77847	0.00341534	6	Os01g0752300|AK121755FHQYQVVGR00000000000
AK121755	Os01g0752300	Similar to 60S ribosomal protein L18a-1. (Os01t0752300-01)	21528.4	K-ASRPNLFM--	0000000030	171	178	476.24	2	1.88267	0.00413869	6	Os01g0752300|AK121755ASRPNLFM0000000030
AK121755	Os01g0752300	Similar to 60S ribosomal protein L18a-1. (Os01t0752300-01)	21528.4	K-SNGQILAINEIFEK-N	0000000000000000	56	69	788.424	2	1.33324	0.00460293	6	Os01g0752300|AK121755SNGQILAINEIFEK0000000000000000
AK121755	Os01g0752300	Similar to 60S ribosomal protein L18a-1. (Os01t0752300-01)	21528.4	R-MKLWATNEVR-A	030000000000	29	38	632.329	2	-0.37184	0.0115984	6	Os01g0752300|AK121755MKLWATNEVR030000000000
AK067136	Os01g0753100	Alcohol dehydrogenase superfamily, zinc-containing protein. (Os01t0753100-01), Similar to reticulon-4-interacting protein 1. (Os01t0753100-02)	39003.6	R-FGGPEVLEVR-Q	000000000000	38	47	551.799	2	1.45168	0.000331482	2	Os01g0753100|AK067136FGGPEVLEVR000000000000
AK067136	Os01g0753100	Alcohol dehydrogenase superfamily, zinc-containing protein. (Os01t0753100-01), Similar to reticulon-4-interacting protein 1. (Os01t0753100-02)	39003.6	R-SIFEPVLPLIIGR-D	000000000000000	83	95	727.442	2	-0.476354	0.00144597	2	Os01g0753100|AK067136SIFEPVLPLIIGR000000000000000
AK067551	Os01g0754100	Nucleic acid-binding, OB-fold domain containing protein. (Os01t0754100-01), Non-protein coding transcript. (Os01t0754100-02)	15058	R-IEVTEPASFNVK-E	00000000000000	112	123	667.355	2	2.71409	0.00176381	2	Os01g0754100|AK067551IEVTEPASFNVK00000000000000
AK067551	Os01g0754100	Nucleic acid-binding, OB-fold domain containing protein. (Os01t0754100-01), Non-protein coding transcript. (Os01t0754100-02)	15058	K-VDQLKPGTGGHTLVAK-V	000000000000000000	17	32	540.975	3	1.74729	0.0312875	2	Os01g0754100|AK067551VDQLKPGTGGHTLVAK000000000000000000
AK099782	Os01g0754200	Glycosyl transferase, family 48 protein. (Os01t0754200-01), Similar to ATGSL05 (GLUCAN SYNTHASE-LIKE 5); 1,3-beta-glucan synthase/ transferase, transferring glycosyl groups. (Os01t0754200-02), Glycosyl transferase, family 48 protein. (Os01t0754200-03), Similar to predicted protein. (Os01t0754200-04)	207961	K-LGEGKPENQNHAIIFTR-G	0000000000000000000	1160	1176	642.005	3	-1.29028	0.000161548	1	Os01g0754200|AK099782LGEGKPENQNHAIIFTR0000000000000000000
AK066203	Os01g0755100	Conserved hypothetical protein. (Os01t0755100-01), Conserved hypothetical protein. (Os01t0755100-02)	80198	K-ESASDPKAPAMLK-H	000000000003000	584	596	680.835	2	-10.2898	0.00872696	1	Os01g0755100|AK066203ESASDPKAPAMLK000000000003000
AK101274	Os01g0758300	Similar to Phosphoenolpyruvate carboxylase, housekeeping isozyme (EC 4.1.1.31) (PEPCase). (Os01t0758300-01), Similar to Phosphoenolpyruvate carboxylase, housekeeping isozyme. (Os01t0758300-02)	106101	R-VTIDLVEMVFAK-G	00000000300000	777	788	690.874	2	-2.83069	6.45845e-06	7	Os01g0758300|AK101274VTIDLVEMVFAK00000000300000
AK101274	Os01g0758300	Similar to Phosphoenolpyruvate carboxylase, housekeeping isozyme (EC 4.1.1.31) (PEPCase). (Os01t0758300-01), Similar to Phosphoenolpyruvate carboxylase, housekeeping isozyme. (Os01t0758300-02)	106101	K-LADLEAAPAALAR-L	000000000000000	521	533	641.361	2	-0.539409	1.38108e-05	7	Os01g0758300|AK101274LADLEAAPAALAR000000000000000
AK101274	Os01g0758300	Similar to Phosphoenolpyruvate carboxylase, housekeeping isozyme (EC 4.1.1.31) (PEPCase). (Os01t0758300-01), Similar to Phosphoenolpyruvate carboxylase, housekeeping isozyme. (Os01t0758300-02)	106101	K-GDPGIAALYDK-L	0000000000000	789	799	560.286	2	-2.62607	0.000865478	7	Os01g0758300|AK101274GDPGIAALYDK0000000000000
AK101274	Os01g0758300	Similar to Phosphoenolpyruvate carboxylase, housekeeping isozyme (EC 4.1.1.31) (PEPCase). (Os01t0758300-01), Similar to Phosphoenolpyruvate carboxylase, housekeeping isozyme. (Os01t0758300-02)	106101	R-VPYNAPLIQFSSWMGGDR-D	00000000000000300000	229	246	1027.49	2	-4.38504	0.00146612	7	Os01g0758300|AK101274VPYNAPLIQFSSWMGGDR00000000000000300000
AK101274	Os01g0758300	Similar to Phosphoenolpyruvate carboxylase, housekeeping isozyme (EC 4.1.1.31) (PEPCase). (Os01t0758300-01), Similar to Phosphoenolpyruvate carboxylase, housekeeping isozyme. (Os01t0758300-02)	106101	K-QEVMIGYSDSGKDAGR-F	000030000000000000	548	563	576.932	3	-2.03943	0.00169073	7	Os01g0758300|AK101274QEVMIGYSDSGKDAGR000030000000000000
AK101274	Os01g0758300	Similar to Phosphoenolpyruvate carboxylase, housekeeping isozyme (EC 4.1.1.31) (PEPCase). (Os01t0758300-01), Similar to Phosphoenolpyruvate carboxylase, housekeeping isozyme. (Os01t0758300-02)	106101	R-KPSGGIESLR-A	000000000000	717	726	522.295	2	-1.71889	0.00262058	7	Os01g0758300|AK101274KPSGGIESLR000000000000
AK101274	Os01g0758300	Similar to Phosphoenolpyruvate carboxylase, housekeeping isozyme (EC 4.1.1.31) (PEPCase). (Os01t0758300-01), Similar to Phosphoenolpyruvate carboxylase, housekeeping isozyme. (Os01t0758300-02)	106101	K-HYIEFWK-Q	000000000	310	316	511.758	2	-1.62647	0.0115005	7	Os01g0758300|AK101274HYIEFWK000000000
AK103586	Os01g0760600	Aspartate aminotransferase, cytoplasmic (EC 2.6.1.1) (Transaminase A). (Os01t0760600-01)	50115.6	K-LIFGADSPAIQENR-V	0000000000000000	140	153	765.899	2	-0.557434	1.63116e-07	15	Os01g0760600|AK103586LIFGADSPAIQENR0000000000000000
AK103586	Os01g0760600	Aspartate aminotransferase, cytoplasmic (EC 2.6.1.1) (Transaminase A). (Os01t0760600-01)	50115.6	R-RAEQMLINNPSR-V	00000000000000	109	120	714.874	2	1.64971	1.32871e-06	15	Os01g0760600|AK103586RAEQMLINNPSR00000000000000
AK103586	Os01g0760600	Aspartate aminotransferase, cytoplasmic (EC 2.6.1.1) (Transaminase A). (Os01t0760600-01)	50115.6	R-AEQMLINNPSR-V	0000300000000	110	120	644.816	2	-5.18098	3.50214e-06	15	Os01g0760600|AK103586AEQMLINNPSR0000300000000
AK103586	Os01g0760600	Aspartate aminotransferase, cytoplasmic (EC 2.6.1.1) (Transaminase A). (Os01t0760600-01)	50115.6	R-ISMAGLSGR-T	00030000000	435	443	454.238	2	1.31577	1.96011e-05	15	Os01g0760600|AK103586ISMAGLSGR00030000000
AK103586	Os01g0760600	Aspartate aminotransferase, cytoplasmic (EC 2.6.1.1) (Transaminase A). (Os01t0760600-01)	50115.6	R-VKEYLPITGLADFNK-L	00000000000000000	121	135	569.98	3	-3.61304	4.23394e-05	15	Os01g0760600|AK103586VKEYLPITGLADFNK00000000000000000
AK103586	Os01g0760600	Aspartate aminotransferase, cytoplasmic (EC 2.6.1.1) (Transaminase A). (Os01t0760600-01)	50115.6	K-VFTLAGLTVR-S	000000000000	195	204	538.826	2	-1.00401	0.000143579	15	Os01g0760600|AK103586VFTLAGLTVR000000000000
AK103586	Os01g0760600	Aspartate aminotransferase, cytoplasmic (EC 2.6.1.1) (Transaminase A). (Os01t0760600-01)	50115.6	R-QQLFDALK-T	0000000000	383	390	481.767	2	-4.02051	0.00118031	15	Os01g0760600|AK103586QQLFDALK0000000000
AK103586	Os01g0760600	Aspartate aminotransferase, cytoplasmic (EC 2.6.1.1) (Transaminase A). (Os01t0760600-01)	50115.6	R-RAEQMLINNPSR-V	00000300000000	109	120	482.248	3	-1.73959	0.00136868	15	Os01g0760600|AK103586RAEQMLINNPSR00000300000000
AK103586	Os01g0760600	Aspartate aminotransferase, cytoplasmic (EC 2.6.1.1) (Transaminase A). (Os01t0760600-01)	50115.6	R-TEEGKPLVLNVVR-R	000000000000000	96	108	485.284	3	0.969924	0.00418013	15	Os01g0760600|AK103586TEEGKPLVLNVVR000000000000000
AK103586	Os01g0760600	Aspartate aminotransferase, cytoplasmic (EC 2.6.1.1) (Transaminase A). (Os01t0760600-01)	50115.6	K-NMGLYGER-V	0030000000	307	314	478.218	2	-0.510197	0.00430991	15	Os01g0760600|AK103586NMGLYGER0030000000
AK103586	Os01g0760600	Aspartate aminotransferase, cytoplasmic (EC 2.6.1.1) (Transaminase A). (Os01t0760600-01)	50115.6	K-EYLPITGLADFNK-L	000000000000000	123	135	740.892	2	5.62273	0.00792632	15	Os01g0760600|AK103586EYLPITGLADFNK000000000000000
AK103586	Os01g0760600	Aspartate aminotransferase, cytoplasmic (EC 2.6.1.1) (Transaminase A). (Os01t0760600-01)	50115.6	K-VNLGVGAYR-T	00000000000	87	95	474.768	2	1.71089	0.00902986	15	Os01g0760600|AK103586VNLGVGAYR00000000000
AK103586	Os01g0760600	Aspartate aminotransferase, cytoplasmic (EC 2.6.1.1) (Transaminase A). (Os01t0760600-01)	50115.6	R-VATVQCLSGTGSLR-V	0000000000000000	154	167	731.89	2	2.57676	0.012	15	Os01g0760600|AK103586VATVQCLSGTGSLR0000000000000000
Os01g0762400	Os01g0762400	Similar to Import inner membrane translocase subunit TIM50. (Os01t0762400-00)	10527.3	R-AVLASYQGR-D	00000000000	67	75	482.763	2	-1.37978	0.023575	1	Os01g0762400|Os01g0762400AVLASYQGR00000000000
AK063778	Os01g0763300	Conserved hypothetical protein. (Os01t0763300-01)	15576.9	K-DTMAVVPTSEPETVYDIK-Y	00030000000000000000	60	77	1005.98	2	-0.814308	8.53524e-07	2	Os01g0763300|AK063778DTMAVVPTSEPETVYDIK00030000000000000000
AK063778	Os01g0763300	Conserved hypothetical protein. (Os01t0763300-01)	15576.9	M-AASASAAGAGAGK-S	100000000000000	2	14	516.256	2	-6.66488	5.53524e-06	2	Os01g0763300|AK063778AASASAAGAGAGK100000000000000
AK059818	Os01g0764000	Similar to Glutathione S-transferase I (EC 2.5.1.18) (GST-I) (GST-29) (GST class- phi). (Os01t0764000-01), Similar to Glutathione s-transferase ii (Fragment). (Os01t0764000-02)	24387.4	K-VASLMKPPA--	00000300000	207	215	465.26	2	0.316342	0.000101784	7	Os01g0764000|AK059818VASLMKPPA00000300000
AK059818	Os01g0764000	Similar to Glutathione S-transferase I (EC 2.5.1.18) (GST-I) (GST-29) (GST class- phi). (Os01t0764000-01), Similar to Glutathione s-transferase ii (Fragment). (Os01t0764000-02)	24387.4	K-VLEVYEAR-L	0000000000	143	150	489.766	2	-0.0662219	0.00134592	7	Os01g0764000|AK059818VLEVYEAR0000000000
AK059818	Os01g0764000	Similar to Glutathione S-transferase I (EC 2.5.1.18) (GST-I) (GST-29) (GST class- phi). (Os01t0764000-01), Similar to Glutathione s-transferase ii (Fragment). (Os01t0764000-02)	24387.4	K-VVEENLEKLK-K	000000000000	132	141	600.845	2	-0.705322	0.00362822	7	Os01g0764000|AK059818VVEENLEKLK000000000000
AK059818	Os01g0764000	Similar to Glutathione S-transferase I (EC 2.5.1.18) (GST-I) (GST-29) (GST class- phi). (Os01t0764000-01), Similar to Glutathione s-transferase ii (Fragment). (Os01t0764000-02)	24387.4	K-KVLEVYEAR-L	00000000000	142	150	553.812	2	-4.0743	0.00444149	7	Os01g0764000|AK059818KVLEVYEAR00000000000
AK059818	Os01g0764000	Similar to Glutathione S-transferase I (EC 2.5.1.18) (GST-I) (GST-29) (GST class- phi). (Os01t0764000-01), Similar to Glutathione s-transferase ii (Fragment). (Os01t0764000-02)	24387.4	K-VVEENLEK-L	0000000000	132	139	480.256	2	-0.366743	0.030254	7	Os01g0764000|AK059818VVEENLEK0000000000
AK059818	Os01g0764000	Similar to Glutathione S-transferase I (EC 2.5.1.18) (GST-I) (GST-29) (GST class- phi). (Os01t0764000-01), Similar to Glutathione s-transferase ii (Fragment). (Os01t0764000-02)	24387.4	K-GEHKAPDHLAR-N	0000000000000	39	49	615.819	2	-2.42126	0.0464373	7	Os01g0764000|AK059818GEHKAPDHLAR0000000000000
AK102809	Os01g0764800	Similar to Nt-gh3 deduced protein. (Os01t0764800-01)	68784.7	R-AGTFEEVMDYAISR-G	0000000000000000	558	571	794.868	2	-0.94487	1.83511e-07	3	Os01g0764800|AK102809AGTFEEVMDYAISR0000000000000000
AK102809	Os01g0764800	Similar to Nt-gh3 deduced protein. (Os01t0764800-01)	68784.7	R-AGTFEEVMDYAISR-G	0000000030000000	558	571	802.866	2	-0.959728	2.52842e-06	3	Os01g0764800|AK102809AGTFEEVMDYAISR0000000030000000
AK102809	Os01g0764800	Similar to Nt-gh3 deduced protein. (Os01t0764800-01)	68784.7	K-GLYFLFIK-S	0000000000	161	168	500.796	2	-1.77559	0.000186711	3	Os01g0764800|AK102809GLYFLFIK0000000000
AB110205	Os01g0767000	Similar to Nuclear matrix constituent-like protein (Fragment). (Os01t0767000-01)	114113	R-AAQQSALAEAR-K	0000000000000	103	113	558.291	2	-4.96693	0.00604574	2	Os01g0767000|AB110205AAQQSALAEAR0000000000000
AB110205	Os01g0767000	Similar to Nuclear matrix constituent-like protein (Fragment). (Os01t0767000-01)	114113	R-LNQEQAIALER-R	0000000000000	341	351	642.847	2	-3.03717	0.022691	2	Os01g0767000|AB110205LNQEQAIALER0000000000000
AK101775	Os01g0769700	Similar to Resistance protein candidate (Fragment). (Os01t0769700-01), Similar to predicted protein. (Os01t0769700-02)	97292.6	K-AATNNFDESLLLGVGGFGK-V	000000000000000000000	538	556	955.486	2	-0.280713	6.69013e-05	2	Os01g0769700|AK101775AATNNFDESLLLGVGGFGK000000000000000000000
AK101775	Os01g0769700	Similar to Resistance protein candidate (Fragment). (Os01t0769700-01), Similar to predicted protein. (Os01t0769700-02)	97292.6	K-GSFGYLDPEYFR-R	00000000000000	707	718	725.829	2	-9.07425	0.00332039	2	Os01g0769700|AK101775GSFGYLDPEYFR00000000000000
Os01g0770700	Os01g0770700	Similar to Copper transporter 1. (Os01t0770700-00)	16949.4	K-NSEVLFTMWPGTR-G	000000003000000	42	54	777.373	2	-1.61425	1.54302e-06	2	Os01g0770700|Os01g0770700NSEVLFTMWPGTR000000003000000
Os01g0770700	Os01g0770700	Similar to Copper transporter 1. (Os01t0770700-00)	16949.4	R-RAPAAGGLAR-A	000000000000	90	99	470.277	2	-0.553804	0.000166051	2	Os01g0770700|Os01g0770700RAPAAGGLAR000000000000
AK106478	Os01g0771100	Mitochondrial glycoprotein family protein. (Os01t0771100-01)	26225.3	K-SVGTLISEPK-S	000000000000	232	241	515.797	2	8.77507	0.0339536	1	Os01g0771100|AK106478SVGTLISEPK000000000000
AK066300	Os01g0771900	Similar to Exo-beta-glucanase. (Os01t0771900-01)	72817.1	R-IGEATALEVR-A	000000000000	150	159	529.796	2	-0.22984	2.59088e-06	5	Os01g0771900|AK066300IGEATALEVR000000000000
AK066300	Os01g0771900	Similar to Exo-beta-glucanase. (Os01t0771900-01)	72817.1	R-GFVISDWLGIDR-I	00000000000000	303	314	689.367	2	8.11588	0.000118434	5	Os01g0771900|AK066300GFVISDWLGIDR00000000000000
AK066300	Os01g0771900	Similar to Exo-beta-glucanase. (Os01t0771900-01)	72817.1	K-IGQMTQIER-G	00003000000	52	60	546.278	2	-3.26612	0.000243303	5	Os01g0771900|AK066300IGQMTQIER00003000000
AK066300	Os01g0771900	Similar to Exo-beta-glucanase. (Os01t0771900-01)	72817.1	K-STVADSTHVVYSENPDESFMK-N	00000000000000000000300	475	495	787.016	3	-2.63063	0.00369032	5	Os01g0771900|AK066300STVADSTHVVYSENPDESFMK00000000000000000000300
AK066300	Os01g0771900	Similar to Exo-beta-glucanase. (Os01t0771900-01)	72817.1	K-IGQMTQIER-G	00000000000	52	60	538.281	2	-1.57244	0.025808	5	Os01g0771900|AK066300IGQMTQIER00000000000
AK120871	Os01g0772800	Similar to Signal recognition particle 54 kDa protein 2 (SRP54). (Os01t0772800-01)	55145.1	M-VLAQLGGSISR-A	0000000000000	2	12	550.826	2	3.02536	0.0267367	1	Os01g0772800|AK120871VLAQLGGSISR0000000000000
AK120210	Os01g0775200	Protein of unknown function DUF593 family protein. (Os01t0775200-01), Protein of unknown function DUF593 family protein. (Os01t0775200-02), Protein of unknown function DUF593 family protein. (Os01t0775200-03)	100989	R-NASGLESLEGSTVSEMEGESATER-L	00000000000000000000000000	590	613	494.829	5	10.4276	0.0375038	1	Os01g0775200|AK120210NASGLESLEGSTVSEMEGESATER00000000000000000000000000
AK122081	Os01g0775600	CT11-RanBPM domain containing protein. (Os01t0775600-01)	24924.7	R-VIQQATVVR-Q	00000000000	185	193	507.308	2	-0.657071	0.0247499	1	Os01g0775600|AK122081VIQQATVVR00000000000
AK071643	Os01g0776600	Similar to Purple acid phosphatase (EC 3.1.3.2). (Os01t0776600-01), Similar to predicted protein. (Os01t0776600-02), Similar to predicted protein. (Os01t0776600-03)	53407.7	K-YYYAVGIGQTVR-K	00000000000000	131	142	695.361	2	-1.67943	2.1994e-05	1	Os01g0776600|AK071643YYYAVGIGQTVR00000000000000
AK059870	Os01g0781000	Vacuolar protein sorting-associated, VPS28 family protein. (Os01t0781000-01), Vacuolar protein sorting-associated, VPS28 family protein. (Os01t0781000-02)	23181.9	K-MGAGDELTEQQAR-Q	030000000000000	179	191	711.32	2	-0.193731	0.0459558	1	Os01g0781000|AK059870MGAGDELTEQQAR030000000000000
AK072280	Os01g0783500	Rossmann-like alpha/beta/alpha sandwich fold domain containing protein. (Os01t0783500-01)	27836.7	K-AEDLAQPLVDAQIPFK-I	000000000000000000	146	161	877.969	2	-0.356096	7.36972e-07	4	Os01g0783500|AK072280AEDLAQPLVDAQIPFK000000000000000000
AK072280	Os01g0783500	Rossmann-like alpha/beta/alpha sandwich fold domain containing protein. (Os01t0783500-01)	27836.7	R-LAAAQAASAAAIHPTSPR-Y	00000000000000000000	28	45	568.644	3	-0.661808	0.000300743	4	Os01g0783500|AK072280LAAAQAASAAAIHPTSPR00000000000000000000
AK072280	Os01g0783500	Rossmann-like alpha/beta/alpha sandwich fold domain containing protein. (Os01t0783500-01)	27836.7	R-LGLSAMIMGSR-G	0000003030000	181	191	584.296	2	-1.81359	0.00840992	4	Os01g0783500|AK072280LGLSAMIMGSR0000003030000
J053048C04	Os01g0783600	Similar to frataxin. (Os01t0783600-01)	9613.94	R-LGELGTYVVNK-Q	0000000000000	18	28	596.833	2	0.564532	1.76718e-06	1	Os01g0783600|J053048C04LGELGTYVVNK0000000000000
AK061058	Os01g0787600	Similar to Salicylic acid-binding protein 2. (Os01t0787600-01), Similar to Protein S. (Os01t0787600-02)	29160.9	K-LPTSMLFGPQIAQER-L	00000300000000000	148	162	852.44	2	-2.88418	1.04094e-06	3	Os01g0787600|AK061058LPTSMLFGPQIAQER00000300000000000
AK061058	Os01g0787600	Similar to Salicylic acid-binding protein 2. (Os01t0787600-01), Similar to Protein S. (Os01t0787600-02)	29160.9	R-VSSMFVEDLQK-Q	0000300000000	181	191	649.819	2	0.570044	1.42201e-06	3	Os01g0787600|AK061058VSSMFVEDLQK0000300000000
AK061058	Os01g0787600	Similar to Salicylic acid-binding protein 2. (Os01t0787600-01), Similar to Protein S. (Os01t0787600-02)	29160.9	R-VTAPDLGASGVDPRPLR-E	0000000000000000000	38	54	574.315	3	-1.66052	0.0374172	3	Os01g0787600|AK061058VTAPDLGASGVDPRPLR0000000000000000000
Os01g0791033	Os01g0791033	#N/A	29179.7	R-AMHAVIDR-Q	0030000000	81	88	464.734	2	-7.06078	0.00301476	2	Os01g0791033|Os01g0791033AMHAVIDR0030000000
Os01g0791033	Os01g0791033	#N/A	29179.7	R-DDFIEKDR-A	0000000000	136	143	519.248	2	-1.30801	0.00664549	2	Os01g0791033|Os01g0791033DDFIEKDR0000000000
Os01g0791600	Os01g0791600	0	41918.2	K-DTDILAAFR-V	00000000000	33	41	511.27	2	1.2747	0.000280875	3	Os01g0791600|Os01g0791600DTDILAAFR00000000000
Os01g0791600	Os01g0791600	0	41918.2	K-LTYYTPEYETK-D	0000000000000	22	32	704.337	2	-0.290638	0.00843047	3	Os01g0791600|Os01g0791600LTYYTPEYETK0000000000000
AK103329	Os01g0796400	NAD(P)-binding domain containing protein. (Os01t0796400-01), Similar to 3-hydroxybutyryl-CoA dehydrogenase. (Os01t0796400-02)	32909.2	R-GADTSEEVFTK-V	0000000000000	163	173	592.277	2	-0.272213	0.0011425	1	Os01g0796400|AK103329GADTSEEVFTK0000000000000
AK072822	Os01g0799900	Similar to Latex-abundant protein. (Os01t0799900-01)	46424.8	R-MTLFNIFGDDASPK-V	0300000000000000	253	266	786.376	2	1.92981	0.0476216	1	Os01g0799900|AK072822MTLFNIFGDDASPK0300000000000000
Os01g0800266	Os01g0800266	#N/A	40147.8	K-RPFAAIVGGSK-V	0000000000000	229	239	551.821	2	-1.75732	0.000709632	6	Os01g0800266|Os01g0800266RPFAAIVGGSK0000000000000
Os01g0800266	Os01g0800266	#N/A	40147.8	R-FYKEEEKNDPEFAKK-L	00000000000000000	193	207	634.646	3	-2.0593	0.00225596	6	Os01g0800266|Os01g0800266FYKEEEKNDPEFAKK00000000000000000
Os01g0800266	Os01g0800266	#N/A	40147.8	R-FYKEEEKNDPEFAK-K	0000000000000000	193	206	591.949	3	-0.439605	0.00303633	6	Os01g0800266|Os01g0800266FYKEEEKNDPEFAK0000000000000000
AK061770	Os01g0803200	Cysteine proteinase inhibitor-I (Oryzacystatin-I). (Os01t0803200-01), Similar to Cysteine protease inhibitor. (Os01t0803200-02)	15345.9	K-ELQEFKPVDASANA--	0000000000000000	127	140	759.875	2	0.0972554	4.80557e-05	6	Os01g0803200|AK061770ELQEFKPVDASANA0000000000000000
AK061770	Os01g0803200	Cysteine proteinase inhibitor-I (Oryzacystatin-I). (Os01t0803200-01), Similar to Cysteine protease inhibitor. (Os01t0803200-02)	15345.9	K-KANSLLEFEK-L	000000000000	75	84	589.826	2	1.96417	0.000300385	6	Os01g0803200|AK061770KANSLLEFEK000000000000
AK061770	Os01g0803200	Cysteine proteinase inhibitor-I (Oryzacystatin-I). (Os01t0803200-01), Similar to Cysteine protease inhibitor. (Os01t0803200-02)	15345.9	R-FAVTEHNK-K	0000000000	67	74	473.243	2	-0.237216	0.000348278	6	Os01g0803200|AK061770FAVTEHNK0000000000
AK061770	Os01g0803200	Cysteine proteinase inhibitor-I (Oryzacystatin-I). (Os01t0803200-01), Similar to Cysteine protease inhibitor. (Os01t0803200-02)	15345.9	K-ANSLLEFEK-L	00000000000	76	84	525.778	2	1.61071	0.000355718	6	Os01g0803200|AK061770ANSLLEFEK00000000000
AK061770	Os01g0803200	Cysteine proteinase inhibitor-I (Oryzacystatin-I). (Os01t0803200-01), Similar to Cysteine protease inhibitor. (Os01t0803200-02)	15345.9	R-FAVTEHNKK-A	00000000000	67	75	537.289	2	-2.28498	0.00158966	6	Os01g0803200|AK061770FAVTEHNKK00000000000
AK103408	Os01g0805800	DNA-directed RNA polymerase, RPB5 subunit domain containing protein. (Os01t0805800-01)	24890.3	K-IIRPSETAGR-Y	000000000000	193	202	550.314	2	-0.493359	0.0113434	3	Os01g0805800|AK103408IIRPSETAGR000000000000
AK103408	Os01g0805800	DNA-directed RNA polymerase, RPB5 subunit domain containing protein. (Os01t0805800-01)	24890.3	R-IQITDPIAR-Y	00000000000	173	181	513.8	2	-2.05999	0.0118033	3	Os01g0805800|AK103408IQITDPIAR00000000000
AK103408	Os01g0805800	DNA-directed RNA polymerase, RPB5 subunit domain containing protein. (Os01t0805800-01)	24890.3	R-AVLVLQQNLTPFAR-S	0000000000000000	102	115	785.458	2	-1.36433	0.0160477	3	Os01g0805800|AK103408AVLVLQQNLTPFAR0000000000000000
L19598	Os01g0805900	Tubulin beta-2 chain (Beta-2 tubulin). (Os01t0805900-01)	51109.2	R-VSEQFTAMFR-R	000000003000	381	390	616.293	2	0.773529	8.98519e-08	11	Os01g0805900|L19598VSEQFTAMFR000000003000
L19598	Os01g0805900	Tubulin beta-2 chain (Beta-2 tubulin). (Os01t0805900-01)	51109.2	K-EVDEQMINVQNK-N	00000030000000	325	336	731.845	2	-1.30517	1.16301e-06	11	Os01g0805900|L19598EVDEQMINVQNK00000030000000
L19598	Os01g0805900	Tubulin beta-2 chain (Beta-2 tubulin). (Os01t0805900-01)	51109.2	R-VSEQFTAMFR-R	000000000000	381	390	608.295	2	-0.579351	1.7037e-05	11	Os01g0805900|L19598VSEQFTAMFR000000000000
L19598	Os01g0805900	Tubulin beta-2 chain (Beta-2 tubulin). (Os01t0805900-01)	51109.2	K-LAVNLIPFPR-L	000000000000	253	262	570.348	2	-4.1664	4.52643e-05	11	Os01g0805900|L19598LAVNLIPFPR000000000000
L19598	Os01g0805900	Tubulin beta-2 chain (Beta-2 tubulin). (Os01t0805900-01)	51109.2	R-LHFFMVGFAPLTSR-G	0000030000000000	263	276	819.926	2	-0.517094	0.00062025	11	Os01g0805900|L19598LHFFMVGFAPLTSR0000030000000000
L19598	Os01g0805900	Tubulin beta-2 chain (Beta-2 tubulin). (Os01t0805900-01)	51109.2	K-EVDEQMINVQNK-N	00000000000000	325	336	723.845	2	-4.14843	0.00114896	11	Os01g0805900|L19598EVDEQMINVQNK00000000000000
L19598	Os01g0805900	Tubulin beta-2 chain (Beta-2 tubulin). (Os01t0805900-01)	51109.2	R-AVLMDLEPGTMDSVR-T	00003000000300000	63	77	833.395	2	-0.0569269	0.00489695	11	Os01g0805900|L19598AVLMDLEPGTMDSVR00003000000300000
L19598	Os01g0805900	Tubulin beta-2 chain (Beta-2 tubulin). (Os01t0805900-01)	51109.2	K-NSSYFVEWIPNNVK-S	0000000000000000	337	350	848.919	2	-1.21481	0.00505267	11	Os01g0805900|L19598NSSYFVEWIPNNVK0000000000000000
L19598	Os01g0805900	Tubulin beta-2 chain (Beta-2 tubulin). (Os01t0805900-01)	51109.2	R-AVLMDLEPGTMDSVR-T	00000000000300000	63	77	825.394	2	-3.49527	0.00514168	11	Os01g0805900|L19598AVLMDLEPGTMDSVR00000000000300000
L19598	Os01g0805900	Tubulin beta-2 chain (Beta-2 tubulin). (Os01t0805900-01)	51109.2	R-YLTASAMFR-G	00000003000	310	318	538.265	2	-1.45752	0.0136517	11	Os01g0805900|L19598YLTASAMFR00000003000
L19598	Os01g0805900	Tubulin beta-2 chain (Beta-2 tubulin). (Os01t0805900-01)	51109.2	K-IREEYPDR-M	0000000000	155	162	539.268	2	-3.30572	0.0271143	11	Os01g0805900|L19598IREEYPDR0000000000
AK069158	Os01g0808100	Similar to Transcription factor HBP-1b(c1) (Fragment). (Os01t0808100-01)	14486.4	R-ALLAISDYFSR-L	0000000000000	109	119	628.338	2	0.71185	0.0124383	1	Os01g0808100|AK069158ALLAISDYFSR0000000000000
AF231026	Os01g0810300	Similar to Calmodulin-like protein. (Os01t0810300-01)	21106.3	R-EAFSLFDK-D	0000000000	15	22	478.74	2	1.12559	0.00619489	1	Os01g0810300|AF231026EAFSLFDK0000000000
AK103541	Os01g0811100	Proteasome subunit alpha type 3 (EC 3.4.25.1) (20S proteasome alpha subunit G) (20S proteasome subunit alpha-7). (Os01t0811100-01), Proteasome subunit alpha type 3 (EC 3.4.25.1) (20S proteasome alpha subunit G) (20S proteasome subunit alpha-7). (Os01t0811100-02)	27576	K-VAAQAALEEMDAD--	000000000030000	237	249	675.299	2	1.26644	1.92955e-07	10	Os01g0811100|AK103541VAAQAALEEMDAD000000000030000
AK103541	Os01g0811100	Proteasome subunit alpha type 3 (EC 3.4.25.1) (20S proteasome alpha subunit G) (20S proteasome subunit alpha-7). (Os01t0811100-01), Proteasome subunit alpha type 3 (EC 3.4.25.1) (20S proteasome alpha subunit G) (20S proteasome subunit alpha-7). (Os01t0811100-02)	27576	K-VAAQAALEEMDAD--	000000000000000	237	249	667.302	2	1.40055	2.63635e-05	10	Os01g0811100|AK103541VAAQAALEEMDAD000000000000000
AK103541	Os01g0811100	Proteasome subunit alpha type 3 (EC 3.4.25.1) (20S proteasome alpha subunit G) (20S proteasome subunit alpha-7). (Os01t0811100-01), Proteasome subunit alpha type 3 (EC 3.4.25.1) (20S proteasome alpha subunit G) (20S proteasome subunit alpha-7). (Os01t0811100-02)	27576	K-AVDNSGTVVGIK-C	00000000000000	30	41	580.319	2	-1.13361	2.82847e-05	10	Os01g0811100|AK103541AVDNSGTVVGIK00000000000000
AK103541	Os01g0811100	Proteasome subunit alpha type 3 (EC 3.4.25.1) (20S proteasome alpha subunit G) (20S proteasome subunit alpha-7). (Os01t0811100-01), Proteasome subunit alpha type 3 (EC 3.4.25.1) (20S proteasome alpha subunit G) (20S proteasome subunit alpha-7). (Os01t0811100-02)	27576	R-VFQVEYATK-A	00000000000	21	29	542.79	2	5.02852	0.000134744	10	Os01g0811100|AK103541VFQVEYATK00000000000
AK103541	Os01g0811100	Proteasome subunit alpha type 3 (EC 3.4.25.1) (20S proteasome alpha subunit G) (20S proteasome subunit alpha-7). (Os01t0811100-01), Proteasome subunit alpha type 3 (EC 3.4.25.1) (20S proteasome alpha subunit G) (20S proteasome subunit alpha-7). (Os01t0811100-02)	27576	K-VPADLLEQAK-V	000000000000	227	236	542.308	2	3.47404	0.000415217	10	Os01g0811100|AK103541VPADLLEQAK000000000000
AK103541	Os01g0811100	Proteasome subunit alpha type 3 (EC 3.4.25.1) (20S proteasome alpha subunit G) (20S proteasome subunit alpha-7). (Os01t0811100-01), Proteasome subunit alpha type 3 (EC 3.4.25.1) (20S proteasome alpha subunit G) (20S proteasome subunit alpha-7). (Os01t0811100-02)	27576	K-IIYGVHDEAKDK-A	00000000000000	196	207	694.364	2	-0.778001	0.0017966	10	Os01g0811100|AK103541IIYGVHDEAKDK00000000000000
AK103541	Os01g0811100	Proteasome subunit alpha type 3 (EC 3.4.25.1) (20S proteasome alpha subunit G) (20S proteasome subunit alpha-7). (Os01t0811100-01), Proteasome subunit alpha type 3 (EC 3.4.25.1) (20S proteasome alpha subunit G) (20S proteasome subunit alpha-7). (Os01t0811100-02)	27576	K-IIYGVHDEAK-D	000000000000	196	205	572.803	2	-0.556803	0.00411312	10	Os01g0811100|AK103541IIYGVHDEAK000000000000
AK103541	Os01g0811100	Proteasome subunit alpha type 3 (EC 3.4.25.1) (20S proteasome alpha subunit G) (20S proteasome subunit alpha-7). (Os01t0811100-01), Proteasome subunit alpha type 3 (EC 3.4.25.1) (20S proteasome alpha subunit G) (20S proteasome subunit alpha-7). (Os01t0811100-02)	27576	R-DGPQLYMIEPSGVSYK-Y	000000030000000000	144	159	900.427	2	-3.00299	0.00653616	10	Os01g0811100|AK103541DGPQLYMIEPSGVSYK000000030000000000
AK103541	Os01g0811100	Proteasome subunit alpha type 3 (EC 3.4.25.1) (20S proteasome alpha subunit G) (20S proteasome subunit alpha-7). (Os01t0811100-01), Proteasome subunit alpha type 3 (EC 3.4.25.1) (20S proteasome alpha subunit G) (20S proteasome subunit alpha-7). (Os01t0811100-02)	27576	K-VYGEPISVK-E	00000000000	102	110	496.276	2	-1.75051	0.0294719	10	Os01g0811100|AK103541VYGEPISVK00000000000
AK062929	Os01g0812800	Ribosomal protein L30e domain containing protein. (Os01t0812800-01)	12673.6	K-SEIEYYAMLGK-V	0000000030000	58	68	660.31	2	-4.09561	2.41283e-07	1	Os01g0812800|AK062929SEIEYYAMLGK0000000030000
AK121582	Os01g0812900	Conserved hypothetical protein. (Os01t0812900-01)	35172.1	R-LIAVGNDIAADAVGAGR-D	0000000000000000000	327	343	791.931	2	-0.195475	2.85991e-08	5	Os01g0812900|AK121582LIAVGNDIAADAVGAGR0000000000000000000
AK121582	Os01g0812900	Conserved hypothetical protein. (Os01t0812900-01)	35172.1	K-SDAPAASATAEEEKER-L	000000000000000000	311	326	831.383	2	-1.1527	1.06679e-06	5	Os01g0812900|AK121582SDAPAASATAEEEKER000000000000000000
AK121582	Os01g0812900	Conserved hypothetical protein. (Os01t0812900-01)	35172.1	R-VAADPQFPFK-V	000000000000	103	112	560.294	2	-1.55175	0.0019466	5	Os01g0812900|AK121582VAADPQFPFK000000000000
AK121582	Os01g0812900	Conserved hypothetical protein. (Os01t0812900-01)	35172.1	R-MDPAFETPNK-A	030000000000	229	238	583.261	2	-3.49753	0.00220492	5	Os01g0812900|AK121582MDPAFETPNK030000000000
AK065370	Os01g0813400	Similar to ADP-ribosylation factor 1. (Os01t0813400-01)	20738.8	K-NISFTVWDVGGQDK-I	0000000000000000	60	73	783.384	2	1.1544	2.10923e-07	9	Os01g0813400|AK065370NISFTVWDVGGQDK0000000000000000
AK065370	Os01g0813400	Similar to ADP-ribosylation factor 1. (Os01t0813400-01)	20738.8	R-ILMVGLDAAGK-T	0003000000000	20	30	552.311	2	2.04855	5.14217e-07	9	Os01g0813400|AK065370ILMVGLDAAGK0003000000000
AK065370	Os01g0813400	Similar to ADP-ribosylation factor 1. (Os01t0813400-01)	20738.8	K-QDLPNAMNAAEITDK-L	00000003000000000	128	142	823.888	2	0.284278	1.18962e-06	9	Os01g0813400|AK065370QDLPNAMNAAEITDK00000003000000000
AK065370	Os01g0813400	Similar to ADP-ribosylation factor 1. (Os01t0813400-01)	20738.8	K-QDLPNAMNAAEITDK-L	20000003000000000	128	142	815.374	2	-0.87949	1.63273e-05	9	Os01g0813400|AK065370QDLPNAMNAAEITDK20000003000000000
AK065370	Os01g0813400	Similar to ADP-ribosylation factor 1. (Os01t0813400-01)	20738.8	R-ILMVGLDAAGK-T	0000000000000	20	30	544.313	2	0.8848	0.000192421	9	Os01g0813400|AK065370ILMVGLDAAGK0000000000000
AK065370	Os01g0813400	Similar to ADP-ribosylation factor 1. (Os01t0813400-01)	20738.8	K-QDLPNAMNAAEITDKLGLHSLR-Q	000000030000000000000000	128	149	606.564	4	0.526275	0.0015612	9	Os01g0813400|AK065370QDLPNAMNAAEITDKLGLHSLR000000030000000000000000
AK065370	Os01g0813400	Similar to ADP-ribosylation factor 1. (Os01t0813400-01)	20738.8	R-DAVLLVFANK-Q	000000000000	118	127	545.318	2	-2.08484	0.00492336	9	Os01g0813400|AK065370DAVLLVFANK000000000000
AK065370	Os01g0813400	Similar to ADP-ribosylation factor 1. (Os01t0813400-01)	20738.8	R-MLNEDELR-D	0300000000	110	117	518.24	2	-3.79587	0.0127199	9	Os01g0813400|AK065370MLNEDELR0300000000
AK073107	Os01g0814200	Similar to Type I inositol-1,4,5-trisphosphate 5-phosphatase CVP2 (EC 3.1.3.56) (Cotyledon vascular pattern 2 protein). (Os01t0814200-01), Hypothetical conserved gene. (Os01t0814200-02)	6810.37	M-AFTGEEKMKGCRPKLFGAK-E	100000000000000000000	2	20	737.708	3	-13.6724	0.00858002	1	Os01g0814200|AK073107AFTGEEKMKGCRPKLFGAK100000000000000000000
AK101927	Os01g0815800	Similar to 60S ribosomal protein L24-A (L30A) (RP29) (YL21). (Os01t0815800-01), Similar to BRI1-KD interacting protein 123 (Fragment). (Os01t0815800-02)	18584.4	R-SIVGATLEVIQK-K	00000000000000	84	95	629.373	2	-2.33668	1.21656e-08	2	Os01g0815800|AK101927SIVGATLEVIQK00000000000000
AK101927	Os01g0815800	Similar to 60S ribosomal protein L24-A (L30A) (RP29) (YL21). (Os01t0815800-01), Similar to BRI1-KD interacting protein 123 (Fragment). (Os01t0815800-02)	18584.4	K-LTWTAMYR-K	0000003000	51	58	529.26	2	-0.502576	0.0306388	2	Os01g0815800|AK101927LTWTAMYR0000003000
AK065059	Os01g0817700	Similar to 2,3-bisphosphoglycerate-independent phosphoglycerate mutase (EC 5.4.2.1) (Phosphoglyceromutase) (BPG-independent PGAM) (PGAM-I). (Os01t0817700-01), Similar to 2,3-bisphosphoglycerate-independent phosphoglycerate mutase (EC 5.4.2.1) (Phosphoglyceromutase) (BPG-independent PGAM) (PGAM-I). (Os01t0817700-02)	61036.1	K-LVDLALASGK-I	000000000000	100	109	493.797	2	-0.557795	1.57562e-06	13	Os01g0817700|AK065059LVDLALASGK000000000000
AK065059	Os01g0817700	Similar to 2,3-bisphosphoglycerate-independent phosphoglycerate mutase (EC 5.4.2.1) (Phosphoglyceromutase) (BPG-independent PGAM) (PGAM-I). (Os01t0817700-01), Similar to 2,3-bisphosphoglycerate-independent phosphoglycerate mutase (EC 5.4.2.1) (Phosphoglyceromutase) (BPG-independent PGAM) (PGAM-I). (Os01t0817700-02)	61036.1	K-AHGTAVGLPSEDDMGNSEVGHNALGAGR-I	000000000000003000000000000000	65	92	912.419	3	-0.953917	2.1971e-06	13	Os01g0817700|AK065059AHGTAVGLPSEDDMGNSEVGHNALGAGR000000000000003000000000000000
AK065059	Os01g0817700	Similar to 2,3-bisphosphoglycerate-independent phosphoglycerate mutase (EC 5.4.2.1) (Phosphoglyceromutase) (BPG-independent PGAM) (PGAM-I). (Os01t0817700-01), Similar to 2,3-bisphosphoglycerate-independent phosphoglycerate mutase (EC 5.4.2.1) (Phosphoglyceromutase) (BPG-independent PGAM) (PGAM-I). (Os01t0817700-02)	61036.1	R-YAGMLQYDGELK-L	00003000000000	315	326	702.334	2	6.45703	5.30061e-06	13	Os01g0817700|AK065059YAGMLQYDGELK00003000000000
AK065059	Os01g0817700	Similar to 2,3-bisphosphoglycerate-independent phosphoglycerate mutase (EC 5.4.2.1) (Phosphoglyceromutase) (BPG-independent PGAM) (PGAM-I). (Os01t0817700-01), Similar to 2,3-bisphosphoglycerate-independent phosphoglycerate mutase (EC 5.4.2.1) (Phosphoglyceromutase) (BPG-independent PGAM) (PGAM-I). (Os01t0817700-02)	61036.1	K-ALEYADFDKFDR-V	00000000000000	296	307	745.357	2	7.82191	7.45965e-05	13	Os01g0817700|AK065059ALEYADFDKFDR00000000000000
AK065059	Os01g0817700	Similar to 2,3-bisphosphoglycerate-independent phosphoglycerate mutase (EC 5.4.2.1) (Phosphoglyceromutase) (BPG-independent PGAM) (PGAM-I). (Os01t0817700-01), Similar to 2,3-bisphosphoglycerate-independent phosphoglycerate mutase (EC 5.4.2.1) (Phosphoglyceromutase) (BPG-independent PGAM) (PGAM-I). (Os01t0817700-02)	61036.1	R-LDQVQLLLK-G	00000000000	143	151	535.334	2	-0.814779	8.50738e-05	13	Os01g0817700|AK065059LDQVQLLLK00000000000
AK065059	Os01g0817700	Similar to 2,3-bisphosphoglycerate-independent phosphoglycerate mutase (EC 5.4.2.1) (Phosphoglyceromutase) (BPG-independent PGAM) (PGAM-I). (Os01t0817700-01), Similar to 2,3-bisphosphoglycerate-independent phosphoglycerate mutase (EC 5.4.2.1) (Phosphoglyceromutase) (BPG-independent PGAM) (PGAM-I). (Os01t0817700-02)	61036.1	K-FQNAVEAVK-T	00000000000	237	245	503.271	2	-1.74011	9.00526e-05	13	Os01g0817700|AK065059FQNAVEAVK00000000000
AK065059	Os01g0817700	Similar to 2,3-bisphosphoglycerate-independent phosphoglycerate mutase (EC 5.4.2.1) (Phosphoglyceromutase) (BPG-independent PGAM) (PGAM-I). (Os01t0817700-01), Similar to 2,3-bisphosphoglycerate-independent phosphoglycerate mutase (EC 5.4.2.1) (Phosphoglyceromutase) (BPG-independent PGAM) (PGAM-I). (Os01t0817700-02)	61036.1	R-DAILSGKFDQVR-V	00000000000000	412	423	674.864	2	-1.06011	0.000166901	13	Os01g0817700|AK065059DAILSGKFDQVR00000000000000
AK065059	Os01g0817700	Similar to 2,3-bisphosphoglycerate-independent phosphoglycerate mutase (EC 5.4.2.1) (Phosphoglyceromutase) (BPG-independent PGAM) (PGAM-I). (Os01t0817700-01), Similar to 2,3-bisphosphoglycerate-independent phosphoglycerate mutase (EC 5.4.2.1) (Phosphoglyceromutase) (BPG-independent PGAM) (PGAM-I). (Os01t0817700-02)	61036.1	K-ASDQYLPPFVIVDESGK-S	0000000000000000000	253	269	932.969	2	-0.748412	0.00168242	13	Os01g0817700|AK065059ASDQYLPPFVIVDESGK0000000000000000000
AK065059	Os01g0817700	Similar to 2,3-bisphosphoglycerate-independent phosphoglycerate mutase (EC 5.4.2.1) (Phosphoglyceromutase) (BPG-independent PGAM) (PGAM-I). (Os01t0817700-01), Similar to 2,3-bisphosphoglycerate-independent phosphoglycerate mutase (EC 5.4.2.1) (Phosphoglyceromutase) (BPG-independent PGAM) (PGAM-I). (Os01t0817700-02)	61036.1	M-ASSGFSWTLPDHPKLPK-G	1000000000000000000	2	18	637.33	3	-2.31695	0.00215475	13	Os01g0817700|AK065059ASSGFSWTLPDHPKLPK1000000000000000000
AK065059	Os01g0817700	Similar to 2,3-bisphosphoglycerate-independent phosphoglycerate mutase (EC 5.4.2.1) (Phosphoglyceromutase) (BPG-independent PGAM) (PGAM-I). (Os01t0817700-01), Similar to 2,3-bisphosphoglycerate-independent phosphoglycerate mutase (EC 5.4.2.1) (Phosphoglyceromutase) (BPG-independent PGAM) (PGAM-I). (Os01t0817700-02)	61036.1	K-AHGTAVGLPSEDDMGNSEVGHNALGAGR-I	000000000000000000000000000000	65	92	907.087	3	-0.453697	0.00454106	13	Os01g0817700|AK065059AHGTAVGLPSEDDMGNSEVGHNALGAGR000000000000000000000000000000
Os01g0819200	Os01g0819200	Similar to calcium lipid binding protein-like. (Os01t0819200-00)	50651.8	K-KPVGILLVK-V	00000000000	223	231	483.838	2	-2.57711	0.00279942	1	Os01g0819200|Os01g0819200KPVGILLVK00000000000
AK060539	Os01g0821700	Similar to Chitin-binding lectin 1 precursor (PL-I). (Os01t0821700-01)	35642.6	K-DLSVIATEVGEEGQEYLK-L	00000000000000000000	161	178	990.493	2	-1.17347	2.40524e-05	2	Os01g0821700|AK060539DLSVIATEVGEEGQEYLK00000000000000000000
AK060539	Os01g0821700	Similar to Chitin-binding lectin 1 precursor (PL-I). (Os01t0821700-01)	35642.6	K-GQAAIASVIFFR-E	00000000000000	270	281	640.365	2	4.76946	0.00999506	2	Os01g0821700|AK060539GQAAIASVIFFR00000000000000
AK060539	Os01g0821700	Similar to Chitin-binding lectin 1 precursor (PL-I). (Os01t0821700-01)	35642.6	K-LAAQNSPDSIKDIIETFNSLGK-L	000000000000000000000000	179	200	787.746	3	-2.78879	0.0273185	2	Os01g0821700|AK060539LAAQNSPDSIKDIIETFNSLGK000000000000000000000000
AK119168	Os01g0821800	Nucleic acid-binding, OB-fold-like domain containing protein. (Os01t0821800-01), Similar to methionyl-tRNA synthetase. (Os01t0821800-02)	44283.8	M-AAAAADFAASKR-A	10000000000000	2	13	596.309	2	-0.194202	4.10492e-08	2	Os01g0821800|AK119168AAAAADFAASKR10000000000000
AK119168	Os01g0821800	Nucleic acid-binding, OB-fold-like domain containing protein. (Os01t0821800-01), Similar to methionyl-tRNA synthetase. (Os01t0821800-02)	44283.8	K-SAGKPNEGVADKAPQK-T	000000000000000000	224	239	532.947	3	-4.66581	0.00169386	2	Os01g0821800|AK119168SAGKPNEGVADKAPQK000000000000000000
AK120044	Os01g0822900	Similar to Lipid transfer protein. (Os01t0822900-01), Similar to Lipid transfer protein. (Os01t0822900-02), Similar to Lipid transfer protein. (Os01t0822900-03), Non-protein coding transcript. (Os01t0822900-04)	12723.5	K-NVANGASGGPYITR-A	0000000000000000	81	94	688.847	2	-3.80515	1.09655e-07	7	Os01g0822900|AK120044NVANGASGGPYITR0000000000000000
AK120044	Os01g0822900	Similar to Lipid transfer protein. (Os01t0822900-01), Similar to Lipid transfer protein. (Os01t0822900-02), Similar to Lipid transfer protein. (Os01t0822900-03), Non-protein coding transcript. (Os01t0822900-04)	12723.5	K-ISTSVNCNAIN--	0000000000000	110	120	603.793	2	0.706017	0.00412219	7	Os01g0822900|AK120044ISTSVNCNAIN0000000000000
AK120044	Os01g0822900	Similar to Lipid transfer protein. (Os01t0822900-01), Similar to Lipid transfer protein. (Os01t0822900-02), Similar to Lipid transfer protein. (Os01t0822900-03), Non-protein coding transcript. (Os01t0822900-04)	12723.5	K-CNVSLPYK-I	0000000000	102	109	497.755	2	-0.0631563	0.00715876	7	Os01g0822900|AK120044CNVSLPYK0000000000
AK070463	Os01g0823100	Alpha-expansin OsEXPA2. (Os01t0823100-01)	27295.9	R-AGIVPVSYR-R	00000000000	142	150	481.28	2	5.46044	0.026068	1	Os01g0823100|AK070463AGIVPVSYR00000000000
D38011	Os01g0823300	Similar to Ribosomal protein S26. (Os01t0823300-00)	15479.1	R-NIVEQAAIR-D	00000000000	43	51	507.291	2	-0.0639388	3.23868e-05	2	Os01g0823300|D38011NIVEQAAIR00000000000
D38011	Os01g0823300	Similar to Ribosomal protein S26. (Os01t0823300-00)	15479.1	R-DVQEACVHDGYVLPK-L	00000000000000000	52	66	872.426	2	4.27909	0.0117794	2	Os01g0823300|D38011DVQEACVHDGYVLPK00000000000000000
AK101730	Os01g0829800	Similar to Malate dehydrogenase precursor (EC 1.1.1.37). (Os01t0829800-01), Similar to Malate dehydrogenase precursor (EC 1.1.1.37). (Os01t0829800-02)	42116.3	K-VAVLGAAGGIGQPLGLLIK-M	000000000000000000000	78	96	874.044	2	-1.86732	1.08324e-08	12	Os01g0829800|AK101730VAVLGAAGGIGQPLGLLIK000000000000000000000
AK101730	Os01g0829800	Similar to Malate dehydrogenase precursor (EC 1.1.1.37). (Os01t0829800-01), Similar to Malate dehydrogenase precursor (EC 1.1.1.37). (Os01t0829800-02)	42116.3	K-LFGVTTLDVVR-A	0000000000000	217	227	610.354	2	-2.50424	1.598e-07	12	Os01g0829800|AK101730LFGVTTLDVVR0000000000000
AK101730	Os01g0829800	Similar to Malate dehydrogenase precursor (EC 1.1.1.37). (Os01t0829800-01), Similar to Malate dehydrogenase precursor (EC 1.1.1.37). (Os01t0829800-02)	42116.3	K-KLFGVTTLDVVR-A	00000000000000	216	227	674.401	2	-3.78882	2.20706e-06	12	Os01g0829800|AK101730KLFGVTTLDVVR00000000000000
AK101730	Os01g0829800	Similar to Malate dehydrogenase precursor (EC 1.1.1.37). (Os01t0829800-01), Similar to Malate dehydrogenase precursor (EC 1.1.1.37). (Os01t0829800-02)	42116.3	K-AGAGSATLSMAYAAAR-F	000000000030000000	293	308	742.862	2	-0.285668	5.57463e-06	12	Os01g0829800|AK101730AGAGSATLSMAYAAAR000000000030000000
AK101730	Os01g0829800	Similar to Malate dehydrogenase precursor (EC 1.1.1.37). (Os01t0829800-01), Similar to Malate dehydrogenase precursor (EC 1.1.1.37). (Os01t0829800-02)	42116.3	R-IQNAGTEVVEAK-A	00000000000000	281	292	629.834	2	-1.64542	0.000372018	12	Os01g0829800|AK101730IQNAGTEVVEAK00000000000000
AK101730	Os01g0829800	Similar to Malate dehydrogenase precursor (EC 1.1.1.37). (Os01t0829800-01), Similar to Malate dehydrogenase precursor (EC 1.1.1.37). (Os01t0829800-02)	42116.3	R-DDLFNINASIVK-T	00000000000000	162	173	674.859	2	-0.597011	0.00205286	12	Os01g0829800|AK101730DDLFNINASIVK00000000000000
AK121629	Os01g0833200	Conserved hypothetical protein. (Os01t0833200-01)	20788.5	R-AVEATPESFAPFGQVVAAYGGK-R	000000000000000000000000	13	34	1098.55	2	1.01768	0.00890357	1	Os01g0833200|AK121629AVEATPESFAPFGQVVAAYGGK000000000000000000000000
Z67962	Os01g0833700	Clathrin adaptor, mu subunit, C-terminal domain containing protein. (Os01t0833700-01)	57447.6	K-QSNILEDLDTLR-L	00000000000000	73	84	708.87	2	0.230321	8.97731e-05	2	Os01g0833700|Z67962QSNILEDLDTLR00000000000000
Z67962	Os01g0833700	Clathrin adaptor, mu subunit, C-terminal domain containing protein. (Os01t0833700-01)	57447.6	M-VVLAASIISK-S	000000000000	2	11	500.828	2	7.82726	0.00103093	2	Os01g0833700|Z67962VVLAASIISK000000000000
AK058829	Os01g0834500	Similar to 40S ribosomal protein S23 (S12). (Os01t0834500-01)	15792.7	K-VSGVSLLALFK-E	0000000000000	124	134	567.35	2	0.470654	1.40636e-07	2	Os01g0834500|AK058829VSGVSLLALFK0000000000000
AK058829	Os01g0834500	Similar to 40S ribosomal protein S23 (S12). (Os01t0834500-01)	15792.7	K-GHAVGDIPGVR-F	0000000000000	108	118	539.292	2	-3.94226	0.00641303	2	Os01g0834500|AK058829GHAVGDIPGVR0000000000000
J065188E06	Os01g0835900	Histone-fold domain containing protein. (Os01t0835900-00)	11402.4	R-DNIQGITKPAIR-R	00000000000000	25	36	663.38	2	-0.623882	1.48346e-06	20	Os01g0835900|J065188E06DNIQGITKPAIR00000000000000
J065188E06	Os01g0835900	Histone-fold domain containing protein. (Os01t0835900-00)	11402.4	R-ISGLIYEETR-G	000000000000	47	56	590.814	2	-0.335405	8.21266e-06	20	Os01g0835900|J065188E06ISGLIYEETR000000000000
J065188E06	Os01g0835900	Histone-fold domain containing protein. (Os01t0835900-00)	11402.4	R-KTVTAMDVVYALK-R	000000300000000	80	92	727.9	2	-0.0281243	3.39463e-05	20	Os01g0835900|J065188E06KTVTAMDVVYALK000000300000000
J065188E06	Os01g0835900	Histone-fold domain containing protein. (Os01t0835900-00)	11402.4	K-TVTAMDVVYALKR-Q	000003000000000	81	93	741.902	2	-0.801577	4.72095e-05	20	Os01g0835900|J065188E06TVTAMDVVYALKR000003000000000
J065188E06	Os01g0835900	Histone-fold domain containing protein. (Os01t0835900-00)	11402.4	K-TVTAMDVVYALK-R	00000000000000	81	92	655.853	2	-3.26325	0.000311631	20	Os01g0835900|J065188E06TVTAMDVVYALK00000000000000
J065188E06	Os01g0835900	Histone-fold domain containing protein. (Os01t0835900-00)	11402.4	R-DAVTYTEHAR-R	000000000000	69	78	581.776	2	-2.79263	0.000405505	20	Os01g0835900|J065188E06DAVTYTEHAR000000000000
J065188E06	Os01g0835900	Histone-fold domain containing protein. (Os01t0835900-00)	11402.4	K-IFLENVIR-D	0000000000	61	68	502.299	2	-3.0687	0.000423499	20	Os01g0835900|J065188E06IFLENVIR0000000000
J065188E06	Os01g0835900	Histone-fold domain containing protein. (Os01t0835900-00)	11402.4	K-VLRDNIQGITKPAIR-R	00000000000000000	22	36	565.341	3	0.134782	0.00071825	20	Os01g0835900|J065188E06VLRDNIQGITKPAIR00000000000000000
J065188E06	Os01g0835900	Histone-fold domain containing protein. (Os01t0835900-00)	11402.4	K-TVTAMDVVYALK-R	00000300000000	81	92	663.852	2	-0.861836	0.00109426	20	Os01g0835900|J065188E06TVTAMDVVYALK00000300000000
J065188E06	Os01g0835900	Histone-fold domain containing protein. (Os01t0835900-00)	11402.4	R-RKTVTAMDVVYALK-R	0000000300000000	79	92	537.636	3	0.326746	0.00253622	20	Os01g0835900|J065188E06RKTVTAMDVVYALK0000000300000000
J065188E06	Os01g0835900	Histone-fold domain containing protein. (Os01t0835900-00)	11402.4	R-ISGLIYEETRGVLK-I	0000000000000000	47	60	789.449	2	1.22524	0.00890811	20	Os01g0835900|J065188E06ISGLIYEETRGVLK0000000000000000
J065188E06	Os01g0835900	Histone-fold domain containing protein. (Os01t0835900-00)	11402.4	K-RISGLIYEETR-G	0000000000000	46	56	668.864	2	-1.13604	0.0114069	20	Os01g0835900|J065188E06RISGLIYEETR0000000000000
J065188E06	Os01g0835900	Histone-fold domain containing protein. (Os01t0835900-00)	11402.4	R-KTVTAMDVVYALKR-Q	0000003000000000	80	93	537.636	3	0.326746	0.0308452	20	Os01g0835900|J065188E06KTVTAMDVVYALKR0000003000000000
AK105439	Os01g0837500	Similar to Ruvbl1 protein. (Os01t0837500-01), Similar to DNA helicase, TBP-interacting protein. (Os01t0837500-02)	49922.3	R-ALESPLSPIVILATNR-G	000000000000000000	318	333	847.495	2	-1.36594	5.21473e-07	9	Os01g0837500|AK105439ALESPLSPIVILATNR000000000000000000
AK105439	Os01g0837500	Similar to Ruvbl1 protein. (Os01t0837500-01), Similar to DNA helicase, TBP-interacting protein. (Os01t0837500-02)	49922.3	K-SISHVIIGLK-T	000000000000	153	162	533.832	2	-4.19658	9.12828e-06	9	Os01g0837500|AK105439SISHVIIGLK000000000000
AK105439	Os01g0837500	Similar to Ruvbl1 protein. (Os01t0837500-01), Similar to DNA helicase, TBP-interacting protein. (Os01t0837500-02)	49922.3	R-EAAGLVVDMIR-Q	0000000003000	47	57	595.312	2	-5.70247	2.76948e-05	9	Os01g0837500|AK105439EAAGLVVDMIR0000000003000
AK105439	Os01g0837500	Similar to Ruvbl1 protein. (Os01t0837500-01), Similar to DNA helicase, TBP-interacting protein. (Os01t0837500-02)	49922.3	K-LDPTIYDALIK-E	0000000000000	172	182	631.354	2	-2.23369	0.000128456	9	Os01g0837500|AK105439LDPTIYDALIK0000000000000
AK105439	Os01g0837500	Similar to Ruvbl1 protein. (Os01t0837500-01), Similar to DNA helicase, TBP-interacting protein. (Os01t0837500-02)	49922.3	R-ALLLAGPPATGK-T	00000000000000	65	76	554.839	2	-1.46443	0.000242475	9	Os01g0837500|AK105439ALLLAGPPATGK00000000000000
AK105439	Os01g0837500	Similar to Ruvbl1 protein. (Os01t0837500-01), Similar to DNA helicase, TBP-interacting protein. (Os01t0837500-02)	49922.3	K-TALALGISQELGSK-V	0000000000000000	77	90	694.394	2	1.84641	0.00115193	9	Os01g0837500|AK105439TALALGISQELGSK0000000000000000
AK105439	Os01g0837500	Similar to Ruvbl1 protein. (Os01t0837500-01), Similar to DNA helicase, TBP-interacting protein. (Os01t0837500-02)	49922.3	K-TEVLMENFR-R	00000300000	109	117	577.777	2	-4.18031	0.0236724	9	Os01g0837500|AK105439TEVLMENFR00000300000
AK105439	Os01g0837500	Similar to Ruvbl1 protein. (Os01t0837500-01), Similar to DNA helicase, TBP-interacting protein. (Os01t0837500-02)	49922.3	R-TETYGPTEMIQILAIR-A	000000000300000000	362	377	926.484	2	4.5553	0.0263722	9	Os01g0837500|AK105439TETYGPTEMIQILAIR000000000300000000
J023112F02	Os01g0839500	Histone-fold domain containing protein. (Os01t0839500-00)	15356.5	K-AMSIMNSFINDIFEK-L	00300300000000000	73	87	896.421	2	3.25597	5.53278e-08	11	Os01g0839500|J023112F02AMSIMNSFINDIFEK00300300000000000
J023112F02	Os01g0839500	Histone-fold domain containing protein. (Os01t0839500-00)	15356.5	K-QVHPDIGISSK-A	2000000000000	62	72	582.307	2	0.717451	2.27433e-05	11	Os01g0839500|J023112F02QVHPDIGISSK2000000000000
J023112F02	Os01g0839500	Histone-fold domain containing protein. (Os01t0839500-00)	15356.5	R-LVLPGELAK-H	00000000000	115	123	470.298	2	0.530441	0.000851847	11	Os01g0839500|J023112F02LVLPGELAK00000000000
J023112F02	Os01g0839500	Histone-fold domain containing protein. (Os01t0839500-00)	15356.5	K-VLKQVHPDIGISSK-A	0000000000000000	59	72	507.631	3	-0.492163	0.00405459	11	Os01g0839500|J023112F02VLKQVHPDIGISSK0000000000000000
J023112F02	Os01g0839500	Histone-fold domain containing protein. (Os01t0839500-00)	15356.5	K-QVHPDIGISSK-A	0000000000000	62	72	590.818	2	-2.2118	0.0447709	11	Os01g0839500|J023112F02QVHPDIGISSK0000000000000
J023112F02	Os01g0839500	Histone-fold domain containing protein. (Os01t0839500-00)	15356.5	R-YNKKPTITSR-E	000000000000	98	107	604.34	2	-4.80302	0.0452206	11	Os01g0839500|J023112F02YNKKPTITSR000000000000
AK060655	Os01g0839900	Thaumatin, pathogenesis-related family protein. (Os01t0839900-01)	27379.3	R-TPAGSVVACK-S	000000000000	173	182	502.272	2	12.4911	6.33028e-06	7	Os01g0839900|AK060655TPAGSVVACK000000000000
AK060655	Os01g0839900	Thaumatin, pathogenesis-related family protein. (Os01t0839900-01)	27379.3	R-SFAAPAHPWSGR-I	00000000000000	66	77	642.317	2	-1.14172	1.10477e-05	7	Os01g0839900|AK060655SFAAPAHPWSGR00000000000000
AK060655	Os01g0839900	Thaumatin, pathogenesis-related family protein. (Os01t0839900-01)	27379.3	K-YSEFFKR-E	000000000	210	216	488.747	2	-1.03317	0.00932662	7	Os01g0839900|AK060655YSEFFKR000000000
AK060655	Os01g0839900	Thaumatin, pathogenesis-related family protein. (Os01t0839900-01)	27379.3	R-TDELCCR-N	000000000	190	196	491.207	2	-5.69365	0.0460424	7	Os01g0839900|AK060655TDELCCR000000000
016-033-C09	Os01g0840100	Heat shock protein Hsp70 family protein. (Os01t0840100-01)	71404.2	K-NQVAMNPINTVFDAK-R	00000300000000000	59	73	839.415	2	-2.11263	1.11053e-10	36	Os01g0840100|016-033-C09NQVAMNPINTVFDAK00000300000000000
016-033-C09	Os01g0840100	Heat shock protein Hsp70 family protein. (Os01t0840100-01)	71404.2	R-TTPSYVAFTDSER-L	000000000000000	39	51	737.345	2	-1.50131	1.07905e-09	36	Os01g0840100|016-033-C09TTPSYVAFTDSER000000000000000
016-033-C09	Os01g0840100	Heat shock protein Hsp70 family protein. (Os01t0840100-01)	71404.2	K-SINPDEAVAYGAAVQAAILSGEGNEK-V	0000000000000000000000000000	367	392	1287.64	2	-1.5334	1.93401e-08	36	Os01g0840100|016-033-C09SINPDEAVAYGAAVQAAILSGEGNEK0000000000000000000000000000
016-033-C09	Os01g0840100	Heat shock protein Hsp70 family protein. (Os01t0840100-01)	71404.2	K-NQVAMNPINTVFDAK-R	00000000000000000	59	73	831.415	2	-4.89655	3.40345e-08	36	Os01g0840100|016-033-C09NQVAMNPINTVFDAK00000000000000000
016-033-C09	Os01g0840100	Heat shock protein Hsp70 family protein. (Os01t0840100-01)	71404.2	K-NALENYAYNMR-N	0000000000300	545	555	687.808	2	-1.21948	6.97097e-08	36	Os01g0840100|016-033-C09NALENYAYNMR0000000000300
016-033-C09	Os01g0840100	Heat shock protein Hsp70 family protein. (Os01t0840100-01)	71404.2	K-ATAGDTHLGGEDFDNR-M	000000000000000000	226	241	838.366	2	-3.58362	3.51597e-07	36	Os01g0840100|016-033-C09ATAGDTHLGGEDFDNR000000000000000000
016-033-C09	Os01g0840100	Heat shock protein Hsp70 family protein. (Os01t0840100-01)	71404.2	K-SSVHDVVLVGGSTR-I	0000000000000000	334	347	706.876	2	-2.63179	5.5146e-07	36	Os01g0840100|016-033-C09SSVHDVVLVGGSTR0000000000000000
016-033-C09	Os01g0840100	Heat shock protein Hsp70 family protein. (Os01t0840100-01)	71404.2	K-NAVVTVPAYFNDSQR-Q	00000000000000000	144	158	840.919	2	-2.23772	2.20529e-06	36	Os01g0840100|016-033-C09NAVVTVPAYFNDSQR00000000000000000
016-033-C09	Os01g0840100	Heat shock protein Hsp70 family protein. (Os01t0840100-01)	71404.2	K-NALENYAYNMR-N	0000000000000	545	555	679.811	2	-0.76452	4.61867e-06	36	Os01g0840100|016-033-C09NALENYAYNMR0000000000000
016-033-C09	Os01g0840100	Heat shock protein Hsp70 family protein. (Os01t0840100-01)	71404.2	K-DAGVIAGLNVMR-I	00000000000300	163	174	616.325	2	-2.49865	7.42356e-06	36	Os01g0840100|016-033-C09DAGVIAGLNVMR00000000000300
016-033-C09	Os01g0840100	Heat shock protein Hsp70 family protein. (Os01t0840100-01)	71404.2	K-VQQLLQDFFNGK-E	00000000000000	351	362	718.88	2	0.066677	1.41961e-05	36	Os01g0840100|016-033-C09VQQLLQDFFNGK00000000000000
016-033-C09	Os01g0840100	Heat shock protein Hsp70 family protein. (Os01t0840100-01)	71404.2	R-EIAEAYLGSNIK-N	00000000000000	132	143	654.345	2	-1.10322	6.4591e-05	36	Os01g0840100|016-033-C09EIAEAYLGSNIK00000000000000
016-033-C09	Os01g0840100	Heat shock protein Hsp70 family protein. (Os01t0840100-01)	71404.2	K-QFSAEEISSMVLIK-M	0000000000300000	116	129	799.407	2	-4.52078	8.71993e-05	36	Os01g0840100|016-033-C09QFSAEEISSMVLIK0000000000300000
016-033-C09	Os01g0840100	Heat shock protein Hsp70 family protein. (Os01t0840100-01)	71404.2	R-VEIIANDQGNR-T	0000000000000	28	38	614.813	2	-7.17335	0.000100255	36	Os01g0840100|016-033-C09VEIIANDQGNR0000000000000
016-033-C09	Os01g0840100	Heat shock protein Hsp70 family protein. (Os01t0840100-01)	71404.2	R-FSDPSVQSDMK-L	0000000000300	80	90	628.775	2	-3.136	0.000103284	36	Os01g0840100|016-033-C09FSDPSVQSDMK0000000000300
016-033-C09	Os01g0840100	Heat shock protein Hsp70 family protein. (Os01t0840100-01)	71404.2	K-EQVFSTYSDNQPGVLIQVYEGER-A	0000000000000000000000000	430	452	1329.64	2	-1.5019	0.000225432	36	Os01g0840100|016-033-C09EQVFSTYSDNQPGVLIQVYEGER0000000000000000000000000
016-033-C09	Os01g0840100	Heat shock protein Hsp70 family protein. (Os01t0840100-01)	71404.2	R-LSKEEIEK-M	0000000000	515	522	488.271	2	-1.15783	0.000381376	36	Os01g0840100|016-033-C09LSKEEIEK0000000000
016-033-C09	Os01g0840100	Heat shock protein Hsp70 family protein. (Os01t0840100-01)	71404.2	K-ITITNDKGR-L	00000000000	506	514	509.286	2	-3.23245	0.000418635	36	Os01g0840100|016-033-C09ITITNDKGR00000000000
016-033-C09	Os01g0840100	Heat shock protein Hsp70 family protein. (Os01t0840100-01)	71404.2	K-MYQGAGADMGGAAGMDEDAPAGGSGAGPK-I	0300000003000003000000000000000	615	643	882.354	3	-3.20744	0.000460329	36	Os01g0840100|016-033-C09MYQGAGADMGGAAGMDEDAPAGGSGAGPK0300000003000003000000000000000
016-033-C09	Os01g0840100	Heat shock protein Hsp70 family protein. (Os01t0840100-01)	71404.2	K-MREIAEAYLGSNIK-N	0300000000000000	130	143	805.915	2	1.88927	0.00074431	36	Os01g0840100|016-033-C09MREIAEAYLGSNIK0300000000000000
016-033-C09	Os01g0840100	Heat shock protein Hsp70 family protein. (Os01t0840100-01)	71404.2	R-ARFEELNMDLFR-K	00000000300000	305	316	778.879	2	-1.37007	0.000924964	36	Os01g0840100|016-033-C09ARFEELNMDLFR00000000300000
016-033-C09	Os01g0840100	Heat shock protein Hsp70 family protein. (Os01t0840100-01)	71404.2	R-MVNHFVLEFK-R	030000000000	242	251	640.326	2	-4.79781	0.00112724	36	Os01g0840100|016-033-C09MVNHFVLEFK030000000000
016-033-C09	Os01g0840100	Heat shock protein Hsp70 family protein. (Os01t0840100-01)	71404.2	R-NTIKDDKIASK-L	0000000000000	556	566	616.845	2	-1.55134	0.00222515	36	Os01g0840100|016-033-C09NTIKDDKIASK0000000000000
016-033-C09	Os01g0840100	Heat shock protein Hsp70 family protein. (Os01t0840100-01)	71404.2	K-VIPGPGDKPMIVVQYK-G	000000000030000000	96	111	878.986	2	-1.45853	0.00286866	36	Os01g0840100|016-033-C09VIPGPGDKPMIVVQYK000000000030000000
016-033-C09	Os01g0840100	Heat shock protein Hsp70 family protein. (Os01t0840100-01)	71404.2	R-RFSDPSVQSDMKLWPFK-V	0000000000030000000	79	95	695.346	3	-1.24314	0.00757432	36	Os01g0840100|016-033-C09RFSDPSVQSDMKLWPFK0000000000030000000
016-033-C09	Os01g0840100	Heat shock protein Hsp70 family protein. (Os01t0840100-01)	71404.2	K-NKITITNDK-G	00000000000	504	512	523.796	2	0.358229	0.00792201	36	Os01g0840100|016-033-C09NKITITNDK00000000000
016-033-C09	Os01g0840100	Heat shock protein Hsp70 family protein. (Os01t0840100-01)	71404.2	R-FSDPSVQSDMKLWPFK-V	000000000030000000	80	95	643.311	3	-3.31202	0.00825741	36	Os01g0840100|016-033-C09FSDPSVQSDMKLWPFK000000000030000000
J075048K21	Os01g0840700	Similar to 60S ribosomal protein L36. (Os01t0840700-00)	12420.2	K-SGLFVGINK-G	00000000000	8	16	467.772	2	0.450105	3.63031e-06	1	Os01g0840700|J075048K21SGLFVGINK00000000000
AK059805	Os01g0841600	Similar to Triosephosphate isomerase, cytosolic (EC 5.3.1.1) (TIM) (Triose- phosphate isomerase). (Os01t0841600-01)	27540.3	R-KFFVGGNWK-C	00000000000	5	13	541.793	2	0.110538	0.00434992	2	Os01g0841600|AK059805KFFVGGNWK00000000000
AK059805	Os01g0841600	Similar to Triosephosphate isomerase, cytosolic (EC 5.3.1.1) (TIM) (Triose- phosphate isomerase). (Os01t0841600-01)	27540.3	K-FFVGGNWK-C	0000000000	6	13	477.745	2	-0.463705	0.045409	2	Os01g0841600|AK059805FFVGGNWK0000000000
U95135	Os01g0841700	Similar to Isoform ERG1b of Elicitor-responsive protein 1. (Os01t0841700-01)	17724.8	M-AGSGVLEVHLVDAK-G	1000000000000000	2	15	718.893	2	3.29073	0.000411177	1	Os01g0841700|U95135AGSGVLEVHLVDAK1000000000000000
Os01g0843300	Os01g0843300	Similar to ATP/GTP/Ca++ binding protein. (Os01t0843300-00)	66741.4	R-VVVIGDPGTGK-S	0000000000000	18	28	521.297	2	-6.76903	0.040823	1	Os01g0843300|Os01g0843300VVVIGDPGTGK0000000000000
AK103729	Os01g0847700	Similar to Aldose reductase. (Os01t0847700-01)	34897	K-KLGDLLAAAR-V	000000000000	161	170	514.316	2	-0.987728	1.26596e-05	1	Os01g0847700|AK103729KLGDLLAAAR000000000000
AK103729	Os01g0847700	Similar to Aldose reductase. (Os01t0847700-01)	34897	K-HFVLNTGAK-I	00000000000	4	12	493.775	2	0.134402	0.0429055	1	Os01g0847700|AK103729HFVLNTGAK00000000000
AK071303	Os01g0848700	Similar to Ras-related protein Rab11C. (Os01t0848700-01)	24049.2	K-STIGVEFATR-T	000000000000	43	52	540.789	2	1.47749	6.13915e-05	2	Os01g0848700|AK071303STIGVEFATR000000000000
AK071303	Os01g0848700	Similar to Ras-related protein Rab11C. (Os01t0848700-01)	24049.2	K-AQIWDTAGQER-Y	0000000000000	63	73	637.808	2	-3.64346	0.000587926	2	Os01g0848700|AK071303AQIWDTAGQER0000000000000
AK071303	Os01g0848700	Similar to Ras-related protein Rab11C. (Os01t0848700-01)	24049.2	K-IVLIGDSGVGK-S	0000000000000	15	25	529.317	2	1.59148	0.0022223	2	Os01g0848700|AK071303IVLIGDSGVGK0000000000000
AK071303	Os01g0848700	Similar to Ras-related protein Rab11C. (Os01t0848700-01)	24049.2	R-AITSAYYR-G	0000000000	76	83	472.745	2	-0.015831	0.0414258	2	Os01g0848700|AK071303AITSAYYR0000000000
AK102887	Os01g0850900	SOUL haem-binding protein domain containing protein. (Os01t0850900-01)	23602.2	R-FSGLTGDKVVK-E	0000000000000	161	171	575.826	2	-1.0757	0.000152181	2	Os01g0850900|AK102887FSGLTGDKVVK0000000000000
AK102887	Os01g0850900	SOUL haem-binding protein domain containing protein. (Os01t0850900-01)	23602.2	K-AALEKDGFTVK-G	0000000000000	179	189	589.824	2	-0.853881	0.000379709	2	Os01g0850900|AK102887AALEKDGFTVK0000000000000
AK103367	Os01g0851700	Similar to Cytosolic starch phosphorylase (Fragment). (Os01t0851700-01)	94979.6	K-LVNDVGAVVNNDPDVNK-Y	0000000000000000000	629	645	891.453	2	-2.36761	9.87043e-05	4	Os01g0851700|AK103367LVNDVGAVVNNDPDVNK0000000000000000000
AK103367	Os01g0851700	Similar to Cytosolic starch phosphorylase (Fragment). (Os01t0851700-01)	94979.6	R-EEVGQENFFLFGAK-A	0000000000000000	708	721	807.893	2	-0.160712	0.000487068	4	Os01g0851700|AK103367EEVGQENFFLFGAK0000000000000000
AK103367	Os01g0851700	Similar to Cytosolic starch phosphorylase (Fragment). (Os01t0851700-01)	94979.6	R-QLLNILGAVYR-Y	0000000000000	580	590	630.375	2	-3.58182	0.0158488	4	Os01g0851700|AK103367QLLNILGAVYR0000000000000
AK103367	Os01g0851700	Similar to Cytosolic starch phosphorylase (Fragment). (Os01t0851700-01)	94979.6	R-FKEMVISTR-K	00003000000	411	419	563.8	2	0.0779026	0.0211984	4	Os01g0851700|AK103367FKEMVISTR00003000000
AK099776	Os01g0855600	Similar to Hs1pro-1 protein. (Os01t0855600-01)	53157.4	R-RLEALAAR-E	0000000000	104	111	450.274	2	-1.12679	0.000458434	1	Os01g0855600|AK099776RLEALAAR0000000000
AK064176	Os01g0856600	Nsp1-like, C-terminal family protein. (Os01t0856600-01)	28970.3	R-LPNNSAAAER-D	000000000000	225	234	521.766	2	-1.78949	0.0139187	1	Os01g0856600|AK064176LPNNSAAAER000000000000
AK063895	Os01g0856800	Similar to pleckstrin homology domain-containing protein 1. (Os01t0856800-01), Pleckstrin homology-type domain containing protein. (Os01t0856800-02)	15939.9	R-SVTDAEVVDYDSGRPAASVTADGDK--	000000000000000000000000000	118	142	842.392	3	-0.544621	3.64266e-06	1	Os01g0856800|AK063895SVTDAEVVDYDSGRPAASVTADGDK000000000000000000000000000
005-008-A03	Os01g0860300	Similar to Ribosomal protein L1. (Os01t0860300-01)	10556.6	K-FPTLVTHQESLESK-V	0000000000000000	8	21	539.286	3	7.39042	0.0117611	1	Os01g0860300|005-008-A03FPTLVTHQESLESK0000000000000000
AK071410	Os01g0865100	Similar to Uricase (Fragment). (Os01t0865100-01), Similar to Uricase. (Os01t0865100-02)	34695	K-SGNLLINSGIQGYSLLK-T	0000000000000000000	141	157	888.995	2	-1.71404	1.01454e-08	22	Os01g0865100|AK071410SGNLLINSGIQGYSLLK0000000000000000000
AK071410	Os01g0865100	Similar to Uricase (Fragment). (Os01t0865100-01), Similar to Uricase. (Os01t0865100-02)	34695	R-IVATEVTAWWR-Y	0000000000000	181	191	666.359	2	-0.570151	7.51187e-07	22	Os01g0865100|AK071410IVATEVTAWWR0000000000000
AK071410	Os01g0865100	Similar to Uricase (Fragment). (Os01t0865100-01), Similar to Uricase. (Os01t0865100-02)	34695	K-KSGNLLINSGIQGYSLLK-T	00000000000000000000	140	157	635.697	3	-2.2941	1.96623e-05	22	Os01g0865100|AK071410KSGNLLINSGIQGYSLLK00000000000000000000
AK071410	Os01g0865100	Similar to Uricase (Fragment). (Os01t0865100-01), Similar to Uricase. (Os01t0865100-02)	34695	R-FPDIASVQLR-M	000000000000	250	259	573.319	2	0.273363	2.81968e-05	22	Os01g0865100|AK071410FPDIASVQLR000000000000
AK071410	Os01g0865100	Similar to Uricase (Fragment). (Os01t0865100-01), Similar to Uricase. (Os01t0865100-02)	34695	K-EVLNRFPDIASVQLR-M	00000000000000000	245	259	878.988	2	-1.27387	4.04642e-05	22	Os01g0865100|AK071410EVLNRFPDIASVQLR00000000000000000
AK071410	Os01g0865100	Similar to Uricase (Fragment). (Os01t0865100-01), Similar to Uricase. (Os01t0865100-02)	34695	R-VVVDGKPHSHGFK-L	000000000000000	114	126	703.879	2	-2.06416	6.03505e-05	22	Os01g0865100|AK071410VVVDGKPHSHGFK000000000000000
AK071410	Os01g0865100	Similar to Uricase (Fragment). (Os01t0865100-01), Similar to Uricase. (Os01t0865100-02)	34695	K-FADDVYLPTDEPHGTIEATVSRPK-S	00000000000000000000000000	281	304	886.771	3	-2.17246	0.000498026	22	Os01g0865100|AK071410FADDVYLPTDEPHGTIEATVSRPK00000000000000000000000000
AK071410	Os01g0865100	Similar to Uricase (Fragment). (Os01t0865100-01), Similar to Uricase. (Os01t0865100-02)	34695	K-HVTEVIVK-K	0000000000	132	139	462.779	2	0.0280301	0.00054663	22	Os01g0865100|AK071410HVTEVIVK0000000000
AK071410	Os01g0865100	Similar to Uricase (Fragment). (Os01t0865100-01), Similar to Uricase. (Os01t0865100-02)	34695	K-HVTEVIVKK-S	00000000000	132	140	526.826	2	-1.69466	0.00105041	22	Os01g0865100|AK071410HVTEVIVKK00000000000
AK071410	Os01g0865100	Similar to Uricase (Fragment). (Os01t0865100-01), Similar to Uricase. (Os01t0865100-02)	34695	M-ADRLELQGR-H	10000000000	2	10	550.295	2	-2.2601	0.00112	22	Os01g0865100|AK071410ADRLELQGR10000000000
AK071410	Os01g0865100	Similar to Uricase (Fragment). (Os01t0865100-01), Similar to Uricase. (Os01t0865100-02)	34695	R-MPNLHFIPVNLGNK-E	0300000000000000	260	273	805.43	2	0.649771	0.0106236	22	Os01g0865100|AK071410MPNLHFIPVNLGNK0300000000000000
AK071410	Os01g0865100	Similar to Uricase (Fragment). (Os01t0865100-01), Similar to Uricase. (Os01t0865100-02)	34695	R-YPFEHVSQIPSK-S	00000000000000	192	203	716.366	2	-1.23924	0.0249033	22	Os01g0865100|AK071410YPFEHVSQIPSK00000000000000
AK071410	Os01g0865100	Similar to Uricase (Fragment). (Os01t0865100-01), Similar to Uricase. (Os01t0865100-02)	34695	R-YTLLPDTR-E	0000000000	171	178	489.767	2	0.407519	0.0404041	22	Os01g0865100|AK071410YTLLPDTR0000000000
AK071410	Os01g0865100	Similar to Uricase (Fragment). (Os01t0865100-01), Similar to Uricase. (Os01t0865100-02)	34695	R-DRYTLLPDTR-E	000000000000	169	178	625.33	2	-0.791905	0.0407209	22	Os01g0865100|AK071410DRYTLLPDTR000000000000
AK071410	Os01g0865100	Similar to Uricase (Fragment). (Os01t0865100-01), Similar to Uricase. (Os01t0865100-02)	34695	R-MPNLHFIPVNLGNK-E	0000000000000000	260	273	531.957	3	-0.387142	0.044467	22	Os01g0865100|AK071410MPNLHFIPVNLGNK0000000000000000
AK068991	Os01g0866100	Similar to Actin 4. (Os01t0866100-01)	23122.1	K-AGFAGDDAPR-A	000000000000	20	29	488.729	2	1.57023	6.64537e-07	7	Os01g0866100|AK068991AGFAGDDAPR000000000000
AK068991	Os01g0866100	Similar to Actin 4. (Os01t0866100-01)	23122.1	K-DAYVGDEAQSKR-G	00000000000000	52	63	669.815	2	-4.24255	2.45714e-06	7	Os01g0866100|AK068991DAYVGDEAQSKR00000000000000
AK068991	Os01g0866100	Similar to Actin 4. (Os01t0866100-01)	23122.1	R-AVFPSIVGRPR-H	0000000000000	30	40	599.857	2	0.500113	1.05262e-05	7	Os01g0866100|AK068991AVFPSIVGRPR0000000000000
AK068991	Os01g0866100	Similar to Actin 4. (Os01t0866100-01)	23122.1	K-DAYVGDEAQSK-R	0000000000000	52	62	591.766	2	-1.47358	1.08061e-05	7	Os01g0866100|AK068991DAYVGDEAQSK0000000000000
J100081M20	Os01g0866200	Histone H3. (Os01t0866200-00)	15329.5	R-FRPGTVALR-E	00000000000	42	50	508.804	2	-0.0676721	0.0177494	2	Os01g0866200|J100081M20FRPGTVALR00000000000
J100081M20	Os01g0866200	Histone H3. (Os01t0866200-00)	15329.5	R-EIAQDFKTDLR-F	0000000000000	74	84	668.349	2	0.772383	0.0276979	2	Os01g0866200|J100081M20EIAQDFKTDLR0000000000000
AB007193	Os01g0866400	Similar to Fructose-1,6-bisphosphatase (EC 3.1.3.11) (Fragment). (Os01t0866400-01)	37593.2	K-KLDVLSNEVFVK-A	00000000000000	75	86	695.9	2	-0.911168	2.48259e-07	6	Os01g0866400|AB007193KLDVLSNEVFVK00000000000000
AB007193	Os01g0866400	Similar to Fructose-1,6-bisphosphatase (EC 3.1.3.11) (Fragment). (Os01t0866400-01)	37593.2	R-YIGSMVADVHR-T	0000030000000	247	257	632.31	2	-1.82373	0.000152256	6	Os01g0866400|AB007193YIGSMVADVHR0000030000000
AB007193	Os01g0866400	Similar to Fructose-1,6-bisphosphatase (EC 3.1.3.11) (Fragment). (Os01t0866400-01)	37593.2	K-IYSVNEGNAK-N	000000000000	211	220	547.777	2	-0.757127	0.0012657	6	Os01g0866400|AB007193IYSVNEGNAK000000000000
AB007193	Os01g0866400	Similar to Fructose-1,6-bisphosphatase (EC 3.1.3.11) (Fragment). (Os01t0866400-01)	37593.2	R-TDLMTITR-Y	0000300000	10	17	483.75	2	-0.490967	0.00250889	6	Os01g0866400|AB007193TDLMTITR0000300000
AB007193	Os01g0866400	Similar to Fructose-1,6-bisphosphatase (EC 3.1.3.11) (Fragment). (Os01t0866400-01)	37593.2	K-LDVLSNEVFVK-A	0000000000000	76	86	631.851	2	-2.74548	0.0134871	6	Os01g0866400|AB007193LDVLSNEVFVK0000000000000
AK111757	Os01g0866500	Similar to Soluble inorganic pyrophosphatase (EC 3.6.1.1) (Pyrophosphate phospho- hydrolase) (PPase). (Os01t0866500-01)	24236.2	R-VLYSSVVYPHNYGFIPR-T	0000000000000000000	78	94	1006.02	2	-0.895204	1.20047e-06	4	Os01g0866500|AK111757VLYSSVVYPHNYGFIPR0000000000000000000
AK111757	Os01g0866500	Similar to Soluble inorganic pyrophosphatase (EC 3.6.1.1) (Pyrophosphate phospho- hydrolase) (PPase). (Os01t0866500-01)	24236.2	K-VKYELDKK-T	0000000000	62	69	511.797	2	-0.933103	0.00404411	4	Os01g0866500|AK111757VKYELDKK0000000000
AK111757	Os01g0866500	Similar to Soluble inorganic pyrophosphatase (EC 3.6.1.1) (Pyrophosphate phospho- hydrolase) (PPase). (Os01t0866500-01)	24236.2	R-FFEDYKK-N	000000000	169	175	488.742	2	-1.16488	0.0284132	4	Os01g0866500|AK111757FFEDYKK000000000
J065047D24	Os01g0866600	Similar to bolA-like protein. (Os01t0866600-01)	9948.06	K-ALTPAQAQPQPEPAADKAPQA--	00000000000000000000000	74	94	1050.54	2	-1.58291	1.34643e-06	2	Os01g0866600|J065047D24ALTPAQAQPQPEPAADKAPQA00000000000000000000000
AK099337	Os01g0866700	Similar to Sm-like protein. (Os01t0866700-01)	11669.2	M-AAAAAAAAAEEEIAVKEPLDLIR-L	1000000000000000000000000	2	24	779.089	3	1.46819	0.00211134	4	Os01g0866700|AK099337AAAAAAAAAEEEIAVKEPLDLIR1000000000000000000000000
AK099337	Os01g0866700	Similar to Sm-like protein. (Os01t0866700-01)	11669.2	R-GDGVILVSPPLR-T	00000000000000	91	102	611.861	2	-0.621666	0.00946578	4	Os01g0866700|AK099337GDGVILVSPPLR00000000000000
AK099337	Os01g0866700	Similar to Sm-like protein. (Os01t0866700-01)	11669.2	M-AAAAAAAAAEEEIAVK-E	100000000000000000	2	17	749.891	2	-0.0679186	0.0493387	4	Os01g0866700|AK099337AAAAAAAAAEEEIAVK100000000000000000
AK065439	Os01g0870500	Serine/threonine protein kinase domain containing protein. (Os01t0870500-01), Serine/threonine protein kinase domain containing protein. (Os01t0870500-02)	38408.1	R-SLQILADLANQSNNLRFFSDLPSK--	00000000000000000000000000	326	349	897.799	3	-9.66762	0.0390738	1	Os01g0870500|AK065439SLQILADLANQSNNLRFFSDLPSK00000000000000000000000000
AK121856	Os01g0874700	GOLD domain containing protein. (Os01t0874700-01), GOLD domain containing protein. (Os01t0874700-02), Similar to patellin-1. (Os01t0874700-03)	66630	R-QAVALLQDNYPEFIAK-K	000000000000000000	422	437	910.483	2	-0.505216	6.46337e-09	45	Os01g0874700|AK121856QAVALLQDNYPEFIAK000000000000000000
AK121856	Os01g0874700	GOLD domain containing protein. (Os01t0874700-01), GOLD domain containing protein. (Os01t0874700-02), Similar to patellin-1. (Os01t0874700-03)	66630	K-ETVEIPVTENSTIGWELR-V	00000000000000000000	519	536	1037.03	2	-1.41566	6.97256e-08	45	Os01g0874700|AK121856ETVEIPVTENSTIGWELR00000000000000000000
AK121856	Os01g0874700	GOLD domain containing protein. (Os01t0874700-01), GOLD domain containing protein. (Os01t0874700-02), Similar to patellin-1. (Os01t0874700-03)	66630	K-KVEEETPAVEAEAKEEK-K	0000000000000000000	35	51	639.321	3	-0.917237	9.46008e-08	45	Os01g0874700|AK121856KVEEETPAVEAEAKEEK0000000000000000000
AK121856	Os01g0874700	GOLD domain containing protein. (Os01t0874700-01), GOLD domain containing protein. (Os01t0874700-02), Similar to patellin-1. (Os01t0874700-03)	66630	K-KDEAAAAAAAGGDEAGAIEGTGSFKEESNLVADLPDPEKK-A	000000000000000000000000000000000000000000	52	91	983.226	4	-1.37467	1.87652e-07	45	Os01g0874700|AK121856KDEAAAAAAAGGDEAGAIEGTGSFKEESNLVADLPDPEKK000000000000000000000000000000000000000000
AK121856	Os01g0874700	GOLD domain containing protein. (Os01t0874700-01), GOLD domain containing protein. (Os01t0874700-02), Similar to patellin-1. (Os01t0874700-03)	66630	K-TVVVTEEEAATK-T	00000000000000	219	230	638.834	2	-2.156	4.618e-07	45	Os01g0874700|AK121856TVVVTEEEAATK00000000000000
AK121856	Os01g0874700	GOLD domain containing protein. (Os01t0874700-01), GOLD domain containing protein. (Os01t0874700-02), Similar to patellin-1. (Os01t0874700-03)	66630	M-AEEPQPEAAPAAVAATTEVAVAEKAPVEAEKEK-K	00000000000000000000000000000000000	2	34	833.677	4	-0.862002	4.82191e-07	45	Os01g0874700|AK121856AEEPQPEAAPAAVAATTEVAVAEKAPVEAEKEK00000000000000000000000000000000000
AK121856	Os01g0874700	GOLD domain containing protein. (Os01t0874700-01), GOLD domain containing protein. (Os01t0874700-02), Similar to patellin-1. (Os01t0874700-03)	66630	K-KVEEETPAVEAEAK-E	0000000000000000	35	48	765.386	2	-2.76359	5.55646e-07	45	Os01g0874700|AK121856KVEEETPAVEAEAK0000000000000000
AK121856	Os01g0874700	GOLD domain containing protein. (Os01t0874700-01), GOLD domain containing protein. (Os01t0874700-02), Similar to patellin-1. (Os01t0874700-03)	66630	M-AEEPQPEAAPAAVAATTEVAVAEK-A	00000000000000000000000000	2	25	1175.59	2	-3.08049	2.85855e-06	45	Os01g0874700|AK121856AEEPQPEAAPAAVAATTEVAVAEK00000000000000000000000000
AK121856	Os01g0874700	GOLD domain containing protein. (Os01t0874700-01), GOLD domain containing protein. (Os01t0874700-02), Similar to patellin-1. (Os01t0874700-03)	66630	K-AEAAADEPAKEESKAEAAPAEEAKPAEPEPEEK-T	00000000000000000000000000000000000	186	218	1140.54	3	-1.70296	1.09008e-05	45	Os01g0874700|AK121856AEAAADEPAKEESKAEAAPAEEAKPAEPEPEEK00000000000000000000000000000000000
AK121856	Os01g0874700	GOLD domain containing protein. (Os01t0874700-01), GOLD domain containing protein. (Os01t0874700-02), Similar to patellin-1. (Os01t0874700-03)	66630	K-KDEAAAAAAAGGDEAGAIEGTGSFK-E	000000000000000000000000000	52	76	755.692	3	-1.27175	1.41746e-05	45	Os01g0874700|AK121856KDEAAAAAAAGGDEAGAIEGTGSFK000000000000000000000000000
AK121856	Os01g0874700	GOLD domain containing protein. (Os01t0874700-01), GOLD domain containing protein. (Os01t0874700-02), Similar to patellin-1. (Os01t0874700-03)	66630	K-AEAAPAEEAKPAEPEPEEK-T	000000000000000000000	200	218	996.969	2	-4.86434	2.09107e-05	45	Os01g0874700|AK121856AEAAPAEEAKPAEPEPEEK000000000000000000000
AK121856	Os01g0874700	GOLD domain containing protein. (Os01t0874700-01), GOLD domain containing protein. (Os01t0874700-02), Similar to patellin-1. (Os01t0874700-03)	66630	K-VFINVPWWYLAANK-M	0000000000000000	439	452	860.968	2	4.73737	0.000387398	45	Os01g0874700|AK121856VFINVPWWYLAANK0000000000000000
AK121856	Os01g0874700	GOLD domain containing protein. (Os01t0874700-01), GOLD domain containing protein. (Os01t0874700-02), Similar to patellin-1. (Os01t0874700-03)	66630	K-TEEPKAEAAADEPAKEESK-A	000000000000000000000	181	199	677.322	3	-1.92286	0.00043468	45	Os01g0874700|AK121856TEEPKAEAAADEPAKEESK000000000000000000000
AK121856	Os01g0874700	GOLD domain containing protein. (Os01t0874700-01), GOLD domain containing protein. (Os01t0874700-02), Similar to patellin-1. (Os01t0874700-03)	66630	K-VPANEEPIMK-G	000000000300	566	575	572.288	2	-2.72547	0.000453233	45	Os01g0874700|AK121856VPANEEPIMK000000000300
AK121856	Os01g0874700	GOLD domain containing protein. (Os01t0874700-01), GOLD domain containing protein. (Os01t0874700-02), Similar to patellin-1. (Os01t0874700-03)	66630	K-AFGDEEKR-E	0000000000	364	371	476.226	2	-8.07989	0.000503751	45	Os01g0874700|AK121856AFGDEEKR0000000000
AK121856	Os01g0874700	GOLD domain containing protein. (Os01t0874700-01), GOLD domain containing protein. (Os01t0874700-02), Similar to patellin-1. (Os01t0874700-03)	66630	K-IVLTINNPASK-K	0000000000000	586	596	585.347	2	-1.60398	0.000620032	45	Os01g0874700|AK121856IVLTINNPASK0000000000000
AK121856	Os01g0874700	GOLD domain containing protein. (Os01t0874700-01), GOLD domain containing protein. (Os01t0874700-02), Similar to patellin-1. (Os01t0874700-03)	66630	K-SKFIFASPAK-S	000000000000	464	473	548.313	2	-0.239386	0.000629899	45	Os01g0874700|AK121856SKFIFASPAK000000000000
AK121856	Os01g0874700	GOLD domain containing protein. (Os01t0874700-01), GOLD domain containing protein. (Os01t0874700-02), Similar to patellin-1. (Os01t0874700-03)	66630	K-VGEPGKIVLTINNPASK-K	0000000000000000000	580	596	579.668	3	-0.23708	0.000794916	45	Os01g0874700|AK121856VGEPGKIVLTINNPASK0000000000000000000
AK121856	Os01g0874700	GOLD domain containing protein. (Os01t0874700-01), GOLD domain containing protein. (Os01t0874700-02), Similar to patellin-1. (Os01t0874700-03)	66630	K-AEEPAKEEEPK-A	0000000000000	142	152	628.801	2	-4.78479	0.00079622	45	Os01g0874700|AK121856AEEPAKEEEPK0000000000000
AK121856	Os01g0874700	GOLD domain containing protein. (Os01t0874700-01), GOLD domain containing protein. (Os01t0874700-02), Similar to patellin-1. (Os01t0874700-03)	66630	R-KVPANEEPIMK-G	0000000000300	565	575	636.335	2	-2.43197	0.00107254	45	Os01g0874700|AK121856KVPANEEPIMK0000000000300
AK121856	Os01g0874700	GOLD domain containing protein. (Os01t0874700-01), GOLD domain containing protein. (Os01t0874700-02), Similar to patellin-1. (Os01t0874700-03)	66630	K-EESNLVADLPDPEKK-A	00000000000000000	77	91	561.952	3	-0.435791	0.0013803	45	Os01g0874700|AK121856EESNLVADLPDPEKK00000000000000000
AK121856	Os01g0874700	GOLD domain containing protein. (Os01t0874700-01), GOLD domain containing protein. (Os01t0874700-02), Similar to patellin-1. (Os01t0874700-03)	66630	K-AEAAADEPAKEESK-A	0000000000000000	186	199	723.339	2	-3.82276	0.00212786	45	Os01g0874700|AK121856AEAAADEPAKEESK0000000000000000
AK121856	Os01g0874700	GOLD domain containing protein. (Os01t0874700-01), GOLD domain containing protein. (Os01t0874700-02), Similar to patellin-1. (Os01t0874700-03)	66630	K-VEEETPAVEAEAK-E	000000000000000	36	48	701.337	2	-5.45316	0.00275538	45	Os01g0874700|AK121856VEEETPAVEAEAK000000000000000
AK121856	Os01g0874700	GOLD domain containing protein. (Os01t0874700-01), GOLD domain containing protein. (Os01t0874700-02), Similar to patellin-1. (Os01t0874700-03)	66630	K-MMSPFLTQR-T	03300000000	453	461	571.77	2	-0.55257	0.00486678	45	Os01g0874700|AK121856MMSPFLTQR03300000000
AK121856	Os01g0874700	GOLD domain containing protein. (Os01t0874700-01), GOLD domain containing protein. (Os01t0874700-02), Similar to patellin-1. (Os01t0874700-03)	66630	R-KVPANEEPIMK-G	0000000000000	565	575	628.339	2	-0.588705	0.00659363	45	Os01g0874700|AK121856KVPANEEPIMK0000000000000
AK121856	Os01g0874700	GOLD domain containing protein. (Os01t0874700-01), GOLD domain containing protein. (Os01t0874700-02), Similar to patellin-1. (Os01t0874700-03)	66630	K-AKVEAAVEETK-A	0000000000000	120	130	587.82	2	0.343055	0.00758242	45	Os01g0874700|AK121856AKVEAAVEETK0000000000000
AK121856	Os01g0874700	GOLD domain containing protein. (Os01t0874700-01), GOLD domain containing protein. (Os01t0874700-02), Similar to patellin-1. (Os01t0874700-03)	66630	K-EESNLVADLPDPEK-K	0000000000000000	77	90	778.38	2	2.42883	0.00776715	45	Os01g0874700|AK121856EESNLVADLPDPEK0000000000000000
AK121856	Os01g0874700	GOLD domain containing protein. (Os01t0874700-01), GOLD domain containing protein. (Os01t0874700-02), Similar to patellin-1. (Os01t0874700-03)	66630	R-QAVALLQDNYPEFIAK-K	200000000000000000	422	437	901.965	2	-4.80967	0.0156835	45	Os01g0874700|AK121856QAVALLQDNYPEFIAK200000000000000000
AK121856	Os01g0874700	GOLD domain containing protein. (Os01t0874700-01), GOLD domain containing protein. (Os01t0874700-02), Similar to patellin-1. (Os01t0874700-03)	66630	K-AFGDEEKRER-F	000000000000	364	373	618.801	2	-1.35848	0.0367511	45	Os01g0874700|AK121856AFGDEEKRER000000000000
AK121856	Os01g0874700	GOLD domain containing protein. (Os01t0874700-01), GOLD domain containing protein. (Os01t0874700-02), Similar to patellin-1. (Os01t0874700-03)	66630	K-VEAAVEETK-A	00000000000	122	130	488.258	2	8.63335	0.0434483	45	Os01g0874700|AK121856VEAAVEETK00000000000
Os01g0876900	Os01g0876900	Conserved hypothetical protein. (Os01t0876900-00)	20459.6	R-VTLHGTDAEIYR-E	00000000000000	133	144	458.905	3	0.0420369	0.00789519	1	Os01g0876900|Os01g0876900VTLHGTDAEIYR00000000000000
AK069324	Os01g0878300	Protein kinase, core domain containing protein. (Os01t0878300-01), Hypothetical conserved gene. (Os01t0878300-02)	107340	R-NQIIGVFPIAISNLR-N	00000000000000000	222	236	827.985	2	-0.938488	3.2529e-09	3	Os01g0878300|AK069324NQIIGVFPIAISNLR00000000000000000
AK069324	Os01g0878300	Protein kinase, core domain containing protein. (Os01t0878300-01), Hypothetical conserved gene. (Os01t0878300-02)	107340	R-ISQNQFTGR-I	00000000000	387	395	525.769	2	-1.08015	0.00086624	3	Os01g0878300|AK069324ISQNQFTGR00000000000
AK069324	Os01g0878300	Protein kinase, core domain containing protein. (Os01t0878300-01), Hypothetical conserved gene. (Os01t0878300-02)	107340	R-FSGQIPAQIGSLK-Q	000000000000000	464	476	673.375	2	-2.93231	0.00395687	3	Os01g0878300|AK069324FSGQIPAQIGSLK000000000000000
AK119636	Os01g0883900	Protein of unknown function DUF248, methyltransferase putative family protein. (Os01t0883900-01), Protein of unknown function DUF248, methyltransferase putative family protein. (Os01t0883900-02)	91420.4	K-KDDEQSDGER-K	000000000000	181	190	589.742	2	-13.4262	0.0326684	1	Os01g0883900|AK119636KDDEQSDGER000000000000
AK121662	Os01g0885000	Similar to Cytochrome c. (Os01t0885000-01), Similar to Cytochrome c. (Os01t0885000-02)	12111.1	R-ADLIAYLK-N	0000000000	100	107	453.767	2	-1.93282	0.000540604	2	Os01g0885000|AK121662ADLIAYLK0000000000
AK121662	Os01g0885000	Similar to Cytochrome c. (Os01t0885000-01), Similar to Cytochrome c. (Os01t0885000-02)	12111.1	R-QSGTAPGFSYPSGDK-I	00000000000000000	48	62	749.845	2	0.61863	0.0177617	2	Os01g0885000|AK121662QSGTAPGFSYPSGDK00000000000000000
AK106608	Os01g0888500	Similar to Phosphoribosylformylglycinamidine synthase (EC 6.3.5.3) (FGAM synthase) (FGAMS) (Formylglycinamide ribotide amidotransferase) (FGARAT) (Formylglycinamide ribotide synthetase). (Os01t0888500-01)	80934.8	R-LAVGEALTNLVWAK-V	0000000000000000	153	166	742.926	2	-1.74478	1.45157e-07	2	Os01g0888500|AK106608LAVGEALTNLVWAK0000000000000000
AK106608	Os01g0888500	Similar to Phosphoribosylformylglycinamidine synthase (EC 6.3.5.3) (FGAM synthase) (FGAMS) (Formylglycinamide ribotide amidotransferase) (FGARAT) (Formylglycinamide ribotide synthetase). (Os01t0888500-01)	80934.8	K-AFEAVQELLSQR-L	00000000000000	301	312	695.869	2	-0.614168	0.000417186	2	Os01g0888500|AK106608AFEAVQELLSQR00000000000000
AK103621	Os01g0889000	Tetratricopeptide-like helical domain containing protein. (Os01t0889000-01)	73954.5	K-INIIAALVAAGR-A	00000000000000	155	166	591.37	2	-3.65307	1.19339e-06	4	Os01g0889000|AK103621INIIAALVAAGR00000000000000
AK103621	Os01g0889000	Tetratricopeptide-like helical domain containing protein. (Os01t0889000-01)	73954.5	R-NLADPSSLAVATTNLISLK-G	000000000000000000000	271	289	964.536	2	-2.52086	0.000181868	4	Os01g0889000|AK103621NLADPSSLAVATTNLISLK000000000000000000000
AK103621	Os01g0889000	Tetratricopeptide-like helical domain containing protein. (Os01t0889000-01)	73954.5	K-AAAAAAAAAAAQPVAVEDLFTTLHR-H	000000000000000000000000000	7	31	803.095	3	-1.54458	0.00895744	4	Os01g0889000|AK103621AAAAAAAAAAAQPVAVEDLFTTLHR000000000000000000000000000
AK103621	Os01g0889000	Tetratricopeptide-like helical domain containing protein. (Os01t0889000-01)	73954.5	K-GFDPANPGPPPDPER-W	00000000000000000	585	599	781.863	2	-3.25533	0.0376155	4	Os01g0889000|AK103621GFDPANPGPPPDPER00000000000000000
J065077E24	Os01g0891400	S1, RNA binding domain containing protein. (Os01t0891400-01)	16129.6	K-FEIGTLIYAR-V	000000000000	100	109	591.829	2	-0.246273	0.0242783	1	Os01g0891400|J065077E24FEIGTLIYAR000000000000
AK060500	Os01g0894300	Similar to Fructokinase 1. (Os01t0894300-01), Fructokinase (Fragment). (Os01t0894300-02)	34911.1	K-APGGAPANVAIAVAR-L	00000000000000000	36	50	667.88	2	-0.497093	3.21997e-08	9	Os01g0894300|AK060500APGGAPANVAIAVAR00000000000000000
AK060500	Os01g0894300	Similar to Fructokinase 1. (Os01t0894300-01), Fructokinase (Fragment). (Os01t0894300-02)	34911.1	K-VQQVDTTGAGDAFVGALLR-R	000000000000000000000	253	271	959.508	2	3.40806	1.96296e-07	9	Os01g0894300|AK060500VQQVDTTGAGDAFVGALLR000000000000000000000
AK060500	Os01g0894300	Similar to Fructokinase 1. (Os01t0894300-01), Fructokinase (Fragment). (Os01t0894300-02)	34911.1	R-TALAFVTLR-A	00000000000	92	100	496.298	2	-4.22677	2.64447e-07	9	Os01g0894300|AK060500TALAFVTLR00000000000
AK060500	Os01g0894300	Similar to Fructokinase 1. (Os01t0894300-01), Fructokinase (Fragment). (Os01t0894300-02)	34911.1	R-IVQDPSSLQDQK-K	00000000000000	273	284	679.349	2	-3.27695	1.70764e-06	9	Os01g0894300|AK060500IVQDPSSLQDQK00000000000000
AK060500	Os01g0894300	Similar to Fructokinase 1. (Os01t0894300-01), Fructokinase (Fragment). (Os01t0894300-02)	34911.1	K-LGDDEFGR-M	0000000000	61	68	454.709	2	0.311597	2.87911e-06	9	Os01g0894300|AK060500LGDDEFGR0000000000
AK060500	Os01g0894300	Similar to Fructokinase 1. (Os01t0894300-01), Fructokinase (Fragment). (Os01t0894300-02)	34911.1	R-DNGVDDGGVVFDAGAR-T	000000000000000000	76	91	782.355	2	-1.02379	1.97862e-05	9	Os01g0894300|AK060500DNGVDDGGVVFDAGAR000000000000000000
AK060500	Os01g0894300	Similar to Fructokinase 1. (Os01t0894300-01), Fructokinase (Fragment). (Os01t0894300-02)	34911.1	K-ILSIWDQADIVK-V	00000000000000	186	197	700.891	2	-2.44693	4.52446e-05	9	Os01g0894300|AK060500ILSIWDQADIVK00000000000000
AK060500	Os01g0894300	Similar to Fructokinase 1. (Os01t0894300-01), Fructokinase (Fragment). (Os01t0894300-02)	34911.1	K-EAGALLSYDPNLR-E	000000000000000	160	172	709.869	2	2.63055	0.00101976	9	Os01g0894300|AK060500EAGALLSYDPNLR000000000000000
J013127J15	Os01g0896620	#N/A	14910.9	R-IRLTNQDK-N	0000000000	35	42	494.283	2	0.136284	0.00831021	1	Os01g0896620|J013127J15IRLTNQDK0000000000
AK104693	Os01g0896800	Ribosomal protein L5, eukaryotic domain containing protein. (Os01t0896800-01)	34778.8	K-GALDGGLDIPHSDK-R	0000000000000000	165	178	697.849	2	-0.482216	2.19924e-07	12	Os01g0896800|AK104693GALDGGLDIPHSDK0000000000000000
AK104693	Os01g0896800	Ribosomal protein L5, eukaryotic domain containing protein. (Os01t0896800-01)	34778.8	R-ALLDVGLIR-T	00000000000	144	152	485.308	2	-0.888312	5.36813e-07	12	Os01g0896800|AK104693ALLDVGLIR00000000000
AK104693	Os01g0896800	Ribosomal protein L5, eukaryotic domain containing protein. (Os01t0896800-01)	34778.8	R-LNALNSSAGADDDDEEEDDE--	0000000000000000000000	285	304	1062.4	2	-0.161273	2.35554e-06	12	Os01g0896800|AK104693LNALNSSAGADDDDEEEDDE0000000000000000000000
AK104693	Os01g0896800	Ribosomal protein L5, eukaryotic domain containing protein. (Os01t0896800-01)	34778.8	K-YIYGGHVADYMR-S	00000000000300	198	209	730.832	2	-4.37118	4.13859e-06	12	Os01g0896800|AK104693YIYGGHVADYMR00000000000300
AK104693	Os01g0896800	Ribosomal protein L5, eukaryotic domain containing protein. (Os01t0896800-01)	34778.8	K-GIDADGMEALYK-K	00000003000000	230	241	649.798	2	-3.15839	7.86171e-05	12	Os01g0896800|AK104693GIDADGMEALYK00000003000000
AK104693	Os01g0896800	Ribosomal protein L5, eukaryotic domain containing protein. (Os01t0896800-01)	34778.8	K-QLDSDIHR-K	2000000000	189	196	483.735	2	-1.85356	8.71237e-05	12	Os01g0896800|AK104693QLDSDIHR2000000000
AK104693	Os01g0896800	Ribosomal protein L5, eukaryotic domain containing protein. (Os01t0896800-01)	34778.8	K-GIDADGMEALYKK-V	000000030000000	230	242	713.846	2	-2.35433	0.000101967	12	Os01g0896800|AK104693GIDADGMEALYKK000000030000000
AK104693	Os01g0896800	Ribosomal protein L5, eukaryotic domain containing protein. (Os01t0896800-01)	34778.8	R-KYIYGGHVADYMR-S	000000000000300	197	209	530.256	3	-2.095	0.00604001	12	Os01g0896800|AK104693KYIYGGHVADYMR000000000000300
AK104693	Os01g0896800	Ribosomal protein L5, eukaryotic domain containing protein. (Os01t0896800-01)	34778.8	R-IRLTNQDK-N	0000000000	35	42	494.283	2	0.136284	0.00831021	12	Os01g0896800|AK104693IRLTNQDK0000000000
AK104693	Os01g0896800	Ribosomal protein L5, eukaryotic domain containing protein. (Os01t0896800-01)	34778.8	K-KLTYEQR-K	000000000	271	277	469.258	2	-1.11107	0.0175975	12	Os01g0896800|AK104693KLTYEQR000000000
AK104693	Os01g0896800	Ribosomal protein L5, eukaryotic domain containing protein. (Os01t0896800-01)	34778.8	K-QLDSDIHRK-Y	00000000000	189	197	556.296	2	-0.706975	0.0269218	12	Os01g0896800|AK104693QLDSDIHRK00000000000
AK104693	Os01g0896800	Ribosomal protein L5, eukaryotic domain containing protein. (Os01t0896800-01)	34778.8	R-FAGFKKDEK-Q	00000000000	180	188	535.287	2	-1.3528	0.0431239	12	Os01g0896800|AK104693FAGFKKDEK00000000000
AK073770	Os01g0905800	Aldolase C-1. (Os01t0905800-01), Aldolase C-1. (Os01t0905800-02), Aldolase C-1. (Os01t0905800-03)	39225.4	K-IGPNEPSQLSIDLNAQGLAR-Y	0000000000000000000000	149	168	1047.04	2	-7.72862	7.42e-12	34	Os01g0905800|AK073770IGPNEPSQLSIDLNAQGLAR0000000000000000000000
AK073770	Os01g0905800	Aldolase C-1. (Os01t0905800-01), Aldolase C-1. (Os01t0905800-02), Aldolase C-1. (Os01t0905800-03)	39225.4	K-KVSPQLIAEYTVR-A	000000000000000	237	249	752.43	2	-0.62978	5.4909e-09	34	Os01g0905800|AK073770KVSPQLIAEYTVR000000000000000
AK073770	Os01g0905800	Aldolase C-1. (Os01t0905800-01), Aldolase C-1. (Os01t0905800-02), Aldolase C-1. (Os01t0905800-03)	39225.4	R-FASINVENVEENR-R	000000000000000	40	52	760.869	2	-1.92026	8.61387e-08	34	Os01g0905800|AK073770FASINVENVEENR000000000000000
AK073770	Os01g0905800	Aldolase C-1. (Os01t0905800-01), Aldolase C-1. (Os01t0905800-02), Aldolase C-1. (Os01t0905800-03)	39225.4	K-GILAADESTGTIGKR-F	00000000000000000	25	39	744.903	2	-2.017	1.32495e-07	34	Os01g0905800|AK073770GILAADESTGTIGKR00000000000000000
AK073770	Os01g0905800	Aldolase C-1. (Os01t0905800-01), Aldolase C-1. (Os01t0905800-02), Aldolase C-1. (Os01t0905800-03)	39225.4	K-NAAYIGTPGK-G	000000000000	15	24	496.263	2	-1.93054	2.38426e-07	34	Os01g0905800|AK073770NAAYIGTPGK000000000000
AK073770	Os01g0905800	Aldolase C-1. (Os01t0905800-01), Aldolase C-1. (Os01t0905800-02), Aldolase C-1. (Os01t0905800-03)	39225.4	K-GILAADESTGTIGK-R	0000000000000000	25	38	666.854	2	-0.303206	2.68019e-07	34	Os01g0905800|AK073770GILAADESTGTIGK0000000000000000
AK073770	Os01g0905800	Aldolase C-1. (Os01t0905800-01), Aldolase C-1. (Os01t0905800-02), Aldolase C-1. (Os01t0905800-03)	39225.4	K-VDKGTVEVAGTNK-E	000000000000000	104	116	659.352	2	-2.41989	3.46219e-07	34	Os01g0905800|AK073770VDKGTVEVAGTNK000000000000000
AK073770	Os01g0905800	Aldolase C-1. (Os01t0905800-01), Aldolase C-1. (Os01t0905800-02), Aldolase C-1. (Os01t0905800-03)	39225.4	K-VSPQLIAEYTVR-A	00000000000000	238	249	688.382	2	-0.256749	4.22925e-06	34	Os01g0905800|AK073770VSPQLIAEYTVR00000000000000
AK073770	Os01g0905800	Aldolase C-1. (Os01t0905800-01), Aldolase C-1. (Os01t0905800-02), Aldolase C-1. (Os01t0905800-03)	39225.4	K-ETTTQGHDDLGKR-C	000000000000000	117	129	729.351	2	-2.42004	0.000101475	34	Os01g0905800|AK073770ETTTQGHDDLGKR000000000000000
AK073770	Os01g0905800	Aldolase C-1. (Os01t0905800-01), Aldolase C-1. (Os01t0905800-02), Aldolase C-1. (Os01t0905800-03)	39225.4	R-FASINVENVEENRR-S	0000000000000000	40	53	559.617	3	0.964994	0.000113874	34	Os01g0905800|AK073770FASINVENVEENRR0000000000000000
AK073770	Os01g0905800	Aldolase C-1. (Os01t0905800-01), Aldolase C-1. (Os01t0905800-02), Aldolase C-1. (Os01t0905800-03)	39225.4	K-RFASINVENVEENRR-S	00000000000000000	39	53	611.648	3	-3.33085	0.000177193	34	Os01g0905800|AK073770RFASINVENVEENRR00000000000000000
AK073770	Os01g0905800	Aldolase C-1. (Os01t0905800-01), Aldolase C-1. (Os01t0905800-02), Aldolase C-1. (Os01t0905800-03)	39225.4	K-GTVEVAGTNKETTTQGHDDLGKR-C	0000000000000000000000000	107	129	805.399	3	-2.79139	0.000249442	34	Os01g0905800|AK073770GTVEVAGTNKETTTQGHDDLGKR0000000000000000000000000
AK073770	Os01g0905800	Aldolase C-1. (Os01t0905800-01), Aldolase C-1. (Os01t0905800-02), Aldolase C-1. (Os01t0905800-03)	39225.4	K-TKDGKPFVDVLK-E	00000000000000	83	94	673.884	2	-4.76446	0.000422514	34	Os01g0905800|AK073770TKDGKPFVDVLK00000000000000
AK073770	Os01g0905800	Aldolase C-1. (Os01t0905800-01), Aldolase C-1. (Os01t0905800-02), Aldolase C-1. (Os01t0905800-03)	39225.4	K-GTVEVAGTNK-E	000000000000	107	116	488.258	2	-2.4455	0.00101152	34	Os01g0905800|AK073770GTVEVAGTNK000000000000
AK073770	Os01g0905800	Aldolase C-1. (Os01t0905800-01), Aldolase C-1. (Os01t0905800-02), Aldolase C-1. (Os01t0905800-03)	39225.4	K-TKDGKPFVDVLKEGGVLPGIK-V	00000000000000000000000	83	103	550.069	4	-2.17755	0.00195048	34	Os01g0905800|AK073770TKDGKPFVDVLKEGGVLPGIK00000000000000000000000
AK073770	Os01g0905800	Aldolase C-1. (Os01t0905800-01), Aldolase C-1. (Os01t0905800-02), Aldolase C-1. (Os01t0905800-03)	39225.4	K-YKDELIK-N	000000000	8	14	454.758	2	0.195276	0.00302601	34	Os01g0905800|AK073770YKDELIK000000000
AK073770	Os01g0905800	Aldolase C-1. (Os01t0905800-01), Aldolase C-1. (Os01t0905800-02), Aldolase C-1. (Os01t0905800-03)	39225.4	K-KPWALSFSFGR-A	0000000000000	288	298	648.349	2	0.363437	0.00437177	34	Os01g0905800|AK073770KPWALSFSFGR0000000000000
AK073770	Os01g0905800	Aldolase C-1. (Os01t0905800-01), Aldolase C-1. (Os01t0905800-02), Aldolase C-1. (Os01t0905800-03)	39225.4	K-DGKPFVDVLK-E	000000000000	85	94	559.316	2	-0.456879	0.00543671	34	Os01g0905800|AK073770DGKPFVDVLK000000000000
AK073770	Os01g0905800	Aldolase C-1. (Os01t0905800-01), Aldolase C-1. (Os01t0905800-02), Aldolase C-1. (Os01t0905800-03)	39225.4	K-DGKPFVDVLKEGGVLPGIK-V	000000000000000000000	85	103	656.709	3	-2.15138	0.00706372	34	Os01g0905800|AK073770DGKPFVDVLKEGGVLPGIK000000000000000000000
AK073770	Os01g0905800	Aldolase C-1. (Os01t0905800-01), Aldolase C-1. (Os01t0905800-02), Aldolase C-1. (Os01t0905800-03)	39225.4	K-VDKGTVEVAGTNKETTTQGHDDLGKR-C	0000000000000000000000000000	104	129	919.461	3	-4.20655	0.00815287	34	Os01g0905800|AK073770VDKGTVEVAGTNKETTTQGHDDLGKR0000000000000000000000000000
AK073770	Os01g0905800	Aldolase C-1. (Os01t0905800-01), Aldolase C-1. (Os01t0905800-02), Aldolase C-1. (Os01t0905800-03)	39225.4	K-AWGGKTENVVK-A	0000000000000	307	317	594.821	2	-1.44337	0.0210968	34	Os01g0905800|AK073770AWGGKTENVVK0000000000000
AK073770	Os01g0905800	Aldolase C-1. (Os01t0905800-01), Aldolase C-1. (Os01t0905800-02), Aldolase C-1. (Os01t0905800-03)	39225.4	K-EGGVLPGIKVDK-G	00000000000000	95	106	606.35	2	-5.85405	0.0320944	34	Os01g0905800|AK073770EGGVLPGIKVDK00000000000000
AK073770	Os01g0905800	Aldolase C-1. (Os01t0905800-01), Aldolase C-1. (Os01t0905800-02), Aldolase C-1. (Os01t0905800-03)	39225.4	K-ETTTQGHDDLGK-R	00000000000000	117	128	651.302	2	-0.820929	0.0427801	34	Os01g0905800|AK073770ETTTQGHDDLGK00000000000000
AK059590	Os01g0906000	Hypothetical protein. (Os01t0906000-01)	9757.14	K-LKYTDLGGK-H	00000000000	42	50	497.785	2	6.2992	0.0405809	1	Os01g0906000|AK059590LKYTDLGGK00000000000
D76415	Os01g0907600	Cysteine endopeptidase. (Os01t0907600-00)	41262.2	K-NSWGTAWGEGGYIR-M	0000000000000000	317	330	777.36	2	-0.538948	1.06608e-06	5	Os01g0907600|D76415NSWGTAWGEGGYIR0000000000000000
D76415	Os01g0907600	Cysteine endopeptidase. (Os01t0907600-00)	41262.2	K-HSGGITTESAYPYR-A	0000000000000000	212	225	769.863	2	-2.81629	1.72723e-06	5	Os01g0907600|D76415HSGGITTESAYPYR0000000000000000
D76415	Os01g0907600	Cysteine endopeptidase. (Os01t0907600-00)	41262.2	R-APLVVIDGHQNVPANSEAALAK-A	000000000000000000000000	239	260	738.734	3	-0.172583	6.65527e-05	5	Os01g0907600|D76415APLVVIDGHQNVPANSEAALAK000000000000000000000000
D76415	Os01g0907600	Cysteine endopeptidase. (Os01t0907600-00)	41262.2	R-RAPLVVIDGHQNVPANSEAALAK-A	0000000000000000000000000	238	260	790.767	3	-1.09753	0.000174996	5	Os01g0907600|D76415RAPLVVIDGHQNVPANSEAALAK0000000000000000000000000
AK062957	Os01g0908400	Conserved hypothetical protein. (Os01t0908400-01), Conserved hypothetical protein. (Os01t0908400-02)	7348.6	R-MQAELMAQAK-E	030000300000	48	57	576.772	2	-1.78269	0.000289356	1	Os01g0908400|AK062957MQAELMAQAK030000300000
AK120427	Os01g0908700	Similar to Hnrpa2b1-prov protein. (Os01t0908700-01)	48827.5	R-SVDTASGQLSSQEQK-T	00000000000000000	234	248	782.874	2	-2.7249	1.77654e-05	2	Os01g0908700|AK120427SVDTASGQLSSQEQK00000000000000000
AK120427	Os01g0908700	Similar to Hnrpa2b1-prov protein. (Os01t0908700-01)	48827.5	K-ATVELGILGR-R	000000000000	327	336	514.811	2	3.95779	0.00106866	2	Os01g0908700|AK120427ATVELGILGR000000000000
AK101333	Os01g0911200	Ribophorin II family protein. (Os01t0911200-01)	75373	R-VNLVQVLGSDSK-V	00000000000000	353	364	629.854	2	-0.303553	2.05775e-07	8	Os01g0911200|AK101333VNLVQVLGSDSK00000000000000
AK101333	Os01g0911200	Ribophorin II family protein. (Os01t0911200-01)	75373	R-VFVPLVLSLPSK-V	00000000000000	315	326	649.907	2	-1.65613	4.01552e-05	8	Os01g0911200|AK101333VFVPLVLSLPSK00000000000000
AK101333	Os01g0911200	Ribophorin II family protein. (Os01t0911200-01)	75373	R-LSFQLSTPLGK-T	0000000000000	472	482	595.842	2	-0.537823	0.000194823	8	Os01g0911200|AK101333LSFQLSTPLGK0000000000000
AK101333	Os01g0911200	Ribophorin II family protein. (Os01t0911200-01)	75373	K-DTSVSLSANHLQK-L	000000000000000	457	469	700.362	2	-0.605244	0.00300357	8	Os01g0911200|AK101333DTSVSLSANHLQK000000000000000
AK101333	Os01g0911200	Ribophorin II family protein. (Os01t0911200-01)	75373	K-IVLDFLGLVEK-F	0000000000000	515	525	623.377	2	0.389183	0.00406001	8	Os01g0911200|AK101333IVLDFLGLVEK0000000000000
AK101333	Os01g0911200	Ribophorin II family protein. (Os01t0911200-01)	75373	K-AEIGISDNDAGTVESVQK-I	00000000000000000000	434	451	916.946	2	-1.51206	0.00417446	8	Os01g0911200|AK101333AEIGISDNDAGTVESVQK00000000000000000000
AK101333	Os01g0911200	Ribophorin II family protein. (Os01t0911200-01)	75373	R-GVTSFAAVASGK-L	00000000000000	262	273	547.792	2	-7.02806	0.00883709	8	Os01g0911200|AK101333GVTSFAAVASGK00000000000000
AK101333	Os01g0911200	Ribophorin II family protein. (Os01t0911200-01)	75373	K-HVDAAEYKGPITTSASVVR-G	000000000000000000000	243	261	667.684	3	-1.14053	0.013378	8	Os01g0911200|AK101333HVDAAEYKGPITTSASVVR000000000000000000000
AK070387	Os01g0913100	Protein of unknown function DUF538 family protein. (Os01t0913100-01)	17917.1	R-GLLPAGIADFR-H	0000000000000	45	55	565.323	2	2.57182	0.000978253	1	Os01g0913100|AK070387GLLPAGIADFR0000000000000
J100024O13	Os01g0915900	Conserved hypothetical protein. (Os01t0915900-01)	28327.9	M-SSWNSPYYDTSSYGAGSGGGGGGGR-R	000000000000000000000000000	2	26	795.321	3	-14.047	0.00368232	6	Os01g0915900|J100024O13SSWNSPYYDTSSYGAGSGGGGGGGR000000000000000000000000000
AK073832	Os01g0916200	Similar to predicted protein. (Os01t0916200-01), Armadillo-like helical domain containing protein. (Os01t0916200-02)	104576	K-MLDAAAETTSK-F	0300000000000	322	332	577.272	2	-3.11787	0.00107255	2	Os01g0916200|AK073832MLDAAAETTSK0300000000000
AK073832	Os01g0916200	Similar to predicted protein. (Os01t0916200-01), Armadillo-like helical domain containing protein. (Os01t0916200-02)	104576	K-MLDAAAETTSK-F	0000000000000	322	332	569.275	2	-3.21507	0.0157474	2	Os01g0916200|AK073832MLDAAAETTSK0000000000000
AK071710	Os01g0916400	Similar to Selenium binding protein. (Os01t0916400-01)	53741.7	R-FLILPSLLSGR-V	0000000000000	101	111	608.377	2	1.25536	0.000107647	4	Os01g0916400|AK071710FLILPSLLSGR0000000000000
AK071710	Os01g0916400	Similar to Selenium binding protein. (Os01t0916400-01)	53741.7	K-QTLDLGSTGLLPLEVR-F	000000000000000000	248	263	856.482	2	-0.76444	0.000623334	4	Os01g0916400|AK071710QTLDLGSTGLLPLEVR000000000000000000
AK071710	Os01g0916400	Similar to Selenium binding protein. (Os01t0916400-01)	53741.7	R-IYVTNSLFSR-W	000000000000	408	417	600.324	2	-0.50305	0.000786166	4	Os01g0916400|AK071710IYVTNSLFSR000000000000
AK071710	Os01g0916400	Similar to Selenium binding protein. (Os01t0916400-01)	53741.7	R-TGFDLQHVQDGLYGR-H	00000000000000000	220	234	569.281	3	-0.364727	0.0144105	4	Os01g0916400|AK071710TGFDLQHVQDGLYGR00000000000000000
AK059446	Os01g0916600	RNA recognition motif, glycine rich protein domain containing protein. (Os01t0916600-01)	15537.3	K-EAFTSFGDVTEAR-V	000000000000000	55	67	715.334	2	0.389479	0.0016786	2	Os01g0916600|AK059446EAFTSFGDVTEAR000000000000000
AK059446	Os01g0916600	RNA recognition motif, glycine rich protein domain containing protein. (Os01t0916600-01)	15537.3	R-VNFANERPPGNR-G	00000000000000	110	121	457.569	3	0.00581509	0.0241095	2	Os01g0916600|AK059446VNFANERPPGNR00000000000000
Os01g0916800	Os01g0916800	Similar to predicted protein. (Os01t0916800-00)	192553	K-VLATGVAAALAAR-K	000000000000000	1102	1114	592.362	2	1.05583	0.00837538	1	Os01g0916800|Os01g0916800VLATGVAAALAAR000000000000000
AK062434	Os01g0918200	Similar to Ubiquitin-like protein SMT3. (Os01t0918200-01), Similar to Ubiquitin-like protein SMT3. (Os01t0918200-02)	11072.4	K-GQDGNEVFFR-I	000000000000	28	37	584.772	2	-0.453241	2.0175e-07	2	Os01g0918200|AK062434GQDGNEVFFR000000000000
AK062434	Os01g0918200	Similar to Ubiquitin-like protein SMT3. (Os01t0918200-01), Similar to Ubiquitin-like protein SMT3. (Os01t0918200-02)	11072.4	K-SIAFLFDGR-R	00000000000	61	69	513.275	2	1.99112	0.00712659	2	Os01g0918200|AK062434SIAFLFDGR00000000000
AK062434	Os01g0918200	Similar to Ubiquitin-like protein SMT3. (Os01t0918200-01), Similar to Ubiquitin-like protein SMT3. (Os01t0918200-02)	11072.4	M-SSPAGEDEKKPAGGEGGGAHINLK-V	10000000000000000000000000	2	25	783.387	3	-1.02372	0.0288298	2	Os01g0918200|AK062434SSPAGEDEKKPAGGEGGGAHINLK10000000000000000000000000
AK058869	Os01g0918300	Ubiquitin-like protein SMT3. (Os01t0918300-01), Similar to Ubiquitin-like protein SMT3. (Os01t0918300-02)	11063.4	K-GQDGNEVFFR-I	000000000000	27	36	584.772	2	-0.453241	2.0175e-07	2	Os01g0918300|AK058869GQDGNEVFFR000000000000
AK058869	Os01g0918300	Ubiquitin-like protein SMT3. (Os01t0918300-01), Similar to Ubiquitin-like protein SMT3. (Os01t0918300-02)	11063.4	M-SAAGEEDKKPAGGEGGGAHINLK-V	1000000000000000000000000	2	24	745.704	3	-1.31465	0.024402	2	Os01g0918300|AK058869SAAGEEDKKPAGGEGGGAHINLK1000000000000000000000000
AK073965	Os01g0920400	Similar to Dynamin-related protein 3A (Dynamin-like protein 2) (Dynamin-like protein 2a). Splice isoform 2. (Os01t0920400-01), Hypothetical conserved gene. (Os01t0920400-02)	90545.8	R-NFLLGNVIPLR-L	0000000000000	245	255	628.379	2	-1.04784	0.00075362	3	Os01g0920400|AK073965NFLLGNVIPLR0000000000000
AK073965	Os01g0920400	Similar to Dynamin-related protein 3A (Dynamin-like protein 2) (Dynamin-like protein 2a). Splice isoform 2. (Os01t0920400-01), Hypothetical conserved gene. (Os01t0920400-02)	90545.8	R-LGYVGVVNR-S	00000000000	256	264	488.782	2	-0.533902	0.0069126	3	Os01g0920400|AK073965LGYVGVVNR00000000000
AK073965	Os01g0920400	Similar to Dynamin-related protein 3A (Dynamin-like protein 2) (Dynamin-like protein 2a). Splice isoform 2. (Os01t0920400-01), Hypothetical conserved gene. (Os01t0920400-02)	90545.8	K-AVEQAQQQVR-S	000000000000	526	535	578.807	2	-0.56656	0.00929754	3	Os01g0920400|AK073965AVEQAQQQVR000000000000
AK071344	Os01g0921600	Similar to Mitochondrial import receptor subunit TOM20 (Translocase of outer membrane 20 kDa subunit). (Os01t0921600-01)	22873.1	R-WGGALLELSQMR-N	00000000000300	39	50	688.852	2	-1.80834	1.80036e-06	2	Os01g0921600|AK071344WGGALLELSQMR00000000000300
AK071344	Os01g0921600	Similar to Mitochondrial import receptor subunit TOM20 (Translocase of outer membrane 20 kDa subunit). (Os01t0921600-01)	22873.1	K-VTYEQNPHDADNLTR-W	00000000000000000	24	38	886.913	2	-0.925195	4.57132e-05	2	Os01g0921600|AK071344VTYEQNPHDADNLTR00000000000000000
Os01g0924800	Os01g0924800	Similar to Predicted protein. (Os01t0924800-00)	27608.4	K-VPPALNQFTR-T	000000000000	70	79	571.819	2	-0.87461	0.000255452	4	Os01g0924800|Os01g0924800VPPALNQFTR000000000000
Os01g0924800	Os01g0924800	Similar to Predicted protein. (Os01t0924800-00)	27608.4	R-LKVPPALNQFTR-T	00000000000000	68	79	461.942	3	0.853944	0.000857753	4	Os01g0924800|Os01g0924800LKVPPALNQFTR00000000000000
Os01g0924800	Os01g0924800	Similar to Predicted protein. (Os01t0924800-00)	27608.4	K-NEDKLEFSK-I	00000000000	186	194	555.279	2	3.94041	0.0262864	4	Os01g0924800|Os01g0924800NEDKLEFSK00000000000
AK067886	Os01g0924900	GTP-binding signal recognition particle SRP54, G-domain containing protein. (Os01t0924900-01), Similar to BRI1-KD interacting protein 112 (Fragment). (Os01t0924900-02)	56374.6	K-EVDFNTATLADILR-Q	0000000000000000	435	448	789.412	2	0.0702158	2.03919e-08	3	Os01g0924900|AK067886EVDFNTATLADILR0000000000000000
AK067886	Os01g0924900	GTP-binding signal recognition particle SRP54, G-domain containing protein. (Os01t0924900-01), Similar to BRI1-KD interacting protein 112 (Fragment). (Os01t0924900-02)	56374.6	R-NISQFSGFVWTDNQEK-Q	000000000000000000	139	154	950.445	2	-1.88659	2.52351e-08	3	Os01g0924900|AK067886NISQFSGFVWTDNQEK000000000000000000
AK067886	Os01g0924900	GTP-binding signal recognition particle SRP54, G-domain containing protein. (Os01t0924900-01), Similar to BRI1-KD interacting protein 112 (Fragment). (Os01t0924900-02)	56374.6	K-GVSKPSQDTEEDDEPEVELESK-K	000000000000000000000000	326	347	816.368	3	-2.02681	0.000242287	3	Os01g0924900|AK067886GVSKPSQDTEEDDEPEVELESK000000000000000000000000
AK067886	Os01g0924900	GTP-binding signal recognition particle SRP54, G-domain containing protein. (Os01t0924900-01), Similar to BRI1-KD interacting protein 112 (Fragment). (Os01t0924900-02)	56374.6	M-ASDAKPDSPPAGVDPPPPKEEAK-A	1000000000000000000000000	2	24	781.386	3	-2.77609	0.027792	3	Os01g0924900|AK067886ASDAKPDSPPAGVDPPPPKEEAK1000000000000000000000000
AK067632	Os01g0926300	Similar to Transaldolase (EC 2.2.1.2). (Os01t0926300-01), Similar to Transaldolase (EC 2.2.1.2). (Os01t0926300-02), Similar to Transaldolase (EC 2.2.1.2). (Os01t0926300-03)	46615.4	R-TIDANVSDAEGVYSALEK-L	00000000000000000000	371	388	941.454	2	-4.00122	5.41027e-10	9	Os01g0926300|AK067632TIDANVSDAEGVYSALEK00000000000000000000
AK067632	Os01g0926300	Similar to Transaldolase (EC 2.2.1.2). (Os01t0926300-01), Similar to Transaldolase (EC 2.2.1.2). (Os01t0926300-02), Similar to Transaldolase (EC 2.2.1.2). (Os01t0926300-03)	46615.4	R-LANDTQGTVEAAK-W	000000000000000	176	188	659.327	2	-12.9389	2.31701e-07	9	Os01g0926300|AK067632LANDTQGTVEAAK000000000000000
AK067632	Os01g0926300	Similar to Transaldolase (EC 2.2.1.2). (Os01t0926300-01), Similar to Transaldolase (EC 2.2.1.2). (Os01t0926300-02), Similar to Transaldolase (EC 2.2.1.2). (Os01t0926300-03)	46615.4	R-VTSVASFFVSR-V	0000000000000	256	266	600.325	2	0.485588	2.7197e-06	9	Os01g0926300|AK067632VTSVASFFVSR0000000000000
AK067632	Os01g0926300	Similar to Transaldolase (EC 2.2.1.2). (Os01t0926300-01), Similar to Transaldolase (EC 2.2.1.2). (Os01t0926300-02), Similar to Transaldolase (EC 2.2.1.2). (Os01t0926300-03)	46615.4	K-IGTPEALALR-G	000000000000	278	287	520.808	2	-0.634323	3.17646e-06	9	Os01g0926300|AK067632IGTPEALALR000000000000
AK067632	Os01g0926300	Similar to Transaldolase (EC 2.2.1.2). (Os01t0926300-01), Similar to Transaldolase (EC 2.2.1.2). (Os01t0926300-02), Similar to Transaldolase (EC 2.2.1.2). (Os01t0926300-03)	46615.4	K-AISTSNAYDDQFK-Q	000000000000000	114	126	730.341	2	3.01771	7.69873e-06	9	Os01g0926300|AK067632AISTSNAYDDQFK000000000000000
AK067632	Os01g0926300	Similar to Transaldolase (EC 2.2.1.2). (Os01t0926300-01), Similar to Transaldolase (EC 2.2.1.2). (Os01t0926300-02), Similar to Transaldolase (EC 2.2.1.2). (Os01t0926300-03)	46615.4	K-AFDSLLGSLEEK-G	00000000000000	411	422	654.838	2	0.179158	0.000177009	9	Os01g0926300|AK067632AFDSLLGSLEEK00000000000000
AK067632	Os01g0926300	Similar to Transaldolase (EC 2.2.1.2). (Os01t0926300-01), Similar to Transaldolase (EC 2.2.1.2). (Os01t0926300-02), Similar to Transaldolase (EC 2.2.1.2). (Os01t0926300-03)	46615.4	R-GVTSNPSIFQK-A	0000000000000	103	113	589.317	2	5.45123	0.00131632	9	Os01g0926300|AK067632GVTSNPSIFQK0000000000000
AK067632	Os01g0926300	Similar to Transaldolase (EC 2.2.1.2). (Os01t0926300-01), Similar to Transaldolase (EC 2.2.1.2). (Os01t0926300-02), Similar to Transaldolase (EC 2.2.1.2). (Os01t0926300-03)	46615.4	K-LANQLYQK-K	0000000000	297	304	489.274	2	-1.42877	0.00685398	9	Os01g0926300|AK067632LANQLYQK0000000000
AK068465	Os01g0926600	Similar to Pectin-glucuronyltransferase. (Os01t0926600-01)	47369.1	R-GILPLLRR-A	0000000000	172	179	469.325	2	12.6113	0.0114057	1	Os01g0926600|AK068465GILPLLRR0000000000
AF309383	Os01g0933900	Similar to Glutathione transferase III(B) (EC 2.5.1.18). (Os01t0933900-01)	24067.6	R-VYGMALSANVVR-V	00003000000000	10	21	648.344	2	2.84822	0.000358532	6	Os01g0933900|AF309383VYGMALSANVVR00003000000000
AF309383	Os01g0933900	Similar to Glutathione transferase III(B) (EC 2.5.1.18). (Os01t0933900-01)	24067.6	K-GLDFDLVPVDLR-T	00000000000000	30	41	679.87	2	0.929682	0.00136747	6	Os01g0933900|AF309383GLDFDLVPVDLR00000000000000
AF309383	Os01g0933900	Similar to Glutathione transferase III(B) (EC 2.5.1.18). (Os01t0933900-01)	24067.6	K-YKAEGADLLPAEASPAK-L	0000000000000000000	83	99	865.952	2	0.655739	0.00668892	6	Os01g0933900|AF309383YKAEGADLLPAEASPAK0000000000000000000
AK072525	Os01g0934000	WD40 repeat-like domain containing protein. (Os01t0934000-01), WD40 repeat-like domain containing protein. (Os01t0934000-02)	49330.7	K-IFVYNFADLK-L	000000000000	216	225	615.331	2	-1.0319	0.00517781	1	Os01g0934000|AK072525IFVYNFADLK000000000000
AK069403	Os01g0935700	Similar to Cytochrome c1, heme protein. (Os01t0935700-01), Similar to Cytochrome c1 (Fragment). (Os01t0935700-02)	33389.7	R-DLVGVAYTEEETK-A	000000000000000	113	125	727.356	2	-0.965864	6.49025e-09	5	Os01g0935700|AK069403DLVGVAYTEEETK000000000000000
AK069403	Os01g0935700	Similar to Cytochrome c1, heme protein. (Os01t0935700-01), Similar to Cytochrome c1 (Fragment). (Os01t0935700-02)	33389.7	K-AMAAEIEVVDGPNDEGEMFTRPGK-L	00300000000000000030000000	126	149	865.731	3	2.86322	9.84644e-08	5	Os01g0935700|AK069403AMAAEIEVVDGPNDEGEMFTRPGK00300000000000000030000000
AK069403	Os01g0935700	Similar to Cytochrome c1, heme protein. (Os01t0935700-01), Similar to Cytochrome c1 (Fragment). (Os01t0935700-02)	33389.7	R-KLVLDVVN--	0000000000	297	304	450.281	2	-0.442067	0.00350928	5	Os01g0935700|AK069403KLVLDVVN0000000000
AK069403	Os01g0935700	Similar to Cytochrome c1, heme protein. (Os01t0935700-01), Similar to Cytochrome c1 (Fragment). (Os01t0935700-02)	33389.7	--MAAGRGISQLLK-K	10000000000000	1	12	643.872	2	8.8249	0.00382039	5	Os01g0935700|AK069403MAAGRGISQLLK10000000000000
AK069403	Os01g0935700	Similar to Cytochrome c1, heme protein. (Os01t0935700-01), Similar to Cytochrome c1 (Fragment). (Os01t0935700-02)	33389.7	K-LSDRFPQPYANEQAAR-F	000000000000000000	150	165	621.644	3	1.8191	0.0119081	5	Os01g0935700|AK069403LSDRFPQPYANEQAAR000000000000000000
AK069403	Os01g0935700	Similar to Cytochrome c1, heme protein. (Os01t0935700-01), Similar to Cytochrome c1 (Fragment). (Os01t0935700-02)	33389.7	R-EGLHYNPYFPGGAIAMPK-M	00000000000000003000	208	225	659.989	3	0.434697	0.0126881	5	Os01g0935700|AK069403EGLHYNPYFPGGAIAMPK00000000000000003000
AK069146	Os01g0935900	Conserved hypothetical protein. (Os01t0935900-01), Similar to Succinate dehydrogenase subunit 4. (Os01t0935900-02)	23115.4	R-KGPLTSESWK-V	000000000000	120	129	566.803	2	-0.985363	0.000223272	2	Os01g0935900|AK069146KGPLTSESWK000000000000
AK069146	Os01g0935900	Conserved hypothetical protein. (Os01t0935900-01), Similar to Succinate dehydrogenase subunit 4. (Os01t0935900-02)	23115.4	R-STYYMIPTLLLVSK-N	0000030000000000	139	152	822.952	2	3.2362	0.00071032	2	Os01g0935900|AK069146STYYMIPTLLLVSK0000030000000000
AK069146	Os01g0935900	Conserved hypothetical protein. (Os01t0935900-01), Similar to Succinate dehydrogenase subunit 4. (Os01t0935900-02)	23115.4	R-LSGTQVLPR-W	00000000000	76	84	485.786	2	-2.9191	0.0247862	2	Os01g0935900|AK069146LSGTQVLPR00000000000
015-086-A09	Os01g0937050	#N/A	45515.2	K-LPAGAVGVAGLAR-T	000000000000000	167	179	576.349	2	0.304838	4.69467e-09	3	Os01g0937050|015-086-A09LPAGAVGVAGLAR000000000000000
015-086-A09	Os01g0937050	#N/A	45515.2	R-LALQAQVAR-S	00000000000	182	190	485.295	2	-0.928433	1.3235e-06	3	Os01g0937050|015-086-A09LALQAQVAR00000000000
015-086-A09	Os01g0937050	#N/A	45515.2	R-LGFSGLLWGR-Q	000000000000	402	411	553.311	2	-0.567363	1.03991e-05	3	Os01g0937050|015-086-A09LGFSGLLWGR000000000000
015-086-A09	Os01g0937050	#N/A	45515.2	K-DAATSLYTVPIK-D	00000000000000	42	53	639.852	2	1.84206	0.00179685	3	Os01g0937050|015-086-A09DAATSLYTVPIK00000000000000
AK105806	Os01g0937100	Similar to Xylanase inhibitor precursor (Xylanase inhibitor TAXI-I). (Os01t0937100-01)	44682	R-LPLPSGALAAGGVALR-T	000000000000000000	261	276	731.939	2	-1.87053	8.1e-14	10	Os01g0937100|AK105806LPLPSGALAAGGVALR000000000000000000
AK105806	Os01g0937100	Similar to Xylanase inhibitor precursor (Xylanase inhibitor TAXI-I). (Os01t0937100-01)	44682	R-DNPGYYVTANAIALDDAR-L	00000000000000000000	243	260	969.96	2	-3.36159	2.7235e-09	10	Os01g0937100|AK105806DNPGYYVTANAIALDDAR00000000000000000000
AK105806	Os01g0937100	Similar to Xylanase inhibitor precursor (Xylanase inhibitor TAXI-I). (Os01t0937100-01)	44682	R-GATGVAGLAASGLALPAQVASSQGVAGR-F	000000000000000000000000000000	171	198	1219.16	2	-0.819149	1.06478e-05	10	Os01g0937100|AK105806GATGVAGLAASGLALPAQVASSQGVAGR000000000000000000000000000000
AK105806	Os01g0937100	Similar to Xylanase inhibitor precursor (Xylanase inhibitor TAXI-I). (Os01t0937100-01)	44682	R-DPATSLYTIPVR-Y	00000000000000	45	56	666.862	2	1.43516	2.13997e-05	10	Os01g0937100|AK105806DPATSLYTIPVR00000000000000
AK105806	Os01g0937100	Similar to Xylanase inhibitor precursor (Xylanase inhibitor TAXI-I). (Os01t0937100-01)	44682	R-IGYFVPAVR-L	00000000000	327	335	511.294	2	-1.25414	2.25374e-05	10	Os01g0937100|AK105806IGYFVPAVR00000000000
AK105806	Os01g0937100	Similar to Xylanase inhibitor precursor (Xylanase inhibitor TAXI-I). (Os01t0937100-01)	44682	R-DPVVVPVTR-D	00000000000	36	44	491.288	2	-4.99497	0.00833289	10	Os01g0937100|AK105806DPVVVPVTR00000000000
AK105806	Os01g0937100	Similar to Xylanase inhibitor precursor (Xylanase inhibitor TAXI-I). (Os01t0937100-01)	44682	K-NPLIQVSVK-A	00000000000	146	154	499.304	2	-2.38151	0.0147155	10	Os01g0937100|AK105806NPLIQVSVK00000000000
AK105806	Os01g0937100	Similar to Xylanase inhibitor precursor (Xylanase inhibitor TAXI-I). (Os01t0937100-01)	44682	R-TAVPFGQLRPDVFRPFVR-E	00000000000000000000	277	294	701.391	3	-3.069	0.0364193	10	Os01g0937100|AK105806TAVPFGQLRPDVFRPFVR00000000000000000000
AK101971	Os01g0938900	Similar to Nascent polypeptide-associated complex alpha subunit-like protein 3 (NAC-alpha-like protein 3) (Alpha-NAC-like protein 3). (Os01t0938900-01), Similar to Nascent polypeptide-associated complex alpha subunit-like protein 3 (NAC-alpha-like protein 3) (Alpha-NAC-like protein 3). (Os01t0938900-02)	22078.9	K-IEDLSSQLQTQAAEQFK-A	0000000000000000000	119	135	968.485	2	-1.46623	6.7787e-11	14	Os01g0938900|AK101971IEDLSSQLQTQAAEQFK0000000000000000000
AK101971	Os01g0938900	Similar to Nascent polypeptide-associated complex alpha subunit-like protein 3 (NAC-alpha-like protein 3) (Alpha-NAC-like protein 3). (Os01t0938900-01), Similar to Nascent polypeptide-associated complex alpha subunit-like protein 3 (NAC-alpha-like protein 3) (Alpha-NAC-like protein 3). (Os01t0938900-02)	22078.9	K-AEPSAAAQDDEEVDESGVEPK-D	00000000000000000000000	146	166	1086.97	2	-2.70042	7.82172e-10	14	Os01g0938900|AK101971AEPSAAAQDDEEVDESGVEPK00000000000000000000000
AK101971	Os01g0938900	Similar to Nascent polypeptide-associated complex alpha subunit-like protein 3 (NAC-alpha-like protein 3) (Alpha-NAC-like protein 3). (Os01t0938900-01), Similar to Nascent polypeptide-associated complex alpha subunit-like protein 3 (NAC-alpha-like protein 3) (Alpha-NAC-like protein 3). (Os01t0938900-02)	22078.9	K-DIELVMTQATVSR-S	000000300000000	167	179	739.88	2	0.137673	1.12268e-08	14	Os01g0938900|AK101971DIELVMTQATVSR000000300000000
AK101971	Os01g0938900	Similar to Nascent polypeptide-associated complex alpha subunit-like protein 3 (NAC-alpha-like protein 3) (Alpha-NAC-like protein 3). (Os01t0938900-01), Similar to Nascent polypeptide-associated complex alpha subunit-like protein 3 (NAC-alpha-like protein 3) (Alpha-NAC-like protein 3). (Os01t0938900-02)	22078.9	K-IEDLSSQLQTQAAEQFKAPDLSNVISK-A	00000000000000000000000000000	119	145	987.512	3	0.395541	4.75798e-08	14	Os01g0938900|AK101971IEDLSSQLQTQAAEQFKAPDLSNVISK00000000000000000000000000000
AK101971	Os01g0938900	Similar to Nascent polypeptide-associated complex alpha subunit-like protein 3 (NAC-alpha-like protein 3) (Alpha-NAC-like protein 3). (Os01t0938900-01), Similar to Nascent polypeptide-associated complex alpha subunit-like protein 3 (NAC-alpha-like protein 3) (Alpha-NAC-like protein 3). (Os01t0938900-02)	22078.9	K-NILFVISKPDVFK-S	000000000000000	92	104	760.447	2	-0.504954	8.45295e-08	14	Os01g0938900|AK101971NILFVISKPDVFK000000000000000
AK101971	Os01g0938900	Similar to Nascent polypeptide-associated complex alpha subunit-like protein 3 (NAC-alpha-like protein 3) (Alpha-NAC-like protein 3). (Os01t0938900-01), Similar to Nascent polypeptide-associated complex alpha subunit-like protein 3 (NAC-alpha-like protein 3) (Alpha-NAC-like protein 3). (Os01t0938900-02)	22078.9	K-APDLSNVISK-A	000000000000	136	145	522.286	2	-8.13023	4.46714e-06	14	Os01g0938900|AK101971APDLSNVISK000000000000
AK101971	Os01g0938900	Similar to Nascent polypeptide-associated complex alpha subunit-like protein 3 (NAC-alpha-like protein 3) (Alpha-NAC-like protein 3). (Os01t0938900-01), Similar to Nascent polypeptide-associated complex alpha subunit-like protein 3 (NAC-alpha-like protein 3) (Alpha-NAC-like protein 3). (Os01t0938900-02)	22078.9	K-SKNILFVISKPDVFK-S	00000000000000000	90	104	579.01	3	0.127582	1.97264e-05	14	Os01g0938900|AK101971SKNILFVISKPDVFK00000000000000000
AK101971	Os01g0938900	Similar to Nascent polypeptide-associated complex alpha subunit-like protein 3 (NAC-alpha-like protein 3) (Alpha-NAC-like protein 3). (Os01t0938900-01), Similar to Nascent polypeptide-associated complex alpha subunit-like protein 3 (NAC-alpha-like protein 3) (Alpha-NAC-like protein 3). (Os01t0938900-02)	22078.9	K-SPNSDTYVIFGEAK-I	0000000000000000	105	118	764.37	2	-0.139147	3.17403e-05	14	Os01g0938900|AK101971SPNSDTYVIFGEAK0000000000000000
AK101971	Os01g0938900	Similar to Nascent polypeptide-associated complex alpha subunit-like protein 3 (NAC-alpha-like protein 3) (Alpha-NAC-like protein 3). (Os01t0938900-01), Similar to Nascent polypeptide-associated complex alpha subunit-like protein 3 (NAC-alpha-like protein 3) (Alpha-NAC-like protein 3). (Os01t0938900-02)	22078.9	M-TAAETQEELLR-K	1000000000000	2	12	651.83	2	-0.507783	3.69975e-05	14	Os01g0938900|AK101971TAAETQEELLR1000000000000
AK070064	Os01g0939100	Similar to Calmodulin-stimulated calcium-ATPase. (Os01t0939100-01)	113693	R-MVTGDNINTAK-A	0000000000000	684	694	582.288	2	-2.56131	0.0299771	1	Os01g0939100|AK070064MVTGDNINTAK0000000000000
Os01g0939500	Os01g0939500	Similar to Eukaryotic peptide chain release factor subunit 1-2 (eRF1-2) (Eukaryotic release factor 1-2) (Omnipotent suppressor protein 1 homolog 2) (SUP1 homolog 2). (Os01t0939500-00)	49181	R-QSVLAAITSAQQR-L	000000000000000	68	80	686.886	2	7.12247	2.39288e-08	2	Os01g0939500|Os01g0939500QSVLAAITSAQQR000000000000000
Os01g0939500	Os01g0939500	Similar to Eukaryotic peptide chain release factor subunit 1-2 (eRF1-2) (Eukaryotic release factor 1-2) (Omnipotent suppressor protein 1 homolog 2) (SUP1 homolog 2). (Os01t0939500-00)	49181	K-YFEEISQDTGK-Y	0000000000000	291	301	658.803	2	-1.08592	0.0015942	2	Os01g0939500|Os01g0939500YFEEISQDTGK0000000000000
AK070588	Os01g0939700	Similar to Esterase D (EC 3.1.1.1). (Os01t0939700-01), Similar to esterase D. (Os01t0939700-02)	32587.2	K-VLSDNFEQLNTSR-A	000000000000000	140	152	761.876	2	-3.22264	0.000787647	1	Os01g0939700|AK070588VLSDNFEQLNTSR000000000000000
J065099L06	Os01g0946500	Similar to Glucan endo-1,3-beta-glucosidase GV (EC 3.2.1.39) ((1->3)-beta-glucan endohydrolase GV) ((1->3)-beta-glucanase isoenzyme GV) (Beta-1,3- endoglucanase GV). (Os01t0946500-01)	34202.9	R-NHNQGVIDNVK-N	0000000000000	258	268	619.318	2	0.365937	0.00328608	1	Os01g0946500|J065099L06NHNQGVIDNVK0000000000000
AK104139	Os01g0946600	Similar to Glucan endo-1,3-beta-glucosidase GV (EC 3.2.1.39) ((1->3)-beta-glucan endohydrolase GV) ((1->3)-beta-glucanase isoenzyme GV) (Beta-1,3- endoglucanase GV). (Os01t0946600-01), Similar to Glucan endo-1,3-beta-glucosidase GV (EC 3.2.1.39) ((1->3)-beta-glucan endohydrolase GV) ((1->3)-beta-glucanase isoenzyme GV) (Beta-1,3- endoglucanase GV). (Os01t0946600-02)	34320	R-NHNQGVIDNVK-N	0000000000000	258	268	619.318	2	0.365937	0.00328608	1	Os01g0946600|AK104139NHNQGVIDNVK0000000000000
AK069096	Os01g0946700	Similar to Glucan endo-1,3-beta-glucosidase GV (EC 3.2.1.39) ((1->3)-beta-glucan endohydrolase GV) ((1->3)-beta-glucanase isoenzyme GV) (Beta-1,3- endoglucanase GV). (Os01t0946700-01)	34357.3	R-NHNQGVIDNVK-N	0000000000000	258	268	619.318	2	0.365937	0.00328608	1	Os01g0946700|AK069096NHNQGVIDNVK0000000000000
AK070184	Os01g0948400	Similar to Pyrroline-5-carboxylate reductase (EC 1.5.1.2) (P5CR) (P5C reductase). (Os01t0948400-01), Similar to pyrroline 5-carboxylate reductase. (Os01t0948400-02)	30185.1	R-GVAASGVLPATAIR-T	0000000000000000	37	50	641.876	2	-2.77733	0.000619453	1	Os01g0948400|AK070184GVAASGVLPATAIR0000000000000000
AK069565	Os01g0951200	Similar to Orotidine 5'-phosphate decarboxylase (EC 4.1.1.23) (OMP decarboxylase) (OMPDCase) (OMPdecase) (Uridine 5'-monophosphate synthase) (UMP synthase). (Os01t0951200-01)	51056	K-FADIGNTVTMQYEGGIFR-I	00000000003000000000	308	325	1017.98	2	-2.12122	5.13973e-09	6	Os01g0951200|AK069565FADIGNTVTMQYEGGIFR00000000003000000000
AK069565	Os01g0951200	Similar to Orotidine 5'-phosphate decarboxylase (EC 4.1.1.23) (OMP decarboxylase) (OMPDCase) (OMPdecase) (Uridine 5'-monophosphate synthase) (UMP synthase). (Os01t0951200-01)	51056	R-GLLLLAEMSSAGNLAHGEYTAAAVK-I	000000000000000000000000000	357	381	829.768	3	-0.592619	1.61504e-05	6	Os01g0951200|AK069565GLLLLAEMSSAGNLAHGEYTAAAVK000000000000000000000000000
AK069565	Os01g0951200	Similar to Orotidine 5'-phosphate decarboxylase (EC 4.1.1.23) (OMP decarboxylase) (OMPDCase) (OMPdecase) (Uridine 5'-monophosphate synthase) (UMP synthase). (Os01t0951200-01)	51056	R-GSDIIIVGR-G	00000000000	441	449	465.274	2	-0.0986527	5.21272e-05	6	Os01g0951200|AK069565GSDIIIVGR00000000000
AK069565	Os01g0951200	Similar to Orotidine 5'-phosphate decarboxylase (EC 4.1.1.23) (OMP decarboxylase) (OMPDCase) (OMPdecase) (Uridine 5'-monophosphate synthase) (UMP synthase). (Os01t0951200-01)	51056	K-SGITSPIYLDLR-A	00000000000000	28	39	667.868	2	-1.31863	0.00202046	6	Os01g0951200|AK069565SGITSPIYLDLR00000000000000
AK069565	Os01g0951200	Similar to Orotidine 5'-phosphate decarboxylase (EC 4.1.1.23) (OMP decarboxylase) (OMPDCase) (OMPdecase) (Uridine 5'-monophosphate synthase) (UMP synthase). (Os01t0951200-01)	51056	K-HNFLIFEDR-K	00000000000	298	306	595.794	2	-12.5913	0.0134901	6	Os01g0951200|AK069565HNFLIFEDR00000000000
AK069565	Os01g0951200	Similar to Orotidine 5'-phosphate decarboxylase (EC 4.1.1.23) (OMP decarboxylase) (OMPDCase) (OMPdecase) (Uridine 5'-monophosphate synthase) (UMP synthase). (Os01t0951200-01)	51056	K-ASNPAETAR-E	00000000000	454	462	458.727	2	-1.03429	0.0387054	6	Os01g0951200|AK069565ASNPAETAR00000000000
AF210325	Os01g0951400	Similar to Uridine 5'-monophosphate synthase (UMP synthase). (Os01t0951400-01), Similar to UMP synthase. (Os01t0951400-02)	15197.3	K-SGITSPIYLDLR-M	00000000000000	7	18	667.868	2	-1.31863	0.00202046	1	Os01g0951400|AF210325SGITSPIYLDLR00000000000000
AK070047	Os01g0952600	Similar to LacZ (Fragment). (Os01t0952600-01), Similar to glycoside hydrolase family 2 protein. (Os01t0952600-02)	127794	M-AVASASALFSAK-N	10000000000000	2	13	582.815	2	-2.07169	7.38606e-07	3	Os01g0952600|AK070047AVASASALFSAK10000000000000
AK070047	Os01g0952600	Similar to LacZ (Fragment). (Os01t0952600-01), Similar to glycoside hydrolase family 2 protein. (Os01t0952600-02)	127794	R-VGVVFNADK-S	00000000000	950	958	474.76	2	-1.25796	0.00581996	3	Os01g0952600|AK070047VGVVFNADK00000000000
AK070047	Os01g0952600	Similar to LacZ (Fragment). (Os01t0952600-01), Similar to glycoside hydrolase family 2 protein. (Os01t0952600-02)	127794	R-VGDHVLISK-S	00000000000	800	808	484.283	2	1.51765	0.0436577	3	Os01g0952600|AK070047VGDHVLISK00000000000
AK068882	Os01g0953100	Protein of unknown function DUF594 family protein. (Os01t0953100-01), Protein of unknown function DUF594 family protein. (Os01t0953100-02)	82150.3	R-FGDTCAETK-N	00000000000	580	588	521.733	2	8.05178	0.0341244	1	Os01g0953100|AK068882FGDTCAETK00000000000
AK068399	Os01g0956200	Glycosyltransferase AER61, uncharacterized domain containing protein. (Os01t0956200-01)	54235	R-VIENQAAVAR-L	000000000000	326	335	535.802	2	1.14193	0.047302	1	Os01g0956200|AK068399VIENQAAVAR000000000000
AK073433	Os01g0957200	Conserved hypothetical protein. (Os01t0957200-01)	42317.2	R-YQILAGVIEQR-M	0000000000000	331	341	645.362	2	-3.0826	0.0137427	1	Os01g0957200|AK073433YQILAGVIEQR0000000000000
AK073433	Os01g0957200	Conserved hypothetical protein. (Os01t0957200-01)	42317.2	R-EALFVLAQLGR-K	0000000000000	104	114	608.855	2	-1.84632	0.0144334	1	Os01g0957200|AK073433EALFVLAQLGR0000000000000
AK107370	Os01g0958200	Curculin-like (mannose-binding) lectin domain containing protein. (Os01t0958200-01)	50718.9	K-VLWSAGAAGR-G	000000000000	145	154	494.272	2	-0.249354	0.00120369	1	Os01g0958200|AK107370VLWSAGAAGR000000000000
AK059165	Os01g0962400	Ubiquitin-like, Ufm1 domain containing protein. (Os01t0962400-01)	10355.5	M-AAAGGGGAGAAGGGK-V	10000000000000000	2	16	536.263	2	0.451355	6.10894e-06	1	Os01g0962400|AK059165AAAGGGGAGAAGGGK10000000000000000
AK073846	Os01g0962600	Similar to 40S ribosomal protein S10-1. (Os01t0962600-01)	19969.1	R-SYLNLPSEVVPNTLK-K	00000000000000000	78	92	837.459	2	0.133577	1.97711e-05	3	Os01g0962600|AK073846SYLNLPSEVVPNTLK00000000000000000
AK073846	Os01g0962600	Similar to 40S ribosomal protein S10-1. (Os01t0962600-01)	19969.1	K-GGAPAEFQPSFR-G	00000000000000	146	157	632.309	2	-0.423958	0.00253418	3	Os01g0962600|AK073846GGAPAEFQPSFR00000000000000
AK073846	Os01g0962600	Similar to 40S ribosomal protein S10-1. (Os01t0962600-01)	19969.1	K-VDVPNLEVIK-L	000000000000	35	44	563.33	2	1.10661	0.00549465	3	Os01g0962600|AK073846VDVPNLEVIK000000000000
AK104420	Os01g0962700	Similar to Peroxidase 12 precursor (EC 1.11.1.7) (Atperox P12) (PRXR6) (ATP4a). (Os01t0962700-01)	40252.7	R-TPNAFDNK-Y	0000000000	272	279	453.719	2	-0.723511	0.0110846	1	Os01g0962700|AK104420TPNAFDNK0000000000
Os01g0962900	Os01g0962900	Similar to Peroxidase 12. (Os01t0962900-00)	35016	R-TPNAFDNK-Y	0000000000	240	247	453.719	2	-0.723511	0.0110846	1	Os01g0962900|Os01g0962900TPNAFDNK0000000000
013-066-F12	Os01g0964400	#N/A	24730.4	K-AGFAGDDAPR-A	000000000000	21	30	488.729	2	1.57023	6.64537e-07	13	Os01g0964400|013-066-F12AGFAGDDAPR000000000000
013-066-F12	Os01g0964400	#N/A	24730.4	K-DAYVGDEAQSKR-G	00000000000000	53	64	669.815	2	-4.24255	2.45714e-06	13	Os01g0964400|013-066-F12DAYVGDEAQSKR00000000000000
013-066-F12	Os01g0964400	#N/A	24730.4	R-AVFPSIVGRPR-H	0000000000000	31	41	599.857	2	0.500113	1.05262e-05	13	Os01g0964400|013-066-F12AVFPSIVGRPR0000000000000
013-066-F12	Os01g0964400	#N/A	24730.4	K-DAYVGDEAQSK-R	0000000000000	53	63	591.766	2	-1.47358	1.08061e-05	13	Os01g0964400|013-066-F12DAYVGDEAQSK0000000000000
013-066-F12	Os01g0964400	#N/A	24730.4	R-VAPEEHPVLLTEAPLNPK-A	00000000000000000000	98	115	977.534	2	-2.05919	0.000187686	13	Os01g0964400|013-066-F12VAPEEHPVLLTEAPLNPK00000000000000000000
013-066-F12	Os01g0964400	#N/A	24730.4	K-EITALAPSSMK-I	0000000000300	163	173	582.303	2	1.01232	0.00109297	13	Os01g0964400|013-066-F12EITALAPSSMK0000000000300
013-066-F12	Os01g0964400	#N/A	24730.4	K-IKVVAPPER-K	00000000000	174	182	504.812	2	-3.47851	0.00604578	13	Os01g0964400|013-066-F12IKVVAPPER00000000000
013-066-F12	Os01g0964400	#N/A	24730.4	K-EITALAPSSMK-I	0000000000000	163	173	574.304	2	-2.0163	0.0132879	13	Os01g0964400|013-066-F12EITALAPSSMK0000000000000
013-066-F12	Os01g0964400	#N/A	24730.4	M-ADGEDIQPLVCDNGTGMVK-A	100000000000000003000	2	20	1045.97	2	-2.83578	0.0294115	13	Os01g0964400|013-066-F12ADGEDIQPLVCDNGTGMVK100000000000000003000
AK108889	Os01g0965900	Conserved hypothetical protein. (Os01t0965900-01)	22856.8	R-DTVSFPVVGR-L	000000000000	173	182	538.79	2	-0.768806	0.00637685	1	Os01g0965900|AK108889DTVSFPVVGR000000000000
AK120672	Os01g0966000	Similar to Plasma membrane H+-ATPase (EC 3.6.1.3). (Os01t0966000-01), Similar to Plasma membrane H+-ATPase (EC 3.6.1.3). (Os01t0966000-02), Similar to predicted protein. (Os01t0966000-03), Similar to Plasma membrane H+-ATPase (EC 3.6.1.3). (Os01t0966000-04)	56106.1	K-AAVVGGNVLTSQR-V	000000000000000	330	342	636.357	2	-0.602481	0.000208928	1	Os01g0966000|AK120672AAVVGGNVLTSQR000000000000000
Os01g0967000	Os01g0967000	Similar to small nuclear ribonucleoprotein Sm D2. (Os01t0967000-00)	25544.5	K-ALPVNKDR-F	0000000000	200	207	456.767	2	0.112501	0.0368133	1	Os01g0967000|Os01g0967000ALPVNKDR0000000000
AK105881	Os01g0971400	Similar to Cysteine proteinase. (Os01t0971400-01)	40541.8	K-ALAHQPVSVAIEASGR-N	000000000000000000	271	286	803.437	2	-2.31588	0.000715341	1	Os01g0971400|AK105881ALAHQPVSVAIEASGR000000000000000000
AK120840	Os01g0971500	Similar to Cytochrome b5. (Os01t0971500-01)	15080.7	K-DATDDFEDVGHSTTAR-A	000000000000000000	53	68	868.872	2	0.590311	1.86992e-06	2	Os01g0971500|AK120840DATDDFEDVGHSTTAR000000000000000000
J065170O14	Os01g0974700	0	9228.53	R-VLYSSVVYPHNYGFIPR-T	0000000000000000000	30	46	1006.02	2	-0.895204	1.20047e-06	2	Os01g0974700|J065170O14VLYSSVVYPHNYGFIPR0000000000000000000
AK061022	Os01g0976200	11-S plant seed storage protein family protein. (Os01t0976200-01)	40664.6	K-EVGLGADLVR-I	000000000000	238	247	514.79	2	-0.426523	3.2196e-05	1	Os01g0976200|AK061022EVGLGADLVR000000000000
AK065652	Os01g0978100	Similar to Cysteine synthase, mitochondrial precursor (EC 2.5.1.47) (O- acetylserine sulfhydrylase) (O-acetylserine (Thiol)-lyase) (CSase C) (CS-C) (OAS-TL C) (AtCS-C). (Os01t0978100-01)	42187.9	K-LVVVVFPSFGER-Y	00000000000000	362	373	674.887	2	2.80517	0.000140323	2	Os01g0978100|AK065652LVVVVFPSFGER00000000000000
AK065652	Os01g0978100	Similar to Cysteine synthase, mitochondrial precursor (EC 2.5.1.47) (O- acetylserine sulfhydrylase) (O-acetylserine (Thiol)-lyase) (CSase C) (CS-C) (OAS-TL C) (AtCS-C). (Os01t0978100-01)	42187.9	K-LILTMPASMSMER-R	000003000303000	165	177	764.362	2	-2.74442	0.0175114	2	Os01g0978100|AK065652LILTMPASMSMER000003000303000
AK071514	Os02g0100100	Thioredoxin domain domain containing protein. (Os02t0100100-01)	62498.6	K-VDATEDTDLAQK-Y	00000000000000	131	142	653.313	2	1.40527	0.000162816	5	Os02g0100100|AK071514VDATEDTDLAQK00000000000000
AK071514	Os02g0100100	Thioredoxin domain domain containing protein. (Os02t0100100-01)	62498.6	R-FAEDFLEEK-L	00000000000	390	398	564.265	2	-2.11048	0.000968496	5	Os02g0100100|AK071514FAEDFLEEK00000000000
AK071514	Os02g0100100	Thioredoxin domain domain containing protein. (Os02t0100100-01)	62498.6	R-LEDAINFYQTSNPDVAK-L	0000000000000000000	224	240	962.971	2	2.70027	0.000983679	5	Os02g0100100|AK071514LEDAINFYQTSNPDVAK0000000000000000000
AK071514	Os02g0100100	Thioredoxin domain domain containing protein. (Os02t0100100-01)	62498.6	K-SEPVPESNEGDVK-I	000000000000000	405	417	693.821	2	-3.13315	0.0206497	5	Os02g0100100|AK071514SEPVPESNEGDVK000000000000000
AK071514	Os02g0100100	Thioredoxin domain domain containing protein. (Os02t0100100-01)	62498.6	K-LLFVFVER-D	0000000000	335	342	511.806	2	2.25618	0.0248836	5	Os02g0100100|AK071514LLFVFVER0000000000
AK102264	Os02g0100300	Similar to HSP associated protein like. (Os02t0100300-01)	44194.4	K-AILLNPLSAIMYGTR-A	00000000000300000	154	168	824.957	2	-1.4474	4.25084e-09	7	Os02g0100300|AK102264AILLNPLSAIMYGTR00000000000300000
AK102264	Os02g0100300	Similar to HSP associated protein like. (Os02t0100300-01)	44194.4	K-MGDPSIDVTEENR-D	030000000000000	113	125	739.824	2	-1.41395	1.18387e-07	7	Os02g0100300|AK102264MGDPSIDVTEENR030000000000000
AK102264	Os02g0100300	Similar to HSP associated protein like. (Os02t0100300-01)	44194.4	R-DANAALEINPDSAK-G	0000000000000000	184	197	714.85	2	-1.97385	2.84565e-07	7	Os02g0100300|AK102264DANAALEINPDSAK0000000000000000
AK102264	Os02g0100300	Similar to HSP associated protein like. (Os02t0100300-01)	44194.4	K-MGDPSIDVTEENRDASQEAK-S	0300000000000000000000	113	132	736.66	3	-3.11613	0.000781239	7	Os02g0100300|AK102264MGDPSIDVTEENRDASQEAK0300000000000000000000
AK102264	Os02g0100300	Similar to HSP associated protein like. (Os02t0100300-01)	44194.4	K-LEEAIDHLTK-A	000000000000	144	153	584.817	2	5.39666	0.00261279	7	Os02g0100300|AK102264LEEAIDHLTK000000000000
AK102264	Os02g0100300	Similar to HSP associated protein like. (Os02t0100300-01)	44194.4	K-MGDPSIDVTEENRDASQEAK-S	0000000000000000000000	113	132	731.331	3	0.57487	0.0439909	7	Os02g0100300|AK102264MGDPSIDVTEENRDASQEAK0000000000000000000000
AK068943	Os02g0100700	FG-GAP repeat containing protein. (Os02t0100700-01), Similar to predicted protein. (Os02t0100700-02)	77853.7	K-LDAHALNSR-H	00000000000	279	287	498.766	2	3.29349	0.0252874	1	Os02g0100700|AK068943LDAHALNSR00000000000
AK074023	Os02g0101000	Amino acid transporter, transmembrane domain containing protein. (Os02t0101000-01), Similar to amino acid permease. (Os02t0101000-02)	63864.5	K-VAVWTTVANPITK-Y	000000000000000	445	457	700.402	2	1.46776	0.0222223	1	Os02g0101000|AK074023VAVWTTVANPITK000000000000000
AK061193	Os02g0102700	Similar to AGL157Cp. (Os02t0102700-01)	14413.6	K-VSQLEHVFIR-G	000000000000	57	66	614.346	2	0.741849	0.000135885	2	Os02g0102700|AK061193VSQLEHVFIR000000000000
AK061193	Os02g0102700	Similar to AGL157Cp. (Os02t0102700-01)	14413.6	K-LLHEAAGHVVTVELK-T	00000000000000000	11	25	539.31	3	0.061692	0.002211	2	Os02g0102700|AK061193LLHEAAGHVVTVELK00000000000000000
AK070603	Os02g0102900	Similar to RuBisCO subunit binding-protein beta subunit, chloroplast (60 kDa chaperonin beta subunit) (CPN-60 beta) (Fragment). (Os02t0102900-01)	64255.9	K-VVAAGANPVQITR-G	000000000000000	158	170	648.375	2	0.350332	5.98857e-08	11	Os02g0102900|AK070603VVAAGANPVQITR000000000000000
AK070603	Os02g0102900	Similar to RuBisCO subunit binding-protein beta subunit, chloroplast (60 kDa chaperonin beta subunit) (CPN-60 beta) (Fragment). (Os02t0102900-01)	64255.9	K-EVELEDPVENIGAK-L	0000000000000000	111	124	771.394	2	7.51487	5.98991e-07	11	Os02g0102900|AK070603EVELEDPVENIGAK0000000000000000
AK070603	Os02g0102900	Similar to RuBisCO subunit binding-protein beta subunit, chloroplast (60 kDa chaperonin beta subunit) (CPN-60 beta) (Fragment). (Os02t0102900-01)	64255.9	K-LADLVGVTLGPK-G	00000000000000	75	86	591.858	2	-1.2254	1.32988e-05	11	Os02g0102900|AK070603LADLVGVTLGPK00000000000000
AK070603	Os02g0102900	Similar to RuBisCO subunit binding-protein beta subunit, chloroplast (60 kDa chaperonin beta subunit) (CPN-60 beta) (Fragment). (Os02t0102900-01)	64255.9	K-IVNDGVTVAK-E	000000000000	101	110	508.292	2	-0.550755	8.83485e-05	11	Os02g0102900|AK070603IVNDGVTVAK000000000000
AK070603	Os02g0102900	Similar to RuBisCO subunit binding-protein beta subunit, chloroplast (60 kDa chaperonin beta subunit) (CPN-60 beta) (Fragment). (Os02t0102900-01)	64255.9	K-LRVEDALNATK-A	0000000000000	445	455	615.345	2	-1.92503	0.000167262	11	Os02g0102900|AK070603LRVEDALNATK0000000000000
AK070603	Os02g0102900	Similar to RuBisCO subunit binding-protein beta subunit, chloroplast (60 kDa chaperonin beta subunit) (CPN-60 beta) (Fragment). (Os02t0102900-01)	64255.9	R-VEDALNATK-A	00000000000	447	455	480.753	2	-0.380894	0.000671655	11	Os02g0102900|AK070603VEDALNATK00000000000
AK070603	Os02g0102900	Similar to RuBisCO subunit binding-protein beta subunit, chloroplast (60 kDa chaperonin beta subunit) (CPN-60 beta) (Fragment). (Os02t0102900-01)	64255.9	K-NAGVNGSVVTEK-V	00000000000000	510	521	587.807	2	1.13703	0.00340626	11	Os02g0102900|AK070603NAGVNGSVVTEK00000000000000
AK070603	Os02g0102900	Similar to RuBisCO subunit binding-protein beta subunit, chloroplast (60 kDa chaperonin beta subunit) (CPN-60 beta) (Fragment). (Os02t0102900-01)	64255.9	K-NQIEVAEQEYEKEK-L	0000000000000000	402	415	868.921	2	0.0614993	0.00900688	11	Os02g0102900|AK070603NQIEVAEQEYEKEK0000000000000000
AK070603	Os02g0102900	Similar to RuBisCO subunit binding-protein beta subunit, chloroplast (60 kDa chaperonin beta subunit) (CPN-60 beta) (Fragment). (Os02t0102900-01)	64255.9	K-AAAAGNPMGGSGFGF--	00000000300000000	584	598	664.292	2	1.90065	0.0123045	11	Os02g0102900|AK070603AAAAGNPMGGSGFGF00000000300000000
AK102186	Os02g0103700	Similar to 60S ribosomal protein L9 (Gibberellin-regulated protein GA). (Os02t0103700-01), Similar to 60S ribosomal protein L9 (Gibberellin-regulated protein GA). (Os02t0103700-02)	21700.6	K-VKDELVLDGNDIELVSR-S	0000000000000000000	141	157	957.513	2	0.275946	1.85482e-08	16	Os02g0103700|AK102186VKDELVLDGNDIELVSR0000000000000000000
AK102186	Os02g0103700	Similar to 60S ribosomal protein L9 (Gibberellin-regulated protein GA). (Os02t0103700-01), Similar to 60S ribosomal protein L9 (Gibberellin-regulated protein GA). (Os02t0103700-02)	21700.6	R-KVDMLEGVTILR-S	00000000000000	126	137	687.394	2	-0.931868	4.86212e-07	16	Os02g0103700|AK102186KVDMLEGVTILR00000000000000
AK102186	Os02g0103700	Similar to 60S ribosomal protein L9 (Gibberellin-regulated protein GA). (Os02t0103700-01), Similar to 60S ribosomal protein L9 (Gibberellin-regulated protein GA). (Os02t0103700-02)	21700.6	R-TAISHVQNLITGVTK-G	00000000000000000	73	87	791.448	2	-4.67092	5.15729e-07	16	Os02g0103700|AK102186TAISHVQNLITGVTK00000000000000000
AK102186	Os02g0103700	Similar to 60S ribosomal protein L9 (Gibberellin-regulated protein GA). (Os02t0103700-01), Similar to 60S ribosomal protein L9 (Gibberellin-regulated protein GA). (Os02t0103700-02)	21700.6	K-FLDGIYVSDK-G	000000000000	176	185	578.798	2	1.01413	9.7771e-06	16	Os02g0103700|AK102186FLDGIYVSDK000000000000
AK102186	Os02g0103700	Similar to 60S ribosomal protein L9 (Gibberellin-regulated protein GA). (Os02t0103700-01), Similar to 60S ribosomal protein L9 (Gibberellin-regulated protein GA). (Os02t0103700-02)	21700.6	R-KVDMLEGVTILR-S	00003000000000	126	137	695.396	2	5.35465	3.96753e-05	16	Os02g0103700|AK102186KVDMLEGVTILR00003000000000
AK102186	Os02g0103700	Similar to 60S ribosomal protein L9 (Gibberellin-regulated protein GA). (Os02t0103700-01), Similar to 60S ribosomal protein L9 (Gibberellin-regulated protein GA). (Os02t0103700-02)	21700.6	K-VDMLEGVTILR-S	0003000000000	127	137	631.347	2	4.34408	6.4389e-05	16	Os02g0103700|AK102186VDMLEGVTILR0003000000000
AK102186	Os02g0103700	Similar to 60S ribosomal protein L9 (Gibberellin-regulated protein GA). (Os02t0103700-01), Similar to 60S ribosomal protein L9 (Gibberellin-regulated protein GA). (Os02t0103700-02)	21700.6	R-KLQVDAWFGTR-R	0000000000000	55	65	660.857	2	0.516722	0.000425613	16	Os02g0103700|AK102186KLQVDAWFGTR0000000000000
AK102186	Os02g0103700	Similar to 60S ribosomal protein L9 (Gibberellin-regulated protein GA). (Os02t0103700-01), Similar to 60S ribosomal protein L9 (Gibberellin-regulated protein GA). (Os02t0103700-02)	21700.6	R-KFLDGIYVSDK-G	0000000000000	175	185	642.841	2	-6.27398	0.00173697	16	Os02g0103700|AK102186KFLDGIYVSDK0000000000000
AK102186	Os02g0103700	Similar to 60S ribosomal protein L9 (Gibberellin-regulated protein GA). (Os02t0103700-01), Similar to 60S ribosomal protein L9 (Gibberellin-regulated protein GA). (Os02t0103700-02)	21700.6	R-KVDMLEGVTILRSEK-V	00003000000000000	126	140	578.654	3	-0.137437	0.0030597	16	Os02g0103700|AK102186KVDMLEGVTILRSEK00003000000000000
AK070860	Os02g0104800	Uncharacterised conserved protein UCP022280 domain containing protein. (Os02t0104800-01)	29595.4	R-AIQSELNQISDIEK-Q	0000000000000000	214	227	794.411	2	-5.27835	4.68238e-05	2	Os02g0104800|AK070860AIQSELNQISDIEK0000000000000000
AK070860	Os02g0104800	Uncharacterised conserved protein UCP022280 domain containing protein. (Os02t0104800-01)	29595.4	R-VLNNTLTK-I	0000000000	264	271	451.769	2	0.218651	0.0499585	2	Os02g0104800|AK070860VLNNTLTK0000000000
AK063525	Os02g0105200	Similar to Dihydrolipoamide S-acetyltransferase (EC 2.3.1.12). (Os02t0105200-01)	59600.6	K-ADIEDYLASVAK-G	00000000000000	293	304	647.829	2	-1.48728	3.35519e-08	10	Os02g0105200|AK063525ADIEDYLASVAK00000000000000
AK063525	Os02g0105200	Similar to Dihydrolipoamide S-acetyltransferase (EC 2.3.1.12). (Os02t0105200-01)	59600.6	K-LRGELNPLQESSGGK-K	00000000000000000	358	372	792.918	2	-2.73199	4.40394e-07	10	Os02g0105200|AK063525LRGELNPLQESSGGK00000000000000000
AK063525	Os02g0105200	Similar to Dihydrolipoamide S-acetyltransferase (EC 2.3.1.12). (Os02t0105200-01)	59600.6	K-ISINDLVIK-A	00000000000	374	382	507.811	2	-3.76165	6.03356e-06	10	Os02g0105200|AK063525ISINDLVIK00000000000
AK063525	Os02g0105200	Similar to Dihydrolipoamide S-acetyltransferase (EC 2.3.1.12). (Os02t0105200-01)	59600.6	K-KISINDLVIK-A	000000000000	373	382	571.866	2	8.49838	1.69451e-05	10	Os02g0105200|AK063525KISINDLVIK000000000000
AK063525	Os02g0105200	Similar to Dihydrolipoamide S-acetyltransferase (EC 2.3.1.12). (Os02t0105200-01)	59600.6	R-EALAAPGLSYTDVPNTQIR-K	000000000000000000000	309	327	1008.53	2	2.15892	0.00073555	10	Os02g0105200|AK063525EALAAPGLSYTDVPNTQIR000000000000000000000
AK063525	Os02g0105200	Similar to Dihydrolipoamide S-acetyltransferase (EC 2.3.1.12). (Os02t0105200-01)	59600.6	R-ILKADIEDYLASVAK-G	00000000000000000	290	304	550.309	3	-2.39608	0.00132288	10	Os02g0105200|AK063525ILKADIEDYLASVAK00000000000000000
AK063525	Os02g0105200	Similar to Dihydrolipoamide S-acetyltransferase (EC 2.3.1.12). (Os02t0105200-01)	59600.6	R-VIDGAIGAEFLK-A	00000000000000	523	534	616.847	2	-1.66787	0.00233541	10	Os02g0105200|AK063525VIDGAIGAEFLK00000000000000
AK063525	Os02g0105200	Similar to Dihydrolipoamide S-acetyltransferase (EC 2.3.1.12). (Os02t0105200-01)	59600.6	R-GELNPLQESSGGK-K	000000000000000	360	372	658.33	2	3.08415	0.00620657	10	Os02g0105200|AK063525GELNPLQESSGGK000000000000000
AK063525	Os02g0105200	Similar to Dihydrolipoamide S-acetyltransferase (EC 2.3.1.12). (Os02t0105200-01)	59600.6	K-DYKPSTSAAPAAPSEPK-A	0000000000000000000	209	225	858.923	2	-2.95721	0.0136492	10	Os02g0105200|AK063525DYKPSTSAAPAAPSEPK0000000000000000000
AK063525	Os02g0105200	Similar to Dihydrolipoamide S-acetyltransferase (EC 2.3.1.12). (Os02t0105200-01)	59600.6	K-FKDYKPSTSAAPAAPSEPK-A	000000000000000000000	207	225	664.672	3	-2.99293	0.0243677	10	Os02g0105200|AK063525FKDYKPSTSAAPAAPSEPK000000000000000000000
AK063525	Os02g0105200	Similar to Dihydrolipoamide S-acetyltransferase (EC 2.3.1.12). (Os02t0105200-01)	59600.6	K-LRGELNPLQESSGGKK-I	000000000000000000	358	373	571.647	3	-0.959856	0.0285274	10	Os02g0105200|AK063525LRGELNPLQESSGGKK000000000000000000
AK103257	Os02g0105400	Similar to L-lactate dehydrogenase A (EC 1.1.1.27) (LDH-A). (Os02t0105400-01), Similar to L-lactate dehydrogenase. (Os02t0105400-02)	42764.2	R-VIGSGTNLDSSR-F	00000000000000	216	227	603.309	2	-1.56706	0.000636397	2	Os02g0105400|AK103257VIGSGTNLDSSR00000000000000
AK103257	Os02g0105400	Similar to L-lactate dehydrogenase A (EC 1.1.1.27) (LDH-A). (Os02t0105400-01), Similar to L-lactate dehydrogenase. (Os02t0105400-02)	42764.2	R-LVSDTDLAVTR-G	0000000000000	135	145	595.324	2	-1.57379	0.0486483	2	Os02g0105400|AK103257LVSDTDLAVTR0000000000000
AK102953	Os02g0105500	IQ calmodulin-binding region domain containing protein. (Os02t0105500-01), IQ calmodulin-binding region domain containing protein. (Os02t0105500-02)	45315	R-SLFYNISYR-R	00000000000	318	326	581.797	2	-2.681	0.0027104	2	Os02g0105500|AK102953SLFYNISYR00000000000
[truncated: 9,046 more rows]
