# Supplementary material for: Identification of Proteins Enriched in Rice Egg or Sperm Cells by Single-Cell Proteomics
Source: PLoS One. 2013 Jul 25;8(7):e69578. doi: 10.1371/journal.pone.0069578 (PMC3723872; doi:10.1371/journal.pone.0069578)
Supplement: Table S7 — Proteins detected in rice seedlings by LC-MS/MS. (XLS) [file pone.0069578.s010.xls]

## Sheet: Table S7
Table S7. Proteins detected in rice seedlings by LC-MS/MS analysis. (a) Protein annotations are referred from The Rice Annotation Project Database (RAPDB). (b) The left- and right-most ends of the number represent modification of the N- and C-terminal residues of the peptide, respectively. The number between them represents the side chain of each corresponding amino acid. 0, no modification; 1, N…
cDNA accession	Gene locus	Proteina	Protein MW	Peptide identified	Modificationb	Startc	Endc	m/z	Charge	Delta mass (ppm)	Expect score (P-value)d	Number of spectrum identifiede
AK121523	Os01g0100700	Similar to 40S ribosomal protein S5-1. (Os01t0100700-01)	22425.8	M-AVVEQPQQQVVK-L	10000000000000	2	13	697.889	2	4.30464	0.00275971	4	Os01g0100700|AK121523AVVEQPQQQVVK10000000000000
AK121523	Os01g0100700	Similar to 40S ribosomal protein S5-1. (Os01t0100700-01)	22425.8	R-QAVDISPLR-R	00000000000	133	141	499.785	2	-0.24561	0.000735236	4	Os01g0100700|AK121523QAVDISPLR00000000000
AK121523	Os01g0100700	Similar to 40S ribosomal protein S5-1. (Os01t0100700-01)	22425.8	R-RVNQAIYLLTTGAR-E	0000000000000000	142	155	788.459	2	8.43354	0.0448917	4	Os01g0100700|AK121523RVNQAIYLLTTGAR0000000000000000
AK121523	Os01g0100700	Similar to 40S ribosomal protein S5-1. (Os01t0100700-01)	22425.8	R-VNQAIYLLTTGAR-E	000000000000000	143	155	710.401	2	-0.575618	4.66398e-08	4	Os01g0100700|AK121523VNQAIYLLTTGAR000000000000000
AK063774	Os01g0102700	Translocon-associated beta family protein. (Os01t0102700-01)	22802.1	K-EAFELVSGEMSK-T	00000000003000	71	82	671.814	2	0.590795	0.000641752	3	Os01g0102700|AK063774EAFELVSGEMSK00000000003000
AK063774	Os01g0102700	Translocon-associated beta family protein. (Os01t0102700-01)	22802.1	R-LDPGVTASHAFVLETK-V	000000000000000000	87	102	842.948	2	-1.1766	4.88534e-05	3	Os01g0102700|AK063774LDPGVTASHAFVLETK000000000000000000
AK063774	Os01g0102700	Translocon-associated beta family protein. (Os01t0102700-01)	22802.1	R-FQGSPAVITYR-V	0000000000000	107	117	619.831	2	1.43757	0.000284623	3	Os01g0102700|AK063774FQGSPAVITYR0000000000000
AK071375	Os01g0104400	Ricin B-related lectin domain containing protein. (Os01t0104400-01), Ricin B-related lectin domain containing protein. (Os01t0104400-02), Ricin B-related lectin domain containing protein. (Os01t0104400-03)	30411.5	R-VKDEEGYPAMALVNK-A	00000000003000000	163	177	840.421	2	2.52844	0.000592487	1	Os01g0104400|AK071375VKDEEGYPAMALVNK00000000003000000
AK060999	Os01g0106200	Similar to RER1A protein (AtRER1A). (Os01t0106200-01)	21825.4	--MDGAADSGTAGAAAAAAK-W	13000000000000000000	1	18	782.849	2	0.290869	2.18713e-10	2	Os01g0106200|AK060999MDGAADSGTAGAAAAAAK13000000000000000000
AK060999	Os01g0106200	Similar to RER1A protein (AtRER1A). (Os01t0106200-01)	21825.4	--MDGAADSGTAGAAAAAAK-W	10000000000000000000	1	18	774.85	2	-2.02679	1.15523e-05	2	Os01g0106200|AK060999MDGAADSGTAGAAAAAAK10000000000000000000
AK061325	Os01g0106300	Similar to Isoflavone reductase homolog IRL (EC 1.3.1.-). (Os01t0106300-01)	34425.8	R-ILVVGGTGYIGR-H	00000000000000	14	25	602.857	2	1.43824	7.11892e-05	4	Os01g0106300|AK061325ILVVGGTGYIGR00000000000000
AK061325	Os01g0106300	Similar to Isoflavone reductase homolog IRL (EC 1.3.1.-). (Os01t0106300-01)	34425.8	R-DADVVISAVR-A	000000000000	83	92	522.789	2	1.87191	1.36955e-05	4	Os01g0106300|AK061325DADVVISAVR000000000000
AK061325	Os01g0106300	Similar to Isoflavone reductase homolog IRL (EC 1.3.1.-). (Os01t0106300-01)	34425.8	R-LIDAIKEAGGGR-V	00000000000000	102	113	600.342	2	1.93398	0.0191101	4	Os01g0106300|AK061325LIDAIKEAGGGR00000000000000
AK061325	Os01g0106300	Similar to Isoflavone reductase homolog IRL (EC 1.3.1.-). (Os01t0106300-01)	34425.8	R-GASAAVEPVR-S	000000000000	129	138	478.763	2	1.86131	0.0254045	4	Os01g0106300|AK061325GASAAVEPVR000000000000
AK061325	Os01g0106300	Similar to Isoflavone reductase homolog IRL (EC 1.3.1.-). (Os01t0106300-01)	34425.8	R-VYVPEDAVLTK-I	0000000000000	252	262	617.341	2	1.19269	0.0419448	4	Os01g0106300|AK061325VYVPEDAVLTK0000000000000
AK109339	Os01g0106400	Similar to Isoflavone reductase homolog IRL (EC 1.3.1.-). (Os01t0106400-01)	33480.7	R-ILVVGGTGYIGR-H	00000000000000	12	23	602.857	2	1.43824	7.11892e-05	1	Os01g0106400|AK109339ILVVGGTGYIGR00000000000000
AK099702	Os01g0106900	Similar to 1-deoxy-D-xylulose 5-phosphate reductoisomerase (Fragment). (Os01t0106900-01), Similar to 1-deoxy-D-xylulose 5-phosphate reductoisomerase (Fragment). (Os01t0106900-02)	52009.1	K-ETLIAGGPFVLPLAQK-H	000000000000000000	201	216	827.484	2	1.93967	0.000479092	2	Os01g0106900|AK099702ETLIAGGPFVLPLAQK000000000000000000
AK099702	Os01g0106900	Similar to 1-deoxy-D-xylulose 5-phosphate reductoisomerase (Fragment). (Os01t0106900-01), Similar to 1-deoxy-D-xylulose 5-phosphate reductoisomerase (Fragment). (Os01t0106900-02)	52009.1	R-IILTASGGAFR-D	0000000000000	246	256	553.32	2	-2.87465	0.00114863	2	Os01g0106900|AK099702IILTASGGAFR0000000000000
AK099387	Os01g0118000	Similar to Fructose-bisphosphate aldolase (EC 4.1.2.13) (Fragment). (Os01t0118000-01)	42322.9	R-LASIGLDNTEVNR-Q	000000000000000	73	85	701.371	2	1.5597	0.000146942	1	Os01g0118000|AK099387LASIGLDNTEVNR000000000000000
AK099387	Os01g0118000	Similar to Fructose-bisphosphate aldolase (EC 4.1.2.13) (Fragment). (Os01t0118000-01)	42322.9	K-TWQGRPENVEAAQK-A	0000000000000000	338	351	807.406	2	0.978459	0.0148618	1	Os01g0118000|AK099387TWQGRPENVEAAQK0000000000000000
AK122166	Os01g0120800	Similar to Eukaryotic translation initiation factor 3 subunit 10 (eIF-3 theta) (Eukaryotic translation initiation factor 3 large subunit) (eIF3a). (Os01t0120800-01), Similar to Translation initiation factor 3. (Os01t0120800-02), Similar to Translation initiation factor 3. (Os01t0120800-03), Similar to Translation initiation factor 3. (Os01t0120800-04), Similar to Translation initiation factor 3. …	114322	K-YGASHLELENEKDR-N	0000000000000000	337	350	830.901	2	1.48514	0.000464531	4	Os01g0120800|AK122166YGASHLELENEKDR0000000000000000
AK122166	Os01g0120800	Similar to Eukaryotic translation initiation factor 3 subunit 10 (eIF-3 theta) (Eukaryotic translation initiation factor 3 large subunit) (eIF3a). (Os01t0120800-01), Similar to Translation initiation factor 3. (Os01t0120800-02), Similar to Translation initiation factor 3. (Os01t0120800-03), Similar to Translation initiation factor 3. (Os01t0120800-04), Similar to Translation initiation factor 3. …	114322	R-IANLVNFSLDSK-R	00000000000000	354	365	660.863	2	2.56243	7.76462e-05	4	Os01g0120800|AK122166IANLVNFSLDSK00000000000000
AK122166	Os01g0120800	Similar to Eukaryotic translation initiation factor 3 subunit 10 (eIF-3 theta) (Eukaryotic translation initiation factor 3 large subunit) (eIF3a). (Os01t0120800-01), Similar to Translation initiation factor 3. (Os01t0120800-02), Similar to Translation initiation factor 3. (Os01t0120800-03), Similar to Translation initiation factor 3. (Os01t0120800-04), Similar to Translation initiation factor 3. …	114322	K-EKIEAEELLQK-Q	0000000000000	628	638	665.367	2	0.674545	0.000427178	4	Os01g0120800|AK122166EKIEAEELLQK0000000000000
AK122166	Os01g0120800	Similar to Eukaryotic translation initiation factor 3 subunit 10 (eIF-3 theta) (Eukaryotic translation initiation factor 3 large subunit) (eIF3a). (Os01t0120800-01), Similar to Translation initiation factor 3. (Os01t0120800-02), Similar to Translation initiation factor 3. (Os01t0120800-03), Similar to Translation initiation factor 3. (Os01t0120800-04), Similar to Translation initiation factor 3. …	114322	K-KPVLQGEVTK-E	000000000000	650	659	549.83	2	0.157034	0.00541854	4	Os01g0120800|AK122166KPVLQGEVTK000000000000
AK121214	Os01g0128400	Conserved hypothetical protein. (Os01t0128400-01), Similar to predicted protein. (Os01t0128400-02)	63774.3	K-VNVFEAVDR-N	00000000000	62	70	524.774	2	-2.34318	0.0125983	3	Os01g0128400|AK121214VNVFEAVDR00000000000
AK121214	Os01g0128400	Conserved hypothetical protein. (Os01t0128400-01), Similar to predicted protein. (Os01t0128400-02)	63774.3	R-SFASVSAAQFPWAK-M	0000000000000000	176	189	748.882	2	2.75507	0.0244904	3	Os01g0128400|AK121214SFASVSAAQFPWAK0000000000000000
AK121214	Os01g0128400	Conserved hypothetical protein. (Os01t0128400-01), Similar to predicted protein. (Os01t0128400-02)	63774.3	R-GILLNGAVR-K	00000000000	359	367	456.785	2	0.514424	0.00980253	3	Os01g0128400|AK121214GILLNGAVR00000000000
AK121214	Os01g0128400	Conserved hypothetical protein. (Os01t0128400-01), Similar to predicted protein. (Os01t0128400-02)	63774.3	R-TKNEAALEAATDSGK-Q	00000000000000000	507	521	753.375	2	-0.867596	0.00670621	3	Os01g0128400|AK121214TKNEAALEAATDSGK00000000000000000
AK102309	Os01g0130400	Similar to Alpha-xylosidase precursor (Fragment). (Os01t0130400-01)	103825	R-VQITDADKPR-W	000000000000	94	103	571.811	2	-1.39922	0.037524	8	Os01g0130400|AK102309VQITDADKPR000000000000
AK102309	Os01g0130400	Similar to Alpha-xylosidase precursor (Fragment). (Os01t0130400-01)	103825	R-WEVPYNLLQR-E	000000000000	104	113	659.353	2	2.41535	0.0439972	8	Os01g0130400|AK102309WEVPYNLLQR000000000000
AK102309	Os01g0130400	Similar to Alpha-xylosidase precursor (Fragment). (Os01t0130400-01)	103825	R-EPAPPVTGGR-I	000000000000	114	123	490.763	2	2.79602	0.0157895	8	Os01g0130400|AK102309EPAPPVTGGR000000000000
AK102309	Os01g0130400	Similar to Alpha-xylosidase precursor (Fragment). (Os01t0130400-01)	103825	K-DQYIEASTSLPR-D	00000000000000	173	184	690.344	2	0.789757	3.79463e-05	8	Os01g0130400|AK102309DQYIEASTSLPR00000000000000
AK102309	Os01g0130400	Similar to Alpha-xylosidase precursor (Fragment). (Os01t0130400-01)	103825	R-DAALYGLGENTQPGGIR-L	0000000000000000000	185	201	866.439	2	2.38574	0.0117423	8	Os01g0130400|AK102309DAALYGLGENTQPGGIR0000000000000000000
AK102309	Os01g0130400	Similar to Alpha-xylosidase precursor (Fragment). (Os01t0130400-01)	103825	R-QELYVWESVAK-S	0000000000000	641	651	676.349	2	0.931562	0.0119586	8	Os01g0130400|AK102309QELYVWESVAK0000000000000
AK102309	Os01g0130400	Similar to Alpha-xylosidase precursor (Fragment). (Os01t0130400-01)	103825	R-SEVELGSYSLQK-G	00000000000000	838	849	670.341	2	0.566769	0.000118386	8	Os01g0130400|AK102309SEVELGSYSLQK00000000000000
AK102309	Os01g0130400	Similar to Alpha-xylosidase precursor (Fragment). (Os01t0130400-01)	103825	K-LSVLGLEGTGR-D	0000000000000	856	866	551.317	2	1.118	0.0131963	8	Os01g0130400|AK102309LSVLGLEGTGR0000000000000
AK065247	Os01g0133400	Similar to Hexose transporter (Fragment). (Os01t0133400-01)	56821.2	K-LSQAETAIKK-L	000000000000	293	302	544.819	2	0.512983	0.00196118	1	Os01g0133400|AK065247LSQAETAIKK000000000000
AK058868	Os01g0140500	Similar to 60S ribosomal protein L26B. (Os01t0140500-01)	15031.8	R-VLMSAALSSELR-H	00000000000000	28	39	638.852	2	2.5865	0.000148484	5	Os01g0140500|AK058868VLMSAALSSELR00000000000000
AK058868	Os01g0140500	Similar to 60S ribosomal protein L26B. (Os01t0140500-01)	15031.8	R-VLMSAALSSELR-H	00030000000000	28	39	646.849	2	1.47486	0.00363912	5	Os01g0140500|AK058868VLMSAALSSELR00030000000000
AK058868	Os01g0140500	Similar to 60S ribosomal protein L26B. (Os01t0140500-01)	15031.8	R-KDDEVQVVR-G	00000000000	51	59	544.292	2	1.49276	0.0313567	5	Os01g0140500|AK058868KDDEVQVVR00000000000
AK058868	Os01g0140500	Similar to 60S ribosomal protein L26B. (Os01t0140500-01)	15031.8	K-DDEVQVVR-G	0000000000	52	59	480.243	2	0.107013	8.07739e-05	5	Os01g0140500|AK058868DDEVQVVR0000000000
AK108438	Os01g0143300	Similar to Glycine-rich protein (Fragment). (Os01t0143300-01)	29489.5	K-GFNSITLTR-T	00000000000	103	111	504.777	2	-0.637623	0.00257509	1	Os01g0143300|AK108438GFNSITLTR00000000000
AK101834	Os01g0144000	Conserved hypothetical protein. (Os01t0144000-01)	28707.1	R-YFIQTGLR-E	0000000000	222	229	499.276	2	-1.19232	0.0457541	1	Os01g0144000|AK101834YFIQTGLR0000000000
AK058909	Os01g0144100	Similar to Thylakoid lumenal 15 kDa protein, chloroplast precursor (p15). (Os01t0144100-01), Similar to Thylakoid lumenal 15 kDa protein, chloroplast precursor (p15). (Os01t0144100-02), Similar to Thylakoid lumenal 15 kDa protein, chloroplast precursor (p15). (Os01t0144100-03)	20703.6	R-GADFSLANVSK-V	0000000000000	124	134	554.786	2	0.86183	2.03931e-05	2	Os01g0144100|AK058909GADFSLANVSK0000000000000
AK058909	Os01g0144100	Similar to Thylakoid lumenal 15 kDa protein, chloroplast precursor (p15). (Os01t0144100-01), Similar to Thylakoid lumenal 15 kDa protein, chloroplast precursor (p15). (Os01t0144100-02), Similar to Thylakoid lumenal 15 kDa protein, chloroplast precursor (p15). (Os01t0144100-03)	20703.6	K-VNLTNANLEGALATGNTTFK-G	0000000000000000000000	135	154	1025.03	2	-4.16651	1.11035e-05	2	Os01g0144100|AK058909VNLTNANLEGALATGNTTFK0000000000000000000000
AK060920	Os01g0147900	Triosephosphate isomerase, cytosolic (EC 5.3.1.1) (TIM) (Triose- phosphate isomerase). (Os01t0147900-01)	27330.2	R-KFFVGGNWK-C	00000000000	4	12	541.792	2	-1.14223	0.00568659	8	Os01g0147900|AK060920KFFVGGNWK00000000000
AK060920	Os01g0147900	Triosephosphate isomerase, cytosolic (EC 5.3.1.1) (TIM) (Triose- phosphate isomerase). (Os01t0147900-01)	27330.2	R-SLLGESNEFVGDK-V	000000000000000	101	113	697.844	2	1.18194	9.48171e-05	8	Os01g0147900|AK060920SLLGESNEFVGDK000000000000000
AK060920	Os01g0147900	Triosephosphate isomerase, cytosolic (EC 5.3.1.1) (TIM) (Triose- phosphate isomerase). (Os01t0147900-01)	27330.2	K-VAYALSQGLK-V	000000000000	114	123	525.304	2	1.24736	0.000207841	8	Os01g0147900|AK060920VAYALSQGLK000000000000
AK060920	Os01g0147900	Triosephosphate isomerase, cytosolic (EC 5.3.1.1) (TIM) (Triose- phosphate isomerase). (Os01t0147900-01)	27330.2	R-ESGSTMDVVAAQTK-A	0000000000000000	136	149	712.341	2	1.05629	4.77138e-06	8	Os01g0147900|AK060920ESGSTMDVVAAQTK0000000000000000
AK060920	Os01g0147900	Triosephosphate isomerase, cytosolic (EC 5.3.1.1) (TIM) (Triose- phosphate isomerase). (Os01t0147900-01)	27330.2	R-ESGSTMDVVAAQTK-A	0000003000000000	136	149	720.339	2	1.26707	1.75631e-05	8	Os01g0147900|AK060920ESGSTMDVVAAQTK0000003000000000
AK060920	Os01g0147900	Triosephosphate isomerase, cytosolic (EC 5.3.1.1) (TIM) (Triose- phosphate isomerase). (Os01t0147900-01)	27330.2	K-VATPDQAQEVHDGLR-K	00000000000000000	176	190	818.408	2	-0.308757	0.000345822	8	Os01g0147900|AK060920VATPDQAQEVHDGLR00000000000000000
AK060920	Os01g0147900	Triosephosphate isomerase, cytosolic (EC 5.3.1.1) (TIM) (Triose- phosphate isomerase). (Os01t0147900-01)	27330.2	K-VATPDQAQEVHDGLRK-W	000000000000000000	176	191	882.457	2	2.00234	0.000251843	8	Os01g0147900|AK060920VATPDQAQEVHDGLRK000000000000000000
AK060920	Os01g0147900	Triosephosphate isomerase, cytosolic (EC 5.3.1.1) (TIM) (Triose- phosphate isomerase). (Os01t0147900-01)	27330.2	K-WLAANVSAEVAESTR-I	00000000000000000	192	206	802.407	2	-0.390832	1.46785e-08	8	Os01g0147900|AK060920WLAANVSAEVAESTR00000000000000000
D29712	Os01g0149400	Similar to Histone H2B.1. (Os01t0149400-00)	7192.05	K-KPAEEEPAAEKAEK-A	0000000000000000	13	26	763.891	2	3.97372	0.0262921	1	Os01g0149400|D29712KPAEEEPAAEKAEK0000000000000000
J013159K20	Os01g0149600	Similar to Histone H2B.1. (Os01t0149600-00)	16492.1	K-KPAEEEPAAEKAEK-A	0000000000000000	13	26	763.891	2	3.97372	0.0262921	5	Os01g0149600|J013159K20KPAEEEPAAEKAEK0000000000000000
J013159K20	Os01g0149600	Similar to Histone H2B.1. (Os01t0149600-00)	16492.1	K-QVHPDIGISSK-A	2000000000000	76	86	582.308	2	2.60322	0.00334707	5	Os01g0149600|J013159K20QVHPDIGISSK2000000000000
J013159K20	Os01g0149600	Similar to Histone H2B.1. (Os01t0149600-00)	16492.1	K-AMSIMNSFINDIFEK-L	00300300000000000	87	101	896.423	2	5.29511	0.000410029	5	Os01g0149600|J013159K20AMSIMNSFINDIFEK00300300000000000
J013159K20	Os01g0149600	Similar to Histone H2B.1. (Os01t0149600-00)	16492.1	K-AMSIMNSFINDIFEK-L	00300000000000000	87	101	888.424	2	3.25095	0.00277877	5	Os01g0149600|J013159K20AMSIMNSFINDIFEK00300000000000000
J013159K20	Os01g0149600	Similar to Histone H2B.1. (Os01t0149600-00)	16492.1	R-LVLPGELAK-H	00000000000	129	137	470.298	2	1.35793	0.00416257	5	Os01g0149600|J013159K20LVLPGELAK00000000000
AK060948	Os01g0150000	Similar to Synaptic glycoprotein SC2. (Os01t0150000-01), 3-oxo-5-alpha-steroid 4-dehydrogenase, C-terminal domain containing protein. (Os01t0150000-02)	36282.6	R-GGVELKDSAK-V	000000000000	16	25	502.275	2	0.861344	0.0141381	3	Os01g0150000|AK060948GGVELKDSAK000000000000
AK060948	Os01g0150000	Similar to Synaptic glycoprotein SC2. (Os01t0150000-01), 3-oxo-5-alpha-steroid 4-dehydrogenase, C-terminal domain containing protein. (Os01t0150000-02)	36282.6	K-VADLQDAIYAK-T	0000000000000	26	36	603.822	2	-0.457154	8.15538e-06	3	Os01g0150000|AK060948VADLQDAIYAK0000000000000
AK060948	Os01g0150000	Similar to Synaptic glycoprotein SC2. (Os01t0150000-01), 3-oxo-5-alpha-steroid 4-dehydrogenase, C-terminal domain containing protein. (Os01t0150000-02)	36282.6	R-SPSGNGGYQIPR-G	00000000000000	222	233	616.803	2	-2.34295	0.000283477	3	Os01g0150000|AK060948SPSGNGGYQIPR00000000000000
AK099465	Os01g0150200	Protein-tyrosine phosphatase-like, PTPLA domain containing protein. (Os01t0150200-01), Protein-tyrosine phosphatase-like, PTPLA domain containing protein. (Os01t0150200-02)	25072.1	R-SPVSATLPQIGSR-L	000000000000000	72	84	656.864	2	-0.906711	0.0259185	1	Os01g0150200|AK099465SPVSATLPQIGSR000000000000000
J053046N17	Os01g0152300	Similar to Histone H2B.1. (Os01t0152300-00)	16538.2	K-KPAEEEPAAEKAEK-A	0000000000000000	13	26	763.891	2	3.97372	0.0262921	5	Os01g0152300|J053046N17KPAEEEPAAEKAEK0000000000000000
J053046N17	Os01g0152300	Similar to Histone H2B.1. (Os01t0152300-00)	16538.2	K-QVHPDIGISSK-A	2000000000000	76	86	582.308	2	2.60322	0.00334707	5	Os01g0152300|J053046N17QVHPDIGISSK2000000000000
J053046N17	Os01g0152300	Similar to Histone H2B.1. (Os01t0152300-00)	16538.2	K-AMSIMNSFINDIFEK-L	00300300000000000	87	101	896.423	2	5.29511	0.000410029	5	Os01g0152300|J053046N17AMSIMNSFINDIFEK00300300000000000
J053046N17	Os01g0152300	Similar to Histone H2B.1. (Os01t0152300-00)	16538.2	K-AMSIMNSFINDIFEK-L	00300000000000000	87	101	888.424	2	3.25095	0.00277877	5	Os01g0152300|J053046N17AMSIMNSFINDIFEK00300000000000000
J053046N17	Os01g0152300	Similar to Histone H2B.1. (Os01t0152300-00)	16538.2	R-LVLPGELAK-H	00000000000	129	137	470.298	2	1.35793	0.00416257	5	Os01g0152300|J053046N17LVLPGELAK00000000000
AK059159	Os01g0152700	Similar to Histone H2B (CaH2B). (Os01t0152700-01)	4392.45	R-LVLPGELAK-H	00000000000	17	25	470.298	2	1.35793	0.00416257	1	Os01g0152700|AK059159LVLPGELAK00000000000
AB075378	Os01g0152900	Similar to Histone H2B.1. (Os01t0152900-00)	16464.1	K-KPAEEEPAAEKAEK-A	0000000000000000	13	26	763.891	2	3.97372	0.0262921	5	Os01g0152900|AB075378KPAEEEPAAEKAEK0000000000000000
AB075378	Os01g0152900	Similar to Histone H2B.1. (Os01t0152900-00)	16464.1	K-QVHPDIGISSK-A	2000000000000	76	86	582.308	2	2.60322	0.00334707	5	Os01g0152900|AB075378QVHPDIGISSK2000000000000
AB075378	Os01g0152900	Similar to Histone H2B.1. (Os01t0152900-00)	16464.1	K-AMSIMNSFINDIFEK-L	00300300000000000	87	101	896.423	2	5.29511	0.000410029	5	Os01g0152900|AB075378AMSIMNSFINDIFEK00300300000000000
AB075378	Os01g0152900	Similar to Histone H2B.1. (Os01t0152900-00)	16464.1	K-AMSIMNSFINDIFEK-L	00300000000000000	87	101	888.424	2	3.25095	0.00277877	5	Os01g0152900|AB075378AMSIMNSFINDIFEK00300000000000000
AB075378	Os01g0152900	Similar to Histone H2B.1. (Os01t0152900-00)	16464.1	R-LVLPGELAK-H	00000000000	129	137	470.298	2	1.35793	0.00416257	5	Os01g0152900|AB075378LVLPGELAK00000000000
J080013I19	Os01g0153100	Similar to Histone H2B-3 (Fragment). (Os01t0153100-00)	16462.1	K-KPAEEEPAAEKAEK-A	0000000000000000	13	26	763.891	2	3.97372	0.0262921	5	Os01g0153100|J080013I19KPAEEEPAAEKAEK0000000000000000
J080013I19	Os01g0153100	Similar to Histone H2B-3 (Fragment). (Os01t0153100-00)	16462.1	K-QVHPDIGISSK-A	2000000000000	76	86	582.308	2	2.60322	0.00334707	5	Os01g0153100|J080013I19QVHPDIGISSK2000000000000
J080013I19	Os01g0153100	Similar to Histone H2B-3 (Fragment). (Os01t0153100-00)	16462.1	K-AMSIMNSFINDIFEK-L	00300300000000000	87	101	896.423	2	5.29511	0.000410029	5	Os01g0153100|J080013I19AMSIMNSFINDIFEK00300300000000000
J080013I19	Os01g0153100	Similar to Histone H2B-3 (Fragment). (Os01t0153100-00)	16462.1	K-AMSIMNSFINDIFEK-L	00300000000000000	87	101	888.424	2	3.25095	0.00277877	5	Os01g0153100|J080013I19AMSIMNSFINDIFEK00300000000000000
J080013I19	Os01g0153100	Similar to Histone H2B-3 (Fragment). (Os01t0153100-00)	16462.1	R-LVLPGELAK-H	00000000000	129	137	470.298	2	1.35793	0.00416257	5	Os01g0153100|J080013I19LVLPGELAK00000000000
J080075I08	Os01g0153300	Similar to Histone H2B.1. (Os01t0153300-00)	16747.2	K-KPAEEEPAAEKAEK-A	0000000000000000	13	26	763.891	2	3.97372	0.0262921	5	Os01g0153300|J080075I08KPAEEEPAAEKAEK0000000000000000
J080075I08	Os01g0153300	Similar to Histone H2B.1. (Os01t0153300-00)	16747.2	K-QVHPDIGISSK-A	2000000000000	78	88	582.308	2	2.60322	0.00334707	5	Os01g0153300|J080075I08QVHPDIGISSK2000000000000
J080075I08	Os01g0153300	Similar to Histone H2B.1. (Os01t0153300-00)	16747.2	K-AMSIMNSFINDIFEK-L	00300300000000000	89	103	896.423	2	5.29511	0.000410029	5	Os01g0153300|J080075I08AMSIMNSFINDIFEK00300300000000000
J080075I08	Os01g0153300	Similar to Histone H2B.1. (Os01t0153300-00)	16747.2	K-AMSIMNSFINDIFEK-L	00300000000000000	89	103	888.424	2	3.25095	0.00277877	5	Os01g0153300|J080075I08AMSIMNSFINDIFEK00300000000000000
J080075I08	Os01g0153300	Similar to Histone H2B.1. (Os01t0153300-00)	16747.2	R-LVLPGELAK-H	00000000000	131	139	470.298	2	1.35793	0.00416257	5	Os01g0153300|J080075I08LVLPGELAK00000000000
AK059454	Os01g0153400	Similar to Aspartyl-tRNA synthetase (EC 6.1.1.12) (Aspartate--tRNA ligase) (AspRS). (Os01t0153400-01)	43118.8	K-SGDLILFALGEQSAANR-I	0000000000000000000	190	206	881.462	2	2.51737	0.0224232	1	Os01g0153400|AK059454SGDLILFALGEQSAANR0000000000000000000
AK071183	Os01g0158200	Similar to Serine carboxypeptidase II-1 precursor (EC 3.4.16.6) (CP-MII.1) (Fragment). (Os01t0158200-01)	52992.1	R-ITALPGQPR-V	00000000000	42	50	476.783	2	1.51949	0.0153946	1	Os01g0158200|AK071183ITALPGQPR00000000000
AK069905	Os01g0160100	Similar to Pyruvate decarboxylase isozyme 2 (EC 4.1.1.1) (PDC) (Fragment). (Os01t0160100-01)	65306.9	R-VSAANSRPPNPQ--	00000000000000	586	597	619.318	2	0.685123	0.00111758	1	Os01g0160100|AK069905VSAANSRPPNPQ00000000000000
AK060343	Os01g0172100	Similar to Triose phosphate/phosphate translocator, non-green plastid, chloroplast precursor (CTPT). (Os01t0172100-01)	41921.6	K-VAVSFTHTIK-A	000000000000	181	190	551.819	2	4.20747	0.0212866	1	Os01g0172100|AK060343VAVSFTHTIK000000000000
D73411	Os01g0172400	Phospholipase D alpha 1 precursor (EC 3.1.4.4) (PLD alpha 1) (Choline phosphatase 1) (Phosphatidylcholine-hydrolyzing phospholipase D 1). (Os01t0172400-01), Phospholipase D alpha 1 precursor (EC 3.1.4.4) (PLD alpha 1) (Choline phosphatase 1) (Phosphatidylcholine-hydrolyzing phospholipase D 1). (Os01t0172400-02), Phospholipase D alpha 1 precursor (EC 3.1.4.4) (PLD alpha 1) (Choline phosphatase 1) …	92800.4	R-KFVEGIEDTVGVGK-G	0000000000000000	36	49	739.399	2	0.67733	5.20546e-06	13	Os01g0172400|D73411KFVEGIEDTVGVGK0000000000000000
D73411	Os01g0172400	Phospholipase D alpha 1 precursor (EC 3.1.4.4) (PLD alpha 1) (Choline phosphatase 1) (Phosphatidylcholine-hydrolyzing phospholipase D 1). (Os01t0172400-01), Phospholipase D alpha 1 precursor (EC 3.1.4.4) (PLD alpha 1) (Choline phosphatase 1) (Phosphatidylcholine-hydrolyzing phospholipase D 1). (Os01t0172400-02), Phospholipase D alpha 1 precursor (EC 3.1.4.4) (PLD alpha 1) (Choline phosphatase 1) …	92800.4	K-VYSTIDLEK-A	00000000000	54	62	534.285	2	0.375495	0.0224021	13	Os01g0172400|D73411VYSTIDLEK00000000000
D73411	Os01g0172400	Phospholipase D alpha 1 precursor (EC 3.1.4.4) (PLD alpha 1) (Choline phosphatase 1) (Phosphatidylcholine-hydrolyzing phospholipase D 1). (Os01t0172400-01), Phospholipase D alpha 1 precursor (EC 3.1.4.4) (PLD alpha 1) (Choline phosphatase 1) (Phosphatidylcholine-hydrolyzing phospholipase D 1). (Os01t0172400-02), Phospholipase D alpha 1 precursor (EC 3.1.4.4) (PLD alpha 1) (Choline phosphatase 1) …	92800.4	R-MITNEPINPR-W	030000000000	70	79	600.804	2	-3.19369	0.00266613	13	Os01g0172400|D73411MITNEPINPR030000000000
D73411	Os01g0172400	Phospholipase D alpha 1 precursor (EC 3.1.4.4) (PLD alpha 1) (Choline phosphatase 1) (Phosphatidylcholine-hydrolyzing phospholipase D 1). (Os01t0172400-01), Phospholipase D alpha 1 precursor (EC 3.1.4.4) (PLD alpha 1) (Choline phosphatase 1) (Phosphatidylcholine-hydrolyzing phospholipase D 1). (Os01t0172400-02), Phospholipase D alpha 1 precursor (EC 3.1.4.4) (PLD alpha 1) (Choline phosphatase 1) …	92800.4	R-MITNEPINPR-W	000000000000	70	79	592.809	2	0.82096	0.0103679	13	Os01g0172400|D73411MITNEPINPR000000000000
D73411	Os01g0172400	Phospholipase D alpha 1 precursor (EC 3.1.4.4) (PLD alpha 1) (Choline phosphatase 1) (Phosphatidylcholine-hydrolyzing phospholipase D 1). (Os01t0172400-01), Phospholipase D alpha 1 precursor (EC 3.1.4.4) (PLD alpha 1) (Choline phosphatase 1) (Phosphatidylcholine-hydrolyzing phospholipase D 1). (Os01t0172400-02), Phospholipase D alpha 1 precursor (EC 3.1.4.4) (PLD alpha 1) (Choline phosphatase 1) …	92800.4	K-IDNPIGATNIGR-A	00000000000000	101	112	620.836	2	-0.150359	1.17114e-07	13	Os01g0172400|D73411IDNPIGATNIGR00000000000000
D73411	Os01g0172400	Phospholipase D alpha 1 precursor (EC 3.1.4.4) (PLD alpha 1) (Choline phosphatase 1) (Phosphatidylcholine-hydrolyzing phospholipase D 1). (Os01t0172400-01), Phospholipase D alpha 1 precursor (EC 3.1.4.4) (PLD alpha 1) (Choline phosphatase 1) (Phosphatidylcholine-hydrolyzing phospholipase D 1). (Os01t0172400-02), Phospholipase D alpha 1 precursor (EC 3.1.4.4) (PLD alpha 1) (Choline phosphatase 1) …	92800.4	K-IVVVDHELPNQGSQQR-R	000000000000000000	338	353	909.979	2	2.56425	0.0439902	13	Os01g0172400|D73411IVVVDHELPNQGSQQR000000000000000000
D73411	Os01g0172400	Phospholipase D alpha 1 precursor (EC 3.1.4.4) (PLD alpha 1) (Choline phosphatase 1) (Phosphatidylcholine-hydrolyzing phospholipase D 1). (Os01t0172400-01), Phospholipase D alpha 1 precursor (EC 3.1.4.4) (PLD alpha 1) (Choline phosphatase 1) (Phosphatidylcholine-hydrolyzing phospholipase D 1). (Os01t0172400-02), Phospholipase D alpha 1 precursor (EC 3.1.4.4) (PLD alpha 1) (Choline phosphatase 1) …	92800.4	R-ETWNVQLFR-S	00000000000	462	470	596.81	2	2.00312	0.0410521	13	Os01g0172400|D73411ETWNVQLFR00000000000
D73411	Os01g0172400	Phospholipase D alpha 1 precursor (EC 3.1.4.4) (PLD alpha 1) (Choline phosphatase 1) (Phosphatidylcholine-hydrolyzing phospholipase D 1). (Os01t0172400-01), Phospholipase D alpha 1 precursor (EC 3.1.4.4) (PLD alpha 1) (Choline phosphatase 1) (Phosphatidylcholine-hydrolyzing phospholipase D 1). (Os01t0172400-02), Phospholipase D alpha 1 precursor (EC 3.1.4.4) (PLD alpha 1) (Choline phosphatase 1) …	92800.4	R-SIDGGAAFGFPDTPEEAAK-A	000000000000000000000	471	489	940.441	2	1.58107	0.000125727	13	Os01g0172400|D73411SIDGGAAFGFPDTPEEAAK000000000000000000000
D73411	Os01g0172400	Phospholipase D alpha 1 precursor (EC 3.1.4.4) (PLD alpha 1) (Choline phosphatase 1) (Phosphatidylcholine-hydrolyzing phospholipase D 1). (Os01t0172400-01), Phospholipase D alpha 1 precursor (EC 3.1.4.4) (PLD alpha 1) (Choline phosphatase 1) (Phosphatidylcholine-hydrolyzing phospholipase D 1). (Os01t0172400-02), Phospholipase D alpha 1 precursor (EC 3.1.4.4) (PLD alpha 1) (Choline phosphatase 1) …	92800.4	K-AGLVSGKDQIIDR-S	000000000000000	490	502	686.383	2	-0.772487	0.000135647	13	Os01g0172400|D73411AGLVSGKDQIIDR000000000000000
D73411	Os01g0172400	Phospholipase D alpha 1 precursor (EC 3.1.4.4) (PLD alpha 1) (Choline phosphatase 1) (Phosphatidylcholine-hydrolyzing phospholipase D 1). (Os01t0172400-01), Phospholipase D alpha 1 precursor (EC 3.1.4.4) (PLD alpha 1) (Choline phosphatase 1) (Phosphatidylcholine-hydrolyzing phospholipase D 1). (Os01t0172400-02), Phospholipase D alpha 1 precursor (EC 3.1.4.4) (PLD alpha 1) (Choline phosphatase 1) …	92800.4	R-SIQDAYIHAIR-R	0000000000000	503	513	643.848	2	2.63004	7.27055e-05	13	Os01g0172400|D73411SIQDAYIHAIR0000000000000
D73411	Os01g0172400	Phospholipase D alpha 1 precursor (EC 3.1.4.4) (PLD alpha 1) (Choline phosphatase 1) (Phosphatidylcholine-hydrolyzing phospholipase D 1). (Os01t0172400-01), Phospholipase D alpha 1 precursor (EC 3.1.4.4) (PLD alpha 1) (Choline phosphatase 1) (Phosphatidylcholine-hydrolyzing phospholipase D 1). (Os01t0172400-02), Phospholipase D alpha 1 precursor (EC 3.1.4.4) (PLD alpha 1) (Choline phosphatase 1) …	92800.4	K-QAGEYQPEEQPEADTDYSR-A	000000000000000000000	633	651	1106.97	2	1.89896	1.63316e-05	13	Os01g0172400|D73411QAGEYQPEEQPEADTDYSR000000000000000000000
D73411	Os01g0172400	Phospholipase D alpha 1 precursor (EC 3.1.4.4) (PLD alpha 1) (Choline phosphatase 1) (Phosphatidylcholine-hydrolyzing phospholipase D 1). (Os01t0172400-01), Phospholipase D alpha 1 precursor (EC 3.1.4.4) (PLD alpha 1) (Choline phosphatase 1) (Phosphatidylcholine-hydrolyzing phospholipase D 1). (Os01t0172400-02), Phospholipase D alpha 1 precursor (EC 3.1.4.4) (PLD alpha 1) (Choline phosphatase 1) …	92800.4	R-DSEIAMGGYQPYHLATR-Q	0000003000000000000	691	707	642.299	3	-1.22388	0.000884552	13	Os01g0172400|D73411DSEIAMGGYQPYHLATR0000003000000000000
AK121114	Os01g0173100	Alba, DNA/RNA-binding protein family protein. (Os01t0173100-01)	16250.4	M-AVEEITEGVR-N	000000000000	2	11	551.793	2	3.56277	0.00330747	5	Os01g0173100|AK121114AVEEITEGVR000000000000
AK121114	Os01g0173100	Alba, DNA/RNA-binding protein family protein. (Os01t0173100-01)	16250.4	K-KPLFFYVNLAK-R	0000000000000	52	62	670.392	2	0.0997914	0.000210042	5	Os01g0173100|AK121114KPLFFYVNLAK0000000000000
AK121114	Os01g0173100	Alba, DNA/RNA-binding protein family protein. (Os01t0173100-01)	16250.4	K-SEKFDELMAAAAEER-E	00000000000000000	129	143	848.9	2	4.87347	0.0446764	5	Os01g0173100|AK121114SEKFDELMAAAAEER00000000000000000
AK121114	Os01g0173100	Alba, DNA/RNA-binding protein family protein. (Os01t0173100-01)	16250.4	K-FDELMAAAAEER-E	00000000000000	132	143	676.812	2	1.88472	0.000221841	5	Os01g0173100|AK121114FDELMAAAAEER00000000000000
AK121114	Os01g0173100	Alba, DNA/RNA-binding protein family protein. (Os01t0173100-01)	16250.4	K-FDELMAAAAEER-E	00000300000000	132	143	684.809	2	0.0408272	0.0233019	5	Os01g0173100|AK121114FDELMAAAAEER00000300000000
AK071324	Os01g0174300	Flavoprotein pyridine nucleotide cytochrome reductase domain containing protein. (Os01t0174300-01)	34043.8	K-ATVSHNSQLFR-F	0000000000000	70	80	630.327	2	-1.45881	0.00191842	3	Os01g0174300|AK071324ATVSHNSQLFR0000000000000
AK071324	Os01g0174300	Flavoprotein pyridine nucleotide cytochrome reductase domain containing protein. (Os01t0174300-01)	34043.8	R-APIGEEVEGGR-K	0000000000000	101	111	557.276	2	-8.0425	0.000406846	3	Os01g0174300|AK071324APIGEEVEGGR0000000000000
AK071324	Os01g0174300	Flavoprotein pyridine nucleotide cytochrome reductase domain containing protein. (Os01t0174300-01)	34043.8	K-FVIRPYTPISDPDSK-G	00000000000000000	113	127	578.974	3	0.768989	0.0214751	3	Os01g0174300|AK071324FVIRPYTPISDPDSK00000000000000000
AK103230	Os01g0177200	Similar to Ubiquitin-specific protease 14. (Os01t0177200-01)	89319	R-KALAASGGNIER-A	00000000000000	690	701	593.831	2	1.26337	0.001043	2	Os01g0177200|AK103230KALAASGGNIER00000000000000
AK103230	Os01g0177200	Similar to Ubiquitin-specific protease 14. (Os01t0177200-01)	89319	K-ALAASGGNIER-A	0000000000000	691	701	529.784	2	1.05314	0.0116432	2	Os01g0177200|AK103230ALAASGGNIER0000000000000
AK066179	Os01g0179300	Conserved hypothetical protein. (Os01t0179300-01), Similar to early fruit mRNA. (Os01t0179300-02)	35262.3	K-AAVPVAPPKDTER-Q	000000000000000	167	179	675.873	2	1.54163	0.0112853	2	Os01g0179300|AK066179AAVPVAPPKDTER000000000000000
AK066179	Os01g0179300	Conserved hypothetical protein. (Os01t0179300-01), Similar to early fruit mRNA. (Os01t0179300-02)	35262.3	K-GSNQTGDGDAPAPSESK-S	0000000000000000000	221	237	809.353	2	0.0530628	0.000350317	2	Os01g0179300|AK066179GSNQTGDGDAPAPSESK0000000000000000000
AK069903	Os01g0179700	Similar to GTP-binding protein YPTM2. (Os01t0179700-01), Similar to GTP-binding protein YPTM2. (Os01t0179700-02)	22719.3	R-TVEQDGKTIK-L	000000000000	49	58	559.807	2	1.71893	0.00801468	6	Os01g0179700|AK069903TVEQDGKTIK000000000000
AK069903	Os01g0179700	Similar to GTP-binding protein YPTM2. (Os01t0179700-01), Similar to GTP-binding protein YPTM2. (Os01t0179700-02)	22719.3	K-LQIWDTAGQER-F	0000000000000	59	69	658.834	2	0.571349	0.000183179	6	Os01g0179700|AK069903LQIWDTAGQER0000000000000
AK069903	Os01g0179700	Similar to GTP-binding protein YPTM2. (Os01t0179700-01), Similar to GTP-binding protein YPTM2. (Os01t0179700-02)	22719.3	K-AFADEMGIPFMETSAK-N	000000300003000000	138	153	888.896	2	2.06539	0.0107647	6	Os01g0179700|AK069903AFADEMGIPFMETSAK000000300003000000
AK069903	Os01g0179700	Similar to GTP-binding protein YPTM2. (Os01t0179700-01), Similar to GTP-binding protein YPTM2. (Os01t0179700-02)	22719.3	K-NATNVEQAFMAMAASIK-D	0000000000303000000	154	170	914.938	2	6.78042	1.75902e-05	6	Os01g0179700|AK069903NATNVEQAFMAMAASIK0000000000303000000
AK069903	Os01g0179700	Similar to GTP-binding protein YPTM2. (Os01t0179700-01), Similar to GTP-binding protein YPTM2. (Os01t0179700-02)	22719.3	R-MASQPAASNARPPTVQIR-G	03000000000000000000	173	190	637.668	3	1.22128	0.0305646	6	Os01g0179700|AK069903MASQPAASNARPPTVQIR03000000000000000000
AK120377	Os01g0180300	Lipoprotein, type 6 family protein. (Os01t0180300-01), Hypothetical conserved gene. (Os01t0180300-02)	84222.3	R-RLESSLAQAGDDKDVLEAK-L	000000000000000000000	253	271	682.359	3	5.1056	0.0195464	1	Os01g0180300|AK120377RLESSLAQAGDDKDVLEAK000000000000000000000
AK100676	Os01g0180800	Heat shock protein Hsp70 family protein. (Os01t0180800-01), Similar to heat shock 70 kDa protein 4. (Os01t0180800-02), Similar to heat shock 70 kDa protein 4. (Os01t0180800-03)	94114.4	R-FIGTAGAASSTMNPK-N	00000000000030000	47	61	734.86	2	1.80331	1.60431e-07	18	Os01g0180800|AK100676FIGTAGAASSTMNPK00000000000030000
AK100676	Os01g0180800	Heat shock protein Hsp70 family protein. (Os01t0180800-01), Similar to heat shock 70 kDa protein 4. (Os01t0180800-02), Similar to heat shock 70 kDa protein 4. (Os01t0180800-03)	94114.4	R-FIGTAGAASSTMNPK-N	00000000000000000	47	61	726.863	2	2.01478	6.31568e-06	18	Os01g0180800|AK100676FIGTAGAASSTMNPK00000000000000000
AK100676	Os01g0180800	Heat shock protein Hsp70 family protein. (Os01t0180800-01), Similar to heat shock 70 kDa protein 4. (Os01t0180800-02), Similar to heat shock 70 kDa protein 4. (Os01t0180800-03)	94114.4	R-VSEGPDGFPLVHAR-Y	0000000000000000	91	104	494.257	3	1.59645	4.22031e-05	18	Os01g0180800|AK100676VSEGPDGFPLVHAR0000000000000000
AK100676	Os01g0180800	Heat shock protein Hsp70 family protein. (Os01t0180800-01), Similar to heat shock 70 kDa protein 4. (Os01t0180800-02), Similar to heat shock 70 kDa protein 4. (Os01t0180800-03)	94114.4	K-ILSHAYDR-S	0000000000	220	227	487.758	2	3.21217	0.00750147	18	Os01g0180800|AK100676ILSHAYDR0000000000
AK100676	Os01g0180800	Heat shock protein Hsp70 family protein. (Os01t0180800-01), Similar to heat shock 70 kDa protein 4. (Os01t0180800-02), Similar to heat shock 70 kDa protein 4. (Os01t0180800-03)	94114.4	K-ALAEAGLTTENVHFVEVVGSGSR-V	0000000000000000000000000	321	343	1172.1	2	1.13459	0.0037563	18	Os01g0180800|AK100676ALAEAGLTTENVHFVEVVGSGSR0000000000000000000000000
AK100676	Os01g0180800	Heat shock protein Hsp70 family protein. (Os01t0180800-01), Similar to heat shock 70 kDa protein 4. (Os01t0180800-02), Similar to heat shock 70 kDa protein 4. (Os01t0180800-03)	94114.4	K-ISTYTVGPFNPGKGDK-A	000000000000000000	456	471	840.935	2	1.66876	0.0140734	18	Os01g0180800|AK100676ISTYTVGPFNPGKGDK000000000000000000
AK100676	Os01g0180800	Heat shock protein Hsp70 family protein. (Os01t0180800-01), Similar to heat shock 70 kDa protein 4. (Os01t0180800-02), Similar to heat shock 70 kDa protein 4. (Os01t0180800-03)	94114.4	K-METDDAPNEAASGTDVNMQEAK-A	030000000000000000000000	516	537	1170.49	2	1.69741	9.42614e-07	18	Os01g0180800|AK100676METDDAPNEAASGTDVNMQEAK030000000000000000000000
AK100676	Os01g0180800	Heat shock protein Hsp70 family protein. (Os01t0180800-01), Similar to heat shock 70 kDa protein 4. (Os01t0180800-02), Similar to heat shock 70 kDa protein 4. (Os01t0180800-03)	94114.4	K-METDDAPNEAASGTDVNMQEAK-A	000000000000000000300000	516	537	1170.48	2	-2.26336	1.64711e-06	18	Os01g0180800|AK100676METDDAPNEAASGTDVNMQEAK000000000000000000300000
AK100676	Os01g0180800	Heat shock protein Hsp70 family protein. (Os01t0180800-01), Similar to heat shock 70 kDa protein 4. (Os01t0180800-02), Similar to heat shock 70 kDa protein 4. (Os01t0180800-03)	94114.4	K-METDDAPNEAASGTDVNMQEAK-A	000000000000000000000000	516	537	1162.49	2	0.883115	2.93727e-06	18	Os01g0180800|AK100676METDDAPNEAASGTDVNMQEAK000000000000000000000000
AK100676	Os01g0180800	Heat shock protein Hsp70 family protein. (Os01t0180800-01), Similar to heat shock 70 kDa protein 4. (Os01t0180800-02), Similar to heat shock 70 kDa protein 4. (Os01t0180800-03)	94114.4	K-METDDAPNEAASGTDVNMQEAK-A	030000000000000000300000	516	537	1178.48	2	2.28827	4.47845e-06	18	Os01g0180800|AK100676METDDAPNEAASGTDVNMQEAK030000000000000000300000
AK100676	Os01g0180800	Heat shock protein Hsp70 family protein. (Os01t0180800-01), Similar to heat shock 70 kDa protein 4. (Os01t0180800-02), Similar to heat shock 70 kDa protein 4. (Os01t0180800-03)	94114.4	K-APADAAADGAENGAPNSEEK-S	0000000000000000000000	538	557	942.917	2	3.13055	5.22652e-05	18	Os01g0180800|AK100676APADAAADGAENGAPNSEEK0000000000000000000000
AK100676	Os01g0180800	Heat shock protein Hsp70 family protein. (Os01t0180800-01), Similar to heat shock 70 kDa protein 4. (Os01t0180800-02), Similar to heat shock 70 kDa protein 4. (Os01t0180800-03)	94114.4	K-SVPMETDAKVEPSK-K	0000300000000000	558	571	767.379	2	2.15777	0.00333832	18	Os01g0180800|AK100676SVPMETDAKVEPSK0000300000000000
AK100676	Os01g0180800	Heat shock protein Hsp70 family protein. (Os01t0180800-01), Similar to heat shock 70 kDa protein 4. (Os01t0180800-02), Similar to heat shock 70 kDa protein 4. (Os01t0180800-03)	94114.4	K-AVEKEYEMALQDR-V	000000003000000	597	609	799.381	2	1.29749	0.000877367	18	Os01g0180800|AK100676AVEKEYEMALQDR000000003000000
AK100676	Os01g0180800	Heat shock protein Hsp70 family protein. (Os01t0180800-01), Similar to heat shock 70 kDa protein 4. (Os01t0180800-02), Similar to heat shock 70 kDa protein 4. (Os01t0180800-03)	94114.4	K-AVEKEYEMALQDR-V	000000000000000	597	609	791.386	2	5.03285	0.0422466	18	Os01g0180800|AK100676AVEKEYEMALQDR000000000000000
AK100676	Os01g0180800	Heat shock protein Hsp70 family protein. (Os01t0180800-01), Similar to heat shock 70 kDa protein 4. (Os01t0180800-02), Similar to heat shock 70 kDa protein 4. (Os01t0180800-03)	94114.4	K-NAVESYVYDMR-N	0000000000300	619	629	681.803	2	-0.805494	7.60957e-08	18	Os01g0180800|AK100676NAVESYVYDMR0000000000300
AK100676	Os01g0180800	Heat shock protein Hsp70 family protein. (Os01t0180800-01), Similar to heat shock 70 kDa protein 4. (Os01t0180800-02), Similar to heat shock 70 kDa protein 4. (Os01t0180800-03)	94114.4	K-IQQQDALPK-H	00000000000	746	754	520.791	2	0.416827	0.0363481	18	Os01g0180800|AK100676IQQQDALPK00000000000
AK100676	Os01g0180800	Heat shock protein Hsp70 family protein. (Os01t0180800-01), Similar to heat shock 70 kDa protein 4. (Os01t0180800-02), Similar to heat shock 70 kDa protein 4. (Os01t0180800-03)	94114.4	K-HANPVLLSSDLKK-K	000000000000000	755	767	474.609	3	-0.0385465	0.000517131	18	Os01g0180800|AK100676HANPVLLSSDLKK000000000000000
AK065131	Os01g0185300	Transferase family protein. (Os01t0185300-01), Similar to 3-N-debenzoyl-2-deoxytaxol N-benzoyltransferase. (Os01t0185300-02)	46633.6	R-SGADAAPGVIR-D	0000000000000	51	61	507.272	2	-0.435783	0.00519634	2	Os01g0185300|AK065131SGADAAPGVIR0000000000000
AK065131	Os01g0185300	Transferase family protein. (Os01t0185300-01), Similar to 3-N-debenzoyl-2-deoxytaxol N-benzoyltransferase. (Os01t0185300-02)	46633.6	R-ALVFFYPLAGR-I	0000000000000	67	77	627.357	2	1.30895	0.000266797	2	Os01g0185300|AK065131ALVFFYPLAGR0000000000000
AK065131	Os01g0185300	Transferase family protein. (Os01t0185300-01), Similar to 3-N-debenzoyl-2-deoxytaxol N-benzoyltransferase. (Os01t0185300-02)	46633.6	K-LGFAEVDYGFGPPK-F	0000000000000000	356	369	748.876	2	1.85829	0.00134016	2	Os01g0185300|AK065131LGFAEVDYGFGPPK0000000000000000
D16499	Os01g0188400	NADP-dependent malic enzyme, chloroplast precursor (EC 1.1.1.40) (NADP-ME). (Os01t0188400-01), Similar to Malic enzyme. (Os01t0188400-02)	70390.2	R-NIQVIVVTDGER-I	00000000000000	229	240	671.871	2	2.14972	0.0156156	1	Os01g0188400|D16499NIQVIVVTDGER00000000000000
AK058815	Os01g0191100	Similar to Acidic ribosomal protein P2a-4 (Fragment). (Os01t0191100-01)	11741.7	K-FASVPSGGGGVAVAAAAPAAGGAGGAPAAEAK-K	0000000000000000000000000000000000	62	93	1283.16	2	2.32797	1.05764e-07	1	Os01g0191100|AK058815FASVPSGGGGVAVAAAAPAAGGAGGAPAAEAK0000000000000000000000000000000000
AK100363	Os01g0191200	Similar to Acid phosphatase. (Os01t0191200-01), Similar to Acid phosphatase. (Os01t0191200-02)	33302.7	R-ASALPNTVTLYK-K	00000000000000	165	176	639.359	2	0.801103	0.0174742	1	Os01g0191200|AK100363ASALPNTVTLYK00000000000000
AK101856	Os01g0191500	Similar to Mitochondrial processing peptidase. (Os01t0191500-01)	54196.9	K-SAILMNLESK-A	000003000000	425	434	561.299	2	2.96546	6.03777e-05	1	Os01g0191500|AK101856SAILMNLESK000003000000
AK102360	Os01g0191800	Similar to Serine/threonine-protein kinase 12 (EC 2.7.1.37) (Aurora-B) (Fragment). (Os01t0191800-01)	5561.01	K-SPIRISPPR-R	00000000000	2	10	511.804	2	-8.74881	0.0116762	1	Os01g0191800|AK102360SPIRISPPR00000000000
AK070619	Os01g0195500	Translation initiation factor SUI1 domain containing protein. (Os01t0195500-01)	21632.2	M-AAEKPAPVR-V	10000000000	2	10	490.78	2	0.166739	0.0194022	1	Os01g0195500|AK070619AAEKPAPVR10000000000
U25430	Os01g0196600	Similar to 260 kDa major acidic fibroblast growth factor-stimulated phosphoprotein (Fragment). (Os01t0196600-01)	52449.5	R-TIFIAHGPR-F	00000000000	426	434	506.29	2	-0.137	0.00386678	1	Os01g0196600|U25430TIFIAHGPR00000000000
AK067763	Os01g0205500	Similar to 60S ribosomal protein L11-2 (L16). Splice isoform 2. (Os01t0205500-01)	21020.1	K-LVLNISVGESGDR-L	000000000000000	19	31	679.869	2	1.91591	7.20095e-07	10	Os01g0205500|AK067763LVLNISVGESGDR000000000000000
AK067763	Os01g0205500	Similar to 60S ribosomal protein L11-2 (L16). Splice isoform 2. (Os01t0205500-01)	21020.1	K-VLEQLSGQSPVFSK-A	0000000000000000	38	51	759.916	2	5.91912	0.000175048	10	Os01g0205500|AK067763VLEQLSGQSPVFSK0000000000000000
AK067763	Os01g0205500	Similar to 60S ribosomal protein L11-2 (L16). Splice isoform 2. (Os01t0205500-01)	21020.1	K-AMQLLESGLK-V	000000000000	78	87	545.303	2	0.65622	6.21657e-07	10	Os01g0205500|AK067763AMQLLESGLK000000000000
AK067763	Os01g0205500	Similar to 60S ribosomal protein L11-2 (L16). Splice isoform 2. (Os01t0205500-01)	21020.1	K-AMQLLESGLK-V	003000000000	78	87	553.301	2	1.6047	0.0147014	10	Os01g0205500|AK067763AMQLLESGLK003000000000
AK067763	Os01g0205500	Similar to 60S ribosomal protein L11-2 (L16). Splice isoform 2. (Os01t0205500-01)	21020.1	K-YDPSTGIYGMDFYVVLER-A	00000000003000000000	118	135	1071	2	-0.357741	1.38339e-05	10	Os01g0205500|AK067763YDPSTGIYGMDFYVVLER00000000003000000000
AK067763	Os01g0205500	Similar to 60S ribosomal protein L11-2 (L16). Splice isoform 2. (Os01t0205500-01)	21020.1	K-YEGVILNK-A	0000000000	169	176	468.264	2	2.16079	0.0137365	10	Os01g0205500|AK067763YEGVILNK0000000000
AK066635	Os01g0208700	Similar to Phosphoenolpyruvate carboxylase (Fragment). (Os01t0208700-01)	115049	R-TPPTPQDEMR-A	000000000300	274	283	594.271	2	-0.563601	0.00210053	1	Os01g0208700|AK066635TPPTPQDEMR000000000300
AK066635	Os01g0208700	Similar to Phosphoenolpyruvate carboxylase (Fragment). (Os01t0208700-01)	115049	R-SIVFQEPR-F	0000000000	771	778	488.268	2	3.06984	0.0253767	1	Os01g0208700|AK066635SIVFQEPR0000000000
AK103145	Os01g0209200	Similar to 14-3-3 protein 7. (Os01t0209200-01)	29070.4	K-MKGDYYR-Y	030000000	124	130	474.716	2	0.256451	0.00655227	3	Os01g0209200|AK103145MKGDYYR030000000
AK103145	Os01g0209200	Similar to 14-3-3 protein 7. (Os01t0209200-01)	29070.4	K-DSTLIMQLLR-D	000000300000	216	225	603.33	2	-2.94206	4.43975e-06	3	Os01g0209200|AK103145DSTLIMQLLR000000300000
AK068329	Os01g0210500	Similar to SOUL-like protein. (Os01t0210500-01), Similar to SOUL-like protein. (Os01t0210500-02)	23794.7	R-TGFLQLFNYIQGK-N	000000000000000	70	82	764.912	2	0.643018	0.00030596	3	Os01g0210500|AK068329TGFLQLFNYIQGK000000000000000
AK068329	Os01g0210500	Similar to SOUL-like protein. (Os01t0210500-01), Similar to SOUL-like protein. (Os01t0210500-02)	23794.7	R-WAAAVSDGR-R	00000000000	172	180	466.733	2	-0.282208	0.00353257	3	Os01g0210500|AK068329WAAAVSDGR00000000000
AK060099	Os01g0210600	Protein of unknown function DUF538 family protein. (Os01t0210600-01), Protein of unknown function DUF538 family protein. (Os01t0210600-02)	18210.5	R-ATGFVWLR-Q	0000000000	53	60	475.267	2	2.06288	0.00185096	1	Os01g0210600|AK060099ATGFVWLR0000000000
AK066468	Os01g0212400	EF-Hand type domain containing protein. (Os01t0212400-01)	63920.5	R-LLNEDGTPNEDVIK-K	0000000000000000	298	311	778.895	2	1.23028	0.000138802	1	Os01g0212400|AK066468LLNEDGTPNEDVIK0000000000000000
AK061229	Os01g0214200	Esterase, SGNH hydrolase-type, subgroup domain containing protein. (Os01t0214200-01)	26742.5	R-GFSGYNTR-W	0000000000	40	47	451.212	2	-0.0143735	0.0327037	1	Os01g0214200|AK061229GFSGYNTR0000000000
AK103614	Os01g0214600	Lipase, GDSL domain containing protein. (Os01t0214600-01)	38009.5	R-VIIDFLADR-F	00000000000	78	86	531.304	2	2.47787	0.0136621	2	Os01g0214600|AK103614VIIDFLADR00000000000
AK103614	Os01g0214600	Lipase, GDSL domain containing protein. (Os01t0214600-01)	38009.5	R-FGLPLLPPSK-A	000000000000	87	96	534.826	2	-0.112908	0.0158956	2	Os01g0214600|AK103614FGLPLLPPSK000000000000
AK058429	Os01g0216000	Lipase, GDSL domain containing protein. (Os01t0216000-01)	43041.3	K-TVDEAMSYVPK-V	0000000000000	191	201	620.299	2	-2.24768	0.000730102	5	Os01g0216000|AK058429TVDEAMSYVPK0000000000000
AK058429	Os01g0216000	Lipase, GDSL domain containing protein. (Os01t0216000-01)	43041.3	K-TVDEAMSYVPK-V	0000003000000	191	201	628.3	2	3.66117	0.0372608	5	Os01g0216000|AK058429TVDEAMSYVPK0000003000000
AK058429	Os01g0216000	Lipase, GDSL domain containing protein. (Os01t0216000-01)	43041.3	K-VVQAISAGVEAVIK-E	0000000000000000	202	215	692.414	2	0.547286	1.4102e-08	5	Os01g0216000|AK058429VVQAISAGVEAVIK0000000000000000
AK058429	Os01g0216000	Lipase, GDSL domain containing protein. (Os01t0216000-01)	43041.3	R-YHNAVLFAAVSLLR-A	0000000000000000	263	276	787.45	2	4.59314	2.16697e-09	5	Os01g0216000|AK058429YHNAVLFAAVSLLR0000000000000000
AK058429	Os01g0216000	Lipase, GDSL domain containing protein. (Os01t0216000-01)	43041.3	K-FVQNPDEFGFSESSK-L	00000000000000000	296	310	859.39	2	1.35402	0.00061981	5	Os01g0216000|AK058429FVQNPDEFGFSESSK00000000000000000
Os01g0216400	Os01g0216400	Lipase, GDSL domain containing protein. (Os01t0216400-00)	41702.9	K-TVDEAMSYVPK-V	0000000000000	194	204	620.299	2	-2.24768	0.000730102	2	Os01g0216400|Os01g0216400TVDEAMSYVPK0000000000000
Os01g0216400	Os01g0216400	Lipase, GDSL domain containing protein. (Os01t0216400-00)	41702.9	K-TVDEAMSYVPK-V	0000003000000	194	204	628.3	2	3.66117	0.0372608	2	Os01g0216400|Os01g0216400TVDEAMSYVPK0000003000000
AK099424	Os01g0217100	Conserved hypothetical protein. (Os01t0217100-01)	19528.2	R-LSPSAAGSVEK-R	0000000000000	167	177	523.286	2	12.2336	0.0496651	1	Os01g0217100|AK099424LSPSAAGSVEK0000000000000
AK059314	Os01g0226300	Reticulon family protein. (Os01t0226300-01)	20228.1	K-YEDQIDSYGEK-G	0000000000000	138	148	673.792	2	0.992887	5.35764e-07	1	Os01g0226300|AK059314YEDQIDSYGEK0000000000000
AK102301	Os01g0226400	ATPase, AAA-type, core domain containing protein. (Os01t0226400-01)	93645.8	R-GILLFGPPGTGK-T	00000000000000	568	579	578.841	2	2.26007	0.0326718	1	Os01g0226400|AK102301GILLFGPPGTGK00000000000000
AK070320	Os01g0227300	Similar to RAB7D. (Os01t0227300-01)	23548.7	R-LFTLQIWDTAGQER-F	0000000000000000	56	69	839.434	2	0.75496	1.59932e-05	2	Os01g0227300|AK070320LFTLQIWDTAGQER0000000000000000
AK070320	Os01g0227300	Similar to RAB7D. (Os01t0227300-01)	23548.7	R-FQSLGVAFYR-G	000000000000	70	79	594.315	2	0.934787	0.000705917	2	Os01g0227300|AK070320FQSLGVAFYR000000000000
AK107453	Os01g0231700	Similar to 60S acidic ribosomal protein P2-B (CaRP2B). (Os01t0231700-01)	11939.8	K-QLKGELEASAATPYELQR-R	00000000000000000000	19	36	1002.53	2	1.70896	1.21969e-06	5	Os01g0231700|AK107453QLKGELEASAATPYELQR00000000000000000000
AK107453	Os01g0231700	Similar to 60S acidic ribosomal protein P2-B (CaRP2B). (Os01t0231700-01)	11939.8	K-QLKGELEASAATPYELQR-R	20000000000000000000	19	36	994.014	2	4.13307	0.00880667	5	Os01g0231700|AK107453QLKGELEASAATPYELQR20000000000000000000
AK107453	Os01g0231700	Similar to 60S acidic ribosomal protein P2-B (CaRP2B). (Os01t0231700-01)	11939.8	K-GELEASAATPYELQR-R	00000000000000000	22	36	817.906	2	1.44338	1.08313e-05	5	Os01g0231700|AK107453GELEASAATPYELQR00000000000000000
AK069972	Os01g0232700	Similar to Histidinol dehydrogenase, chloroplast precursor (EC 1.1.1.23) (HDH). Splice isoform 2. (Os01t0232700-01), Similar to Histidinol dehydrogenase. (Os01t0232700-02)	51102.2	K-VALDDVVVR-V	00000000000	95	103	493.287	2	-0.993334	0.00541142	1	Os01g0232700|AK069972VALDDVVVR00000000000
AK069972	Os01g0232700	Similar to Histidinol dehydrogenase, chloroplast precursor (EC 1.1.1.23) (HDH). Splice isoform 2. (Os01t0232700-01), Similar to Histidinol dehydrogenase. (Os01t0232700-02)	51102.2	R-MYSGVSLNSFLK-Y	03000000000000	414	425	681.339	2	-5.12203	0.0354226	1	Os01g0232700|AK069972MYSGVSLNSFLK03000000000000
AK065256	Os01g0233000	DREPP plasma membrane polypeptide family protein. (Os01t0233000-01)	21787.5	K-KAAAAEFLK-S	00000000000	23	31	474.78	2	0.706197	0.0133441	10	Os01g0233000|AK065256KAAAAEFLK00000000000
AK065256	Os01g0233000	DREPP plasma membrane polypeptide family protein. (Os01t0233000-01)	21787.5	K-EIDDKKTELEPK-V	00000000000000	41	52	722.883	2	4.16983	0.021746	10	Os01g0233000|AK065256EIDDKKTELEPK00000000000000
AK065256	Os01g0233000	DREPP plasma membrane polypeptide family protein. (Os01t0233000-01)	21787.5	K-VVEVVESSPPEIK-A	000000000000000	53	65	706.388	2	0.171757	6.64854e-09	10	Os01g0233000|AK065256VVEVVESSPPEIK000000000000000
AK065256	Os01g0233000	DREPP plasma membrane polypeptide family protein. (Os01t0233000-01)	21787.5	K-IDFPGAKPVSDAVAK-S	00000000000000000	94	108	757.915	2	0.492145	4.98963e-05	10	Os01g0233000|AK065256IDFPGAKPVSDAVAK00000000000000000
AK065256	Os01g0233000	DREPP plasma membrane polypeptide family protein. (Os01t0233000-01)	21787.5	K-SGTTPLSPAIAFILEK-V	000000000000000000	109	124	822.968	2	4.75863	0.00547346	10	Os01g0233000|AK065256SGTTPLSPAIAFILEK000000000000000000
AK065256	Os01g0233000	DREPP plasma membrane polypeptide family protein. (Os01t0233000-01)	21787.5	K-VAPFVPKEEPKPEPEAEAAAETTSR-E	000000000000000000000000000	125	149	894.122	3	2.15797	9.76625e-05	10	Os01g0233000|AK065256VAPFVPKEEPKPEPEAEAAAETTSR000000000000000000000000000
AK065256	Os01g0233000	DREPP plasma membrane polypeptide family protein. (Os01t0233000-01)	21787.5	K-KEEEKPAEAAAPAAEPEKQ--	000000000000000000000	186	204	1012	2	2.21567	1.09143e-05	10	Os01g0233000|AK065256KEEEKPAEAAAPAAEPEKQ000000000000000000000
AK105595	Os01g0235400	Similar to predicted protein. (Os01t0235400-01), Similar to Importin-alpha re-exporter (Cellular apoptosis susceptibility protein homolog). (Os01t0235400-02)	60328.8	R-YVAADINPYAQPIVQNLSK-A	000000000000000000000	113	131	1052.56	2	1.70231	3.39478e-05	3	Os01g0235400|AK105595YVAADINPYAQPIVQNLSK000000000000000000000
AK105595	Os01g0235400	Similar to predicted protein. (Os01t0235400-01), Similar to Importin-alpha re-exporter (Cellular apoptosis susceptibility protein homolog). (Os01t0235400-02)	60328.8	R-TSGYSVSFVR-L	000000000000	468	477	551.779	2	-1.64439	0.000237968	3	Os01g0235400|AK105595TSGYSVSFVR000000000000
AK105595	Os01g0235400	Similar to predicted protein. (Os01t0235400-01), Similar to Importin-alpha re-exporter (Cellular apoptosis susceptibility protein homolog). (Os01t0235400-02)	60328.8	R-FGPIIEQNVDPANK-G	0000000000000000	514	527	771.404	2	3.56286	0.013235	3	Os01g0235400|AK105595FGPIIEQNVDPANK0000000000000000
AK073776	Os01g0238600	Nucleic acid-binding, OB-fold domain containing protein. (Os01t0238600-01)	15243.1	M-STPAAGEKPALR-K	10000000000000	2	13	620.341	2	4.00983	0.00178568	3	Os01g0238600|AK073776STPAAGEKPALR10000000000000
AK073776	Os01g0238600	Nucleic acid-binding, OB-fold domain containing protein. (Os01t0238600-01)	15243.1	K-VDQLKPVTSGHTLTVK-V	000000000000000000	20	35	574.996	3	-0.135416	0.00653471	3	Os01g0238600|AK073776VDQLKPVTSGHTLTVK000000000000000000
AK073776	Os01g0238600	Nucleic acid-binding, OB-fold domain containing protein. (Os01t0238600-01)	15243.1	R-LAVDKWGR-I	0000000000	105	112	472.769	2	0.0918153	0.0357987	3	Os01g0238600|AK073776LAVDKWGR0000000000
AK073776	Os01g0238600	Nucleic acid-binding, OB-fold domain containing protein. (Os01t0238600-01)	15243.1	R-IEATEPASFTVK-E	00000000000000	113	124	646.842	2	2.17489	0.0195914	3	Os01g0238600|AK073776IEATEPASFTVK00000000000000
AK099799	Os01g0239200	Similar to Phophate translocator (Fragment). (Os01t0239200-01)	44970.2	R-VAPLTHAVGNVLK-R	000000000000000	355	367	659.897	2	2.08578	0.00464773	1	Os01g0239200|AK099799VAPLTHAVGNVLK000000000000000
AK062972	Os01g0246400	Similar to Low molecular mass early light-inducible protein HV90, chloroplast precursor (ELIP). (Os01t0246400-01)	20204.5	K-LWDVLAFSGPAPER-I	0000000000000000	90	103	779.407	2	-0.0980248	7.78388e-06	6	Os01g0246400|AK062972LWDVLAFSGPAPER0000000000000000
AK062972	Os01g0246400	Similar to Low molecular mass early light-inducible protein HV90, chloroplast precursor (ELIP). (Os01t0246400-01)	20204.5	R-LAMVGFVSALAVEASR-G	000000000000000000	108	123	810.946	2	4.71024	3.96027e-05	6	Os01g0246400|AK062972LAMVGFVSALAVEASR000000000000000000
AK062972	Os01g0246400	Similar to Low molecular mass early light-inducible protein HV90, chloroplast precursor (ELIP). (Os01t0246400-01)	20204.5	R-LAMVGFVSALAVEASR-G	000300000000000000	108	123	818.942	2	3.06787	0.000501382	6	Os01g0246400|AK062972LAMVGFVSALAVEASR000300000000000000
AK062972	Os01g0246400	Similar to Low molecular mass early light-inducible protein HV90, chloroplast precursor (ELIP). (Os01t0246400-01)	20204.5	R-SGGVMSADAELWNGR-F	00000300000000000	165	179	783.358	2	4.32706	2.63196e-06	6	Os01g0246400|AK062972SGGVMSADAELWNGR00000300000000000
AK062972	Os01g0246400	Similar to Low molecular mass early light-inducible protein HV90, chloroplast precursor (ELIP). (Os01t0246400-01)	20204.5	R-SGGVMSADAELWNGR-F	00000000000000000	165	179	775.361	2	5.58175	0.00112665	6	Os01g0246400|AK062972SGGVMSADAELWNGR00000000000000000
AK072762	Os01g0248400	Similar to Isocitrate dehydrogenase (Fragment). (Os01t0248400-01)	46967	R-HAFGDQYR-A	0000000000	135	142	497.231	2	0.824905	0.00375207	6	Os01g0248400|AK072762HAFGDQYR0000000000
AK072762	Os01g0248400	Similar to Isocitrate dehydrogenase (Fragment). (Os01t0248400-01)	46967	R-LIDDMVAYALK-S	0000030000000	250	260	634.335	2	2.08864	0.00269853	6	Os01g0248400|AK072762LIDDMVAYALK0000030000000
AK072762	Os01g0248400	Similar to Isocitrate dehydrogenase (Fragment). (Os01t0248400-01)	46967	R-TIEAEAAHGTVTR-H	000000000000000	302	314	678.35	2	1.59415	9.46187e-07	6	Os01g0248400|AK072762TIEAEAAHGTVTR000000000000000
AK061046	Os01g0249200	Similar to Nectarin 1 precursor (EC 1.15.1.1) (Superoxide dismutase [Mn]). (Os01t0249200-01)	23322.1	K-VPGLNTLGVSLAR-I	000000000000000	92	104	648.885	2	-0.789361	1.83269e-06	4	Os01g0249200|AK061046VPGLNTLGVSLAR000000000000000
AK061046	Os01g0249200	Similar to Nectarin 1 precursor (EC 1.15.1.1) (Superoxide dismutase [Mn]). (Os01t0249200-01)	23322.1	R-IDYAPGGLNPPHTHPR-A	000000000000000000	105	120	871.445	2	3.36408	0.0114664	4	Os01g0249200|AK061046IDYAPGGLNPPHTHPR000000000000000000
AK061046	Os01g0249200	Similar to Nectarin 1 precursor (EC 1.15.1.1) (Superoxide dismutase [Mn]). (Os01t0249200-01)	23322.1	R-TISQGDVFVFPR-G	00000000000000	147	158	683.364	2	3.35344	1.32297e-05	4	Os01g0249200|AK061046TISQGDVFVFPR00000000000000
AK061046	Os01g0249200	Similar to Nectarin 1 precursor (EC 1.15.1.1) (Superoxide dismutase [Mn]). (Os01t0249200-01)	23322.1	K-AFQIDDEEVDKIK-A	000000000000000	207	219	775.39	2	-0.829471	2.29403e-05	4	Os01g0249200|AK061046AFQIDDEEVDKIK000000000000000
AK073778	Os01g0251100	Similar to 50S ribosomal protein L3-2, chloroplast precursor. (Os01t0251100-01), Similar to 50S ribosomal protein L3-2, chloroplast precursor. (Os01t0251100-02)	34400.8	K-CGMSAMWDK-W	00030030000	82	90	566.217	2	-0.168364	0.0240503	1	Os01g0251100|AK073778CGMSAMWDK00030030000
AK068233	Os01g0253300	Importin alpha-1a subunit. (Os01t0253300-01), Importin alpha-1a subunit. (Os01t0253300-02)	58316.1	R-SPPIEEVIQSGVVPR-F	00000000000000000	105	119	803.944	2	0.091931	5.66908e-06	1	Os01g0253300|AK068233SPPIEEVIQSGVVPR00000000000000000
AY620417	Os01g0254000	Similar to NTGB2 (Fragment). (Os01t0254000-01)	22001.4	K-ILFLGLDNAGK-T	0000000000000	23	33	580.839	2	2.5548	5.33108e-06	3	Os01g0254000|AY620417ILFLGLDNAGK0000000000000
AY620417	Os01g0254000	Similar to NTGB2 (Fragment). (Os01t0254000-01)	22001.4	K-FKAFDLGGHQIAR-R	000000000000000	66	78	487.265	3	1.01992	0.00248638	3	Os01g0254000|AY620417FKAFDLGGHQIAR000000000000000
AY620417	Os01g0254000	Similar to NTGB2 (Fragment). (Os01t0254000-01)	22001.4	K-AFDLGGHQIAR-R	0000000000000	68	78	592.813	2	1.8743	2.19832e-06	3	Os01g0254000|AY620417AFDLGGHQIAR0000000000000
AK107950	Os01g0256400	Similar to Dynein light chain 1 protein DLC-1 (Fragment). (Os01t0256400-01)	14230.1	R-LAGGGGGGAALR-A	00000000000000	9	20	478.767	2	-1.45902	0.0229439	1	Os01g0256400|AK107950LAGGGGGGAALR00000000000000
J013050F24	Os01g0260700	Similar to PUR ALPHA-1. (Os01t0260700-01)	32455.1	R-NVLLEINNEASR-L	00000000000000	118	129	686.373	2	11.2463	0.00555169	4	Os01g0260700|J013050F24NVLLEINNEASR00000000000000
J013050F24	Os01g0260700	Similar to PUR ALPHA-1. (Os01t0260700-01)	32455.1	R-FFFDLGSNNR-G	000000000000	231	240	608.791	2	0.370614	0.00419577	4	Os01g0260700|J013050F24FFFDLGSNNR000000000000
J013050F24	Os01g0260700	Similar to PUR ALPHA-1. (Os01t0260700-01)	32455.1	R-ISEVAGADR-S	00000000000	246	254	459.237	2	-1.91963	0.00195597	4	Os01g0260700|J013050F24ISEVAGADR00000000000
J013050F24	Os01g0260700	Similar to PUR ALPHA-1. (Os01t0260700-01)	32455.1	R-SSIILPLSGLK-Q	0000000000000	255	265	564.355	2	0.116739	0.039129	4	Os01g0260700|J013050F24SSIILPLSGLK0000000000000
AK061583	Os01g0263300	Similar to Peroxidase 72 precursor (EC 1.11.1.7) (Atperox P72) (PRXR8) (ATP6a). (Os01t0263300-01)	37053.6	K-EIVQSIVAQAVAR-E	000000000000000	45	57	692.401	2	-0.936677	2.0506e-07	2	Os01g0263300|AK061583EIVQSIVAQAVAR000000000000000
AK061583	Os01g0263300	Similar to Peroxidase 72 precursor (EC 1.11.1.7) (Atperox P72) (PRXR8) (ATP6a). (Os01t0263300-01)	37053.6	K-GLLSSDQVLLTK-S	00000000000000	270	281	637.371	2	-1.09966	4.92623e-05	2	Os01g0263300|AK061583GLLSSDQVLLTK00000000000000
AK067217	Os01g0265100	Similar to ADP-ribosylation factor. (Os01t0265100-01)	20754.8	R-ILMVGLDAAGK-T	0000000000000	20	30	544.314	2	2.33348	4.56948e-06	16	Os01g0265100|AK067217ILMVGLDAAGK0000000000000
AK067217	Os01g0265100	Similar to ADP-ribosylation factor. (Os01t0265100-01)	20754.8	R-ILMVGLDAAGK-T	0003000000000	20	30	552.311	2	1.83167	4.60412e-06	16	Os01g0265100|AK067217ILMVGLDAAGK0003000000000
AK067217	Os01g0265100	Similar to ADP-ribosylation factor. (Os01t0265100-01)	20754.8	K-LGEIVTTIPTIGFNVETVEYK-N	00000000000000000000000	39	59	1162.13	2	2.85521	0.0155004	16	Os01g0265100|AK067217LGEIVTTIPTIGFNVETVEYK00000000000000000000000
AK067217	Os01g0265100	Similar to ADP-ribosylation factor. (Os01t0265100-01)	20754.8	K-NISFTVWDVGGQDK-I	0000000000000000	60	73	783.386	2	3.64039	3.84413e-06	16	Os01g0265100|AK067217NISFTVWDVGGQDK0000000000000000
AK067217	Os01g0265100	Similar to ADP-ribosylation factor. (Os01t0265100-01)	20754.8	R-HYFQNTQGLIFVVDSNDR-D	00000000000000000000	80	97	1077.03	2	1.93176	7.82499e-05	16	Os01g0265100|AK067217HYFQNTQGLIFVVDSNDR00000000000000000000
AK067217	Os01g0265100	Similar to ADP-ribosylation factor. (Os01t0265100-01)	20754.8	R-VVEARDELHR-M	000000000000	100	109	612.329	2	0.907332	0.0250196	16	Os01g0265100|AK067217VVEARDELHR000000000000
AK067217	Os01g0265100	Similar to ADP-ribosylation factor. (Os01t0265100-01)	20754.8	R-MLNEDELR-D	0300000000	110	117	518.242	2	-0.387097	0.000409094	16	Os01g0265100|AK067217MLNEDELR0300000000
AK067217	Os01g0265100	Similar to ADP-ribosylation factor. (Os01t0265100-01)	20754.8	R-DAVLLVFANK-Q	000000000000	118	127	545.319	2	0.807209	1.60636e-06	16	Os01g0265100|AK067217DAVLLVFANK000000000000
AK067217	Os01g0265100	Similar to ADP-ribosylation factor. (Os01t0265100-01)	20754.8	K-QDLPNAMNAAEITDK-L	00000000000000000	128	142	815.892	2	1.73093	6.15702e-09	16	Os01g0265100|AK067217QDLPNAMNAAEITDK00000000000000000
AK067217	Os01g0265100	Similar to ADP-ribosylation factor. (Os01t0265100-01)	20754.8	K-QDLPNAMNAAEITDK-L	00000003000000000	128	142	823.89	2	2.12693	7.17787e-08	16	Os01g0265100|AK067217QDLPNAMNAAEITDK00000003000000000
AK101084	Os01g0266500	Phenazine biosynthesis PhzC/PhzF protein family protein. (Os01t0266500-01)	33312.9	R-DPSSSAAAADAAPR-F	0000000000000000	61	74	643.804	2	2.63643	0.00114722	1	Os01g0266500|AK101084DPSSSAAAADAAPR0000000000000000
AK069749	Os01g0266600	Thioredoxin fold domain containing protein. (Os01t0266600-01)	21002.8	K-AFNVEVAPSDFK-V	00000000000000	176	187	662.328	2	-6.94746	0.0277838	1	Os01g0266600|AK069749AFNVEVAPSDFK00000000000000
AK069749	Os01g0266600	Thioredoxin fold domain containing protein. (Os01t0266600-01)	21002.8	K-VSGAEVILDQI--	0000000000000	188	198	572.316	2	-0.674139	0.00188894	1	Os01g0266600|AK069749VSGAEVILDQI0000000000000
AK099455	Os01g0267200	Similar to 26S proteasome non-ATPase regulatory subunit 14 (26S proteasome regulatory subunit rpn11). (Os01t0267200-01)	34387.6	R-AVAVVIDPIQSVK-G	000000000000000	138	150	669.905	2	2.63298	3.36158e-05	1	Os01g0267200|AK099455AVAVVIDPIQSVK000000000000000
AK099455	Os01g0267200	Similar to 26S proteasome non-ATPase regulatory subunit 14 (26S proteasome regulatory subunit rpn11). (Os01t0267200-01)	34387.6	K-TNEQTVQEMLNLAIK-Y	00000000030000000	238	252	874.451	2	2.51068	0.0203839	1	Os01g0267200|AK099455TNEQTVQEMLNLAIK00000000030000000
J065211C13	Os01g0267900	Similar to Calmodulin NtCaM3 (Calmodulin NtCaM4) (Calmodulin NtCaM5) (Calmodulin NtCaM6) (Calmodulin NtCaM7) (Calmodulin NtCaM8) (Calmodulin NtCaM11) (Calmodulin NtCaM12). (Os01t0267900-01)	16891.9	K-MKDTDSEEELKEAFR-V	00000000000000000	77	91	609.953	3	0.95478	0.000416152	4	Os01g0267900|J065211C13MKDTDSEEELKEAFR00000000000000000
J065211C13	Os01g0267900	Similar to Calmodulin NtCaM3 (Calmodulin NtCaM4) (Calmodulin NtCaM5) (Calmodulin NtCaM6) (Calmodulin NtCaM7) (Calmodulin NtCaM8) (Calmodulin NtCaM11) (Calmodulin NtCaM12). (Os01t0267900-01)	16891.9	K-MKDTDSEEELKEAFR-V	03000000000000000	77	91	615.285	3	1.0931	0.00338369	4	Os01g0267900|J065211C13MKDTDSEEELKEAFR03000000000000000
J065211C13	Os01g0267900	Similar to Calmodulin NtCaM3 (Calmodulin NtCaM4) (Calmodulin NtCaM5) (Calmodulin NtCaM6) (Calmodulin NtCaM7) (Calmodulin NtCaM8) (Calmodulin NtCaM11) (Calmodulin NtCaM12). (Os01t0267900-01)	16891.9	R-VFDKDQNGFISAAELR-H	000000000000000000	92	107	905.459	2	-1.59576	0.00396668	4	Os01g0267900|J065211C13VFDKDQNGFISAAELR000000000000000000
J065211C13	Os01g0267900	Similar to Calmodulin NtCaM3 (Calmodulin NtCaM4) (Calmodulin NtCaM5) (Calmodulin NtCaM6) (Calmodulin NtCaM7) (Calmodulin NtCaM8) (Calmodulin NtCaM11) (Calmodulin NtCaM12). (Os01t0267900-01)	16891.9	R-EADVDGDGQINYEEFVK-V	0000000000000000000	128	144	964.43	2	-1.49362	0.000384836	4	Os01g0267900|J065211C13EADVDGDGQINYEEFVK0000000000000000000
AK119511	Os01g0270100	Similar to Cysteine protease inhibitor. (Os01t0270100-01), Similar to cDNA clone:001-200-C04, full insert sequence. (Os01t0270100-02)	27252.2	R-FAVDEHNKR-E	00000000000	69	77	558.283	2	-0.404977	0.00158644	2	Os01g0270100|AK119511FAVDEHNKR00000000000
AK119511	Os01g0270100	Similar to Cysteine protease inhibitor. (Os01t0270100-01), Similar to cDNA clone:001-200-C04, full insert sequence. (Os01t0270100-02)	27252.2	R-NTGDATTFTNADLGAK-K	000000000000000000	135	150	798.879	2	0.406932	0.00647199	2	Os01g0270100|AK119511NTGDATTFTNADLGAK000000000000000000
Os01g0271400	Os01g0271400	Peptidase S14, ClpP family protein. (Os01t0271400-00)	32452	R-FQGQATDVDIAR-K	00000000000000	216	227	660.83	2	-1.42029	0.00315994	1	Os01g0271400|Os01g0271400FQGQATDVDIAR00000000000000
Os01g0273300	Os01g0273300	BSD domain containing protein. (Os01t0273300-01)	57587.2	K-TLAEEIEEQR-K	000000000000	99	108	609.304	2	0.575115	0.000173029	2	Os01g0273300|Os01g0273300TLAEEIEEQR000000000000
Os01g0273300	Os01g0273300	BSD domain containing protein. (Os01t0273300-01)	57587.2	R-ADPATFTEEPEDADGFAK-W	00000000000000000000	287	304	955.921	2	2.92916	0.0113396	2	Os01g0273300|Os01g0273300ADPATFTEEPEDADGFAK00000000000000000000
AK064813	Os01g0275600	Similar to Argonaute 4 protein. (Os01t0275600-01), Similar to Protein argonaute 4A. (Os01t0275600-02)	101783	R-GQESENTQEAIR-V	00000000000000	193	204	681.319	2	0.858093	0.00889234	1	Os01g0275600|AK064813GQESENTQEAIR00000000000000
AK058917	Os01g0276000	Similar to 60S ribosomal protein L30. (Os01t0276000-01), Similar to 60S ribosomal protein L30. (Os01t0276000-02)	12639.6	K-SEIEYYAMLAK-V	0000000030000	58	68	667.321	2	-0.222944	0.000144923	2	Os01g0276000|AK058917SEIEYYAMLAK0000000030000
AK059596	Os01g0276100	Similar to 3-isopropylmalate dehydrogenase, chloroplast precursor (EC 1.1.1.85) (Beta-IPM dehydrogenase) (IMDH) (3-IPM-DH). (Os01t0276100-01)	40056.6	R-ENTEGEYSGLEHQVVR-G	000000000000000000	147	162	923.934	2	2.53205	0.0459489	1	Os01g0276100|AK059596ENTEGEYSGLEHQVVR000000000000000000
AK059596	Os01g0276100	Similar to 3-isopropylmalate dehydrogenase, chloroplast precursor (EC 1.1.1.85) (Beta-IPM dehydrogenase) (IMDH) (3-IPM-DH). (Os01t0276100-01)	40056.6	R-VAEYAFHYAK-T	000000000000	179	188	599.798	2	-0.7698	0.000446908	1	Os01g0276100|AK059596VAEYAFHYAK000000000000
AK102926	Os01g0276800	Mannose-6-phosphate receptor, binding domain containing protein. (Os01t0276800-01), Similar to predicted protein. (Os01t0276800-02), Hypothetical conserved gene. (Os01t0276800-03), Similar to predicted protein. (Os01t0276800-04), Similar to predicted protein. (Os01t0276800-05)	70410.4	K-ASDASQEVDSQENHETVQEDESK-V	0000000000000000000000000	221	243	854.699	3	3.93476	0.00215998	2	Os01g0276800|AK102926ASDASQEVDSQENHETVQEDESK0000000000000000000000000
AK102926	Os01g0276800	Mannose-6-phosphate receptor, binding domain containing protein. (Os01t0276800-01), Similar to predicted protein. (Os01t0276800-02), Hypothetical conserved gene. (Os01t0276800-03), Similar to predicted protein. (Os01t0276800-04), Similar to predicted protein. (Os01t0276800-05)	70410.4	K-ASQVEGHSTTSLGR-W	0000000000000000	517	530	715.357	2	2.25025	0.0171127	2	Os01g0276800|AK102926ASQVEGHSTTSLGR0000000000000000
Os01g0277900	Os01g0277900	0	21713.9	K-SFEDAMESIEK-V	0000003000000	180	190	651.274	2	-12.0523	0.0386448	1	Os01g0277900|Os01g0277900SFEDAMESIEK0000003000000
AK120429	Os01g0278900	Conserved hypothetical protein. (Os01t0278900-01)	15927.8	K-QKMIMEQR-A	0003030000	97	104	548.269	2	2.87924	0.0481865	1	Os01g0278900|AK120429QKMIMEQR0003030000
AK059435	Os01g0279100	Similar to Basic leucine zipper transcription factor CAT103 (Fragment). (Os01t0279100-01), Similar to Magnesium-protoporphyrin ix monomethyl ester cyclase (Fragment). (Os01t0279100-02)	47555.6	R-GKTEIQETLLTPR-F	000000000000000	56	68	743.418	2	1.36279	7.49062e-05	11	Os01g0279100|AK059435GKTEIQETLLTPR000000000000000
AK059435	Os01g0279100	Similar to Basic leucine zipper transcription factor CAT103 (Fragment). (Os01t0279100-01), Similar to Magnesium-protoporphyrin ix monomethyl ester cyclase (Fragment). (Os01t0279100-02)	47555.6	R-FYTTDFDEMER-L	0000000003000	69	79	735.3	2	1.97132	2.46604e-07	11	Os01g0279100|AK059435FYTTDFDEMER0000000003000
AK059435	Os01g0279100	Similar to Basic leucine zipper transcription factor CAT103 (Fragment). (Os01t0279100-01), Similar to Magnesium-protoporphyrin ix monomethyl ester cyclase (Fragment). (Os01t0279100-02)	47555.6	R-LFNAEINK-Q	0000000000	80	87	474.762	2	2.19539	0.0288571	11	Os01g0279100|AK059435LFNAEINK0000000000
AK059435	Os01g0279100	Similar to Basic leucine zipper transcription factor CAT103 (Fragment). (Os01t0279100-01), Similar to Magnesium-protoporphyrin ix monomethyl ester cyclase (Fragment). (Os01t0279100-02)	47555.6	K-TDYNQTHFVR-N	000000000000	103	112	640.806	2	1.53393	0.00228227	11	Os01g0279100|AK059435TDYNQTHFVR000000000000
AK059435	Os01g0279100	Similar to Basic leucine zipper transcription factor CAT103 (Fragment). (Os01t0279100-01), Similar to Magnesium-protoporphyrin ix monomethyl ester cyclase (Fragment). (Os01t0279100-02)	47555.6	K-AAADKMEGPLR-Q	0000003000000	118	128	587.799	2	1.84356	0.0047612	11	Os01g0279100|AK059435AAADKMEGPLR0000003000000
AK059435	Os01g0279100	Similar to Basic leucine zipper transcription factor CAT103 (Fragment). (Os01t0279100-01), Similar to Magnesium-protoporphyrin ix monomethyl ester cyclase (Fragment). (Os01t0279100-02)	47555.6	K-FIFYATYLSEK-I	0000000000000	210	220	691.358	2	4.21381	0.00667496	11	Os01g0279100|AK059435FIFYATYLSEK0000000000000
AK059435	Os01g0279100	Similar to Basic leucine zipper transcription factor CAT103 (Fragment). (Os01t0279100-01), Similar to Magnesium-protoporphyrin ix monomethyl ester cyclase (Fragment). (Os01t0279100-02)	47555.6	K-ANPEYQVYPIFK-Y	00000000000000	235	246	734.879	2	2.02205	0.00260906	11	Os01g0279100|AK059435ANPEYQVYPIFK00000000000000
AK059435	Os01g0279100	Similar to Basic leucine zipper transcription factor CAT103 (Fragment). (Os01t0279100-01), Similar to Magnesium-protoporphyrin ix monomethyl ester cyclase (Fragment). (Os01t0279100-02)	47555.6	R-IFPAVLDVENPEFK-R	0000000000000000	329	342	809.432	2	2.82994	0.000103382	11	Os01g0279100|AK059435IFPAVLDVENPEFK0000000000000000
AK059435	Os01g0279100	Similar to Basic leucine zipper transcription factor CAT103 (Fragment). (Os01t0279100-01), Similar to Magnesium-protoporphyrin ix monomethyl ester cyclase (Fragment). (Os01t0279100-02)	47555.6	K-IIAIGESDDIPLVK-N	0000000000000000	355	368	741.925	2	0.73829	1.14512e-07	11	Os01g0279100|AK059435IIAIGESDDIPLVK0000000000000000
AK103258	Os01g0279200	Similar to COP9 signalosome complex subunit 2. (Os01t0279200-01), Similar to COP9 signalosome complex subunit 2 (Signalosome subunit 2) (FUSCA protein 12) (FUSCA12). (Os01t0279200-02), Similar to COP9 signalosome complex subunit 2. (Os01t0279200-03)	51737	K-GMVETDPEGALAGFDQVVR-M	003000000000000000000	35	53	1003.98	2	0.228859	0.000320518	3	Os01g0279200|AK103258GMVETDPEGALAGFDQVVR003000000000000000000
AK103258	Os01g0279200	Similar to COP9 signalosome complex subunit 2. (Os01t0279200-01), Similar to COP9 signalosome complex subunit 2 (Signalosome subunit 2) (FUSCA protein 12) (FUSCA12). (Os01t0279200-02), Similar to COP9 signalosome complex subunit 2. (Os01t0279200-03)	51737	R-IQGHIDQVNK-L	000000000000	394	403	576.313	2	2.54711	0.000552732	3	Os01g0279200|AK103258IQGHIDQVNK000000000000
AK103258	Os01g0279200	Similar to COP9 signalosome complex subunit 2. (Os01t0279200-01), Similar to COP9 signalosome complex subunit 2 (Signalosome subunit 2) (FUSCA protein 12) (FUSCA12). (Os01t0279200-02), Similar to COP9 signalosome complex subunit 2. (Os01t0279200-03)	51737	K-NIYQTVSNR-V	00000000000	429	437	547.784	2	1.2236	0.0051713	3	Os01g0279200|AK103258NIYQTVSNR00000000000
AK058646	Os01g0279300	Similar to Calmodulin 1 (Fragment). (Os01t0279300-01)	16891.9	K-MKDTDSEEELKEAFR-V	00000000000000000	77	91	609.953	3	0.95478	0.000416152	3	Os01g0279300|AK058646MKDTDSEEELKEAFR00000000000000000
AK058646	Os01g0279300	Similar to Calmodulin 1 (Fragment). (Os01t0279300-01)	16891.9	K-MKDTDSEEELKEAFR-V	03000000000000000	77	91	615.285	3	1.0931	0.00338369	3	Os01g0279300|AK058646MKDTDSEEELKEAFR03000000000000000
AK058646	Os01g0279300	Similar to Calmodulin 1 (Fragment). (Os01t0279300-01)	16891.9	R-VFDKDQNGFISAAELR-H	000000000000000000	92	107	905.459	2	-1.59576	0.00396668	3	Os01g0279300|AK058646VFDKDQNGFISAAELR000000000000000000
J090096C15	Os01g0280400	DNA-binding protein. (Os01t0280400-00)	49234.6	R-MKADDIFPNR-A	030000000000	394	403	611.798	2	-0.0359004	0.0267365	1	Os01g0280400|J090096C15MKADDIFPNR030000000000
AK122127	Os01g0282800	Similar to Tubulin beta-5 chain (Beta-5 tubulin). (Os01t0282800-01), Similar to Tubulin beta-5 chain (Beta-5 tubulin). (Os01t0282800-02)	51105.3	R-YVGTSDLQLER-V	0000000000000	36	46	640.828	2	0.876392	1.20344e-05	18	Os01g0282800|AK122127YVGTSDLQLER0000000000000
AK122127	Os01g0282800	Similar to Tubulin beta-5 chain (Beta-5 tubulin). (Os01t0282800-01), Similar to Tubulin beta-5 chain (Beta-5 tubulin). (Os01t0282800-02)	51105.3	R-VNVYYNEASCGR-F	00000000000000	47	58	723.328	2	0.0828345	0.00118073	18	Os01g0282800|AK122127VNVYYNEASCGR00000000000000
AK122127	Os01g0282800	Similar to Tubulin beta-5 chain (Beta-5 tubulin). (Os01t0282800-01), Similar to Tubulin beta-5 chain (Beta-5 tubulin). (Os01t0282800-02)	51105.3	R-AVLMDLEPGTMDSVR-T	00000000000000000	63	77	817.401	2	1.94401	5.09091e-06	18	Os01g0282800|AK122127AVLMDLEPGTMDSVR00000000000000000
AK122127	Os01g0282800	Similar to Tubulin beta-5 chain (Beta-5 tubulin). (Os01t0282800-01), Similar to Tubulin beta-5 chain (Beta-5 tubulin). (Os01t0282800-02)	51105.3	R-AVLMDLEPGTMDSVR-T	00003000000300000	63	77	833.398	2	3.68226	1.32571e-05	18	Os01g0282800|AK122127AVLMDLEPGTMDSVR00003000000300000
AK122127	Os01g0282800	Similar to Tubulin beta-5 chain (Beta-5 tubulin). (Os01t0282800-01), Similar to Tubulin beta-5 chain (Beta-5 tubulin). (Os01t0282800-02)	51105.3	R-AVLMDLEPGTMDSVR-T	00000000000300000	63	77	825.398	2	0.860957	9.93842e-05	18	Os01g0282800|AK122127AVLMDLEPGTMDSVR00000000000300000
AK122127	Os01g0282800	Similar to Tubulin beta-5 chain (Beta-5 tubulin). (Os01t0282800-01), Similar to Tubulin beta-5 chain (Beta-5 tubulin). (Os01t0282800-02)	51105.3	R-AVLMDLEPGTMDSVR-T	00003000000000000	63	77	825.398	2	0.643146	0.00169168	18	Os01g0282800|AK122127AVLMDLEPGTMDSVR00003000000000000
AK122127	Os01g0282800	Similar to Tubulin beta-5 chain (Beta-5 tubulin). (Os01t0282800-01), Similar to Tubulin beta-5 chain (Beta-5 tubulin). (Os01t0282800-02)	51105.3	R-MMLTFSVFPSPK-V	03300000000000	163	174	708.851	2	3.48027	6.48358e-06	18	Os01g0282800|AK122127MMLTFSVFPSPK03300000000000
AK122127	Os01g0282800	Similar to Tubulin beta-5 chain (Beta-5 tubulin). (Os01t0282800-01), Similar to Tubulin beta-5 chain (Beta-5 tubulin). (Os01t0282800-02)	51105.3	R-MMLTFSVFPSPK-V	00000000000000	163	174	692.853	2	-0.692501	0.0129074	18	Os01g0282800|AK122127MMLTFSVFPSPK00000000000000
AK122127	Os01g0282800	Similar to Tubulin beta-5 chain (Beta-5 tubulin). (Os01t0282800-01), Similar to Tubulin beta-5 chain (Beta-5 tubulin). (Os01t0282800-02)	51105.3	R-KLAVNLIPFPR-L	0000000000000	252	262	634.398	2	-0.374564	1.65333e-06	18	Os01g0282800|AK122127KLAVNLIPFPR0000000000000
AK122127	Os01g0282800	Similar to Tubulin beta-5 chain (Beta-5 tubulin). (Os01t0282800-01), Similar to Tubulin beta-5 chain (Beta-5 tubulin). (Os01t0282800-02)	51105.3	K-LAVNLIPFPR-L	000000000000	253	262	570.351	2	1.81935	5.46327e-08	18	Os01g0282800|AK122127LAVNLIPFPR000000000000
AK122127	Os01g0282800	Similar to Tubulin beta-5 chain (Beta-5 tubulin). (Os01t0282800-01), Similar to Tubulin beta-5 chain (Beta-5 tubulin). (Os01t0282800-02)	51105.3	R-LHFFMVGFAPLTSR-G	0000030000000000	263	276	819.928	2	1.93133	9.96237e-05	18	Os01g0282800|AK122127LHFFMVGFAPLTSR0000030000000000
AK122127	Os01g0282800	Similar to Tubulin beta-5 chain (Beta-5 tubulin). (Os01t0282800-01), Similar to Tubulin beta-5 chain (Beta-5 tubulin). (Os01t0282800-02)	51105.3	R-YLTASAMFR-G	00000003000	310	318	538.266	2	0.359743	0.00244439	18	Os01g0282800|AK122127YLTASAMFR00000003000
AK122127	Os01g0282800	Similar to Tubulin beta-5 chain (Beta-5 tubulin). (Os01t0282800-01), Similar to Tubulin beta-5 chain (Beta-5 tubulin). (Os01t0282800-02)	51105.3	K-EVDEQMINVQNK-N	00000030000000	325	336	731.846	2	-0.309066	1.53314e-07	18	Os01g0282800|AK122127EVDEQMINVQNK00000030000000
AK122127	Os01g0282800	Similar to Tubulin beta-5 chain (Beta-5 tubulin). (Os01t0282800-01), Similar to Tubulin beta-5 chain (Beta-5 tubulin). (Os01t0282800-02)	51105.3	K-EVDEQMINVQNK-N	00000000000000	325	336	723.85	2	1.74241	0.000848419	18	Os01g0282800|AK122127EVDEQMINVQNK00000000000000
AK122127	Os01g0282800	Similar to Tubulin beta-5 chain (Beta-5 tubulin). (Os01t0282800-01), Similar to Tubulin beta-5 chain (Beta-5 tubulin). (Os01t0282800-02)	51105.3	K-NSSYFVEWIPNNVK-S	0000000000000000	337	350	848.926	2	6.53875	0.0233209	18	Os01g0282800|AK122127NSSYFVEWIPNNVK0000000000000000
AK122127	Os01g0282800	Similar to Tubulin beta-5 chain (Beta-5 tubulin). (Os01t0282800-01), Similar to Tubulin beta-5 chain (Beta-5 tubulin). (Os01t0282800-02)	51105.3	R-VSEQFTAMFR-R	000000003000	381	390	616.293	2	0.773529	4.53448e-07	18	Os01g0282800|AK122127VSEQFTAMFR000000003000
AK122127	Os01g0282800	Similar to Tubulin beta-5 chain (Beta-5 tubulin). (Os01t0282800-01), Similar to Tubulin beta-5 chain (Beta-5 tubulin). (Os01t0282800-02)	51105.3	R-VSEQFTAMFR-R	000000000000	381	390	608.295	2	0.109962	3.42967e-06	18	Os01g0282800|AK122127VSEQFTAMFR000000000000
AK071713	Os01g0283100	Similar to Ferripyochelin-binding protein-like. (Os01t0283100-01), Similar to Ferripyochelin-binding protein-like. (Os01t0283100-02)	28735.5	K-HGMVAAGALVR-Q	0003000000000	160	170	549.299	2	1.32835	0.00126562	1	Os01g0283100|AK071713HGMVAAGALVR0003000000000
AK071713	Os01g0283100	Similar to Ferripyochelin-binding protein-like. (Os01t0283100-01), Similar to Ferripyochelin-binding protein-like. (Os01t0283100-02)	28735.5	K-HGMVAAGALVR-Q	0000000000000	160	170	541.302	2	2.41652	0.00300314	1	Os01g0283100|AK071713HGMVAAGALVR0000000000000
AK061164	Os01g0284500	Similar to Nectarin 1 precursor (EC 1.15.1.1) (Superoxide dismutase [Mn]). (Os01t0284500-01)	22675.8	R-IDYAPGGQNPPHTHPR-A	000000000000000000	98	113	878.931	2	1.43874	0.0001844	3	Os01g0284500|AK061164IDYAPGGQNPPHTHPR000000000000000000
AK061164	Os01g0284500	Similar to Nectarin 1 precursor (EC 1.15.1.1) (Superoxide dismutase [Mn]). (Os01t0284500-01)	22675.8	K-TVTAGEVFVFPR-G	00000000000000	140	151	661.859	2	0.123705	7.11538e-05	3	Os01g0284500|AK061164TVTAGEVFVFPR00000000000000
AB057749	Os01g0286600	Similar to Plastidal protoporphyrinogen oxidase. (Os01t0286600-01)	57117.9	R-LEDTGGSIIGGTIK-T	0000000000000000	237	250	680.87	2	0.824194	0.00179405	1	Os01g0286600|AB057749LEDTGGSIIGGTIK0000000000000000
AK058263	Os01g0290700	Similar to CjMDR1. (Os01t0290700-01)	15680.3	K-ILLLDEATSALDAESER-V	0000000000000000000	64	80	923.479	2	3.52466	4.11214e-05	1	Os01g0290700|AK058263ILLLDEATSALDAESER0000000000000000000
AK070443	Os01g0291500	Transferase family protein. (Os01t0291500-01)	47351.9	K-ALVDYYPFAGR-F	0000000000000	73	83	636.323	2	-1.91815	2.53319e-05	4	Os01g0291500|AK070443ALVDYYPFAGR0000000000000
AK070443	Os01g0291500	Transferase family protein. (Os01t0291500-01)	47351.9	R-FVDGGGGPGSAR-V	00000000000000	84	95	538.76	2	0.266781	0.00702916	4	Os01g0291500|AK070443FVDGGGGPGSAR00000000000000
AK070443	Os01g0291500	Transferase family protein. (Os01t0291500-01)	47351.9	R-HVTADLSLDSINK-A	000000000000000	223	235	706.875	2	3.1008	1.64335e-06	4	Os01g0291500|AK070443HVTADLSLDSINK000000000000000
AK070443	Os01g0291500	Transferase family protein. (Os01t0291500-01)	47351.9	K-SAYFAATGHR-C	000000000000	238	247	540.765	2	0.586962	0.00244496	4	Os01g0291500|AK070443SAYFAATGHR000000000000
J065045I15	Os01g0293000	Similar to S-adenosylmethionine synthetase 1 (EC 2.5.1.6) (Methionine adenosyltransferase 1) (AdoMet synthetase 1) (Fragment). (Os01t0293000-01)	43850.9	R-VHTVLISTQHDETVTNDEIAADLK-E	00000000000000000000000000	191	214	883.786	3	2.44727	5.19736e-08	12	Os01g0293000|J065045I15VHTVLISTQHDETVTNDEIAADLK00000000000000000000000000
J065045I15	Os01g0293000	Similar to S-adenosylmethionine synthetase 1 (EC 2.5.1.6) (Methionine adenosyltransferase 1) (AdoMet synthetase 1) (Fragment). (Os01t0293000-01)	43850.9	K-EHVIKPVIPEQYLDEK-T	000000000000000000	215	230	646.353	3	4.1059	0.0100377	12	Os01g0293000|J065045I15EHVIKPVIPEQYLDEK000000000000000000
J065045I15	Os01g0293000	Similar to S-adenosylmethionine synthetase 1 (EC 2.5.1.6) (Methionine adenosyltransferase 1) (AdoMet synthetase 1) (Fragment). (Os01t0293000-01)	43850.9	K-TIFHLNPSGR-F	000000000000	231	240	571.31	2	1.27464	0.000120109	12	Os01g0293000|J065045I15TIFHLNPSGR000000000000
J065045I15	Os01g0293000	Similar to S-adenosylmethionine synthetase 1 (EC 2.5.1.6) (Methionine adenosyltransferase 1) (AdoMet synthetase 1) (Fragment). (Os01t0293000-01)	43850.9	R-FVIGGPHGDAGLTGR-K	00000000000000000	241	255	727.382	2	0.849133	7.17326e-09	12	Os01g0293000|J065045I15FVIGGPHGDAGLTGR00000000000000000
J065045I15	Os01g0293000	Similar to S-adenosylmethionine synthetase 1 (EC 2.5.1.6) (Methionine adenosyltransferase 1) (AdoMet synthetase 1) (Fragment). (Os01t0293000-01)	43850.9	R-FVIGGPHGDAGLTGRK-I	000000000000000000	241	256	791.429	2	0.102216	0.0107724	12	Os01g0293000|J065045I15FVIGGPHGDAGLTGRK000000000000000000
J065045I15	Os01g0293000	Similar to S-adenosylmethionine synthetase 1 (EC 2.5.1.6) (Methionine adenosyltransferase 1) (AdoMet synthetase 1) (Fragment). (Os01t0293000-01)	43850.9	R-KIIIDTYGGWGAHGGGAFSGK-D	00000000000000000000000	256	276	698.026	3	0.522149	1.64277e-05	12	Os01g0293000|J065045I15KIIIDTYGGWGAHGGGAFSGK00000000000000000000000
J065045I15	Os01g0293000	Similar to S-adenosylmethionine synthetase 1 (EC 2.5.1.6) (Methionine adenosyltransferase 1) (AdoMet synthetase 1) (Fragment). (Os01t0293000-01)	43850.9	K-IIIDTYGGWGAHGGGAFSGK-D	0000000000000000000000	257	276	982.486	2	-0.368075	0.00189824	12	Os01g0293000|J065045I15IIIDTYGGWGAHGGGAFSGK0000000000000000000000
J065045I15	Os01g0293000	Similar to S-adenosylmethionine synthetase 1 (EC 2.5.1.6) (Methionine adenosyltransferase 1) (AdoMet synthetase 1) (Fragment). (Os01t0293000-01)	43850.9	K-IIIDTYGGWGAHGGGAFSGKDPTK-V	00000000000000000000000000	257	280	802.404	3	3.94111	0.0493582	12	Os01g0293000|J065045I15IIIDTYGGWGAHGGGAFSGKDPTK00000000000000000000000000
J065045I15	Os01g0293000	Similar to S-adenosylmethionine synthetase 1 (EC 2.5.1.6) (Methionine adenosyltransferase 1) (AdoMet synthetase 1) (Fragment). (Os01t0293000-01)	43850.9	K-TAAYGHFGR-E	00000000000	368	376	490.242	2	1.53181	1.26162e-05	12	Os01g0293000|J065045I15TAAYGHFGR00000000000
AK068755	Os01g0294700	Haem peroxidase, plant/fungal/bacterial family protein. (Os01t0294700-01)	38528.7	K-SYENPHPEK-E	00000000000	87	95	550.755	2	2.41045	0.0205663	2	Os01g0294700|AK068755SYENPHPEK00000000000
AK068755	Os01g0294700	Haem peroxidase, plant/fungal/bacterial family protein. (Os01t0294700-01)	38528.7	R-ADEAQAELPDSTMTVQQLK-D	000000000000030000000	162	180	1046	2	0.34336	9.14305e-06	2	Os01g0294700|AK068755ADEAQAELPDSTMTVQQLK000000000000030000000
AK070568	Os01g0300200	Similar to ATP-citrate lyase subunit B. (Os01t0300200-01), Similar to ATP-citrate lyase subunit B. (Os01t0300200-02), Similar to ACLB-1 (ATP-citrate lyase B-1). (Os01t0300200-03)	66667.4	K-TTQALFYNYK-Q	000000000000	10	19	624.818	2	1.95422	0.000194087	8	Os01g0300200|AK070568TTQALFYNYK000000000000
AK070568	Os01g0300200	Similar to ATP-citrate lyase subunit B. (Os01t0300200-01), Similar to ATP-citrate lyase subunit B. (Os01t0300200-02), Similar to ACLB-1 (ATP-citrate lyase B-1). (Os01t0300200-03)	66667.4	R-SAAASSMSALKQPTIR-V	000000030000000000	90	105	817.932	2	1.98427	0.000309846	8	Os01g0300200|AK070568SAAASSMSALKQPTIR000000030000000000
AK070568	Os01g0300200	Similar to ATP-citrate lyase subunit B. (Os01t0300200-01), Similar to ATP-citrate lyase subunit B. (Os01t0300200-02), Similar to ACLB-1 (ATP-citrate lyase B-1). (Os01t0300200-03)	66667.4	R-VVAIIAEGVPESDTK-Q	00000000000000000	106	120	764.417	2	0.23843	7.16427e-06	8	Os01g0300200|AK070568VVAIIAEGVPESDTK00000000000000000
AK070568	Os01g0300200	Similar to ATP-citrate lyase subunit B. (Os01t0300200-01), Similar to ATP-citrate lyase subunit B. (Os01t0300200-02), Similar to ACLB-1 (ATP-citrate lyase B-1). (Os01t0300200-03)	66667.4	K-VIIGPATVGGIQAGAFK-I	0000000000000000000	132	148	799.967	2	0.436343	1.55722e-07	8	Os01g0300200|AK070568VIIGPATVGGIQAGAFK0000000000000000000
AK070568	Os01g0300200	Similar to ATP-citrate lyase subunit B. (Os01t0300200-01), Similar to ATP-citrate lyase subunit B. (Os01t0300200-02), Similar to ACLB-1 (ATP-citrate lyase B-1). (Os01t0300200-03)	66667.4	K-SGGMSNEMYNTIAR-V	0000300030000000	176	189	781.833	2	1.04619	6.81952e-05	8	Os01g0300200|AK070568SGGMSNEMYNTIAR0000300030000000
AK070568	Os01g0300200	Similar to ATP-citrate lyase subunit B. (Os01t0300200-01), Similar to ATP-citrate lyase subunit B. (Os01t0300200-02), Similar to ACLB-1 (ATP-citrate lyase B-1). (Os01t0300200-03)	66667.4	R-FNNIPQVK-M	0000000000	217	224	480.27	2	2.72503	0.0365383	8	Os01g0300200|AK070568FNNIPQVK0000000000
AK070568	Os01g0300200	Similar to ATP-citrate lyase subunit B. (Os01t0300200-01), Similar to ATP-citrate lyase subunit B. (Os01t0300200-02), Similar to ACLB-1 (ATP-citrate lyase B-1). (Os01t0300200-03)	66667.4	K-SEVQFGHAGAK-S	0000000000000	267	277	565.782	2	-1.29854	0.00704375	8	Os01g0300200|AK070568SEVQFGHAGAK0000000000000
AK070568	Os01g0300200	Similar to ATP-citrate lyase subunit B. (Os01t0300200-01), Similar to ATP-citrate lyase subunit B. (Os01t0300200-02), Similar to ACLB-1 (ATP-citrate lyase B-1). (Os01t0300200-03)	66667.4	K-SGGELESAQAK-N	0000000000000	278	288	538.766	2	2.7845	0.0395985	8	Os01g0300200|AK070568SGGELESAQAK0000000000000
AK070568	Os01g0300200	Similar to ATP-citrate lyase subunit B. (Os01t0300200-01), Similar to ATP-citrate lyase subunit B. (Os01t0300200-02), Similar to ACLB-1 (ATP-citrate lyase B-1). (Os01t0300200-03)	66667.4	R-FGGAIDDAAR-Y	000000000000	448	457	496.744	2	1.00753	1.31123e-05	8	Os01g0300200|AK070568FGGAIDDAAR000000000000
AK070568	Os01g0300200	Similar to ATP-citrate lyase subunit B. (Os01t0300200-01), Similar to ATP-citrate lyase subunit B. (Os01t0300200-02), Similar to ACLB-1 (ATP-citrate lyase B-1). (Os01t0300200-03)	66667.4	R-SIGLIGHTFDQK-R	00000000000000	579	590	658.357	2	4.08044	0.00799686	8	Os01g0300200|AK070568SIGLIGHTFDQK00000000000000
AK070568	Os01g0300200	Similar to ATP-citrate lyase subunit B. (Os01t0300200-01), Similar to ATP-citrate lyase subunit B. (Os01t0300200-02), Similar to ACLB-1 (ATP-citrate lyase B-1). (Os01t0300200-03)	66667.4	R-LKQPLYR-H	000000000	592	598	459.282	2	0.738664	0.0262903	8	Os01g0300200|AK070568LKQPLYR000000000
AK105998	Os01g0312500	Similar to Pectin methylesterase isoform alpha (EC 3.1.1.11) (Fragment). (Os01t0312500-01)	46474.9	K-AGAYMENVEVGK-S	00000300000000	150	161	642.299	2	-2.13428	0.00085341	2	Os01g0312500|AK105998AGAYMENVEVGK00000300000000
AK105998	Os01g0312500	Similar to Pectin methylesterase isoform alpha (EC 3.1.1.11) (Fragment). (Os01t0312500-01)	46474.9	R-SATVAVVGNNFLAR-D	0000000000000000	193	206	709.893	2	2.69165	0.0257652	2	Os01g0312500|AK105998SATVAVVGNNFLAR0000000000000000
AK101168	Os01g0315800	UDP-glucuronic acid decarboxylase (EC 4.1.1.35). (Os01t0315800-01), Similar to DTDP-glucose 4-6-dehydratase-like protein (Fragment). (Os01t0315800-02)	46630	R-VLVTGGAGFVGSHLVDR-L	0000000000000000000	115	131	842.464	2	1.48316	0.000118902	5	Os01g0315800|AK101168VLVTGGAGFVGSHLVDR0000000000000000000
AK101168	Os01g0315800	UDP-glucuronic acid decarboxylase (EC 4.1.1.35). (Os01t0315800-01), Similar to DTDP-glucose 4-6-dehydratase-like protein (Fragment). (Os01t0315800-02)	46630	K-TNVVGTLNMLGLAK-R	0000000003000000	202	215	723.905	2	2.97208	0.000325027	5	Os01g0315800|AK101168TNVVGTLNMLGLAK0000000003000000
AK101168	Os01g0315800	UDP-glucuronic acid decarboxylase (EC 4.1.1.35). (Os01t0315800-01), Similar to DTDP-glucose 4-6-dehydratase-like protein (Fragment). (Os01t0315800-02)	46630	R-TAETLTMDYHR-G	0000000300000	261	271	677.308	2	-0.670778	0.00011697	5	Os01g0315800|AK101168TAETLTMDYHR0000000300000
AK101168	Os01g0315800	UDP-glucuronic acid decarboxylase (EC 4.1.1.35). (Os01t0315800-01), Similar to DTDP-glucose 4-6-dehydratase-like protein (Fragment). (Os01t0315800-02)	46630	R-IFNTYGPR-M	0000000000	282	289	484.254	2	0.987096	0.010458	5	Os01g0315800|AK101168IFNTYGPR0000000000
AK101168	Os01g0315800	UDP-glucuronic acid decarboxylase (EC 4.1.1.35). (Os01t0315800-01), Similar to DTDP-glucose 4-6-dehydratase-like protein (Fragment). (Os01t0315800-02)	46630	R-VVSNFVAQALR-K	0000000000000	297	307	602.345	2	-0.751632	0.00105926	5	Os01g0315800|AK101168VVSNFVAQALR0000000000000
AK101168	Os01g0315800	UDP-glucuronic acid decarboxylase (EC 4.1.1.35). (Os01t0315800-01), Similar to DTDP-glucose 4-6-dehydratase-like protein (Fragment). (Os01t0315800-02)	46630	K-VVQDTIDPNAR-I	0000000000000	361	371	614.317	2	-4.12058	0.000468254	5	Os01g0315800|AK101168VVQDTIDPNAR0000000000000
Os01g0317500	Os01g0317500	0	10158.2	R-LTAEEFYAR-H	00000000000	17	25	550.274	2	-0.905163	0.00251189	1	Os01g0317500|Os01g0317500LTAEEFYAR00000000000
AK105905	Os01g0317800	Alpha/beta hydrolase family protein. (Os01t0317800-01)	36263.5	R-LTAEEFYAR-H	00000000000	17	25	550.274	2	-0.905163	0.00251189	1	Os01g0317800|AK105905LTAEEFYAR00000000000
AK068894	Os01g0326000	Similar to Peroxidase (Fragment). (Os01t0326000-01), Similar to Class III peroxidase 13. (Os01t0326000-02)	38559.1	R-QAVAAAFAR-D	00000000000	52	60	452.753	2	-0.509078	0.000123287	3	Os01g0326000|AK068894QAVAAAFAR00000000000
AK068894	Os01g0326000	Similar to Peroxidase (Fragment). (Os01t0326000-01), Similar to Class III peroxidase 13. (Os01t0326000-02)	38559.1	R-GFEVIDAAK-A	00000000000	109	117	475.253	2	0.0314953	0.000789485	3	Os01g0326000|AK068894GFEVIDAAK00000000000
AK068894	Os01g0326000	Similar to Peroxidase (Fragment). (Os01t0326000-01), Similar to Class III peroxidase 13. (Os01t0326000-02)	38559.1	K-LTGNVDYQVPAGR-R	000000000000000	144	156	695.362	2	2.60925	0.00433908	3	Os01g0326000|AK068894LTGNVDYQVPAGR000000000000000
AK068894	Os01g0326000	Similar to Peroxidase (Fragment). (Os01t0326000-01), Similar to Class III peroxidase 13. (Os01t0326000-02)	38559.1	R-FAANEAEWK-Q	00000000000	294	302	533.254	2	0.198405	0.0100217	3	Os01g0326000|AK068894FAANEAEWK00000000000
AK070715	Os01g0327100	Haem peroxidase family protein. (Os01t0327100-01), Similar to Peroxidase 8. (Os01t0327100-02)	37835.1	R-GFEVIDAAK-A	00000000000	103	111	475.253	2	0.0314953	0.000789485	1	Os01g0327100|AK070715GFEVIDAAK00000000000
AK068063	Os01g0327400	Similar to Peroxidase (Fragment). (Os01t0327400-01)	37826	R-LVQQAVAAAFK-N	0000000000000	41	51	573.337	2	-0.89058	0.000125722	2	Os01g0327400|AK068063LVQQAVAAAFK0000000000000
AK068063	Os01g0327400	Similar to Peroxidase (Fragment). (Os01t0327400-01)	37826	R-GFEVIDAAK-A	00000000000	97	105	475.253	2	0.0314953	0.000789485	2	Os01g0327400|AK068063GFEVIDAAK00000000000
AK061988	Os01g0328400	Ubiquitin. (Os01t0328400-01)	17941.5	K-TITLEVESSDTIDNVK-A	000000000000000000	12	27	882.45	2	0.83309	2.96755e-07	25	Os01g0328400|AK061988TITLEVESSDTIDNVK000000000000000000
AK061988	Os01g0328400	Ubiquitin. (Os01t0328400-01)	17941.5	K-TITLEVESSDTIDNVKAK-I	00000000000000000000	12	29	982.016	2	1.2548	0.00134497	25	Os01g0328400|AK061988TITLEVESSDTIDNVKAK00000000000000000000
AK061988	Os01g0328400	Ubiquitin. (Os01t0328400-01)	17941.5	K-AKIQDKEGIPPDQQR-L	00000000000000000	28	42	861.961	2	0.328517	0.00656821	25	Os01g0328400|AK061988AKIQDKEGIPPDQQR00000000000000000
AK061988	Os01g0328400	Ubiquitin. (Os01t0328400-01)	17941.5	K-IQDKEGIPPDQQR-L	000000000000000	30	42	762.395	2	1.31778	1.95967e-05	25	Os01g0328400|AK061988IQDKEGIPPDQQR000000000000000
AK061988	Os01g0328400	Ubiquitin. (Os01t0328400-01)	17941.5	R-TLADYNIQK-E	00000000000	55	63	533.285	2	5.54658	0.00714239	25	Os01g0328400|AK061988TLADYNIQK00000000000
AK061988	Os01g0328400	Ubiquitin. (Os01t0328400-01)	17941.5	R-TLADYNIQKESTLHLVLR-L	00000000000000000000	55	72	705.393	3	1.92525	8.89881e-05	25	Os01g0328400|AK061988TLADYNIQKESTLHLVLR00000000000000000000
AK061988	Os01g0328400	Ubiquitin. (Os01t0328400-01)	17941.5	K-ESTLHLVLR-L	00000000000	64	72	534.314	2	-0.10461	1.24849e-05	25	Os01g0328400|AK061988ESTLHLVLR00000000000
AK061988	Os01g0328400	Ubiquitin. (Os01t0328400-01)	17941.5	K-LAVLQFYK-V	0000000000	100	107	491.292	2	-0.996345	0.000757516	25	Os01g0328400|AK061988LAVLQFYK0000000000
AK061988	Os01g0328400	Ubiquitin. (Os01t0328400-01)	17941.5	K-VDDATGKVTR-L	000000000000	108	117	531.286	2	4.98597	0.00727216	25	Os01g0328400|AK061988VDDATGKVTR000000000000
AK066632	Os01g0328700	FAD-dependent pyridine nucleotide-disulphide oxidoreductase domain containing protein. (Os01t0328700-01)	53107	K-LASPSEVSVDLSDGGSTVVK-G	0000000000000000000000	153	172	974.011	2	11.9751	0.0027747	4	Os01g0328700|AK066632LASPSEVSVDLSDGGSTVVK0000000000000000000000
AK066632	Os01g0328700	FAD-dependent pyridine nucleotide-disulphide oxidoreductase domain containing protein. (Os01t0328700-01)	53107	K-GKNIIIATGSDVK-S	000000000000000	173	185	658.382	2	-1.29969	1.66788e-05	4	Os01g0328700|AK066632GKNIIIATGSDVK000000000000000
AK066632	Os01g0328700	FAD-dependent pyridine nucleotide-disulphide oxidoreductase domain containing protein. (Os01t0328700-01)	53107	K-NIIIATGSDVK-S	0000000000000	175	185	565.825	2	1.49162	0.00135944	4	Os01g0328700|AK066632NIIIATGSDVK0000000000000
AK066632	Os01g0328700	FAD-dependent pyridine nucleotide-disulphide oxidoreductase domain containing protein. (Os01t0328700-01)	53107	K-VVGVDTSGDGVK-L	00000000000000	274	285	566.796	2	-0.617291	0.00912651	4	Os01g0328700|AK066632VVGVDTSGDGVK00000000000000
AK066632	Os01g0328700	FAD-dependent pyridine nucleotide-disulphide oxidoreductase domain containing protein. (Os01t0328700-01)	53107	R-VPYTAGIGLESVGVETDK-A	00000000000000000000	311	328	917.976	2	0.39609	8.26912e-07	4	Os01g0328700|AK066632VPYTAGIGLESVGVETDK00000000000000000000
AK066632	Os01g0328700	FAD-dependent pyridine nucleotide-disulphide oxidoreductase domain containing protein. (Os01t0328700-01)	53107	K-AIDDAEGLVK-V	000000000000	426	435	515.774	2	-0.190603	0.00023981	4	Os01g0328700|AK066632AIDDAEGLVK000000000000
AK070305	Os01g0335600	Conserved hypothetical protein. (Os01t0335600-01)	24369.3	R-SSRGRAAER-R	00000000000	93	101	495.272	2	14.3296	0.0353049	1	Os01g0335600|AK070305SSRGRAAER00000000000
AY333187	Os01g0337500	Similar to H+-pyrophosphatase (Fragment). (Os01t0337500-00)	80416.4	K-AADVGADLVGKVER-N	0000000000000000	260	273	700.383	2	2.86502	5.46422e-08	6	Os01g0337500|AY333187AADVGADLVGKVER0000000000000000
AY333187	Os01g0337500	Similar to H+-pyrophosphatase (Fragment). (Os01t0337500-00)	80416.4	R-NIPEDDPR-N	0000000000	274	281	478.228	2	0.948384	0.0230902	6	Os01g0337500|AY333187NIPEDDPR0000000000
AY333187	Os01g0337500	Similar to H+-pyrophosphatase (Fragment). (Os01t0337500-00)	80416.4	R-TGAATNVIFGLALGYK-S	000000000000000000	451	466	798.442	2	-1.42535	0.000150196	6	Os01g0337500|AY333187TGAATNVIFGLALGYK000000000000000000
AY333187	Os01g0337500	Similar to H+-pyrophosphatase (Fragment). (Os01t0337500-00)	80416.4	R-TDALDAAGNTTAAIGK-G	000000000000000000	535	550	745.381	2	3.63014	1.7232e-05	6	Os01g0337500|AY333187TDALDAAGNTTAAIGK000000000000000000
AY333187	Os01g0337500	Similar to H+-pyrophosphatase (Fragment). (Os01t0337500-00)	80416.4	K-MVEEVRR-Q	000000000	613	619	459.745	2	-0.0846441	0.0180972	6	Os01g0337500|AY333187MVEEVRR000000000
AY333187	Os01g0337500	Similar to H+-pyrophosphatase (Fragment). (Os01t0337500-00)	80416.4	K-AAVIGDTIGDPLK-D	000000000000000	727	739	635.357	2	1.91007	0.00666968	6	Os01g0337500|AY333187AAVIGDTIGDPLK000000000000000
AY333187	Os01g0337500	Similar to H+-pyrophosphatase (Fragment). (Os01t0337500-00)	80416.4	K-DTSGPSLNILIK-L	00000000000000	740	751	629.359	2	4.06668	0.000503798	6	Os01g0337500|AY333187DTSGPSLNILIK00000000000000
AK099595	Os01g0337600	Similar to predicted protein. (Os01t0337600-01), Armadillo-type fold domain containing protein. (Os01t0337600-02)	99546.6	R-ASNSAGNTETEVNR-T	0000000000000000	482	495	725.333	2	1.25905	0.0178907	1	Os01g0337600|AK099595ASNSAGNTETEVNR0000000000000000
AK120645	Os01g0337900	Similar to Dihydrolipoamide dehydrogenase. (Os01t0337900-01)	59164	R-QAVADHANNLASK-I	200000000000000	154	166	661.329	2	0.902864	0.00735529	3	Os01g0337900|AK120645QAVADHANNLASK200000000000000
AK120645	Os01g0337900	Similar to Dihydrolipoamide dehydrogenase. (Os01t0337900-01)	59164	K-ALAENEGDGLAK-M	00000000000000	473	484	594.298	2	-0.78867	1.47724e-05	3	Os01g0337900|AK120645ALAENEGDGLAK00000000000000
AK120645	Os01g0337900	Similar to Dihydrolipoamide dehydrogenase. (Os01t0337900-01)	59164	K-VNAGVPHSVNEPVAA--	00000000000000000	547	561	730.879	2	1.23311	0.0422948	3	Os01g0337900|AK120645VNAGVPHSVNEPVAA00000000000000000
AK103351	Os01g0338000	Similar to GTP-binding protein SAR1A. (Os01t0338000-01), Similar to GTP-binding protein SAR1A. (Os01t0338000-02)	22041.5	K-ILFLGLDNAGK-T	0000000000000	23	33	580.839	2	2.5548	5.33108e-06	5	Os01g0338000|AK103351ILFLGLDNAGK0000000000000
AK103351	Os01g0338000	Similar to GTP-binding protein SAR1A. (Os01t0338000-01), Similar to GTP-binding protein SAR1A. (Os01t0338000-02)	22041.5	R-LVQHQPTQHPTSEELSIGK-I	000000000000000000000	45	63	710.372	3	1.53879	0.00978748	5	Os01g0338000|AK103351LVQHQPTQHPTSEELSIGK000000000000000000000
AK103351	Os01g0338000	Similar to GTP-binding protein SAR1A. (Os01t0338000-01), Similar to GTP-binding protein SAR1A. (Os01t0338000-02)	22041.5	K-FKAFDLGGHQIAR-R	000000000000000	66	78	487.265	3	1.01992	0.00248638	5	Os01g0338000|AK103351FKAFDLGGHQIAR000000000000000
AK103351	Os01g0338000	Similar to GTP-binding protein SAR1A. (Os01t0338000-01), Similar to GTP-binding protein SAR1A. (Os01t0338000-02)	22041.5	K-AFDLGGHQIAR-R	0000000000000	68	78	592.813	2	1.8743	2.19832e-06	5	Os01g0338000|AK103351AFDLGGHQIAR0000000000000
AK103351	Os01g0338000	Similar to GTP-binding protein SAR1A. (Os01t0338000-01), Similar to GTP-binding protein SAR1A. (Os01t0338000-02)	22041.5	K-VDAVVYLVDAYDKER-F	00000000000000000	88	102	877.954	2	3.19183	0.000957068	5	Os01g0338000|AK103351VDAVVYLVDAYDKER00000000000000000
AK066111	Os01g0339900	Thioredoxin domain 2 containing protein. (Os01t0339900-01)	41212.2	K-YGVSGYPTLK-F	000000000000	223	232	542.787	2	-0.690518	0.000641921	2	Os01g0339900|AK066111YGVSGYPTLK000000000000
AK066111	Os01g0339900	Thioredoxin domain 2 containing protein. (Os01t0339900-01)	41212.2	K-EILSNMEEEVVK-L	00000030000000	298	309	718.354	2	1.7592	0.0218774	2	Os01g0339900|AK066111EILSNMEEEVVK00000030000000
AK120842	Os01g0348700	Similar to 60S ribosomal protein L23a (L25). (Os01t0348700-01)	17039.7	R-NKLDQYQILK-Y	000000000000	65	74	631.86	2	2.57953	0.00164399	7	Os01g0348700|AK120842NKLDQYQILK000000000000
AK120842	Os01g0348700	Similar to 60S ribosomal protein L23a (L25). (Os01t0348700-01)	17039.7	K-LDQYQILK-Y	0000000000	67	74	510.79	2	0.39371	0.007231	7	Os01g0348700|AK120842LDQYQILK0000000000
AK120842	Os01g0348700	Similar to 60S ribosomal protein L23a (L25). (Os01t0348700-01)	17039.7	K-YPLTTESAMK-K	000000000300	75	84	578.781	2	-0.283724	0.00282791	7	Os01g0348700|AK120842YPLTTESAMK000000000300
AK120842	Os01g0348700	Similar to 60S ribosomal protein L23a (L25). (Os01t0348700-01)	17039.7	K-KVNTLIRPDGK-K	0000000000000	119	129	620.872	2	0.437383	0.004383	7	Os01g0348700|AK120842KVNTLIRPDGK0000000000000
AK120842	Os01g0348700	Similar to 60S ribosomal protein L23a (L25). (Os01t0348700-01)	17039.7	K-VNTLIRPDGK-K	000000000000	120	129	556.826	2	2.4371	0.0496578	7	Os01g0348700|AK120842VNTLIRPDGK000000000000
AK120842	Os01g0348700	Similar to 60S ribosomal protein L23a (L25). (Os01t0348700-01)	17039.7	K-LTPDYDALDVANK-I	000000000000000	136	148	717.86	2	0.94315	0.00393959	7	Os01g0348700|AK120842LTPDYDALDVANK000000000000000
AK062520	Os01g0348900	SalT gene product (Salt-induced protein). (Os01t0348900-01), SalT gene product (Salt-induced protein). (Os01t0348900-02)	15162.7	K-IGPWGGNGGSAQDISVPPK-K	000000000000000000000	6	24	918.968	2	2.90334	8.45921e-05	22	Os01g0348900|AK062520IGPWGGNGGSAQDISVPPK000000000000000000000
AK062520	Os01g0348900	SalT gene product (Salt-induced protein). (Os01t0348900-01), SalT gene product (Salt-induced protein). (Os01t0348900-02)	15162.7	K-IGPWGGNGGSAQDISVPPKK-L	0000000000000000000000	6	25	655.679	3	1.56391	0.0120047	22	Os01g0348900|AK062520IGPWGGNGGSAQDISVPPKK0000000000000000000000
AK062520	Os01g0348900	SalT gene product (Salt-induced protein). (Os01t0348900-01), SalT gene product (Salt-induced protein). (Os01t0348900-02)	15162.7	K-KLLGVTIYSSDAIR-S	0000000000000000	25	38	768.445	2	1.77789	8.5609e-09	22	Os01g0348900|AK062520KLLGVTIYSSDAIR0000000000000000
AK062520	Os01g0348900	SalT gene product (Salt-induced protein). (Os01t0348900-01), SalT gene product (Salt-induced protein). (Os01t0348900-02)	15162.7	K-LLGVTIYSSDAIR-S	000000000000000	26	38	704.396	2	0.546495	2.23926e-07	22	Os01g0348900|AK062520LLGVTIYSSDAIR000000000000000
AK062520	Os01g0348900	SalT gene product (Salt-induced protein). (Os01t0348900-01), SalT gene product (Salt-induced protein). (Os01t0348900-02)	15162.7	K-IVTSANNTYEAGVPNGK-E	0000000000000000000	97	113	867.939	2	2.57438	3.18623e-07	22	Os01g0348900|AK062520IVTSANNTYEAGVPNGK0000000000000000000
AK062520	Os01g0348900	SalT gene product (Salt-induced protein). (Os01t0348900-01), SalT gene product (Salt-induced protein). (Os01t0348900-02)	15162.7	K-EFSIPLQDSGHVVGFFGR-S	00000000000000000000	114	131	996.504	2	1.62655	6.54358e-06	22	Os01g0348900|AK062520EFSIPLQDSGHVVGFFGR00000000000000000000
AK062520	Os01g0348900	SalT gene product (Salt-induced protein). (Os01t0348900-01), SalT gene product (Salt-induced protein). (Os01t0348900-02)	15162.7	R-SGTLIDAIGIYVHP--	0000000000000000	132	145	728.398	2	3.53438	2.93838e-06	22	Os01g0348900|AK062520SGTLIDAIGIYVHP0000000000000000
AK103604	Os01g0357100	Ferredoxin-nitrite reductase (EC 1.7.7.1). (Os01t0357100-01), Similar to Ferredoxin-nitrite reductase. (Os01t0357100-02)	66539.2	R-LADEYGSGELR-L	0000000000000	419	429	605.293	2	2.85419	8.75423e-05	2	Os01g0357100|AK103604LADEYGSGELR0000000000000
AK103604	Os01g0357100	Ferredoxin-nitrite reductase (EC 1.7.7.1). (Os01t0357100-01), Similar to Ferredoxin-nitrite reductase. (Os01t0357100-02)	66539.2	K-VEALLSEPLLQK-F	00000000000000	446	457	670.397	2	3.28788	0.00646109	2	Os01g0357100|AK103604VEALLSEPLLQK00000000000000
AK061826	Os01g0358400	Similar to 40S ribosomal protein S4. (Os01t0358400-01)	29931.3	R-EVISILMQR-H	00000003000	60	68	552.809	2	2.37172	0.000416887	11	Os01g0358400|AK061826EVISILMQR00000003000
AK061826	Os01g0358400	Similar to 40S ribosomal protein S4. (Os01t0358400-01)	29931.3	R-EVISILMQR-H	00000000000	60	68	544.81	2	-0.0128248	0.048897	11	Os01g0358400|AK061826EVISILMQR00000000000
AK061826	Os01g0358400	Similar to 40S ribosomal protein S4. (Os01t0358400-01)	29931.3	K-TYPAGFMDVISIPK-T	0000000300000000	81	94	777.897	2	0.179739	0.0027056	11	Os01g0358400|AK061826TYPAGFMDVISIPK0000000300000000
AK061826	Os01g0358400	Similar to 40S ribosomal protein S4. (Os01t0358400-01)	29931.3	K-ANDTIKIDLETNK-I	000000000000000	156	168	737.891	2	-0.506159	0.00317378	11	Os01g0358400|AK061826ANDTIKIDLETNK000000000000000
AK061826	Os01g0358400	Similar to 40S ribosomal protein S4. (Os01t0358400-01)	29931.3	K-FDVGNVVMVTGGR-N	000000003000000	175	187	683.844	2	2.3078	3.24189e-05	11	Os01g0358400|AK061826FDVGNVVMVTGGR000000003000000
AK061826	Os01g0358400	Similar to 40S ribosomal protein S4. (Os01t0358400-01)	29931.3	R-LGNVFTIGK-G	00000000000	222	230	474.78	2	1.81383	0.000247667	11	Os01g0358400|AK061826LGNVFTIGK00000000000
AK061826	Os01g0358400	Similar to 40S ribosomal protein S4. (Os01t0358400-01)	29931.3	K-GNKPWVSLPK-G	000000000000	231	240	563.325	2	0.683994	0.00233251	11	Os01g0358400|AK061826GNKPWVSLPK000000000000
AK061826	Os01g0358400	Similar to 40S ribosomal protein S4. (Os01t0358400-01)	29931.3	K-LSIIEEQR-K	0000000000	246	253	494.281	2	7.41083	0.000614421	11	Os01g0358400|AK061826LSIIEEQR0000000000
AK064940	Os01g0369000	Similar to Cullin-1. (Os01t0369000-01), Similar to Cullin-1. (Os01t0369000-02)	87816.2	R-YAIDASIVR-I	00000000000	677	685	504.279	2	-0.985578	0.00449065	1	Os01g0369000|AK064940YAIDASIVR00000000000
AK058900	Os01g0371200	Similar to Glutathione-S-transferase 19E50. (Os01t0371200-01)	25049.7	K-KVLEVYEAR-L	00000000000	145	153	553.813	2	-0.992211	0.00479623	4	Os01g0371200|AK058900KVLEVYEAR00000000000
AK058900	Os01g0371200	Similar to Glutathione-S-transferase 19E50. (Os01t0371200-01)	25049.7	K-VLEVYEAR-L	0000000000	146	153	489.768	2	2.54189	0.00016001	4	Os01g0371200|AK058900VLEVYEAR0000000000
AK101893	Os01g0372700	Similar to Asparaginyl-tRNA synthetase, cytoplasmic 1 (EC 6.1.1.22) (Asparagine-- tRNA ligase 1) (AsnRS 1). (Os01t0372700-01)	63046.4	R-LELVSSTPFQR-I	0000000000000	392	402	638.849	2	0.133624	0.0100384	3	Os01g0372700|AK101893LELVSSTPFQR0000000000000
AK101893	Os01g0372700	Similar to Asparaginyl-tRNA synthetase, cytoplasmic 1 (EC 6.1.1.22) (Asparagine-- tRNA ligase 1) (AsnRS 1). (Os01t0372700-01)	63046.4	K-KPVIVYNYPK-E	000000000000	445	454	610.857	2	2.82415	0.00734155	3	Os01g0372700|AK101893KPVIVYNYPK000000000000
AK101893	Os01g0372700	Similar to Asparaginyl-tRNA synthetase, cytoplasmic 1 (EC 6.1.1.22) (Asparagine-- tRNA ligase 1) (AsnRS 1). (Os01t0372700-01)	63046.4	K-VGELVGGSQREER-L	000000000000000	480	492	708.367	2	2.38379	0.035803	3	Os01g0372700|AK101893VGELVGGSQREER000000000000000
AK101893	Os01g0372700	Similar to Asparaginyl-tRNA synthetase, cytoplasmic 1 (EC 6.1.1.22) (Asparagine-- tRNA ligase 1) (AsnRS 1). (Os01t0372700-01)	63046.4	K-HSGFGLGFER-M	000000000000	524	533	553.773	2	0.32986	0.000727612	3	Os01g0372700|AK101893HSGFGLGFER000000000000
AK101893	Os01g0372700	Similar to Asparaginyl-tRNA synthetase, cytoplasmic 1 (EC 6.1.1.22) (Asparagine-- tRNA ligase 1) (AsnRS 1). (Os01t0372700-01)	63046.4	R-MILFATGLENIR-D	03000000000000	534	545	697.38	2	1.22282	0.00110679	3	Os01g0372700|AK101893MILFATGLENIR03000000000000
AK121501	Os01g0375200	Similar to Dehydroquinate dehydratase/shikimate dehydrogenase precursor (EC 1.1.1.25) (EC 4.2.1.10) (Fragment). (Os01t0375200-01), Similar to shikimate biosynthesis protein aroDE. (Os01t0375200-02), Similar to shikimate biosynthesis protein aroDE. (Os01t0375200-03)	62300.4	K-ELLDIYNIR-R	00000000000	280	288	574.821	2	2.91753	0.0274697	1	Os01g0375200|AK121501ELLDIYNIR00000000000
AK067297	Os01g0501700	Similar to TATC (CpTatC). (Os01t0501700-01)	39094.4	R-ILEAPVSVQGVR-F	00000000000000	167	178	634.37	2	-3.45936	0.0273553	1	Os01g0501700|AK067297ILEAPVSVQGVR00000000000000
AK067715	Os01g0501800	Similar to Photosystem II oxygen-evolving complex protein 1 (Fragment). (Os01t0501800-01)	35123.9	R-RLTFDEIQSK-T	000000000000	92	101	618.833	2	0.776005	0.00305129	5	Os01g0501800|AK067715RLTFDEIQSK000000000000
AK067715	Os01g0501800	Similar to Photosystem II oxygen-evolving complex protein 1 (Fragment). (Os01t0501800-01)	35123.9	K-DGIDYAAVTVQLPGGER-V	0000000000000000000	193	209	880.945	2	1.12478	0.00088218	5	Os01g0501800|AK067715DGIDYAAVTVQLPGGER0000000000000000000
AK067715	Os01g0501800	Similar to Photosystem II oxygen-evolving complex protein 1 (Fragment). (Os01t0501800-01)	35123.9	R-VPFLFTIK-N	0000000000	210	217	482.797	2	1.11822	0.0161495	5	Os01g0501800|AK067715VPFLFTIK0000000000
AK067715	Os01g0501800	Similar to Photosystem II oxygen-evolving complex protein 1 (Fragment). (Os01t0501800-01)	35123.9	R-GGSTGYDNAVALPAGGR-G	0000000000000000000	249	265	781.883	2	2.19635	0.0154781	5	Os01g0501800|AK067715GGSTGYDNAVALPAGGR0000000000000000000
AK067715	Os01g0501800	Similar to Photosystem II oxygen-evolving complex protein 1 (Fragment). (Os01t0501800-01)	35123.9	R-GGSTGYDNAVALPAGGRGDEEELAKENVK-N	0000000000000000000000000000000	249	277	968.804	3	-0.129578	0.00476886	5	Os01g0501800|AK067715GGSTGYDNAVALPAGGRGDEEELAKENVK0000000000000000000000000000000
AK067715	Os01g0501800	Similar to Photosystem II oxygen-evolving complex protein 1 (Fragment). (Os01t0501800-01)	35123.9	K-NASSSTGNITLSVTK-S	00000000000000000	278	292	740.386	2	-0.645406	3.23037e-07	5	Os01g0501800|AK067715NASSSTGNITLSVTK00000000000000000
J100038E18	Os01g0502700	Similar to Histone H2A. (Os01t0502700-00)	16391.4	K-LLAGVTIAHGGVLPNINPVLLPK-K	0000000000000000000000000	110	132	769.473	3	3.20449	0.000113429	1	Os01g0502700|J100038E18LLAGVTIAHGGVLPNINPVLLPK0000000000000000000000000
AK069825	Os01g0511300	Proteasome component region PCI domain containing protein. (Os01t0511300-01)	43895	K-LAHFAVIASR-Q	000000000000	74	83	542.817	2	1.20627	0.0248259	3	Os01g0511300|AK069825LAHFAVIASR000000000000
AK069825	Os01g0511300	Proteasome component region PCI domain containing protein. (Os01t0511300-01)	43895	R-RIDEPVLYVK-M	000000000000	109	118	616.358	2	4.08428	0.0158269	3	Os01g0511300|AK069825RIDEPVLYVK000000000000
AK069825	Os01g0511300	Proteasome component region PCI domain containing protein. (Os01t0511300-01)	43895	K-MQIAAINLEK-G	030000000000	119	128	573.814	2	0.977695	0.000762046	3	Os01g0511300|AK069825MQIAAINLEK030000000000
AK065802	Os01g0516600	Similar to Stable protein 1. (Os01t0516600-01), Similar to Stable protein 1. (Os01t0516600-02)	12619.4	M-AAEAGSGGVVK-H	1000000000000	2	12	494.259	2	0.507807	0.000317685	2	Os01g0516600|AK065802AAEAGSGGVVK1000000000000
AK065802	Os01g0516600	Similar to Stable protein 1. (Os01t0516600-01), Similar to Stable protein 1. (Os01t0516600-02)	12619.4	R-FKEDVAPER-L	00000000000	19	27	545.781	2	1.49235	9.09976e-05	2	Os01g0516600|AK065802FKEDVAPER00000000000
AK103167	Os01g0527400	Transcription elongation factor S-II, central region domain containing protein. (Os01t0527400-01)	72577.1	K-SSTNGSSAKEDNEK-S	0000000000000000	415	428	727.333	2	13.2191	0.0412563	1	Os01g0527400|AK103167SSTNGSSAKEDNEK0000000000000000
AK068824	Os01g0528800	Similar to Cinnamyl alcohol dehydrogenase. (Os01t0528800-01)	37366.2	K-AELLDPAVK-G	00000000000	104	112	478.277	2	1.95499	0.0156865	1	Os01g0528800|AK068824AELLDPAVK00000000000
AK106476	Os01g0530400	Thioredoxin fold domain containing protein. (Os01t0530400-01), Similar to cDNA clone:002-104-C07, full insert sequence. (Os01t0530400-02), Thioredoxin fold domain containing protein. (Os01t0530400-03)	20276.2	R-VAADPDTHQDFQPTTK-S	000000000000000000	55	70	590.948	3	0.56592	0.00695004	2	Os01g0530400|AK106476VAADPDTHQDFQPTTK000000000000000000
AK106208	Os01g0531500	Dienelactone hydrolase domain containing protein. (Os01t0531500-01), Similar to protein usf. (Os01t0531500-02)	30533.4	R-DDTTFDAYVVGK-E	00000000000000	54	65	665.813	2	1.90531	0.000148863	1	Os01g0531500|AK106208DDTTFDAYVVGK00000000000000
AJ491820	Os01g0532600	Similar to HKT1 (High-affinity potassium uptake transporter). (Os01t0532600-00)	57118.9	K-LILVLAMLCGR-L	0000000300000	487	497	644.875	2	-3.37058	0.019106	1	Os01g0532600|AJ491820LILVLAMLCGR0000000300000
Os01g0542000	Os01g0542000	Similar to DNA-damage-repair/toleration protein DRT102. (Os01t0542000-00)	33757.8	R-SVIATPTSSSDPALEAR-G	0000000000000000000	58	74	851.439	2	3.46649	0.00452732	2	Os01g0542000|Os01g0542000SVIATPTSSSDPALEAR0000000000000000000
Os01g0542000	Os01g0542000	Similar to DNA-damage-repair/toleration protein DRT102. (Os01t0542000-00)	33757.8	R-AIDAELGAATAK--	00000000000000	304	315	565.806	2	0.227588	0.00190282	2	Os01g0542000|Os01g0542000AIDAELGAATAK00000000000000
AK105363	Os01g0543100	Similar to Peroxidase 72 precursor (EC 1.11.1.7) (Atperox P72) (PRXR8) (ATP6a). (Os01t0543100-01)	37456.8	R-DSTVMTGGPGWIVPLGR-R	0000030000000000000	141	157	879.95	2	4.75505	0.0422065	1	Os01g0543100|AK105363DSTVMTGGPGWIVPLGR0000030000000000000
AK067431	Os01g0549700	Similar to RNA helicase (Fragment). (Os01t0549700-01), Similar to cDNA clone:J033114G10, full insert sequence. (Os01t0549700-02), Similar to predicted protein. (Os01t0549700-03)	49333	K-GYVGIHSSGFR-D	0000000000000	44	54	590.3	2	2.33465	0.0482896	2	Os01g0549700|AK067431GYVGIHSSGFR0000000000000
AK067431	Os01g0549700	Similar to RNA helicase (Fragment). (Os01t0549700-01), Similar to cDNA clone:J033114G10, full insert sequence. (Os01t0549700-02), Similar to predicted protein. (Os01t0549700-03)	49333	R-ILVATDLVGR-G	000000000000	346	355	528.825	2	1.48349	0.000188259	2	Os01g0549700|AK067431ILVATDLVGR000000000000
AK122050	Os01g0550000	DEAD-like helicase, N-terminal domain containing protein. (Os01t0550000-01), Similar to spliceosome RNA helicase BAT1. (Os01t0550000-02)	49246	K-GYVGIHSSGFR-D	0000000000000	44	54	590.3	2	2.33465	0.0482896	2	Os01g0550000|AK122050GYVGIHSSGFR0000000000000
AK122050	Os01g0550000	DEAD-like helicase, N-terminal domain containing protein. (Os01t0550000-01), Similar to spliceosome RNA helicase BAT1. (Os01t0550000-02)	49246	R-ILVATDLVGR-G	000000000000	346	355	528.825	2	1.48349	0.000188259	2	Os01g0550000|AK122050ILVATDLVGR000000000000
AK066233	Os01g0550100	Similar to Ubiquitin-specific protease 6. (Os01t0550100-01), Similar to Ubiquitin-specific protease 6. (Os01t0550100-02)	53629	K-SALLSYSDNVR-G	0000000000000	130	140	612.816	2	2.99271	0.00396395	2	Os01g0550100|AK066233SALLSYSDNVR0000000000000
AK066233	Os01g0550100	Similar to Ubiquitin-specific protease 6. (Os01t0550100-01), Similar to Ubiquitin-specific protease 6. (Os01t0550100-02)	53629	R-YLTVQFVR-F	0000000000	303	310	513.293	2	0.79331	0.0431463	2	Os01g0550100|AK066233YLTVQFVR0000000000
AK066233	Os01g0550100	Similar to Ubiquitin-specific protease 6. (Os01t0550100-01), Similar to Ubiquitin-specific protease 6. (Os01t0550100-02)	53629	R-SADSGHYVGWVK-Q	00000000000000	419	430	653.314	2	-0.559357	0.00186117	2	Os01g0550100|AK066233SADSGHYVGWVK00000000000000
AK065132	Os01g0558300	RWD domain containing protein. (Os01t0558300-01)	27863	R-DRFEAELALQR-A	0000000000000	163	173	674.355	2	1.13939	0.00986132	1	Os01g0558300|AK065132DRFEAELALQR0000000000000
S66160	Os01g0558600	Ras-related protein RIC1. (Os01t0558600-01)	22746.3	R-TVEQDGKTIK-L	000000000000	49	58	559.807	2	1.71893	0.00801468	3	Os01g0558600|S66160TVEQDGKTIK000000000000
S66160	Os01g0558600	Ras-related protein RIC1. (Os01t0558600-01)	22746.3	K-LQIWDTAGQER-F	0000000000000	59	69	658.834	2	0.571349	0.000183179	3	Os01g0558600|S66160LQIWDTAGQER0000000000000
AK061456	Os01g0559000	Protein of unknown function DUF1000 family protein. (Os01t0559000-01), Similar to Thioredoxin family Trp26. (Os01t0559000-02)	22854.1	K-SISVVGGADGTSPSR-M	00000000000000000	81	95	695.352	2	-0.647654	1.48868e-05	1	Os01g0559000|AK061456SISVVGGADGTSPSR00000000000000000
AK105974	Os01g0560000	Similar to Auxin amidohydrolase. (Os01t0560000-01), Similar to cDNA clone:001-205-F05, full insert sequence. (Os01t0560000-02)	47318.2	K-VASEMVGPK-N	00000300000	348	356	467.239	2	-0.648162	0.0306686	1	Os01g0560000|AK105974VASEMVGPK00000300000
AK067665	Os01g0563000	Hypothetical conserved gene. (Os01t0563000-01), Peptidyl-prolyl cis-trans isomerase, FKBP-type domain containing protein. (Os01t0563000-02), Hypothetical conserved gene. (Os01t0563000-03), Hypothetical conserved gene. (Os01t0563000-04), Hypothetical conserved gene. (Os01t0563000-05), Hypothetical conserved gene. (Os01t0563000-06)	47701.6	K-AIFTIPSALTMTK-A	000000000003000	126	138	705.391	2	2.29899	0.0316528	1	Os01g0563000|AK067665AIFTIPSALTMTK000000000003000
AK111703	Os01g0570500	Similar to Dual specificity kinase 1. (Os01t0570500-01), Similar to Casein kinase. (Os01t0570500-02), Hypothetical conserved gene. (Os01t0570500-03), Similar to predicted protein. (Os01t0570500-04)	53838.3	R-ILQGGTGIPNVK-W	00000000000000	58	69	598.853	2	-0.505117	0.00519266	1	Os01g0570500|AK111703ILQGGTGIPNVK00000000000000
AK072509	Os01g0574400	Similar to Cell division protein ftsH (EC 3.4.24.-). (Os01t0574400-01), Similar to Cell division protease ftsH homolog 4, mitochondrial. (Os01t0574400-02)	76880	K-GVLLVGPPGTGK-T	00000000000000	258	269	547.832	2	-0.381714	0.00495247	1	Os01g0574400|AK072509GVLLVGPPGTGK00000000000000
AK120948	Os01g0574500	ATPase, AAA-type, core domain containing protein. (Os01t0574500-01), Similar to Cell division protease ftsH homolog 5, mitochondrial. (Os01t0574500-02)	77741.1	K-GVLLVGPPGTGK-T	00000000000000	265	276	547.832	2	-0.381714	0.00495247	1	Os01g0574500|AK120948GVLLVGPPGTGK00000000000000
AK070726	Os01g0575000	Root hair defective 3 GTP-binding family protein. (Os01t0575000-01), Root hair defective 3 GTP-binding family protein. (Os01t0575000-02), Similar to Root hair defective 3 GTP-binding protein. (Os01t0575000-03)	91060.5	R-TLEVFKESFDK-S	0000000000000	378	388	671.848	2	0.269746	0.0297534	2	Os01g0575000|AK070726TLEVFKESFDK0000000000000
AK070726	Os01g0575000	Root hair defective 3 GTP-binding family protein. (Os01t0575000-01), Root hair defective 3 GTP-binding family protein. (Os01t0575000-02), Similar to Root hair defective 3 GTP-binding protein. (Os01t0575000-03)	91060.5	R-LADEGQRPAAPER-Q	000000000000000	752	764	705.36	2	0.291633	0.00404996	2	Os01g0575000|AK070726LADEGQRPAAPER000000000000000
AK069484	Os01g0582400	Similar to Multidomain cyclophilin type peptidyl-prolyl cis-trans isomerase. (Os01t0582400-01)	57026.9	R-FLKGEAPDEQLTK-E	000000000000000	239	251	738.398	2	9.37848	0.0114033	1	Os01g0582400|AK069484FLKGEAPDEQLTK000000000000000
AK067338	Os01g0585700	SIT4 phosphatase-associated protein family protein. (Os01t0585700-01)	49999.9	K-HPATSTEDEQLQNAEGIER-H	000000000000000000000	333	351	708.998	3	-0.0807505	0.0029405	1	Os01g0585700|AK067338HPATSTEDEQLQNAEGIER000000000000000000000
AK067605	Os01g0587000	Similar to Vacuolar ATP synthase subunit d (EC 3.6.3.14) (V-ATPase d subunit) (Vacuolar proton pump d subunit) (V-ATPase 41 KDa accessory protein) (DVA41). (Os01t0587000-01)	41539.3	R-AVNITINSIGTELTR-D	00000000000000000	220	234	801.446	2	-0.392546	1.06934e-06	1	Os01g0587000|AK067605AVNITINSIGTELTR00000000000000000
AK070745	Os01g0588200	Voltage-dependent anion channel. (Os01t0588200-01)	29944.4	K-VGLSLVLKH--	00000000000	267	275	483.309	2	-3.44919	0.0426821	1	Os01g0588200|AK070745VGLSLVLKH00000000000
AK121456	Os01g0589100	Conserved hypothetical protein. (Os01t0589100-01)	8632.44	K-HYESLNQR-V	0000000000	52	59	523.755	2	2.2372	0.0258273	1	Os01g0589100|AK121456HYESLNQR0000000000
AK119571	Os01g0591000	Aldehyde/histidinol dehydrogenase domain containing protein. (Os01t0591000-01), Aldehyde/histidinol dehydrogenase domain containing protein. (Os01t0591000-02)	54491.9	K-LVDIPGGANLLR-Y	00000000000000	120	131	619.367	2	-0.12976	0.000822938	2	Os01g0591000|AK119571LVDIPGGANLLR00000000000000
AK119571	Os01g0591000	Aldehyde/histidinol dehydrogenase domain containing protein. (Os01t0591000-01), Aldehyde/histidinol dehydrogenase domain containing protein. (Os01t0591000-02)	54491.9	R-IYVQEGIYDAFVK-K	000000000000000	309	321	772.906	2	2.8246	0.0124817	2	Os01g0591000|AK119571IYVQEGIYDAFVK000000000000000
AK119571	Os01g0591000	Aldehyde/histidinol dehydrogenase domain containing protein. (Os01t0591000-01), Aldehyde/histidinol dehydrogenase domain containing protein. (Os01t0591000-02)	54491.9	K-SVVGDPFNPR-V	000000000000	330	339	544.279	2	-1.29656	0.0189113	2	Os01g0591000|AK119571SVVGDPFNPR000000000000
AK121563	Os01g0600900	Chlorophyll a-b binding protein 2, chloroplast precursor (LHCII type I CAB-2) (LHCP). (Os01t0600900-01), Chlorophyll a-b binding protein 2, chloroplast precursor (LHCII type I CAB-2) (LHCP). (Os01t0600900-02), Similar to Chlorophyll a-b binding protein 2, chloroplastic. (Os01t0600900-03)	27606	K-NRELEVIHSR-W	000000000000	90	99	626.842	2	1.22481	0.00337387	3	Os01g0600900|AK121563NRELEVIHSR000000000000
AK121563	Os01g0600900	Chlorophyll a-b binding protein 2, chloroplast precursor (LHCII type I CAB-2) (LHCP). (Os01t0600900-01), Chlorophyll a-b binding protein 2, chloroplast precursor (LHCII type I CAB-2) (LHCP). (Os01t0600900-02), Similar to Chlorophyll a-b binding protein 2, chloroplastic. (Os01t0600900-03)	27606	R-ELEVIHSR-W	0000000000	92	99	491.77	2	1.06032	0.000868767	3	Os01g0600900|AK121563ELEVIHSR0000000000
AK121563	Os01g0600900	Chlorophyll a-b binding protein 2, chloroplast precursor (LHCII type I CAB-2) (LHCP). (Os01t0600900-01), Chlorophyll a-b binding protein 2, chloroplast precursor (LHCII type I CAB-2) (LHCP). (Os01t0600900-02), Similar to Chlorophyll a-b binding protein 2, chloroplastic. (Os01t0600900-03)	27606	K-FGEAVWFK-A	0000000000	121	128	492.253	2	0.234156	0.000324441	3	Os01g0600900|AK121563FGEAVWFK0000000000
J100048D19	Os01g0607900	Serine/threonine protein kinase-related domain containing protein. (Os01t0607900-01)	22038.2	R-MIEEIGGGHGR-T	0300000000000	167	177	586.28	2	-0.326075	0.00640146	1	Os01g0607900|J100048D19MIEEIGGGHGR0300000000000
AK073115	Os01g0610500	Yip1 domain containing protein. (Os01t0610500-01), Similar to Yip1 domain family member 1. (Os01t0610500-02)	31861.2	R-GGGGGGAGSDDAGQGGWFR-M	000000000000000000000	74	92	833.353	2	-1.15178	1.8554e-06	1	Os01g0610500|AK073115GGGGGGAGSDDAGQGGWFR000000000000000000000
AK072500	Os01g0611000	Similar to Unidentified precursor. (Os01t0611000-01), Hypothetical conserved gene. (Os01t0611000-02)	43016	K-QGDMLLVVPQGAHAVR-L	200030000000000000	98	113	845.447	2	6.88519	0.00262606	9	Os01g0611000|AK072500QGDMLLVVPQGAHAVR200030000000000000
AK072500	Os01g0611000	Similar to Unidentified precursor. (Os01t0611000-01), Hypothetical conserved gene. (Os01t0611000-02)	43016	K-QGDMLLVVPQGAHAVR-L	000030000000000000	98	113	569.638	3	0.04381	0.0125156	9	Os01g0611000|AK072500QGDMLLVVPQGAHAVR000030000000000000
AK072500	Os01g0611000	Similar to Unidentified precursor. (Os01t0611000-01), Hypothetical conserved gene. (Os01t0611000-02)	43016	R-GAYYAVTFSAAR-T	00000000000000	129	140	638.819	2	-1.56527	0.000152093	9	Os01g0611000|AK072500GAYYAVTFSAAR00000000000000
AK072500	Os01g0611000	Similar to Unidentified precursor. (Os01t0611000-01), Hypothetical conserved gene. (Os01t0611000-02)	43016	K-YVDAAHFAVPQGAR-A	0000000000000000	267	280	751.383	2	2.14516	7.32409e-05	9	Os01g0611000|AK072500YVDAAHFAVPQGAR0000000000000000
AK072500	Os01g0611000	Similar to Unidentified precursor. (Os01t0611000-01), Hypothetical conserved gene. (Os01t0611000-02)	43016	R-AVELVGGKESALVQEVR-T	0000000000000000000	281	297	892.5	2	0.772237	7.45975e-07	9	Os01g0611000|AK072500AVELVGGKESALVQEVR0000000000000000000
AK072500	Os01g0611000	Similar to Unidentified precursor. (Os01t0611000-01), Hypothetical conserved gene. (Os01t0611000-02)	43016	K-ESALVQEVR-T	00000000000	289	297	515.78	2	-0.297995	0.00105749	9	Os01g0611000|AK072500ESALVQEVR00000000000
AK072500	Os01g0611000	Similar to Unidentified precursor. (Os01t0611000-01), Hypothetical conserved gene. (Os01t0611000-02)	43016	R-ASIKVPYESK-G	000000000000	330	339	561.317	2	5.08159	0.0289303	9	Os01g0611000|AK072500ASIKVPYESK000000000000
AB015288	Os01g0611100	Similar to GTP-binding nuclear protein Ran-2. (Os01t0611100-01)	25412.8	K-LVIVGDGGTGK-T	0000000000000	16	26	508.296	2	5.482	5.85541e-05	2	Os01g0611100|AB015288LVIVGDGGTGK0000000000000
AB015288	Os01g0611100	Similar to GTP-binding nuclear protein Ran-2. (Os01t0611100-01)	25412.8	K-SNYNFEKPFLYLAR-K	0000000000000000	156	169	587.971	3	0.762337	0.0176908	2	Os01g0611100|AB015288SNYNFEKPFLYLAR0000000000000000
AK071340	Os01g0612200	Cytochrome c oxidase, subunit Vb family protein. (Os01t0612200-01)	18249	R-FDMDPPVGPFGTK-E	000300000000000	87	99	712.333	2	2.24367	0.0249903	5	Os01g0612200|AK071340FDMDPPVGPFGTK000300000000000
AK071340	Os01g0612200	Cytochrome c oxidase, subunit Vb family protein. (Os01t0612200-01)	18249	K-EAPAVIESYYNK-R	00000000000000	100	111	692.341	2	-2.65739	0.00272776	5	Os01g0612200|AK071340EAPAVIESYYNK00000000000000
AK071340	Os01g0612200	Cytochrome c oxidase, subunit Vb family protein. (Os01t0612200-01)	18249	K-EAPAVIESYYNKR-I	000000000000000	100	112	770.395	2	1.62691	0.00237682	5	Os01g0612200|AK071340EAPAVIESYYNKR000000000000000
AK071340	Os01g0612200	Cytochrome c oxidase, subunit Vb family protein. (Os01t0612200-01)	18249	K-VIGDGGDPDGHDDDDEHHH--	000000000000000000000	151	169	1019.89	2	1.66177	3.81146e-05	5	Os01g0612200|AK071340VIGDGGDPDGHDDDDEHHH000000000000000000000
AK120636	Os01g0614500	Nucleotide-binding, alpha-beta plait domain containing protein. (Os01t0614500-01)	44313	R-GLGWETNSDSLR-A	00000000000000	82	93	667.82	2	-0.947927	0.0143584	2	Os01g0614500|AK120636GLGWETNSDSLR00000000000000
AK120636	Os01g0614500	Nucleotide-binding, alpha-beta plait domain containing protein. (Os01t0614500-01)	44313	K-TPEGAQASLVDSVK-V	0000000000000000	227	240	701.365	2	1.11479	0.000205748	2	Os01g0614500|AK120636TPEGAQASLVDSVK0000000000000000
AK069226	Os01g0615300	Transferase family protein. (Os01t0615300-01), Transferase family protein. (Os01t0615300-02)	46244.6	K-SVIEISLDSIKR-V	00000000000000	219	230	680.4	2	6.12482	0.00339059	3	Os01g0615300|AK069226SVIEISLDSIKR00000000000000
AK069226	Os01g0615300	Transferase family protein. (Os01t0615300-01), Transferase family protein. (Os01t0615300-02)	46244.6	R-TLAIDFAPDADVR-L	000000000000000	258	270	702.363	2	1.453	0.000286538	3	Os01g0615300|AK069226TLAIDFAPDADVR000000000000000
AK069226	Os01g0615300	Transferase family protein. (Os01t0615300-01), Transferase family protein. (Os01t0615300-02)	46244.6	K-DASLVEIVTAIR-E	00000000000000	310	321	643.87	2	0.896294	0.00188874	3	Os01g0615300|AK069226DASLVEIVTAIR00000000000000
AK073157	Os01g0616500	Similar to 50S ribosomal protein L22. (Os01t0616500-01)	30335.6	K-TVYQVIHSAR-A	000000000000	164	173	587.323	2	1.56799	0.0149435	1	Os01g0616500|AK073157TVYQVIHSAR000000000000
AK063911	Os01g0616600	Pentatricopeptide repeat domain containing protein. (Os01t0616600-01), Pentatricopeptide repeat domain containing protein. (Os01t0616600-02)	40502.2	R-ASALLATIR-N	00000000000	77	85	458.284	2	-0.912273	0.0375463	1	Os01g0616600|AK063911ASALLATIR00000000000
AK065278	Os01g0617500	Tetratricopeptide-like helical domain containing protein. (Os01t0617500-01), Similar to predicted protein. (Os01t0617500-02)	104860	R-DLSLLQAQMR-D	000000000300	116	125	595.814	2	0.955058	0.00086647	6	Os01g0617500|AK065278DLSLLQAQMR000000000300
AK065278	Os01g0617500	Tetratricopeptide-like helical domain containing protein. (Os01t0617500-01), Similar to predicted protein. (Os01t0617500-02)	104860	K-ILQHAGNFSAAAALADEAR-S	000000000000000000000	423	441	963.498	2	3.14617	0.000486132	6	Os01g0617500|AK065278ILQHAGNFSAAAALADEAR000000000000000000000
AK065278	Os01g0617500	Tetratricopeptide-like helical domain containing protein. (Os01t0617500-01), Similar to predicted protein. (Os01t0617500-02)	104860	K-LVQIENPLAEGTK-Y	000000000000000	648	660	706.398	2	6.48001	0.00342242	6	Os01g0617500|AK065278LVQIENPLAEGTK000000000000000
AK065278	Os01g0617500	Tetratricopeptide-like helical domain containing protein. (Os01t0617500-01), Similar to predicted protein. (Os01t0617500-02)	104860	K-ILLAFQAVK-Q	00000000000	689	697	501.82	2	-2.09515	0.000625237	6	Os01g0617500|AK065278ILLAFQAVK00000000000
AK065278	Os01g0617500	Tetratricopeptide-like helical domain containing protein. (Os01t0617500-01), Similar to predicted protein. (Os01t0617500-02)	104860	K-INNLPSPGTDSEK-L	000000000000000	720	732	686.338	2	-4.3988	0.0373757	6	Os01g0617500|AK065278INNLPSPGTDSEK000000000000000
AK100460	Os01g0618100	Similar to IN2-2 protein. (Os01t0618100-01)	38317.8	R-GVTEQLSAESNLQGHPR-F	0000000000000000000	224	240	911.951	2	-5.73903	0.0197862	1	Os01g0618100|AK100460GVTEQLSAESNLQGHPR0000000000000000000
AK106203	Os01g0622300	Similar to Plastid uroporphyrinogen decarboxylase (Fragment). (Os01t0622300-01)	44309	K-GPVIQSPVR-S	00000000000	136	144	476.783	2	1.37822	0.0291989	1	Os01g0622300|AK106203GPVIQSPVR00000000000
J033120P07	Os01g0623600	Glycoside hydrolase, family 28 protein. (Os01t0623600-01)	29321.5	R-GVVFEHALMR-D	000000000300	172	181	587.802	2	-5.53489	0.0277637	1	Os01g0623600|J033120P07GVVFEHALMR000000000300
AF192467	Os01g0624500	Similar to Sgt1. (Os01t0624500-01)	41054.6	K-LGNYTEAVADANK-A	000000000000000	53	65	683.335	2	-1.76301	0.000138633	1	Os01g0624500|AF192467LGNYTEAVADANK000000000000000
AK073640	Os01g0639100	Similar to Eukaryotic initiation factor 4A-3 (eIF4A-3) (eIF-4A-3). (Os01t0639100-01)	45995.8	R-GIYAYGFEKPSAIQQR-A	000000000000000000	45	60	914.474	2	1.19336	4.09679e-06	3	Os01g0639100|AK073640GIYAYGFEKPSAIQQR000000000000000000
AK073640	Os01g0639100	Similar to Eukaryotic initiation factor 4A-3 (eIF4A-3) (eIF-4A-3). (Os01t0639100-01)	45995.8	R-EVQALILSPTR-E	0000000000000	99	109	613.861	2	3.63492	0.00713605	3	Os01g0639100|AK073640EVQALILSPTR0000000000000
AK073640	Os01g0639100	Similar to Eukaryotic initiation factor 4A-3 (eIF4A-3) (eIF-4A-3). (Os01t0639100-01)	45995.8	R-DELTLEGIK-Q	00000000000	237	245	509.278	2	1.91755	0.00215828	3	Os01g0639100|AK073640DELTLEGIK00000000000
AK073640	Os01g0639100	Similar to Eukaryotic initiation factor 4A-3 (eIF4A-3) (eIF-4A-3). (Os01t0639100-01)	45995.8	R-DAIMGEFR-S	0000300000	310	317	477.721	2	-1.09665	0.0161503	3	Os01g0639100|AK073640DAIMGEFR0000300000
AK060890	Os01g0639900	Similar to Carbonic anhydrase, chloroplast precursor (EC 4.2.1.1) (Carbonate dehydratase). (Os01t0639900-01), Non-protein coding transcript. (Os01t0639900-02)	29596	K-KPELFEPLK-A	00000000000	93	101	550.822	2	0.953193	0.00523751	2	Os01g0639900|AK060890KPELFEPLK00000000000
AK060890	Os01g0639900	Similar to Carbonic anhydrase, chloroplast precursor (EC 4.2.1.1) (Carbonate dehydratase). (Os01t0639900-01), Non-protein coding transcript. (Os01t0639900-02)	29596	K-DGAPDSFHFVEDWVR-T	00000000000000000	187	201	888.908	2	5.69324	0.0215428	2	Os01g0639900|AK060890DGAPDSFHFVEDWVR00000000000000000
AK060890	Os01g0639900	Similar to Carbonic anhydrase, chloroplast precursor (EC 4.2.1.1) (Carbonate dehydratase). (Os01t0639900-01), Non-protein coding transcript. (Os01t0639900-02)	29596	K-EAVNQSLENLK-T	0000000000000	229	239	622.828	2	0.621157	0.000255223	2	Os01g0639900|AK060890EAVNQSLENLK0000000000000
AK060890	Os01g0639900	Similar to Carbonic anhydrase, chloroplast precursor (EC 4.2.1.1) (Carbonate dehydratase). (Os01t0639900-01), Non-protein coding transcript. (Os01t0639900-02)	29596	K-EGIANGTLK-L	00000000000	246	254	451.751	2	1.51405	0.0392018	2	Os01g0639900|AK060890EGIANGTLK00000000000
Os01g0641200	Os01g0641200	0	17282.3	R-TLADYNIQK-E	00000000000	55	63	533.285	2	5.54658	0.00714239	3	Os01g0641200|Os01g0641200TLADYNIQK00000000000
Os01g0641200	Os01g0641200	0	17282.3	R-TLADYNIQKESTLHLVLR-L	00000000000000000000	55	72	705.393	3	1.92525	8.89881e-05	3	Os01g0641200|Os01g0641200TLADYNIQKESTLHLVLR00000000000000000000
Os01g0641200	Os01g0641200	0	17282.3	K-ESTLHLVLR-L	00000000000	64	72	534.314	2	-0.10461	1.24849e-05	3	Os01g0641200|Os01g0641200ESTLHLVLR00000000000
AK069624	Os01g0647100	ADP/ATP carrier protein family protein. (Os01t0647100-01), ADP/ATP carrier protein family protein. (Os01t0647100-02)	69115.1	K-GSSAEIIPFLK-T	0000000000000	152	162	581.33	2	1.80651	0.00727318	1	Os01g0647100|AK069624GSSAEIIPFLK0000000000000
AK071699	Os01g0649100	Malate dehydrogenase. (Os01t0649100-01), Malate dehydrogenase. (Os01t0649100-02)	35722.8	K-VAILGAAGGIGQPLSLLMK-L	000000000000000000300	30	48	913.034	2	-0.595159	3.94344e-08	8	Os01g0649100|AK071699VAILGAAGGIGQPLSLLMK000000000000000000300
AK071699	Os01g0649100	Malate dehydrogenase. (Os01t0649100-01), Malate dehydrogenase. (Os01t0649100-02)	35722.8	R-DDLFNINAGIVK-N	00000000000000	114	125	659.853	2	-1.30739	0.00134757	8	Os01g0649100|AK071699DDLFNINAGIVK00000000000000
AK071699	Os01g0649100	Malate dehydrogenase. (Os01t0649100-01), Malate dehydrogenase. (Os01t0649100-02)	35722.8	K-KLFGVTTLDVVR-A	00000000000000	168	179	674.404	2	0.371625	2.0271e-06	8	Os01g0649100|AK071699KLFGVTTLDVVR00000000000000
AK071699	Os01g0649100	Malate dehydrogenase. (Os01t0649100-01), Malate dehydrogenase. (Os01t0649100-02)	35722.8	K-LFGVTTLDVVR-A	0000000000000	169	179	610.357	2	0.996132	0.000629555	8	Os01g0649100|AK071699LFGVTTLDVVR0000000000000
AK071699	Os01g0649100	Malate dehydrogenase. (Os01t0649100-01), Malate dehydrogenase. (Os01t0649100-02)	35722.8	K-RTQDGGTEVVEAK-A	000000000000000	233	245	695.352	2	0.59811	0.000523213	8	Os01g0649100|AK071699RTQDGGTEVVEAK000000000000000
AK071699	Os01g0649100	Malate dehydrogenase. (Os01t0649100-01), Malate dehydrogenase. (Os01t0649100-02)	35722.8	R-TQDGGTEVVEAK-A	00000000000000	234	245	617.302	2	0.887904	7.84587e-07	8	Os01g0649100|AK071699TQDGGTEVVEAK00000000000000
AK071699	Os01g0649100	Malate dehydrogenase. (Os01t0649100-01), Malate dehydrogenase. (Os01t0649100-02)	35722.8	K-EGLENLKGELK-A	0000000000000	318	328	615.34	2	-0.135475	0.0421169	8	Os01g0649100|AK071699EGLENLKGELK0000000000000
AK072075	Os01g0652600	Similar to Ketol-acid reductoisomerase, chloroplast precursor (EC 1.1.1.86) (Acetohydroxy-acid reductoisomerase) (Alpha-keto-beta-hydroxylacil reductoisomerase). (Os01t0652600-01)	60070.5	K-QIGVIGWGSQGPAQAQNLR-D	000000000000000000000	79	97	990.528	2	3.98422	8.16475e-10	5	Os01g0652600|AK072075QIGVIGWGSQGPAQAQNLR000000000000000000000
AK072075	Os01g0652600	Similar to Ketol-acid reductoisomerase, chloroplast precursor (EC 1.1.1.86) (Acetohydroxy-acid reductoisomerase) (Alpha-keto-beta-hydroxylacil reductoisomerase). (Os01t0652600-01)	60070.5	K-GMLEVYNSLTEEGK-K	0030000000000000	320	333	793.374	2	0.070495	0.000121237	5	Os01g0652600|AK072075GMLEVYNSLTEEGK0030000000000000
AK072075	Os01g0652600	Similar to Ketol-acid reductoisomerase, chloroplast precursor (EC 1.1.1.86) (Acetohydroxy-acid reductoisomerase) (Alpha-keto-beta-hydroxylacil reductoisomerase). (Os01t0652600-01)	60070.5	K-GMLEVYNSLTEEGKK-Q	00300000000000000	320	334	857.423	2	1.13987	4.13166e-06	5	Os01g0652600|AK072075GMLEVYNSLTEEGKK00300000000000000
AK072075	Os01g0652600	Similar to Ketol-acid reductoisomerase, chloroplast precursor (EC 1.1.1.86) (Acetohydroxy-acid reductoisomerase) (Alpha-keto-beta-hydroxylacil reductoisomerase). (Os01t0652600-01)	60070.5	K-EGLPAFPMGNIDQTR-M	00000000300000000	378	392	831.402	2	1.2644	1.9556e-05	5	Os01g0652600|AK072075EGLPAFPMGNIDQTR00000000300000000
AK072075	Os01g0652600	Similar to Ketol-acid reductoisomerase, chloroplast precursor (EC 1.1.1.86) (Acetohydroxy-acid reductoisomerase) (Alpha-keto-beta-hydroxylacil reductoisomerase). (Os01t0652600-01)	60070.5	R-FDYILTQQAFVTVDK-N	00000000000000000	484	498	894.469	2	5.31504	0.00429976	5	Os01g0652600|AK072075FDYILTQQAFVTVDK00000000000000000
AK111686	Os01g0653800	Similar to predicted protein. (Os01t0653800-01), WD40 repeat-like domain containing protein. (Os01t0653800-02), Similar to Peptidase S8 and S53, subtilisin, kexin, sedolisin; WD40-like. (Os01t0653800-03)	148176	K-GALHGQMLR-G	00000003000	1049	1057	499.763	2	-1.0364	0.00607633	1	Os01g0653800|AK111686GALHGQMLR00000003000
AK061752	Os01g0654500	Similar to NADP-isocitrate dehydrogenase. (Os01t0654500-01)	46439.7	K-VANPIVEMDGDEMTR-I	00000000300003000	8	22	854.878	2	-2.22985	4.68232e-05	19	Os01g0654500|AK061752VANPIVEMDGDEMTR00000000300003000
AK061752	Os01g0654500	Similar to NADP-isocitrate dehydrogenase. (Os01t0654500-01)	46439.7	K-YYDLGVLHR-D	00000000000	43	51	568.297	2	-2.50832	0.000198955	19	Os01g0654500|AK061752YYDLGVLHR00000000000
AK061752	Os01g0654500	Similar to NADP-isocitrate dehydrogenase. (Os01t0654500-01)	46439.7	R-DATDDKVTVEAAEATLK-Y	0000000000000000000	52	68	888.948	2	1.84953	0.000140047	19	Os01g0654500|AK061752DATDDKVTVEAAEATLK0000000000000000000
AK061752	Os01g0654500	Similar to NADP-isocitrate dehydrogenase. (Os01t0654500-01)	46439.7	K-VTVEAAEATLK-Y	0000000000000	58	68	566.322	2	9.66105	0.0298752	19	Os01g0654500|AK061752VTVEAAEATLK0000000000000
AK061752	Os01g0654500	Similar to NADP-isocitrate dehydrogenase. (Os01t0654500-01)	46439.7	R-HAFGDQYR-A	0000000000	135	142	497.231	2	0.824905	0.00375207	19	Os01g0654500|AK061752HAFGDQYR0000000000
AK061752	Os01g0654500	Similar to NADP-isocitrate dehydrogenase. (Os01t0654500-01)	46439.7	R-AFAEASMTTAYEK-K	000000030000000	191	203	718.324	2	0.153615	6.49863e-07	19	Os01g0654500|AK061752AFAEASMTTAYEK000000030000000
AK061752	Os01g0654500	Similar to NADP-isocitrate dehydrogenase. (Os01t0654500-01)	46439.7	R-AFAEASMTTAYEK-K	000000000000000	191	203	710.328	2	1.64479	0.0013468	19	Os01g0654500|AK061752AFAEASMTTAYEK000000000000000
AK061752	Os01g0654500	Similar to NADP-isocitrate dehydrogenase. (Os01t0654500-01)	46439.7	R-AFAEASMTTAYEKK-W	0000000300000000	191	204	782.374	2	2.49304	6.48437e-05	19	Os01g0654500|AK061752AFAEASMTTAYEKK0000000300000000
AK061752	Os01g0654500	Similar to NADP-isocitrate dehydrogenase. (Os01t0654500-01)	46439.7	K-SKFEAAGIWYEHR-L	000000000000000	237	249	531.932	3	0.749302	1.19128e-06	19	Os01g0654500|AK061752SKFEAAGIWYEHR000000000000000
AK061752	Os01g0654500	Similar to NADP-isocitrate dehydrogenase. (Os01t0654500-01)	46439.7	K-FEAAGIWYEHR-L	0000000000000	239	249	689.831	2	1.24993	1.54071e-05	19	Os01g0654500|AK061752FEAAGIWYEHR0000000000000
AK061752	Os01g0654500	Similar to NADP-isocitrate dehydrogenase. (Os01t0654500-01)	46439.7	R-LIDDMVAYALK-S	0000030000000	250	260	634.335	2	2.08864	0.00269853	19	Os01g0654500|AK061752LIDDMVAYALK0000030000000
AK061752	Os01g0654500	Similar to NADP-isocitrate dehydrogenase. (Os01t0654500-01)	46439.7	K-TIEAEAAHGTVTR-H	000000000000000	302	314	678.35	2	1.59415	9.46187e-07	19	Os01g0654500|AK061752TIEAEAAHGTVTR000000000000000
AK061752	Os01g0654500	Similar to NADP-isocitrate dehydrogenase. (Os01t0654500-01)	46439.7	K-GGETSTNSIASIFAWTR-G	0000000000000000000	322	338	899.447	2	5.24402	1.19417e-05	19	Os01g0654500|AK061752GGETSTNSIASIFAWTR0000000000000000000
AK061752	Os01g0654500	Similar to NADP-isocitrate dehydrogenase. (Os01t0654500-01)	46439.7	K-DLALLIHGSSNVTR-S	0000000000000000	375	388	748.416	2	1.03947	2.55213e-07	19	Os01g0654500|AK061752DLALLIHGSSNVTR0000000000000000
AK071200	Os01g0659200	Similar to Vacuolar ATP synthase subunit E (EC 3.6.3.14) (V-ATPase E subunit) (Vacuolar proton pump E subunit). (Os01t0659200-01)	26826.1	R-FIRQEAEEK-A	00000000000	16	24	575.298	2	-0.157902	0.0114682	6	Os01g0659200|AK071200FIRQEAEEK00000000000
AK071200	Os01g0659200	Similar to Vacuolar ATP synthase subunit E (EC 3.6.3.14) (V-ATPase E subunit) (Vacuolar proton pump E subunit). (Os01t0659200-01)	26826.1	K-IRQEYER-K	000000000	51	57	497.259	2	-0.459593	0.00734831	6	Os01g0659200|AK071200IRQEYER000000000
AK071200	Os01g0659200	Similar to Vacuolar ATP synthase subunit E (EC 3.6.3.14) (V-ATPase E subunit) (Vacuolar proton pump E subunit). (Os01t0659200-01)	26826.1	K-VLQAQDDLVNSMK-E	000000000000300	81	93	738.872	2	0.161513	0.00111282	6	Os01g0659200|AK071200VLQAQDDLVNSMK000000000000300
AK071200	Os01g0659200	Similar to Vacuolar ATP synthase subunit E (EC 3.6.3.14) (V-ATPase E subunit) (Vacuolar proton pump E subunit). (Os01t0659200-01)	26826.1	K-VLQAQDDLVNSMKEDATK-Q	00000000000030000000	81	98	1011	2	-0.861163	0.000232743	6	Os01g0659200|AK071200VLQAQDDLVNSMKEDATK00000000000030000000
AK071200	Os01g0659200	Similar to Vacuolar ATP synthase subunit E (EC 3.6.3.14) (V-ATPase E subunit) (Vacuolar proton pump E subunit). (Os01t0659200-01)	26826.1	K-ELVVQGLLR-L	00000000000	116	124	513.819	2	0.0640992	7.24902e-05	6	Os01g0659200|AK071200ELVVQGLLR00000000000
AK106457	Os01g0660300	Similar to Pyruvate kinase. (Os01t0660300-01)	34916.7	R-AEVSDIAIAVR-E	0000000000000	208	218	572.32	2	-3.74044	6.27894e-08	1	Os01g0660300|AK106457AEVSDIAIAVR0000000000000
AF010581	Os01g0662200	0	16317.8	K-VLELGDAIAGLTLEEAR-G	0000000000000000000	57	73	885.489	2	3.7682	1.60316e-06	9	Os01g0662200|AF010581VLELGDAIAGLTLEEAR0000000000000000000
AF010581	Os01g0662200	0	16317.8	R-GLVDHLQER-L	00000000000	74	82	533.786	2	0.491778	0.00117769	9	Os01g0662200|AF010581GLVDHLQER00000000000
AF010581	Os01g0662200	0	16317.8	K-TEFDVVIEEVPSSAR-I	00000000000000000	98	112	839.419	2	-1.27376	1.57222e-07	9	Os01g0662200|AF010581TEFDVVIEEVPSSAR00000000000000000
AF010581	Os01g0662200	0	16317.8	K-EAKDLIEGLPK-K	0000000000000	129	139	606.846	2	0.815163	0.0279159	9	Os01g0662200|AF010581EAKDLIEGLPK0000000000000
AF010581	Os01g0662200	0	16317.8	K-DLIEGLPKK-V	00000000000	132	140	506.807	2	2.50879	0.0473414	9	Os01g0662200|AF010581DLIEGLPKK00000000000
AF010581	Os01g0662200	0	16317.8	K-EGVSKDEAEDAKK-Q	000000000000000	143	155	703.346	2	2.7614	0.0173	9	Os01g0662200|AF010581EGVSKDEAEDAKK000000000000000
J013049D02	Os01g0666900	Non-protein coding transcript. (Os01t0666900-00)	21514.4	R-FHQYQVVGR-A	00000000000	6	14	567.296	2	0.280659	0.00156883	5	Os01g0666900|J013049D02FHQYQVVGR00000000000
J013049D02	Os01g0666900	Non-protein coding transcript. (Os01t0666900-00)	21514.4	R-ALPTPGDEHPK-I	0000000000000	15	25	581.3	2	1.91222	0.00776145	5	Os01g0666900|J013049D02ALPTPGDEHPK0000000000000
J013049D02	Os01g0666900	Non-protein coding transcript. (Os01t0666900-00)	21514.4	R-ALPTPGDEHPKIYR-M	0000000000000000	15	28	797.424	2	1.72713	0.00238681	5	Os01g0666900|J013049D02ALPTPGDEHPKIYR0000000000000000
J013049D02	Os01g0666900	Non-protein coding transcript. (Os01t0666900-00)	21514.4	K-LWATNEVR-A	0000000000	31	38	494.765	2	0.993399	0.00677926	5	Os01g0666900|J013049D02LWATNEVR0000000000
J013049D02	Os01g0666900	Non-protein coding transcript. (Os01t0666900-00)	21514.4	K-ASRPNLFM--	0000000030	171	178	476.24	2	1.04453	0.0271249	5	Os01g0666900|J013049D02ASRPNLFM0000000030
AK067930	Os01g0667200	Similar to Glyoxalase II. (Os01t0667200-01)	33582.4	K-GFTVSTVEEEVAYNAR-L	000000000000000000	247	262	886.43	2	1.68462	0.000163269	1	Os01g0667200|AK067930GFTVSTVEEEVAYNAR000000000000000000
AK111561	Os01g0667600	Similar to GTP-binding protein. (Os01t0667600-01)	24571.4	K-VVLIGDSGVGK-S	0000000000000	22	32	522.309	2	0.217841	0.0145025	3	Os01g0667600|AK111561VVLIGDSGVGK0000000000000
AK111561	Os01g0667600	Similar to GTP-binding protein. (Os01t0667600-01)	24571.4	K-AQIWDTAGQER-Y	0000000000000	70	80	637.811	2	2.08588	0.000159921	3	Os01g0667600|AK111561AQIWDTAGQER0000000000000
AK111561	Os01g0667600	Similar to GTP-binding protein. (Os01t0667600-01)	24571.4	R-AITSAYYR-G	0000000000	83	90	472.746	2	1.79946	0.00812583	3	Os01g0667600|AK111561AITSAYYR0000000000
AK105603	Os01g0668100	Similar to Arabinogalactan-like protein. (Os01t0668100-01)	25031.8	K-GGQYTTFIR-L	00000000000	45	53	521.77	2	0.148247	0.00320381	1	Os01g0668100|AK105603GGQYTTFIR00000000000
AK065017	Os01g0673500	Similar to predicted protein. (Os01t0673500-01), Similar to Katanin p60 ATPase-containing subunit A1 (EC 3.6.4.3) (Katanin p60 subunit A1) (p60 katanin). Splice isoform 2. (Os01t0673500-02), Similar to predicted protein. (Os01t0673500-03)	41505.8	K-GILLFGPPGTGK-T	00000000000000	125	136	578.841	2	2.26007	0.0326718	1	Os01g0673500|AK065017GILLFGPPGTGK00000000000000
AK122067	Os01g0673600	Similar to Ubiquitin-conjugating enzyme E2. (Os01t0673600-01)	17220	R-LLSEPAPGISASPSEENMR-Y	000000000000000000300	17	35	1000.98	2	1.50799	5.03319e-05	3	Os01g0673600|AK122067LLSEPAPGISASPSEENMR000000000000000000300
AK122067	Os01g0673600	Similar to Ubiquitin-conjugating enzyme E2. (Os01t0673600-01)	17220	K-LELFLPEEYPMAAPK-V	00000000000300000	56	70	882.454	2	4.27353	0.0035854	3	Os01g0673600|AK122067LELFLPEEYPMAAPK00000000000300000
AK122067	Os01g0673600	Similar to Ubiquitin-conjugating enzyme E2. (Os01t0673600-01)	17220	K-ANEAEAVETAK-E	0000000000000	133	143	566.778	2	0.974839	3.07951e-06	3	Os01g0673600|AK122067ANEAEAVETAK0000000000000
AK058509	Os01g0675100	Similar to peroxiredoxin. (Os01t0675100-01)	17351.1	K-LQQVSVHGLAAGK-K	000000000000000	24	36	654.375	2	0.347125	0.000170405	5	Os01g0675100|AK058509LQQVSVHGLAAGK000000000000000
AK058509	Os01g0675100	Similar to peroxiredoxin. (Os01t0675100-01)	17351.1	K-GVDDILLVSVNDPFVMK-A	0000000000000000300	70	86	938.992	2	2.51223	9.98037e-05	5	Os01g0675100|AK058509GVDDILLVSVNDPFVMK0000000000000000300
AK058509	Os01g0675100	Similar to peroxiredoxin. (Os01t0675100-01)	17351.1	K-FLADGLGTYTK-A	0000000000000	100	110	593.312	2	1.55304	0.0203138	5	Os01g0675100|AK058509FLADGLGTYTK0000000000000
AK058509	Os01g0675100	Similar to peroxiredoxin. (Os01t0675100-01)	17351.1	K-ALGLELDLSEK-G	0000000000000	111	121	594.33	2	0.422449	0.000101468	5	Os01g0675100|AK058509ALGLELDLSEK0000000000000
AK058509	Os01g0675100	Similar to peroxiredoxin. (Os01t0675100-01)	17351.1	R-FALLADNLK-V	00000000000	130	138	502.793	2	0.994441	0.000145304	5	Os01g0675100|AK058509FALLADNLK00000000000
AK119702	Os01g0679700	Similar to 60S ribosomal protein L37a. (Os01t0679700-01), Similar to 60S ribosomal protein L37a. (Os01t0679700-02), Similar to 60S ribosomal protein L37a. (Os01t0679700-03)	10520.5	K-AGGAYTMNTASAVTVR-S	000000030000000000	65	80	793.385	2	-0.565841	5.16673e-09	1	Os01g0679700|AK119702AGGAYTMNTASAVTVR000000030000000000
AK072230	Os01g0681100	Similar to Dynamin-related protein 1B (Dynamin-like protein B). (Os01t0681100-01)	20364.8	K-SSVLESVVGKDFLPR-G	00000000000000000	48	62	816.953	2	2.09851	0.00258253	1	Os01g0681100|AK072230SSVLESVVGKDFLPR00000000000000000
AB008845	Os01g0681900	Non-protein coding transcript. (Os01t0681900-01)	239302	K-MAQGAKPGEGGELPGHK-V	0300000000000000000	1075	1091	560.611	3	0.593522	0.0112157	3	Os01g0681900|AB008845MAQGAKPGEGGELPGHK0300000000000000000
AB008845	Os01g0681900	Non-protein coding transcript. (Os01t0681900-01)	239302	K-LVSEAGVGVVASGVVK-G	000000000000000000	1143	1158	735.934	2	5.67277	0.0031977	3	Os01g0681900|AB008845LVSEAGVGVVASGVVK000000000000000000
AB008845	Os01g0681900	Non-protein coding transcript. (Os01t0681900-01)	239302	R-VFIETPIQNTNR-A	00000000000000	1377	1388	716.382	2	-1.1723	0.0103356	3	Os01g0681900|AB008845VFIETPIQNTNR00000000000000
AK064953	Os01g0685800	Similar to ATP synthase beta chain, mitochondrial precursor (EC 3.6.3.14). (Os01t0685800-01), Similar to ATP synthase subunit beta, mitochondrial. (Os01t0685800-02)	59639.1	R-LVLEVAQHLGENMVR-T	00000000000003000	121	135	862.462	2	0.342803	4.14877e-05	22	Os01g0685800|AK064953LVLEVAQHLGENMVR00000000000003000
AK064953	Os01g0685800	Similar to ATP synthase beta chain, mitochondrial precursor (EC 3.6.3.14). (Os01t0685800-01), Similar to ATP synthase subunit beta, mitochondrial. (Os01t0685800-02)	59639.1	R-LVLEVAQHLGENMVR-T	00000000000000000	121	135	854.466	2	2.37938	0.000416844	22	Os01g0685800|AK064953LVLEVAQHLGENMVR00000000000000000
AK064953	Os01g0685800	Similar to ATP synthase beta chain, mitochondrial precursor (EC 3.6.3.14). (Os01t0685800-01), Similar to ATP synthase subunit beta, mitochondrial. (Os01t0685800-02)	59639.1	R-TIAMDGTEGLVR-G	00003000000000	136	147	639.822	2	0.447077	1.4331e-05	22	Os01g0685800|AK064953TIAMDGTEGLVR00003000000000
AK064953	Os01g0685800	Similar to ATP synthase beta chain, mitochondrial precursor (EC 3.6.3.14). (Os01t0685800-01), Similar to ATP synthase subunit beta, mitochondrial. (Os01t0685800-02)	59639.1	R-TIAMDGTEGLVR-G	00000000000000	136	147	631.824	2	-0.0853307	0.000560122	22	Os01g0685800|AK064953TIAMDGTEGLVR00000000000000
AK064953	Os01g0685800	Similar to ATP synthase beta chain, mitochondrial precursor (EC 3.6.3.14). (Os01t0685800-01), Similar to ATP synthase subunit beta, mitochondrial. (Os01t0685800-02)	59639.1	R-VLNTGSPITVPVGR-A	0000000000000000	151	164	705.41	2	1.28465	5.55696e-05	22	Os01g0685800|AK064953VLNTGSPITVPVGR0000000000000000
AK064953	Os01g0685800	Similar to ATP synthase beta chain, mitochondrial precursor (EC 3.6.3.14). (Os01t0685800-01), Similar to ATP synthase subunit beta, mitochondrial. (Os01t0685800-02)	59639.1	R-IMNVIGEPIDEK-G	00300000000000	170	181	687.353	2	0.430007	4.62562e-06	22	Os01g0685800|AK064953IMNVIGEPIDEK00300000000000
AK064953	Os01g0685800	Similar to ATP synthase beta chain, mitochondrial precursor (EC 3.6.3.14). (Os01t0685800-01), Similar to ATP synthase subunit beta, mitochondrial. (Os01t0685800-02)	59639.1	R-IMNVIGEPIDEK-G	00000000000000	170	181	679.356	2	0.904663	0.00142894	22	Os01g0685800|AK064953IMNVIGEPIDEK00000000000000
AK064953	Os01g0685800	Similar to ATP synthase beta chain, mitochondrial precursor (EC 3.6.3.14). (Os01t0685800-01), Similar to ATP synthase subunit beta, mitochondrial. (Os01t0685800-02)	59639.1	K-GDITTNHFLPIHR-E	000000000000000	182	194	760.903	2	1.09068	0.000531443	22	Os01g0685800|AK064953GDITTNHFLPIHR000000000000000
AK064953	Os01g0685800	Similar to ATP synthase beta chain, mitochondrial precursor (EC 3.6.3.14). (Os01t0685800-01), Similar to ATP synthase subunit beta, mitochondrial. (Os01t0685800-02)	59639.1	R-EAPAFVEQATEQQILVTGIK-V	0000000000000000000000	195	214	1086.58	2	1.76675	1.36412e-06	22	Os01g0685800|AK064953EAPAFVEQATEQQILVTGIK0000000000000000000000
AK064953	Os01g0685800	Similar to ATP synthase beta chain, mitochondrial precursor (EC 3.6.3.14). (Os01t0685800-01), Similar to ATP synthase subunit beta, mitochondrial. (Os01t0685800-02)	59639.1	K-VVDLLAPYQR-G	000000000000	215	224	587.336	2	2.29288	1.51579e-05	22	Os01g0685800|AK064953VVDLLAPYQR000000000000
AK064953	Os01g0685800	Similar to ATP synthase beta chain, mitochondrial precursor (EC 3.6.3.14). (Os01t0685800-01), Similar to ATP synthase subunit beta, mitochondrial. (Os01t0685800-02)	59639.1	K-IGLFGGAGVGK-T	0000000000000	228	238	488.285	2	1.03823	0.000235055	22	Os01g0685800|AK064953IGLFGGAGVGK0000000000000
AK064953	Os01g0685800	Similar to ATP synthase beta chain, mitochondrial precursor (EC 3.6.3.14). (Os01t0685800-01), Similar to ATP synthase subunit beta, mitochondrial. (Os01t0685800-02)	59639.1	K-TVLIMELINNVAK-A	000003000000000	239	251	737.423	2	2.25004	1.28386e-07	22	Os01g0685800|AK064953TVLIMELINNVAK000003000000000
AK064953	Os01g0685800	Similar to ATP synthase beta chain, mitochondrial precursor (EC 3.6.3.14). (Os01t0685800-01), Similar to ATP synthase subunit beta, mitochondrial. (Os01t0685800-02)	59639.1	K-TVLIMELINNVAK-A	000000000000000	239	251	729.424	2	0.631133	0.0231128	22	Os01g0685800|AK064953TVLIMELINNVAK000000000000000
AK064953	Os01g0685800	Similar to ATP synthase beta chain, mitochondrial precursor (EC 3.6.3.14). (Os01t0685800-01), Similar to ATP synthase subunit beta, mitochondrial. (Os01t0685800-02)	59639.1	K-AHGGFSVFAGVGER-T	0000000000000000	252	265	695.845	2	-1.95307	5.38327e-08	22	Os01g0685800|AK064953AHGGFSVFAGVGER0000000000000000
AK064953	Os01g0685800	Similar to ATP synthase beta chain, mitochondrial precursor (EC 3.6.3.14). (Os01t0685800-01), Similar to ATP synthase subunit beta, mitochondrial. (Os01t0685800-02)	59639.1	K-CALVYGQMNEPPGAR-A	00000000300000000	293	307	846.895	2	-0.195777	0.00423659	22	Os01g0685800|AK064953CALVYGQMNEPPGAR00000000300000000
AK064953	Os01g0685800	Similar to ATP synthase beta chain, mitochondrial precursor (EC 3.6.3.14). (Os01t0685800-01), Similar to ATP synthase subunit beta, mitochondrial. (Os01t0685800-02)	59639.1	R-VGLTGLTVAEHFR-D	000000000000000	310	322	700.389	2	1.62889	7.25155e-08	22	Os01g0685800|AK064953VGLTGLTVAEHFR000000000000000
AK064953	Os01g0685800	Similar to ATP synthase beta chain, mitochondrial precursor (EC 3.6.3.14). (Os01t0685800-01), Similar to ATP synthase subunit beta, mitochondrial. (Os01t0685800-02)	59639.1	R-FTQANSEVSALLGR-I	0000000000000000	339	352	746.892	2	1.31368	4.14634e-10	22	Os01g0685800|AK064953FTQANSEVSALLGR0000000000000000
AK064953	Os01g0685800	Similar to ATP synthase beta chain, mitochondrial precursor (EC 3.6.3.14). (Os01t0685800-01), Similar to ATP synthase subunit beta, mitochondrial. (Os01t0685800-02)	59639.1	R-IPSAVGYQPTLATDLGGLQER-I	00000000000000000000000	353	373	1093.58	2	2.62839	1.8987e-11	22	Os01g0685800|AK064953IPSAVGYQPTLATDLGGLQER00000000000000000000000
AK064953	Os01g0685800	Similar to ATP synthase beta chain, mitochondrial precursor (EC 3.6.3.14). (Os01t0685800-01), Similar to ATP synthase subunit beta, mitochondrial. (Os01t0685800-02)	59639.1	R-QISELGIYPAVDPLDSTSR-M	000000000000000000000	416	434	1031.03	2	3.30462	0.000608819	22	Os01g0685800|AK064953QISELGIYPAVDPLDSTSR000000000000000000000
AK064953	Os01g0685800	Similar to ATP synthase beta chain, mitochondrial precursor (EC 3.6.3.14). (Os01t0685800-01), Similar to ATP synthase subunit beta, mitochondrial. (Os01t0685800-02)	59639.1	R-MLSPHVLGEDHYNTAR-G	030000000000000000	435	450	928.446	2	4.72159	5.13018e-06	22	Os01g0685800|AK064953MLSPHVLGEDHYNTAR030000000000000000
AK064953	Os01g0685800	Similar to ATP synthase beta chain, mitochondrial precursor (EC 3.6.3.14). (Os01t0685800-01), Similar to ATP synthase subunit beta, mitochondrial. (Os01t0685800-02)	59639.1	R-MLSPHVLGEDHYNTAR-G	000000000000000000	435	450	613.966	3	1.13826	0.0225051	22	Os01g0685800|AK064953MLSPHVLGEDHYNTAR000000000000000000
AK121587	Os01g0686800	Guanine nucleotide-binding protein beta subunit-like protein (GPB-LR) (RWD). (Os01t0686800-01)	36777.3	R-LWDLSTGVTTR-R	0000000000000	101	111	624.833	2	0.648727	2.59977e-05	5	Os01g0686800|AK121587LWDLSTGVTTR0000000000000
AK121587	Os01g0686800	Guanine nucleotide-binding protein beta subunit-like protein (GPB-LR) (RWD). (Os01t0686800-01)	36777.3	K-DVLSVAFSVDNR-Q	00000000000000	119	130	661.344	2	4.287	6.13788e-05	5	Os01g0686800|AK121587DVLSVAFSVDNR00000000000000
AK121587	Os01g0686800	Guanine nucleotide-binding protein beta subunit-like protein (GPB-LR) (RWD). (Os01t0686800-01)	36777.3	K-DGVTLLWDLAEGK-R	000000000000000	230	242	708.875	2	4.6085	0.000521743	5	Os01g0686800|AK121587DGVTLLWDLAEGK000000000000000
AK121587	Os01g0686800	Guanine nucleotide-binding protein beta subunit-like protein (GPB-LR) (RWD). (Os01t0686800-01)	36777.3	K-HIVQDLKPEIPVSK-N	0000000000000000	282	295	801.965	2	0.280209	4.58821e-05	5	Os01g0686800|AK121587HIVQDLKPEIPVSK0000000000000000
AK068018	Os01g0691700	Similar to Serine/threonine protein phosphatase 2A. (Os01t0691700-01)	35393.3	R-YPAHITLLR-G	00000000000	100	108	542.319	2	-0.454607	0.00240215	2	Os01g0691700|AK068018YPAHITLLR00000000000
AK068018	Os01g0691700	Similar to Serine/threonine protein phosphatase 2A. (Os01t0691700-01)	35393.3	K-FFTETEENNQMR-G	00000000000300	282	293	781.333	2	0.389216	0.000875533	2	Os01g0691700|AK068018FFTETEENNQMR00000000000300
AK073138	Os01g0693800	Similar to Threonine synthase, chloroplast precursor (EC 4.2.3.1) (TS). (Os01t0693800-01), Similar to Threonine synthase, chloroplast precursor (EC 4.2.3.1) (TS). (Os01t0693800-02)	58376.5	K-DLGMTVLVSQVNR-L	000030000000000	204	216	724.385	2	3.04111	0.0198219	1	Os01g0693800|AK073138DLGMTVLVSQVNR000030000000000
AK073138	Os01g0693800	Similar to Threonine synthase, chloroplast precursor (EC 4.2.3.1) (TS). (Os01t0693800-01), Similar to Threonine synthase, chloroplast precursor (EC 4.2.3.1) (TS). (Os01t0693800-02)	58376.5	R-TVVVSTAHGLK-F	0000000000000	469	479	556.328	2	2.31727	0.00389972	1	Os01g0693800|AK073138TVVVSTAHGLK0000000000000
Os01g0695700	Os01g0695700	Hypothetical conserved gene. (Os01t0695700-00)	139952	K-ILLLDEATSALDAESER-I	0000000000000000000	1190	1206	923.479	2	3.52466	4.11214e-05	1	Os01g0695700|Os01g0695700ILLLDEATSALDAESER0000000000000000000
AK108373	Os01g0695800	Similar to Multidrug resistance protein 1 homolog. (Os01t0695800-01)	27332.3	K-ILLLDEATSALDAESER-V	0000000000000000000	168	184	923.479	2	3.52466	4.11214e-05	1	Os01g0695800|AK108373ILLLDEATSALDAESER0000000000000000000
AK071819	Os01g0697100	UDP-glucuronosyl/UDP-glucosyltransferase family protein. (Os01t0697100-01)	52351.8	K-EVAAGLEASGQR-F	00000000000000	295	306	594.308	2	6.88289	3.96045e-05	1	Os01g0697100|AK071819EVAAGLEASGQR00000000000000
AK100466	Os01g0698100	SWAP/Surp domain containing protein. (Os01t0698100-01), Similar to SWAP (Suppressor-of-White-APricot)/surp domain-containing protein. (Os01t0698100-02)	96775.8	R-DDYHYHEDDEHR-S	00000000000000	796	807	815.822	2	13.1429	0.0468887	1	Os01g0698100|AK100466DDYHYHEDDEHR00000000000000
Os01g0698900	Os01g0698900	Similar to nascent polypeptide-associated complex alpha subunit-like protein. (Os01t0698900-00)	51568.8	K-IEDLSSQLQAQAAQQFR-M	0000000000000000000	389	405	966.993	2	0.624999	2.30355e-08	1	Os01g0698900|Os01g0698900IEDLSSQLQAQAAQQFR0000000000000000000
Os01g0706500	Os01g0706500	Ribosomal protein L28e domain containing protein. (Os01t0706500-00)	16272.7	K-NQVSDNYYRPDLTKPALAR-L	000000000000000000000	104	122	741.051	3	0.978808	0.00632893	1	Os01g0706500|Os01g0706500NQVSDNYYRPDLTKPALAR000000000000000000000
AK101457	Os01g0708100	Similar to N-myristoyl transferase (EC 2.3.1.97). (Os01t0708100-01)	49962.5	R-FNYSPAFLR-W	00000000000	129	137	557.787	2	-0.274698	0.00655461	1	Os01g0708100|AK101457FNYSPAFLR00000000000
AK111377	Os01g0708600	TRAPP I complex, Trs31 domain containing protein. (Os01t0708600-01)	21868.5	R-RLEDAGYAVGAR-V	00000000000000	54	65	639.335	2	2.91562	0.00817768	2	Os01g0708600|AK111377RLEDAGYAVGAR00000000000000
AK111377	Os01g0708600	TRAPP I complex, Trs31 domain containing protein. (Os01t0708600-01)	21868.5	R-LEDAGYAVGAR-V	0000000000000	55	65	561.282	2	-1.65573	6.74285e-05	2	Os01g0708600|AK111377LEDAGYAVGAR0000000000000
AK103899	Os01g0711000	Similar to Vacuolar ATP synthase subunit B isoform 2 (EC 3.6.3.14) (V-ATPase B subunit 2) (Vacuolar proton pump B subunit 2). (Os01t0711000-01)	54387.7	R-TVSGVAGPLVILDK-V	0000000000000000	23	36	684.908	2	-0.146519	0.0239047	8	Os01g0711000|AK103899TVSGVAGPLVILDK0000000000000000
AK103899	Os01g0711000	Similar to Vacuolar ATP synthase subunit B isoform 2 (EC 3.6.3.14) (V-ATPase B subunit 2) (Vacuolar proton pump B subunit 2). (Os01t0711000-01)	54387.7	R-RGQVLEVDGEK-A	0000000000000	57	67	615.329	2	2.31123	0.0303333	8	Os01g0711000|AK103899RGQVLEVDGEK0000000000000
AK103899	Os01g0711000	Similar to Vacuolar ATP synthase subunit B isoform 2 (EC 3.6.3.14) (V-ATPase B subunit 2) (Vacuolar proton pump B subunit 2). (Os01t0711000-01)	54387.7	K-AVVQVFEGTSGIDNK-Y	00000000000000000	68	82	782.407	2	3.03543	0.00161517	8	Os01g0711000|AK103899AVVQVFEGTSGIDNK00000000000000000
AK103899	Os01g0711000	Similar to Vacuolar ATP synthase subunit B isoform 2 (EC 3.6.3.14) (V-ATPase B subunit 2) (Vacuolar proton pump B subunit 2). (Os01t0711000-01)	54387.7	K-YTTVQFTGEVLK-T	00000000000000	83	94	693.371	2	3.16974	0.0044895	8	Os01g0711000|AK103899YTTVQFTGEVLK00000000000000
AK103899	Os01g0711000	Similar to Vacuolar ATP synthase subunit B isoform 2 (EC 3.6.3.14) (V-ATPase B subunit 2) (Vacuolar proton pump B subunit 2). (Os01t0711000-01)	54387.7	K-TPVSLDMLGR-V	000000030000	95	104	552.789	2	-0.389132	0.00241733	8	Os01g0711000|AK103899TPVSLDMLGR000000030000
AK103899	Os01g0711000	Similar to Vacuolar ATP synthase subunit B isoform 2 (EC 3.6.3.14) (V-ATPase B subunit 2) (Vacuolar proton pump B subunit 2). (Os01t0711000-01)	54387.7	R-DFEENGSMER-V	000000003000	225	234	615.24	2	-0.45923	0.0349262	8	Os01g0711000|AK103899DFEENGSMER000000003000
AK103899	Os01g0711000	Similar to Vacuolar ATP synthase subunit B isoform 2 (EC 3.6.3.14) (V-ATPase B subunit 2) (Vacuolar proton pump B subunit 2). (Os01t0711000-01)	54387.7	R-VTLFLNLANDPTIER-I	00000000000000000	235	249	858.469	2	-0.97792	1.001e-05	8	Os01g0711000|AK103899VTLFLNLANDPTIER00000000000000000
AK103899	Os01g0711000	Similar to Vacuolar ATP synthase subunit B isoform 2 (EC 3.6.3.14) (V-ATPase B subunit 2) (Vacuolar proton pump B subunit 2). (Os01t0711000-01)	54387.7	R-GYPGYMYTDLATIYER-A	000000300000000000	300	315	964.937	2	-3.66895	0.0232742	8	Os01g0711000|AK103899GYPGYMYTDLATIYER000000300000000000
AK103899	Os01g0711000	Similar to Vacuolar ATP synthase subunit B isoform 2 (EC 3.6.3.14) (V-ATPase B subunit 2) (Vacuolar proton pump B subunit 2). (Os01t0711000-01)	54387.7	R-QIYPPINVLPSLSR-L	0000000000000000	365	378	798.962	2	4.29078	0.0254288	8	Os01g0711000|AK103899QIYPPINVLPSLSR0000000000000000
AK103899	Os01g0711000	Similar to Vacuolar ATP synthase subunit B isoform 2 (EC 3.6.3.14) (V-ATPase B subunit 2) (Vacuolar proton pump B subunit 2). (Os01t0711000-01)	54387.7	R-KFVTQGAYDTR-N	0000000000000	439	449	643.33	2	-0.595184	0.00282392	8	Os01g0711000|AK103899KFVTQGAYDTR0000000000000
AK103899	Os01g0711000	Similar to Vacuolar ATP synthase subunit B isoform 2 (EC 3.6.3.14) (V-ATPase B subunit 2) (Vacuolar proton pump B subunit 2). (Os01t0711000-01)	54387.7	K-FVTQGAYDTR-N	000000000000	440	449	579.285	2	3.21217	0.00108643	8	Os01g0711000|AK103899FVTQGAYDTR000000000000
AK103899	Os01g0711000	Similar to Vacuolar ATP synthase subunit B isoform 2 (EC 3.6.3.14) (V-ATPase B subunit 2) (Vacuolar proton pump B subunit 2). (Os01t0711000-01)	54387.7	K-TLDQYYSR-D	0000000000	477	484	523.253	2	2.70667	0.00726208	8	Os01g0711000|AK103899TLDQYYSR0000000000
AY346327	Os01g0711400	Similar to Victorin binding protein. (Os01t0711400-01)	112634	R-AAGFDLNVIVADAK-D	0000000000000000	251	264	702.379	2	-2.02805	0.000656248	3	Os01g0711400|AY346327AAGFDLNVIVADAK0000000000000000
AY346327	Os01g0711400	Similar to Victorin binding protein. (Os01t0711400-01)	112634	R-IIGVSVDSSGKPALR-M	00000000000000000	362	376	749.933	2	-0.211734	0.00224685	3	Os01g0711400|AY346327IIGVSVDSSGKPALR00000000000000000
AY346327	Os01g0711400	Similar to Victorin binding protein. (Os01t0711400-01)	112634	K-LGTVTVQELPFFDTVK-V	000000000000000000	439	454	897.493	2	5.64941	0.021492	3	Os01g0711400|AY346327LGTVTVQELPFFDTVK000000000000000000
AY346327	Os01g0711400	Similar to Victorin binding protein. (Os01t0711400-01)	112634	K-GNINIEELR-K	00000000000	688	696	529.286	2	1.52085	0.00365153	3	Os01g0711400|AY346327GNINIEELR00000000000
AY346327	Os01g0711400	Similar to Victorin binding protein. (Os01t0711400-01)	112634	K-IAILNANYMAK-R	0000000003000	849	859	619.334	2	-0.0378823	0.0001227	3	Os01g0711400|AY346327IAILNANYMAK0000000003000
AY346327	Os01g0711400	Similar to Victorin binding protein. (Os01t0711400-01)	112634	K-ADVNNNVLK-S	00000000000	955	963	493.766	2	-1.08433	0.00438169	3	Os01g0711400|AY346327ADVNNNVLK00000000000
J100034P04	Os01g0712700	CMP/dCMP deaminase, zinc-binding domain containing protein. (Os01t0712700-01)	32306.4	R-FPVGAVGLGASGR-V	000000000000000	62	74	594.329	2	-1.86953	0.00800291	3	Os01g0712700|J100034P04FPVGAVGLGASGR000000000000000
J100034P04	Os01g0712700	CMP/dCMP deaminase, zinc-binding domain containing protein. (Os01t0712700-01)	32306.4	R-VYAGVNLEFR-G	000000000000	75	84	584.312	2	0.0768811	0.0054108	3	Os01g0712700|J100034P04VYAGVNLEFR000000000000
J100034P04	Os01g0712700	CMP/dCMP deaminase, zinc-binding domain containing protein. (Os01t0712700-01)	32306.4	R-LREAAEAAAR-A	000000000000	203	212	529.294	2	4.6549	0.000832624	3	Os01g0712700|J100034P04LREAAEAAAR000000000000
AK060862	Os01g0713200	Similar to Beta-glucanase. (Os01t0713200-01)	35929	R-YIAVGNEVQGSDTANILPAMR-N	00000000000000000000300	115	135	1118.06	2	2.4373	2.72252e-06	4	Os01g0713200|AK060862YIAVGNEVQGSDTANILPAMR00000000000000000000300
AK060862	Os01g0713200	Similar to Beta-glucanase. (Os01t0713200-01)	35929	R-FRDDYMTPIAR-F	0000003000000	171	181	700.835	2	0.656842	0.0257597	4	Os01g0713200|AK060862FRDDYMTPIAR0000003000000
AK060862	Os01g0713200	Similar to Beta-glucanase. (Os01t0713200-01)	35929	K-AGTPSVSVVVSESGWPSAGGK-V	00000000000000000000000	251	271	979.997	2	2.69112	0.000758833	4	Os01g0713200|AK060862AGTPSVSVVVSESGWPSAGGK00000000000000000000000
AK060862	Os01g0713200	Similar to Beta-glucanase. (Os01t0713200-01)	35929	K-VGASVNNAQTYNQGLINHVR-G	0000000000000000000000	272	291	719.041	3	3.54606	7.47151e-05	4	Os01g0713200|AK060862VGASVNNAQTYNQGLINHVR0000000000000000000000
AK111495	Os01g0714900	Similar to RAB7A. (Os01t0714900-01)	23601.8	R-FQSLGVAFYR-G	000000000000	71	80	594.315	2	0.934787	0.000705917	1	Os01g0714900|AK111495FQSLGVAFYR000000000000
Os01g0715500	Os01g0715500	Similar to voltage-dependent anion channel protein 2. (Os01t0715500-00)	33988.4	K-VGLSLVLKP--	00000000000	310	318	463.308	2	1.25776	0.00144574	1	Os01g0715500|Os01g0715500VGLSLVLKP00000000000
Os01g0716300	Os01g0716300	Hypothetical conserved gene. (Os01t0716300-00)	28065.1	K-RPKVTSLKR-A	00000000000	133	141	542.846	2	-9.91903	0.0084627	1	Os01g0716300|Os01g0716300RPKVTSLKR00000000000
AK062725	Os01g0720500	Similar to Type I chlorophyll a/b-binding protein b (Fragment). (Os01t0720500-01), Non-protein coding transcript. (Os01t0720500-02)	28097.2	K-FGEAVWFK-A	0000000000	125	132	492.253	2	0.234156	0.000324441	1	Os01g0720500|AK062725FGEAVWFK0000000000
AK121001	Os01g0721900	Similar to Nuclear RNA binding protein B (Fragment). (Os01t0721900-01), Similar to plasminogen activator inhibitor 1 RNA-binding protein. (Os01t0721900-02)	40401.8	K-FPTKPAPPTQAAR-E	000000000000000	58	70	691.384	2	1.98948	0.00054177	9	Os01g0721900|AK121001FPTKPAPPTQAAR000000000000000
AK121001	Os01g0721900	Similar to Nuclear RNA binding protein B (Fragment). (Os01t0721900-01), Similar to plasminogen activator inhibitor 1 RNA-binding protein. (Os01t0721900-02)	40401.8	R-NGEYGDDSERPPR-R	000000000000000	150	162	497.888	3	2.03917	0.0150047	9	Os01g0721900|AK121001NGEYGDDSERPPR000000000000000
AK121001	Os01g0721900	Similar to Nuclear RNA binding protein B (Fragment). (Os01t0721900-01), Similar to plasminogen activator inhibitor 1 RNA-binding protein. (Os01t0721900-02)	40401.8	R-NGEYGDDSERPPRR-N	0000000000000000	150	163	549.92	3	-0.062319	0.00687607	9	Os01g0721900|AK121001NGEYGDDSERPPRR0000000000000000
AK121001	Os01g0721900	Similar to Nuclear RNA binding protein B (Fragment). (Os01t0721900-01), Similar to plasminogen activator inhibitor 1 RNA-binding protein. (Os01t0721900-02)	40401.8	K-QGEQDDAPTGEKDNK-E	20000000000000000	215	229	807.848	2	1.12566	7.19562e-05	9	Os01g0721900|AK121001QGEQDDAPTGEKDNK20000000000000000
AK121001	Os01g0721900	Similar to Nuclear RNA binding protein B (Fragment). (Os01t0721900-01), Similar to plasminogen activator inhibitor 1 RNA-binding protein. (Os01t0721900-02)	40401.8	R-KVEVDKDLQSMQPLSTK-K	0000000000030000000	270	286	654.679	3	0.37162	0.000302039	9	Os01g0721900|AK121001KVEVDKDLQSMQPLSTK0000000000030000000
AK121001	Os01g0721900	Similar to Nuclear RNA binding protein B (Fragment). (Os01t0721900-01), Similar to plasminogen activator inhibitor 1 RNA-binding protein. (Os01t0721900-02)	40401.8	K-KGNDEIFIK-L	00000000000	287	295	532.293	2	-0.0468779	0.00415925	9	Os01g0721900|AK121001KGNDEIFIK00000000000
AK121001	Os01g0721900	Similar to Nuclear RNA binding protein B (Fragment). (Os01t0721900-01), Similar to plasminogen activator inhibitor 1 RNA-binding protein. (Os01t0721900-02)	40401.8	K-KSVSINEFLKPAEGER-Y	000000000000000000	315	330	601.992	3	0.0613599	0.00457378	9	Os01g0721900|AK121001KSVSINEFLKPAEGER000000000000000000
J090011E02	Os01g0722800	Dimethylmenaquinone methyltransferase family protein. (Os01t0722800-00)	18408.5	R-ALQPIFQIYGR-R	0000000000000	26	36	653.372	2	4.10847	0.00433363	2	Os01g0722800|J090011E02ALQPIFQIYGR0000000000000
J090011E02	Os01g0722800	Dimethylmenaquinone methyltransferase family protein. (Os01t0722800-00)	18408.5	K-VYEDNVLIR-E	00000000000	49	57	560.804	2	1.38925	0.00190999	2	Os01g0722800|J090011E02VYEDNVLIR00000000000
AK073592	Os01g0723000	Similar to Elongation factor EF-2 (Fragment). (Os01t0723000-01)	96273.8	R-NMSVIAHVDHGK-S	00300000000000	21	32	662.331	2	5.23639	5.50193e-05	2	Os01g0723000|AK073592NMSVIAHVDHGK00300000000000
AK073592	Os01g0723000	Similar to Elongation factor EF-2 (Fragment). (Os01t0723000-01)	96273.8	R-NMSVIAHVDHGK-S	00000000000000	21	32	654.332	2	3.66603	0.00418077	2	Os01g0723000|AK073592NMSVIAHVDHGK00000000000000
AK073592	Os01g0723000	Similar to Elongation factor EF-2 (Fragment). (Os01t0723000-01)	96273.8	K-DSVVAGFQWASK-E	00000000000000	672	683	647.826	2	1.40791	2.37692e-05	2	Os01g0723000|AK073592DSVVAGFQWASK00000000000000
AK073592	Os01g0723000	Similar to Elongation factor EF-2 (Fragment). (Os01t0723000-01)	96273.8	K-EGALAEENMR-G	000000000300	684	693	568.255	2	-1.25601	0.0452077	2	Os01g0723000|AK073592EGALAEENMR000000000300
AK063794	Os01g0723200	Similar to 40S ribosomal protein S19-like. (Os01t0723200-01)	15779.8	K-STGFGLIYDNLDAAK-K	00000000000000000	75	89	792.901	2	2.8725	0.0396748	1	Os01g0723200|AK063794STGFGLIYDNLDAAK00000000000000000
AK099646	Os01g0723400	Malic oxidoreductase family protein. (Os01t0723400-01), Similar to Malic enzyme. (Os01t0723400-02), Similar to Malic enzyme. (Os01t0723400-03)	65737.1	R-SIQVIVVTDGER-I	00000000000000	182	193	658.364	2	-0.282086	5.09455e-08	7	Os01g0723400|AK099646SIQVIVVTDGER00000000000000
AK099646	Os01g0723400	Malic oxidoreductase family protein. (Os01t0723400-01), Similar to Malic enzyme. (Os01t0723400-02), Similar to Malic enzyme. (Os01t0723400-03)	65737.1	K-TIKPTVLIGTSGK-G	000000000000000	410	422	657.901	2	-3.52628	0.0145106	7	Os01g0723400|AK099646TIKPTVLIGTSGK000000000000000
AK099646	Os01g0723400	Malic oxidoreductase family protein. (Os01t0723400-01), Similar to Malic enzyme. (Os01t0723400-02), Similar to Malic enzyme. (Os01t0723400-03)	65737.1	R-AVFASGSPFDPVEYDGK-I	0000000000000000000	468	484	893.419	2	-0.736225	2.89358e-06	7	Os01g0723400|AK099646AVFASGSPFDPVEYDGK0000000000000000000
AK099646	Os01g0723400	Malic oxidoreductase family protein. (Os01t0723400-01), Similar to Malic enzyme. (Os01t0723400-02), Similar to Malic enzyme. (Os01t0723400-03)	65737.1	R-KISAHIAANVAAK-A	000000000000000	547	559	647.387	2	3.02593	0.00155912	7	Os01g0723400|AK099646KISAHIAANVAAK000000000000000
AK099646	Os01g0723400	Malic oxidoreductase family protein. (Os01t0723400-01), Similar to Malic enzyme. (Os01t0723400-02), Similar to Malic enzyme. (Os01t0723400-03)	65737.1	K-ISAHIAANVAAK-A	00000000000000	548	559	583.337	2	-1.3528	0.00414799	7	Os01g0723400|AK099646ISAHIAANVAAK00000000000000
AK099646	Os01g0723400	Malic oxidoreductase family protein. (Os01t0723400-01), Similar to Malic enzyme. (Os01t0723400-02), Similar to Malic enzyme. (Os01t0723400-03)	65737.1	K-AYELGLASR-R	00000000000	560	568	490.263	2	-1.42895	4.50607e-05	7	Os01g0723400|AK099646AYELGLASR00000000000
AK067006	Os01g0723800	Similar to P-glycoprotein homologue. (Os01t0723800-01), Hypothetical conserved gene. (Os01t0723800-02)	135269	K-GLILDQVR-G	0000000000	354	361	457.277	2	0.945917	0.0290928	1	Os01g0723800|AK067006GLILDQVR0000000000
AY177699	Os01g0726400	Transcription factor, MADS-box domain containing protein. (Os01t0726400-00)	22872.8	R-QERRAELEK-V	00000000000	86	94	579.81	2	-9.26797	0.00375523	1	Os01g0726400|AY177699QERRAELEK00000000000
AK062498	Os01g0732000	Similar to Mitochondrial import receptor subunit TOM7-1 (Translocase of outer membrane 7 kDa subunit 1). (Os01t0732000-01)	7356.9	K-APADTEQTAAATAAR-L	00000000000000000	11	25	722.859	2	5.68475	0.00068516	1	Os01g0732000|AK062498APADTEQTAAATAAR00000000000000000
AK106043	Os01g0733500	Similar to Dehydration-induced protein RD22-like protein 1. (Os01t0733500-01)	43993.4	K-GGVGVNVKPR-G	000000000000	173	182	491.794	2	2.42694	0.00364767	1	Os01g0733500|AK106043GGVGVNVKPR000000000000
AK121245	Os01g0736900	Reticulon family protein. (Os01t0736900-01), Similar to seed maturation protein. (Os01t0736900-02)	28550.1	M-AEHKEEQSVMEK-L	10000000003000	2	13	501.565	3	0.0550501	0.00135642	3	Os01g0736900|AK121245AEHKEEQSVMEK10000000003000
AK121245	Os01g0736900	Reticulon family protein. (Os01t0736900-01), Similar to seed maturation protein. (Os01t0736900-02)	28550.1	K-YEDKVDAFGEK-A	0000000000000	213	223	650.806	2	-0.685778	1.21754e-05	3	Os01g0736900|AK121245YEDKVDAFGEK0000000000000
AK110661	Os01g0738400	Similar to Zn-finger transcription factor. (Os01t0738400-01)	25605.1	R-CAYDEDFMMYEFK-V	000000003300000	39	51	897.831	2	-8.11547	0.00447682	1	Os01g0738400|AK110661CAYDEDFMMYEFK000000003300000
AK063421	Os01g0742200	Similar to Elongation factor EF-2 (Fragment). (Os01t0742200-01)	93148.3	R-IRPVLTVNK-M	00000000000	151	159	520.336	2	1.45298	0.00340566	3	Os01g0742200|AK063421IRPVLTVNK00000000000
AK063421	Os01g0742200	Similar to Elongation factor EF-2 (Fragment). (Os01t0742200-01)	93148.3	K-DSVVAGFQWASK-E	00000000000000	658	669	647.826	2	1.40791	2.37692e-05	3	Os01g0742200|AK063421DSVVAGFQWASK00000000000000
AK063421	Os01g0742200	Similar to Elongation factor EF-2 (Fragment). (Os01t0742200-01)	93148.3	K-EGALAEENMR-G	000000000300	670	679	568.255	2	-1.25601	0.0452077	3	Os01g0742200|AK063421EGALAEENMR000000000300
AK063421	Os01g0742200	Similar to Elongation factor EF-2 (Fragment). (Os01t0742200-01)	93148.3	R-GGGQIIPTAR-R	000000000000	700	709	485.278	2	0.24574	0.0131137	3	Os01g0742200|AK063421GGGQIIPTAR000000000000
AK063421	Os01g0742200	Similar to Elongation factor EF-2 (Fragment). (Os01t0742200-01)	93148.3	R-GHVFEEMQRPGTPLYNIK-A	00000003000000000000	751	768	1066.54	2	1.96713	0.000845814	3	Os01g0742200|AK063421GHVFEEMQRPGTPLYNIK00000003000000000000
AK065656	Os01g0742500	Similar to Hexokinase. (Os01t0742500-01)	55299.6	R-AAAVIEEVEQR-F	0000000000000	45	55	607.822	2	-0.7112	0.00117213	1	Os01g0742500|AK065656AAAVIEEVEQR0000000000000
AK065656	Os01g0742500	Similar to Hexokinase. (Os01t0742500-01)	55299.6	R-LAAAGIYGILK-K	0000000000000	417	427	545.336	2	-1.29955	1.62845e-06	1	Os01g0742500|AK065656LAAAGIYGILK0000000000000
AK073858	Os01g0743500	Cytosolic NADP malic enzyme. (Os01t0743500-01)	64726.7	K-SIQVIVVTDGER-I	00000000000000	175	186	658.364	2	-0.282086	5.09455e-08	1	Os01g0743500|AK073858SIQVIVVTDGER00000000000000
AK104146	Os01g0749200	Similar to 50S ribosomal protein L13. (Os01t0749200-01)	26370	R-LASTIAVHIR-G	000000000000	109	118	540.83	2	-0.445706	0.000155543	1	Os01g0749200|AK104146LASTIAVHIR000000000000
AK060095	Os01g0750000	Similar to ras-related protein RIC2. (Os01t0750000-01), Similar to Ras-related protein RIC2. (Os01t0750000-02)	24391.3	K-STIGVEFATR-S	000000000000	49	58	540.788	2	1.01606	0.00010498	4	Os01g0750000|AK060095STIGVEFATR000000000000
AK060095	Os01g0750000	Similar to ras-related protein RIC2. (Os01t0750000-01), Similar to Ras-related protein RIC2. (Os01t0750000-02)	24391.3	K-AQIWDTAGQER-Y	0000000000000	69	79	637.811	2	2.08588	0.000159921	4	Os01g0750000|AK060095AQIWDTAGQER0000000000000
AK060095	Os01g0750000	Similar to ras-related protein RIC2. (Os01t0750000-01), Similar to Ras-related protein RIC2. (Os01t0750000-02)	24391.3	R-AITSAYYR-G	0000000000	82	89	472.746	2	1.79946	0.00812583	4	Os01g0750000|AK060095AITSAYYR0000000000
AK060095	Os01g0750000	Similar to ras-related protein RIC2. (Os01t0750000-01), Similar to Ras-related protein RIC2. (Os01t0750000-02)	24391.3	R-GAVGALLVYDVTR-R	000000000000000	90	102	667.379	2	1.95246	0.000592557	4	Os01g0750000|AK060095GAVGALLVYDVTR000000000000000
AK069590	Os01g0752200	Crotonase, core domain containing protein. (Os01t0752200-01)	43695.1	R-SVVTGDVYEGIR-A	00000000000000	316	327	647.836	2	1.10504	3.8443e-06	2	Os01g0752200|AK069590SVVTGDVYEGIR00000000000000
AK069590	Os01g0752200	Crotonase, core domain containing protein. (Os01t0752200-01)	43695.1	R-ALSIDKDNAPK-W	0000000000000	328	338	586.321	2	1.93078	0.0031754	2	Os01g0752200|AK069590ALSIDKDNAPK0000000000000
AK121755	Os01g0752300	Similar to 60S ribosomal protein L18a-1. (Os01t0752300-01)	21528.4	R-FHQYQVVGR-G	00000000000	6	14	567.296	2	0.280659	0.00156883	3	Os01g0752300|AK121755FHQYQVVGR00000000000
AK121755	Os01g0752300	Similar to 60S ribosomal protein L18a-1. (Os01t0752300-01)	21528.4	K-LWATNEVR-A	0000000000	31	38	494.765	2	0.993399	0.00677926	3	Os01g0752300|AK121755LWATNEVR0000000000
AK121755	Os01g0752300	Similar to 60S ribosomal protein L18a-1. (Os01t0752300-01)	21528.4	K-ASRPNLFM--	0000000030	171	178	476.24	2	1.04453	0.0271249	3	Os01g0752300|AK121755ASRPNLFM0000000030
AK067551	Os01g0754100	Nucleic acid-binding, OB-fold domain containing protein. (Os01t0754100-01), Non-protein coding transcript. (Os01t0754100-02)	15058	K-VDQLKPGTGGHTLVAK-V	000000000000000000	17	32	540.976	3	4.21968	0.0016017	2	Os01g0754100|AK067551VDQLKPGTGGHTLVAK000000000000000000
AK067551	Os01g0754100	Nucleic acid-binding, OB-fold domain containing protein. (Os01t0754100-01), Non-protein coding transcript. (Os01t0754100-02)	15058	R-LAVDKWGR-I	0000000000	104	111	472.769	2	0.0918153	0.0357987	2	Os01g0754100|AK067551LAVDKWGR0000000000
AK102373	Os01g0756600	Protein of unknown function DUF642 family protein. (Os01t0756600-01)	42584.1	R-LGNDASIGQVVQVEK-G	00000000000000000	97	111	778.917	2	-0.422476	0.00258405	1	Os01g0756600|AK102373LGNDASIGQVVQVEK00000000000000000
AK105474	Os01g0757400	Similar to Katanin p60 ATPase-containing subunit A1 (EC 3.6.4.3) (Katanin p60 subunit A1) (p60 katanin). Splice isoform 2. (Os01t0757400-01), Similar to Katanin p60 ATPase-containing subunit A1 (EC 3.6.4.3) (Katanin p60 subunit A1) (p60 katanin). Splice isoform 2. (Os01t0757400-02)	43591.7	K-GILLFGPPGTGK-T	00000000000000	137	148	578.841	2	2.26007	0.0326718	1	Os01g0757400|AK105474GILLFGPPGTGK00000000000000
AK101274	Os01g0758300	Similar to Phosphoenolpyruvate carboxylase, housekeeping isozyme (EC 4.1.1.31) (PEPCase). (Os01t0758300-01), Similar to Phosphoenolpyruvate carboxylase, housekeeping isozyme. (Os01t0758300-02)	106101	R-KPSGGIESLR-A	000000000000	717	726	522.296	2	1.20484	0.00711256	1	Os01g0758300|AK101274KPSGGIESLR000000000000
AK103586	Os01g0760600	Aspartate aminotransferase, cytoplasmic (EC 2.6.1.1) (Transaminase A). (Os01t0760600-01)	50115.6	K-LIFGADSPAIQENR-V	0000000000000000	140	153	765.898	2	-1.99177	5.36321e-06	3	Os01g0760600|AK103586LIFGADSPAIQENR0000000000000000
AK103586	Os01g0760600	Aspartate aminotransferase, cytoplasmic (EC 2.6.1.1) (Transaminase A). (Os01t0760600-01)	50115.6	R-MFVADGGELLMAQSYAK-N	0300000000030000000	290	306	931.929	2	-8.31835	4.3695e-05	3	Os01g0760600|AK103586MFVADGGELLMAQSYAK0300000000030000000
AK103586	Os01g0760600	Aspartate aminotransferase, cytoplasmic (EC 2.6.1.1) (Transaminase A). (Os01t0760600-01)	50115.6	R-ISMAGLSGR-T	00030000000	435	443	454.24	2	6.80728	0.00138077	3	Os01g0760600|AK103586ISMAGLSGR00030000000
AK103586	Os01g0760600	Aspartate aminotransferase, cytoplasmic (EC 2.6.1.1) (Transaminase A). (Os01t0760600-01)	50115.6	R-TIPHLADAIHAAVTK-L	00000000000000000	444	458	779.444	2	4.2706	0.000279273	3	Os01g0760600|AK103586TIPHLADAIHAAVTK00000000000000000
AK063778	Os01g0763300	Conserved hypothetical protein. (Os01t0763300-01)	15576.9	M-AASASAAGAGAGK-S	100000000000000	2	14	516.259	2	-1.58042	0.00012946	2	Os01g0763300|AK063778AASASAAGAGAGK100000000000000
AK066596	Os01g0763600	PLC-like phosphodiesterase, TIM beta/alpha-barrel domain domain containing protein. (Os01t0763600-01), PLC-like phosphodiesterase, TIM beta/alpha-barrel domain domain containing protein. (Os01t0763600-02)	45192.8	R-YQELVAPHAK-D	000000000000	361	370	578.313	2	3.24949	0.010912	1	Os01g0763600|AK066596YQELVAPHAK000000000000
AK059818	Os01g0764000	Similar to Glutathione S-transferase I (EC 2.5.1.18) (GST-I) (GST-29) (GST class- phi). (Os01t0764000-01), Similar to Glutathione s-transferase ii (Fragment). (Os01t0764000-02)	24387.4	K-GEHKAPDHLAR-N	0000000000000	39	49	615.822	2	2.1343	0.0181702	8	Os01g0764000|AK059818GEHKAPDHLAR0000000000000
AK059818	Os01g0764000	Similar to Glutathione S-transferase I (EC 2.5.1.18) (GST-I) (GST-29) (GST class- phi). (Os01t0764000-01), Similar to Glutathione s-transferase ii (Fragment). (Os01t0764000-02)	24387.4	K-KVLEVYEAR-L	00000000000	142	150	553.813	2	-0.992211	0.00479623	8	Os01g0764000|AK059818KVLEVYEAR00000000000
AK059818	Os01g0764000	Similar to Glutathione S-transferase I (EC 2.5.1.18) (GST-I) (GST-29) (GST class- phi). (Os01t0764000-01), Similar to Glutathione s-transferase ii (Fragment). (Os01t0764000-02)	24387.4	K-VLEVYEAR-L	0000000000	143	150	489.768	2	2.54189	0.00016001	8	Os01g0764000|AK059818VLEVYEAR0000000000
AK059818	Os01g0764000	Similar to Glutathione S-transferase I (EC 2.5.1.18) (GST-I) (GST-29) (GST class- phi). (Os01t0764000-01), Similar to Glutathione s-transferase ii (Fragment). (Os01t0764000-02)	24387.4	K-VASLMKPPA--	00000300000	207	215	465.261	2	3.38324	1.61889e-05	8	Os01g0764000|AK059818VASLMKPPA00000300000
AK068983	Os01g0764400	Similar to Chorismate mutase, chloroplast precursor (EC 5.4.99.5) (CM-1). (Os01t0764400-01)	35736.2	K-MYFDELLPR-L	03000000000	174	182	600.292	2	0.365042	0.0157764	2	Os01g0764400|AK068983MYFDELLPR03000000000
AK068983	Os01g0764400	Similar to Chorismate mutase, chloroplast precursor (EC 5.4.99.5) (CM-1). (Os01t0764400-01)	35736.2	K-EVQVAYLLR-R	00000000000	302	310	545.816	2	-0.637317	0.00732593	2	Os01g0764400|AK068983EVQVAYLLR00000000000
AK122168	Os01g0767700	Similar to DEIH-box RNA/DNA helicase. (Os01t0767700-01), Similar to predicted protein. (Os01t0767700-02), Similar to predicted protein. (Os01t0767700-03)	136357	K-GKDAAAGAGGTGGRGGGAGR-G	0000000000000000000000	8	27	534.276	3	14.3469	0.0405102	1	Os01g0767700|AK122168GKDAAAGAGGTGGRGGGAGR0000000000000000000000
AK101775	Os01g0769700	Similar to Resistance protein candidate (Fragment). (Os01t0769700-01), Similar to predicted protein. (Os01t0769700-02)	97292.6	R-LNVGGQAISPSK-D	00000000000000	242	253	585.827	2	-0.0673102	0.0302923	1	Os01g0769700|AK101775LNVGGQAISPSK00000000000000
AK066300	Os01g0771900	Similar to Exo-beta-glucanase. (Os01t0771900-01)	72817.1	K-IGQMTQIER-G	00003000000	52	60	546.28	2	0.863348	2.31207e-06	4	Os01g0771900|AK066300IGQMTQIER00003000000
AK066300	Os01g0771900	Similar to Exo-beta-glucanase. (Os01t0771900-01)	72817.1	R-IGEATALEVR-A	000000000000	150	159	529.796	2	0.580252	1.07512e-07	4	Os01g0771900|AK066300IGEATALEVR000000000000
AK071643	Os01g0776600	Similar to Purple acid phosphatase (EC 3.1.3.2). (Os01t0776600-01), Similar to predicted protein. (Os01t0776600-02), Similar to predicted protein. (Os01t0776600-03)	53407.7	K-YYYAVGIGQTVR-K	00000000000000	131	142	695.361	2	-0.61677	0.000748855	1	Os01g0776600|AK071643YYYAVGIGQTVR00000000000000
J053048C04	Os01g0783600	Similar to frataxin. (Os01t0783600-01)	9613.94	R-LGELGTYVVNK-Q	0000000000000	18	28	596.833	2	1.78559	0.000238847	1	Os01g0783600|J053048C04LGELGTYVVNK0000000000000
AK059820	Os01g0784800	Flavodoxin/nitric oxide synthase domain containing protein. (Os01t0784800-01)	21690.8	K-VYVVYYSMYGHVAK-L	0000000030000000	5	18	847.917	2	0.904085	0.00021006	4	Os01g0784800|AK059820VYVVYYSMYGHVAK0000000030000000
AK059820	Os01g0784800	Flavodoxin/nitric oxide synthase domain containing protein. (Os01t0784800-01)	21690.8	K-GASSIEGVEAK-I	0000000000000	26	36	524.27	2	1.39355	0.00695562	4	Os01g0784800|AK059820GASSIEGVEAK0000000000000
AK059820	Os01g0784800	Flavodoxin/nitric oxide synthase domain containing protein. (Os01t0784800-01)	21690.8	K-IWQVPETLHEEVLGK-M	00000000000000000	37	51	889.479	2	1.64124	0.0304342	4	Os01g0784800|AK059820IWQVPETLHEEVLGK00000000000000000
AK059820	Os01g0784800	Flavodoxin/nitric oxide synthase domain containing protein. (Os01t0784800-01)	21690.8	R-FGMMAAQMK-A	00033000300	82	90	531.725	2	0.47491	0.0450124	4	Os01g0784800|AK059820FGMMAAQMK00033000300
Os01g0791033	Os01g0791033	#N/A	29179.7	R-AMHAVIDR-Q	0030000000	81	88	464.737	2	0.539995	0.0015115	10	Os01g0791033|Os01g0791033AMHAVIDR0030000000
Os01g0791033	Os01g0791033	#N/A	29179.7	K-ALRMSGGDHIHAGTVVGK-L	00003000000000000000	102	119	911.476	2	3.03786	0.0193379	10	Os01g0791033|Os01g0791033ALRMSGGDHIHAGTVVGK00003000000000000000
Os01g0791033	Os01g0791033	#N/A	29179.7	R-MSGGDHIHAGTVVGK-L	03000000000000000	105	119	741.362	2	0.26806	1.47614e-06	10	Os01g0791033|Os01g0791033MSGGDHIHAGTVVGK03000000000000000
Os01g0791033	Os01g0791033	#N/A	29179.7	R-MSGGDHIHAGTVVGK-L	00000000000000000	105	119	733.367	2	2.88477	0.00202116	10	Os01g0791033|Os01g0791033MSGGDHIHAGTVVGK00000000000000000
Os01g0791033	Os01g0791033	#N/A	29179.7	K-LEGEREMTLGFVDLLR-D	000000030000000000	120	135	631.996	3	0.510265	0.032279	10	Os01g0791033|Os01g0791033LEGEREMTLGFVDLLR000000030000000000
Os01g0791033	Os01g0791033	#N/A	29179.7	R-EMTLGFVDLLR-D	0030000000000	125	135	655.347	2	3.72816	4.16906e-05	10	Os01g0791033|Os01g0791033EMTLGFVDLLR0030000000000
Os01g0791033	Os01g0791033	#N/A	29179.7	R-EMTLGFVDLLRDDFIEKDR-A	003000000000000000000	125	143	776.724	3	1.23779	0.00135103	10	Os01g0791033|Os01g0791033EMTLGFVDLLRDDFIEKDR003000000000000000000
Os01g0791033	Os01g0791033	#N/A	29179.7	R-DDFIEKDR-A	0000000000	136	143	519.248	2	-0.250838	0.000811758	10	Os01g0791033|Os01g0791033DDFIEKDR0000000000
Os01g0791033	Os01g0791033	#N/A	29179.7	K-AIKFEFEPVDK-L	0000000000000	249	259	661.852	2	-1.68965	0.00395074	10	Os01g0791033|Os01g0791033AIKFEFEPVDK0000000000000
Os01g0791033	Os01g0791033	#N/A	29179.7	K-AIKFEFEPVDKLDS--	0000000000000000	249	262	819.426	2	1.03848	0.00725972	10	Os01g0791033|Os01g0791033AIKFEFEPVDKLDS0000000000000000
Os01g0791033	Os01g0791033	#N/A	29179.7	K-FEFEPVDK-L	0000000000	252	259	505.745	2	0.0848539	0.0200531	10	Os01g0791033|Os01g0791033FEFEPVDK0000000000
Os01g0791033	Os01g0791033	#N/A	29179.7	K-FEFEPVDKLDS--	0000000000000	252	262	663.317	2	0.308584	7.53151e-05	10	Os01g0791033|Os01g0791033FEFEPVDKLDS0000000000000
Os01g0791150	Os01g0791150	#N/A	34830.2	R-FVQAGSEVSALLGR-M	0000000000000000	40	53	717.392	2	1.36553	3.07055e-08	3	Os01g0791150|Os01g0791150FVQAGSEVSALLGR0000000000000000
Os01g0791150	Os01g0791150	#N/A	34830.2	K-GIYPAVDPLDSTSTMLQPR-I	000000000000000300000	122	140	1039.02	2	0.753827	1.39719e-06	3	Os01g0791150|Os01g0791150GIYPAVDPLDSTSTMLQPR000000000000000300000
Os01g0791150	Os01g0791150	#N/A	34830.2	R-IVGNEHYETAQR-V	00000000000000	141	152	708.848	2	1.52637	0.00162681	3	Os01g0791150|Os01g0791150IVGNEHYETAQR00000000000000
Os01g0791150	Os01g0791150	#N/A	34830.2	R-AEGTKELVEAK-V	0000000000000	288	298	587.82	2	1.6847	0.0198398	3	Os01g0791150|Os01g0791150AEGTKELVEAK0000000000000
Os01g0791600	Os01g0791600	0	41918.2	K-LTYYTPEYETK-D	0000000000000	22	32	704.338	2	1.09875	6.15653e-05	5	Os01g0791600|Os01g0791600LTYYTPEYETK0000000000000
Os01g0791600	Os01g0791600	0	41918.2	K-DTDILAAFR-V	00000000000	33	41	511.27	2	0.981889	2.93436e-07	5	Os01g0791600|Os01g0791600DTDILAAFR00000000000
Os01g0791600	Os01g0791600	0	41918.2	R-ALRLEDLR-I	0000000000	132	139	493.293	2	-0.451142	0.0016553	5	Os01g0791600|Os01g0791600ALRLEDLR0000000000
Os01g0791600	Os01g0791600	0	41918.2	R-LEDLRIPPTYSK-T	00000000000000	135	146	716.395	2	-1.58419	0.00414109	5	Os01g0791600|Os01g0791600LEDLRIPPTYSK00000000000000
Os01g0791600	Os01g0791600	0	41918.2	R-AYDFVSQEIR-A	000000000000	259	268	614.308	2	5.93842	5.32275e-06	5	Os01g0791600|Os01g0791600AYDFVSQEIR000000000000
Os01g0791600	Os01g0791600	0	41918.2	R-AAEDPEFETFYTK-N	000000000000000	269	281	774.35	2	2.03067	1.15439e-08	5	Os01g0791600|Os01g0791600AAEDPEFETFYTK000000000000000
Os01g0791600	Os01g0791600	0	41918.2	K-NILLNEGIR-A	00000000000	282	290	521.306	2	-0.403014	0.00510844	5	Os01g0791600|Os01g0791600NILLNEGIR00000000000
Os01g0791600	Os01g0791600	0	41918.2	K-GIDRDLEPVLYMTPLN--	000000000000300000	364	379	931.477	2	5.26014	0.00257593	5	Os01g0791600|Os01g0791600GIDRDLEPVLYMTPLN000000000000300000
AK062797	Os01g0792400	0	11481.2	R-GQGAIPLTR-T	00000000000	57	65	456.767	2	0.707771	0.00965657	2	Os01g0792400|AK062797GQGAIPLTR00000000000
AK062797	Os01g0792400	0	11481.2	R-TDEKFFTPR-E	00000000000	66	74	570.787	2	-1.27581	0.0014089	2	Os01g0792400|AK062797TDEKFFTPR00000000000
AK062797	Os01g0792400	0	11481.2	K-AAELAYFLR-I	00000000000	80	88	527.291	2	1.34678	0.000926514	2	Os01g0792400|AK062797AAELAYFLR00000000000
J090066N21	Os01g0794500	Translation initiation factor SUI1 domain containing protein. (Os01t0794500-00)	12890.7	K-SLTTVQGLKK-E	000000000000	45	54	537.83	2	1.40395	0.0171433	1	Os01g0794500|J090066N21SLTTVQGLKK000000000000
AK072822	Os01g0799900	Similar to Latex-abundant protein. (Os01t0799900-01)	46424.8	K-TGKDDIDVGSIR-M	00000000000000	241	252	638.33	2	-0.722622	0.000713972	2	Os01g0799900|AK072822TGKDDIDVGSIR00000000000000
AK072822	Os01g0799900	Similar to Latex-abundant protein. (Os01t0799900-01)	46424.8	R-MTLFNIFGDDASPK-V	0300000000000000	253	266	786.375	2	1.5488	0.000426369	2	Os01g0799900|AK072822MTLFNIFGDDASPK0300000000000000
Os01g0800266	Os01g0800266	#N/A	40147.8	K-FSLAPLVPR-L	00000000000	145	153	500.304	2	1.57088	0.00198969	5	Os01g0800266|Os01g0800266FSLAPLVPR00000000000
Os01g0800266	Os01g0800266	#N/A	40147.8	R-FYKEEEKNDPEFAK-K	0000000000000000	193	206	887.421	2	1.15034	0.00253703	5	Os01g0800266|Os01g0800266FYKEEEKNDPEFAK0000000000000000
Os01g0800266	Os01g0800266	#N/A	40147.8	R-FYKEEEKNDPEFAKK-L	00000000000000000	193	207	951.468	2	-0.0687682	0.016148	5	Os01g0800266|Os01g0800266FYKEEEKNDPEFAKK00000000000000000
Os01g0800266	Os01g0800266	#N/A	40147.8	K-RPFAAIVGGSK-V	0000000000000	229	239	551.823	2	1.571	0.000266742	5	Os01g0800266|Os01g0800266RPFAAIVGGSK0000000000000
J065116A05	Os01g0802850	#N/A	39639.9	K-AAQADEEAGSLLQER-D	00000000000000000	335	349	794.385	2	0.717884	2.17906e-06	1	Os01g0802850|J065116A05AAQADEEAGSLLQER00000000000000000
AK061770	Os01g0803200	Cysteine proteinase inhibitor-I (Oryzacystatin-I). (Os01t0803200-01), Similar to Cysteine protease inhibitor. (Os01t0803200-02)	15345.9	R-FAVTEHNKK-A	00000000000	67	75	537.292	2	2.13636	0.0148206	2	Os01g0803200|AK061770FAVTEHNKK00000000000
AK061770	Os01g0803200	Cysteine proteinase inhibitor-I (Oryzacystatin-I). (Os01t0803200-01), Similar to Cysteine protease inhibitor. (Os01t0803200-02)	15345.9	K-ELQEFKPVDASANA--	0000000000000000	127	140	759.875	2	-0.23131	9.64749e-06	2	Os01g0803200|AK061770ELQEFKPVDASANA0000000000000000
AK103408	Os01g0805800	DNA-directed RNA polymerase, RPB5 subunit domain containing protein. (Os01t0805800-01)	24890.3	R-IQITDPIAR-Y	00000000000	173	181	513.801	2	1.26163	0.00586362	1	Os01g0805800|AK103408IQITDPIAR00000000000
L19598	Os01g0805900	Tubulin beta-2 chain (Beta-2 tubulin). (Os01t0805900-01)	51109.2	R-YTGNSDLQLER-V	0000000000000	36	46	648.316	2	1.97282	3.17946e-05	18	Os01g0805900|L19598YTGNSDLQLER0000000000000
L19598	Os01g0805900	Tubulin beta-2 chain (Beta-2 tubulin). (Os01t0805900-01)	51109.2	R-VNVYYNEASCGR-F	00000000000000	47	58	723.328	2	0.0828345	0.00118073	18	Os01g0805900|L19598VNVYYNEASCGR00000000000000
L19598	Os01g0805900	Tubulin beta-2 chain (Beta-2 tubulin). (Os01t0805900-01)	51109.2	R-AVLMDLEPGTMDSVR-T	00000000000000000	63	77	817.401	2	1.94401	5.09091e-06	18	Os01g0805900|L19598AVLMDLEPGTMDSVR00000000000000000
L19598	Os01g0805900	Tubulin beta-2 chain (Beta-2 tubulin). (Os01t0805900-01)	51109.2	R-AVLMDLEPGTMDSVR-T	00003000000300000	63	77	833.398	2	3.68226	1.32571e-05	18	Os01g0805900|L19598AVLMDLEPGTMDSVR00003000000300000
L19598	Os01g0805900	Tubulin beta-2 chain (Beta-2 tubulin). (Os01t0805900-01)	51109.2	R-AVLMDLEPGTMDSVR-T	00000000000300000	63	77	825.398	2	0.860957	9.93842e-05	18	Os01g0805900|L19598AVLMDLEPGTMDSVR00000000000300000
L19598	Os01g0805900	Tubulin beta-2 chain (Beta-2 tubulin). (Os01t0805900-01)	51109.2	R-AVLMDLEPGTMDSVR-T	00003000000000000	63	77	825.398	2	0.643146	0.00169168	18	Os01g0805900|L19598AVLMDLEPGTMDSVR00003000000000000
L19598	Os01g0805900	Tubulin beta-2 chain (Beta-2 tubulin). (Os01t0805900-01)	51109.2	R-MMLTFSVFPSPK-V	03300000000000	163	174	708.851	2	3.48027	6.48358e-06	18	Os01g0805900|L19598MMLTFSVFPSPK03300000000000
L19598	Os01g0805900	Tubulin beta-2 chain (Beta-2 tubulin). (Os01t0805900-01)	51109.2	R-MMLTFSVFPSPK-V	00000000000000	163	174	692.853	2	-0.692501	0.0129074	18	Os01g0805900|L19598MMLTFSVFPSPK00000000000000
L19598	Os01g0805900	Tubulin beta-2 chain (Beta-2 tubulin). (Os01t0805900-01)	51109.2	R-KLAVNLIPFPR-L	0000000000000	252	262	634.398	2	-0.374564	1.65333e-06	18	Os01g0805900|L19598KLAVNLIPFPR0000000000000
L19598	Os01g0805900	Tubulin beta-2 chain (Beta-2 tubulin). (Os01t0805900-01)	51109.2	K-LAVNLIPFPR-L	000000000000	253	262	570.351	2	1.81935	5.46327e-08	18	Os01g0805900|L19598LAVNLIPFPR000000000000
L19598	Os01g0805900	Tubulin beta-2 chain (Beta-2 tubulin). (Os01t0805900-01)	51109.2	R-LHFFMVGFAPLTSR-G	0000030000000000	263	276	819.928	2	1.93133	9.96237e-05	18	Os01g0805900|L19598LHFFMVGFAPLTSR0000030000000000
L19598	Os01g0805900	Tubulin beta-2 chain (Beta-2 tubulin). (Os01t0805900-01)	51109.2	R-YLTASAMFR-G	00000003000	310	318	538.266	2	0.359743	0.00244439	18	Os01g0805900|L19598YLTASAMFR00000003000
L19598	Os01g0805900	Tubulin beta-2 chain (Beta-2 tubulin). (Os01t0805900-01)	51109.2	K-EVDEQMINVQNK-N	00000030000000	325	336	731.846	2	-0.309066	1.53314e-07	18	Os01g0805900|L19598EVDEQMINVQNK00000030000000
L19598	Os01g0805900	Tubulin beta-2 chain (Beta-2 tubulin). (Os01t0805900-01)	51109.2	K-EVDEQMINVQNK-N	00000000000000	325	336	723.85	2	1.74241	0.000848419	18	Os01g0805900|L19598EVDEQMINVQNK00000000000000
L19598	Os01g0805900	Tubulin beta-2 chain (Beta-2 tubulin). (Os01t0805900-01)	51109.2	K-NSSYFVEWIPNNVK-S	0000000000000000	337	350	848.926	2	6.53875	0.0233209	18	Os01g0805900|L19598NSSYFVEWIPNNVK0000000000000000
L19598	Os01g0805900	Tubulin beta-2 chain (Beta-2 tubulin). (Os01t0805900-01)	51109.2	R-VSEQFTAMFR-R	000000003000	381	390	616.293	2	0.773529	4.53448e-07	18	Os01g0805900|L19598VSEQFTAMFR000000003000
L19598	Os01g0805900	Tubulin beta-2 chain (Beta-2 tubulin). (Os01t0805900-01)	51109.2	R-VSEQFTAMFR-R	000000000000	381	390	608.295	2	0.109962	3.42967e-06	18	Os01g0805900|L19598VSEQFTAMFR000000000000
AF231026	Os01g0810300	Similar to Calmodulin-like protein. (Os01t0810300-01)	21106.3	R-HVMANIGER-L	00030000000	108	116	521.759	2	-0.019129	0.00568115	1	Os01g0810300|AF231026HVMANIGER00030000000
AK103541	Os01g0811100	Proteasome subunit alpha type 3 (EC 3.4.25.1) (20S proteasome alpha subunit G) (20S proteasome subunit alpha-7). (Os01t0811100-01), Proteasome subunit alpha type 3 (EC 3.4.25.1) (20S proteasome alpha subunit G) (20S proteasome subunit alpha-7). (Os01t0811100-02)	27576	R-VFQVEYATK-A	00000000000	21	29	542.789	2	4.01712	0.00342839	1	Os01g0811100|AK103541VFQVEYATK00000000000
AK103541	Os01g0811100	Proteasome subunit alpha type 3 (EC 3.4.25.1) (20S proteasome alpha subunit G) (20S proteasome subunit alpha-7). (Os01t0811100-01), Proteasome subunit alpha type 3 (EC 3.4.25.1) (20S proteasome alpha subunit G) (20S proteasome subunit alpha-7). (Os01t0811100-02)	27576	K-VPADLLEQAK-V	000000000000	227	236	542.306	2	0.437132	3.71184e-05	1	Os01g0811100|AK103541VPADLLEQAK000000000000
AK062929	Os01g0812800	Ribosomal protein L30e domain containing protein. (Os01t0812800-01)	12673.6	K-SEIEYYAMLGK-V	0000000030000	58	68	660.318	2	8.1828	0.000610666	1	Os01g0812800|AK062929SEIEYYAMLGK0000000030000
AK121582	Os01g0812900	Conserved hypothetical protein. (Os01t0812900-01)	35172.1	R-VAADPQFPFK-V	000000000000	103	112	560.298	2	4.4343	0.048235	8	Os01g0812900|AK121582VAADPQFPFK000000000000
AK121582	Os01g0812900	Conserved hypothetical protein. (Os01t0812900-01)	35172.1	R-MDPAFETPNK-A	030000000000	229	238	583.262	2	-2.14541	0.00290322	8	Os01g0812900|AK121582MDPAFETPNK030000000000
AK121582	Os01g0812900	Conserved hypothetical protein. (Os01t0812900-01)	35172.1	K-SDAPAASATAEEEK-E	0000000000000000	311	324	688.811	2	-2.17956	0.00946956	8	Os01g0812900|AK121582SDAPAASATAEEEK0000000000000000
AK121582	Os01g0812900	Conserved hypothetical protein. (Os01t0812900-01)	35172.1	K-SDAPAASATAEEEKER-L	000000000000000000	311	326	831.385	2	0.901617	7.2197e-05	8	Os01g0812900|AK121582SDAPAASATAEEEKER000000000000000000
AK121582	Os01g0812900	Conserved hypothetical protein. (Os01t0812900-01)	35172.1	R-LIAVGNDIAADAVGAGR-D	0000000000000000000	327	343	791.934	2	3.87796	2.1818e-05	8	Os01g0812900|AK121582LIAVGNDIAADAVGAGR0000000000000000000
AK121582	Os01g0812900	Conserved hypothetical protein. (Os01t0812900-01)	35172.1	R-LIAVGNDIAADAVGAGRDGEGK--	000000000000000000000000	327	348	1035.04	2	2.19199	0.030224	8	Os01g0812900|AK121582LIAVGNDIAADAVGAGRDGEGK000000000000000000000000
AK065370	Os01g0813400	Similar to ADP-ribosylation factor 1. (Os01t0813400-01)	20738.8	R-ILMVGLDAAGK-T	0000000000000	20	30	544.314	2	2.33348	4.56948e-06	17	Os01g0813400|AK065370ILMVGLDAAGK0000000000000
AK065370	Os01g0813400	Similar to ADP-ribosylation factor 1. (Os01t0813400-01)	20738.8	R-ILMVGLDAAGK-T	0003000000000	20	30	552.311	2	1.83167	4.60412e-06	17	Os01g0813400|AK065370ILMVGLDAAGK0003000000000
AK065370	Os01g0813400	Similar to ADP-ribosylation factor 1. (Os01t0813400-01)	20738.8	K-LGEIVTTIPTIGFNVETVEYK-N	00000000000000000000000	39	59	1162.13	2	2.85521	0.0155004	17	Os01g0813400|AK065370LGEIVTTIPTIGFNVETVEYK00000000000000000000000
AK065370	Os01g0813400	Similar to ADP-ribosylation factor 1. (Os01t0813400-01)	20738.8	K-NISFTVWDVGGQDK-I	0000000000000000	60	73	783.386	2	3.64039	3.84413e-06	17	Os01g0813400|AK065370NISFTVWDVGGQDK0000000000000000
AK065370	Os01g0813400	Similar to ADP-ribosylation factor 1. (Os01t0813400-01)	20738.8	R-HYFQNTQGLIFVVDSNDR-E	00000000000000000000	80	97	1077.03	2	1.93176	7.82499e-05	17	Os01g0813400|AK065370HYFQNTQGLIFVVDSNDR00000000000000000000
AK065370	Os01g0813400	Similar to ADP-ribosylation factor 1. (Os01t0813400-01)	20738.8	R-HYFQNTQGLIFVVDSNDRER-V	0000000000000000000000	80	99	813.403	3	3.76018	0.0392956	17	Os01g0813400|AK065370HYFQNTQGLIFVVDSNDRER0000000000000000000000
AK065370	Os01g0813400	Similar to ADP-ribosylation factor 1. (Os01t0813400-01)	20738.8	R-VVEARDELHR-M	000000000000	100	109	612.329	2	0.907332	0.0250196	17	Os01g0813400|AK065370VVEARDELHR000000000000
AK065370	Os01g0813400	Similar to ADP-ribosylation factor 1. (Os01t0813400-01)	20738.8	R-MLNEDELR-D	0300000000	110	117	518.242	2	-0.387097	0.000409094	17	Os01g0813400|AK065370MLNEDELR0300000000
AK065370	Os01g0813400	Similar to ADP-ribosylation factor 1. (Os01t0813400-01)	20738.8	R-DAVLLVFANK-Q	000000000000	118	127	545.319	2	0.807209	1.60636e-06	17	Os01g0813400|AK065370DAVLLVFANK000000000000
AK065370	Os01g0813400	Similar to ADP-ribosylation factor 1. (Os01t0813400-01)	20738.8	K-QDLPNAMNAAEITDK-L	00000000000000000	128	142	815.892	2	1.73093	6.15702e-09	17	Os01g0813400|AK065370QDLPNAMNAAEITDK00000000000000000
AK065370	Os01g0813400	Similar to ADP-ribosylation factor 1. (Os01t0813400-01)	20738.8	K-QDLPNAMNAAEITDK-L	00000003000000000	128	142	823.89	2	2.12693	7.17787e-08	17	Os01g0813400|AK065370QDLPNAMNAAEITDK00000003000000000
AK071859	Os01g0814900	Similar to Cytochrome b5 reductase. (Os01t0814900-01), Similar to Cytochrome b5 reductase. (Os01t0814900-02)	31217.1	R-AILENPNDITK-V	0000000000000	172	182	614.335	2	3.24453	0.0205677	1	Os01g0814900|AK071859AILENPNDITK0000000000000
AK101927	Os01g0815800	Similar to 60S ribosomal protein L24-A (L30A) (RP29) (YL21). (Os01t0815800-01), Similar to BRI1-KD interacting protein 123 (Fragment). (Os01t0815800-02)	18584.4	K-LTWTAMYR-K	0000003000	51	58	529.259	2	-3.25591	0.034278	3	Os01g0815800|AK101927LTWTAMYR0000003000
AK101927	Os01g0815800	Similar to 60S ribosomal protein L24-A (L30A) (RP29) (YL21). (Os01t0815800-01), Similar to BRI1-KD interacting protein 123 (Fragment). (Os01t0815800-02)	18584.4	R-SIVGATLEVIQK-K	00000000000000	84	95	629.375	2	1.53399	7.25349e-07	3	Os01g0815800|AK101927SIVGATLEVIQK00000000000000
AK101927	Os01g0815800	Similar to 60S ribosomal protein L24-A (L30A) (RP29) (YL21). (Os01t0815800-01), Similar to BRI1-KD interacting protein 123 (Fragment). (Os01t0815800-02)	18584.4	R-SIVGATLEVIQKK-R	000000000000000	84	96	693.423	2	1.94332	1.91054e-05	3	Os01g0815800|AK101927SIVGATLEVIQKK000000000000000
AK065059	Os01g0817700	Similar to 2,3-bisphosphoglycerate-independent phosphoglycerate mutase (EC 5.4.2.1) (Phosphoglyceromutase) (BPG-independent PGAM) (PGAM-I). (Os01t0817700-01), Similar to 2,3-bisphosphoglycerate-independent phosphoglycerate mutase (EC 5.4.2.1) (Phosphoglyceromutase) (BPG-independent PGAM) (PGAM-I). (Os01t0817700-02)	61036.1	M-ASSGFSWTLPDHPK-L	1000000000000000	2	15	786.378	2	0.190504	0.00105247	15	Os01g0817700|AK065059ASSGFSWTLPDHPK1000000000000000
AK065059	Os01g0817700	Similar to 2,3-bisphosphoglycerate-independent phosphoglycerate mutase (EC 5.4.2.1) (Phosphoglyceromutase) (BPG-independent PGAM) (PGAM-I). (Os01t0817700-01), Similar to 2,3-bisphosphoglycerate-independent phosphoglycerate mutase (EC 5.4.2.1) (Phosphoglyceromutase) (BPG-independent PGAM) (PGAM-I). (Os01t0817700-02)	61036.1	M-ASSGFSWTLPDHPKLPK-G	1000000000000000000	2	18	637.331	3	-1.54933	0.00405004	15	Os01g0817700|AK065059ASSGFSWTLPDHPKLPK1000000000000000000
AK065059	Os01g0817700	Similar to 2,3-bisphosphoglycerate-independent phosphoglycerate mutase (EC 5.4.2.1) (Phosphoglyceromutase) (BPG-independent PGAM) (PGAM-I). (Os01t0817700-01), Similar to 2,3-bisphosphoglycerate-independent phosphoglycerate mutase (EC 5.4.2.1) (Phosphoglyceromutase) (BPG-independent PGAM) (PGAM-I). (Os01t0817700-02)	61036.1	K-AHGTAVGLPSEDDMGNSEVGHNALGAGR-I	000000000000003000000000000000	65	92	912.421	3	1.38891	0.000279135	15	Os01g0817700|AK065059AHGTAVGLPSEDDMGNSEVGHNALGAGR000000000000003000000000000000
AK065059	Os01g0817700	Similar to 2,3-bisphosphoglycerate-independent phosphoglycerate mutase (EC 5.4.2.1) (Phosphoglyceromutase) (BPG-independent PGAM) (PGAM-I). (Os01t0817700-01), Similar to 2,3-bisphosphoglycerate-independent phosphoglycerate mutase (EC 5.4.2.1) (Phosphoglyceromutase) (BPG-independent PGAM) (PGAM-I). (Os01t0817700-02)	61036.1	K-LVDLALASGK-I	000000000000	100	109	493.798	2	-0.295065	2.41241e-06	15	Os01g0817700|AK065059LVDLALASGK000000000000
AK065059	Os01g0817700	Similar to 2,3-bisphosphoglycerate-independent phosphoglycerate mutase (EC 5.4.2.1) (Phosphoglyceromutase) (BPG-independent PGAM) (PGAM-I). (Os01t0817700-01), Similar to 2,3-bisphosphoglycerate-independent phosphoglycerate mutase (EC 5.4.2.1) (Phosphoglyceromutase) (BPG-independent PGAM) (PGAM-I). (Os01t0817700-02)	61036.1	R-LDQVQLLLK-G	00000000000	143	151	535.334	2	0.0988175	8.46234e-06	15	Os01g0817700|AK065059LDQVQLLLK00000000000
AK065059	Os01g0817700	Similar to 2,3-bisphosphoglycerate-independent phosphoglycerate mutase (EC 5.4.2.1) (Phosphoglyceromutase) (BPG-independent PGAM) (PGAM-I). (Os01t0817700-01), Similar to 2,3-bisphosphoglycerate-independent phosphoglycerate mutase (EC 5.4.2.1) (Phosphoglyceromutase) (BPG-independent PGAM) (PGAM-I). (Os01t0817700-02)	61036.1	R-VHILTDGR-D	0000000000	163	170	455.76	2	1.51937	0.0364418	15	Os01g0817700|AK065059VHILTDGR0000000000
AK065059	Os01g0817700	Similar to 2,3-bisphosphoglycerate-independent phosphoglycerate mutase (EC 5.4.2.1) (Phosphoglyceromutase) (BPG-independent PGAM) (PGAM-I). (Os01t0817700-01), Similar to 2,3-bisphosphoglycerate-independent phosphoglycerate mutase (EC 5.4.2.1) (Phosphoglyceromutase) (BPG-independent PGAM) (PGAM-I). (Os01t0817700-02)	61036.1	K-RGWDAQVLGEAPYK-F	0000000000000000	223	236	795.407	2	0.00878939	0.000261552	15	Os01g0817700|AK065059RGWDAQVLGEAPYK0000000000000000
AK065059	Os01g0817700	Similar to 2,3-bisphosphoglycerate-independent phosphoglycerate mutase (EC 5.4.2.1) (Phosphoglyceromutase) (BPG-independent PGAM) (PGAM-I). (Os01t0817700-01), Similar to 2,3-bisphosphoglycerate-independent phosphoglycerate mutase (EC 5.4.2.1) (Phosphoglyceromutase) (BPG-independent PGAM) (PGAM-I). (Os01t0817700-02)	61036.1	R-GWDAQVLGEAPYK-F	000000000000000	224	236	717.359	2	2.65811	0.000164631	15	Os01g0817700|AK065059GWDAQVLGEAPYK000000000000000
AK065059	Os01g0817700	Similar to 2,3-bisphosphoglycerate-independent phosphoglycerate mutase (EC 5.4.2.1) (Phosphoglyceromutase) (BPG-independent PGAM) (PGAM-I). (Os01t0817700-01), Similar to 2,3-bisphosphoglycerate-independent phosphoglycerate mutase (EC 5.4.2.1) (Phosphoglyceromutase) (BPG-independent PGAM) (PGAM-I). (Os01t0817700-02)	61036.1	K-FQNAVEAVK-T	00000000000	237	245	503.272	2	0.302411	7.67996e-05	15	Os01g0817700|AK065059FQNAVEAVK00000000000
AK065059	Os01g0817700	Similar to 2,3-bisphosphoglycerate-independent phosphoglycerate mutase (EC 5.4.2.1) (Phosphoglyceromutase) (BPG-independent PGAM) (PGAM-I). (Os01t0817700-01), Similar to 2,3-bisphosphoglycerate-independent phosphoglycerate mutase (EC 5.4.2.1) (Phosphoglyceromutase) (BPG-independent PGAM) (PGAM-I). (Os01t0817700-02)	61036.1	K-ASDQYLPPFVIVDESGK-S	0000000000000000000	253	269	932.972	2	2.45294	0.0330691	15	Os01g0817700|AK065059ASDQYLPPFVIVDESGK0000000000000000000
AK065059	Os01g0817700	Similar to 2,3-bisphosphoglycerate-independent phosphoglycerate mutase (EC 5.4.2.1) (Phosphoglyceromutase) (BPG-independent PGAM) (PGAM-I). (Os01t0817700-01), Similar to 2,3-bisphosphoglycerate-independent phosphoglycerate mutase (EC 5.4.2.1) (Phosphoglyceromutase) (BPG-independent PGAM) (PGAM-I). (Os01t0817700-02)	61036.1	K-SVGPVVDGDAVVTFNFR-A	0000000000000000000	270	286	889.957	2	0.235699	5.01675e-05	15	Os01g0817700|AK065059SVGPVVDGDAVVTFNFR0000000000000000000
AK065059	Os01g0817700	Similar to 2,3-bisphosphoglycerate-independent phosphoglycerate mutase (EC 5.4.2.1) (Phosphoglyceromutase) (BPG-independent PGAM) (PGAM-I). (Os01t0817700-01), Similar to 2,3-bisphosphoglycerate-independent phosphoglycerate mutase (EC 5.4.2.1) (Phosphoglyceromutase) (BPG-independent PGAM) (PGAM-I). (Os01t0817700-02)	61036.1	K-ALEYADFDKFDR-V	00000000000000	296	307	745.354	2	2.67699	0.000463447	15	Os01g0817700|AK065059ALEYADFDKFDR00000000000000
AK065059	Os01g0817700	Similar to 2,3-bisphosphoglycerate-independent phosphoglycerate mutase (EC 5.4.2.1) (Phosphoglyceromutase) (BPG-independent PGAM) (PGAM-I). (Os01t0817700-01), Similar to 2,3-bisphosphoglycerate-independent phosphoglycerate mutase (EC 5.4.2.1) (Phosphoglyceromutase) (BPG-independent PGAM) (PGAM-I). (Os01t0817700-02)	61036.1	R-YAGMLQYDGELK-L	00003000000000	315	326	702.329	2	0.386017	1.46718e-07	15	Os01g0817700|AK065059YAGMLQYDGELK00003000000000
AK065059	Os01g0817700	Similar to 2,3-bisphosphoglycerate-independent phosphoglycerate mutase (EC 5.4.2.1) (Phosphoglyceromutase) (BPG-independent PGAM) (PGAM-I). (Os01t0817700-01), Similar to 2,3-bisphosphoglycerate-independent phosphoglycerate mutase (EC 5.4.2.1) (Phosphoglyceromutase) (BPG-independent PGAM) (PGAM-I). (Os01t0817700-02)	61036.1	K-LPSHYLVSPPEIER-T	0000000000000000	327	340	818.94	2	1.79158	0.000461232	15	Os01g0817700|AK065059LPSHYLVSPPEIER0000000000000000
AK065059	Os01g0817700	Similar to 2,3-bisphosphoglycerate-independent phosphoglycerate mutase (EC 5.4.2.1) (Phosphoglyceromutase) (BPG-independent PGAM) (PGAM-I). (Os01t0817700-01), Similar to 2,3-bisphosphoglycerate-independent phosphoglycerate mutase (EC 5.4.2.1) (Phosphoglyceromutase) (BPG-independent PGAM) (PGAM-I). (Os01t0817700-02)	61036.1	R-DAILSGKFDQVR-V	00000000000000	412	423	674.865	2	1.2924	0.000187247	15	Os01g0817700|AK065059DAILSGKFDQVR00000000000000
Os01g0819400	Os01g0819400	Similar to Ubiquitin carrier protein. (Os01t0819400-00)	16719.4	K-EQWSPALTISK-V	0000000000000	91	101	630.337	2	3.00707	0.0465739	1	Os01g0819400|Os01g0819400EQWSPALTISK0000000000000
AK067401	Os01g0819900	Armadillo-like helical domain containing protein. (Os01t0819900-01), Similar to HEAT repeat-containing protein. (Os01t0819900-02)	89785.1	K-LQVDEEPAIR-T	000000000000	451	460	585.31	2	-3.04613	0.032971	1	Os01g0819900|AK067401LQVDEEPAIR000000000000
AK060539	Os01g0821700	Similar to Chitin-binding lectin 1 precursor (PL-I). (Os01t0821700-01)	35642.6	K-DLSVIATEVGEEGQEYLK-L	00000000000000000000	161	178	990.492	2	-2.22239	5.68379e-05	1	Os01g0821700|AK060539DLSVIATEVGEEGQEYLK00000000000000000000
AK119168	Os01g0821800	Nucleic acid-binding, OB-fold-like domain containing protein. (Os01t0821800-01), Similar to methionyl-tRNA synthetase. (Os01t0821800-02)	44283.8	M-AAAAADFAASKR-A	10000000000000	2	13	596.311	2	2.76904	3.56818e-07	1	Os01g0821800|AK119168AAAAADFAASKR10000000000000
AK120044	Os01g0822900	Similar to Lipid transfer protein. (Os01t0822900-01), Similar to Lipid transfer protein. (Os01t0822900-02), Similar to Lipid transfer protein. (Os01t0822900-03), Non-protein coding transcript. (Os01t0822900-04)	12723.5	K-NVANGASGGPYITR-A	0000000000000000	81	94	688.851	2	2.2106	6.59707e-05	1	Os01g0822900|AK120044NVANGASGGPYITR0000000000000000
D38011	Os01g0823300	Similar to Ribosomal protein S26. (Os01t0823300-00)	15479.1	R-NIVEQAAIR-D	00000000000	43	51	507.291	2	0.172143	0.000418326	1	Os01g0823300|D38011NIVEQAAIR00000000000
AK065307	Os01g0823900	Arm repeat protein. (Os01t0823900-01)	73271.2	K-AASLGRICR-R	00000000000	643	651	509.289	2	7.53189	0.0332772	1	Os01g0823900|AK065307AASLGRICR00000000000
AK101730	Os01g0829800	Similar to Malate dehydrogenase precursor (EC 1.1.1.37). (Os01t0829800-01), Similar to Malate dehydrogenase precursor (EC 1.1.1.37). (Os01t0829800-02)	42116.3	K-VAVLGAAGGIGQPLGLLIK-M	000000000000000000000	78	96	874.047	2	1.12679	2.33394e-06	11	Os01g0829800|AK101730VAVLGAAGGIGQPLGLLIK000000000000000000000
AK101730	Os01g0829800	Similar to Malate dehydrogenase precursor (EC 1.1.1.37). (Os01t0829800-01), Similar to Malate dehydrogenase precursor (EC 1.1.1.37). (Os01t0829800-02)	42116.3	K-GVDVVVIPAGVPR-K	000000000000000	143	155	639.383	2	0.372429	0.000107975	11	Os01g0829800|AK101730GVDVVVIPAGVPR000000000000000
AK101730	Os01g0829800	Similar to Malate dehydrogenase precursor (EC 1.1.1.37). (Os01t0829800-01), Similar to Malate dehydrogenase precursor (EC 1.1.1.37). (Os01t0829800-02)	42116.3	R-DDLFNINASIVK-T	00000000000000	162	173	674.86	2	1.4892	0.0495804	11	Os01g0829800|AK101730DDLFNINASIVK00000000000000
AK101730	Os01g0829800	Similar to Malate dehydrogenase precursor (EC 1.1.1.37). (Os01t0829800-01), Similar to Malate dehydrogenase precursor (EC 1.1.1.37). (Os01t0829800-02)	42116.3	K-KLFGVTTLDVVR-A	00000000000000	216	227	674.404	2	0.371625	2.0271e-06	11	Os01g0829800|AK101730KLFGVTTLDVVR00000000000000
AK101730	Os01g0829800	Similar to Malate dehydrogenase precursor (EC 1.1.1.37). (Os01t0829800-01), Similar to Malate dehydrogenase precursor (EC 1.1.1.37). (Os01t0829800-02)	42116.3	K-LFGVTTLDVVR-A	0000000000000	217	227	610.357	2	0.996132	0.000629555	11	Os01g0829800|AK101730LFGVTTLDVVR0000000000000
AK101730	Os01g0829800	Similar to Malate dehydrogenase precursor (EC 1.1.1.37). (Os01t0829800-01), Similar to Malate dehydrogenase precursor (EC 1.1.1.37). (Os01t0829800-02)	42116.3	R-RIQNAGTEVVEAK-A	000000000000000	280	292	707.885	2	-1.7351	0.0260581	11	Os01g0829800|AK101730RIQNAGTEVVEAK000000000000000
AK101730	Os01g0829800	Similar to Malate dehydrogenase precursor (EC 1.1.1.37). (Os01t0829800-01), Similar to Malate dehydrogenase precursor (EC 1.1.1.37). (Os01t0829800-02)	42116.3	R-IQNAGTEVVEAK-A	00000000000000	281	292	629.838	2	4.64772	0.000107258	11	Os01g0829800|AK101730IQNAGTEVVEAK00000000000000
AK101730	Os01g0829800	Similar to Malate dehydrogenase precursor (EC 1.1.1.37). (Os01t0829800-01), Similar to Malate dehydrogenase precursor (EC 1.1.1.37). (Os01t0829800-02)	42116.3	K-AGAGSATLSMAYAAAR-F	000000000030000000	293	308	742.865	2	4.9706	1.31989e-05	11	Os01g0829800|AK101730AGAGSATLSMAYAAAR000000000030000000
AK121629	Os01g0833200	Conserved hypothetical protein. (Os01t0833200-01)	20788.5	R-FGPNDAQLDLSR-G	00000000000000	36	47	666.831	2	0.430493	0.00318902	1	Os01g0833200|AK121629FGPNDAQLDLSR00000000000000
Z67962	Os01g0833700	Clathrin adaptor, mu subunit, C-terminal domain containing protein. (Os01t0833700-01)	57447.6	M-VVLAASIISK-S	000000000000	2	11	500.824	2	0.572901	0.000308968	1	Os01g0833700|Z67962VVLAASIISK000000000000
AK058829	Os01g0834500	Similar to 40S ribosomal protein S23 (S12). (Os01t0834500-01)	15792.7	R-KGHAVGDIPGVR-F	00000000000000	107	118	603.342	2	2.15438	0.000410013	4	Os01g0834500|AK058829KGHAVGDIPGVR00000000000000
AK058829	Os01g0834500	Similar to 40S ribosomal protein S23 (S12). (Os01t0834500-01)	15792.7	K-GHAVGDIPGVR-F	0000000000000	108	118	539.295	2	3.40549	0.0142701	4	Os01g0834500|AK058829GHAVGDIPGVR0000000000000
AK058829	Os01g0834500	Similar to 40S ribosomal protein S23 (S12). (Os01t0834500-01)	15792.7	K-VSGVSLLALFK-E	0000000000000	124	134	567.351	2	2.51161	3.12934e-07	4	Os01g0834500|AK058829VSGVSLLALFK0000000000000
J065188E06	Os01g0835900	Histone-fold domain containing protein. (Os01t0835900-00)	11402.4	R-DNIQGITKPAIR-R	00000000000000	25	36	663.381	2	1.12208	1.28946e-05	5	Os01g0835900|J065188E06DNIQGITKPAIR00000000000000
J065188E06	Os01g0835900	Histone-fold domain containing protein. (Os01t0835900-00)	11402.4	R-ISGLIYEETR-G	000000000000	47	56	590.815	2	1.11773	0.000236482	5	Os01g0835900|J065188E06ISGLIYEETR000000000000
J065188E06	Os01g0835900	Histone-fold domain containing protein. (Os01t0835900-00)	11402.4	K-IFLENVIR-D	0000000000	61	68	502.301	2	2.13686	0.000782676	5	Os01g0835900|J065188E06IFLENVIR0000000000
J065188E06	Os01g0835900	Histone-fold domain containing protein. (Os01t0835900-00)	11402.4	R-DAVTYTEHAR-R	000000000000	69	78	581.779	2	2.44086	0.0213768	5	Os01g0835900|J065188E06DAVTYTEHAR000000000000
J065188E06	Os01g0835900	Histone-fold domain containing protein. (Os01t0835900-00)	11402.4	K-TVTAMDVVYALK-R	00000300000000	81	92	663.853	2	0.777606	0.0149896	5	Os01g0835900|J065188E06TVTAMDVVYALK00000300000000
AB079063	Os01g0837300	Similar to UDP-glucuronic acid decarboxylase 1. (Os01t0837300-01), Similar to UDP-glucuronic acid decarboxylase 1. (Os01t0837300-02), Similar to UDP-glucuronic acid decarboxylase 1. (Os01t0837300-03)	46015.9	R-TAETLTMDYHR-G	0000000300000	249	259	677.308	2	-0.670778	0.00011697	2	Os01g0837300|AB079063TAETLTMDYHR0000000300000
AB079063	Os01g0837300	Similar to UDP-glucuronic acid decarboxylase 1. (Os01t0837300-01), Similar to UDP-glucuronic acid decarboxylase 1. (Os01t0837300-02), Similar to UDP-glucuronic acid decarboxylase 1. (Os01t0837300-03)	46015.9	R-IFNTYGPR-M	0000000000	270	277	484.254	2	0.987096	0.010458	2	Os01g0837300|AB079063IFNTYGPR0000000000
AB079063	Os01g0837300	Similar to UDP-glucuronic acid decarboxylase 1. (Os01t0837300-01), Similar to UDP-glucuronic acid decarboxylase 1. (Os01t0837300-02), Similar to UDP-glucuronic acid decarboxylase 1. (Os01t0837300-03)	46015.9	R-VVSNFVAQALR-R	0000000000000	285	295	602.345	2	-0.751632	0.00105926	2	Os01g0837300|AB079063VVSNFVAQALR0000000000000
AK105439	Os01g0837500	Similar to Ruvbl1 protein. (Os01t0837500-01), Similar to DNA helicase, TBP-interacting protein. (Os01t0837500-02)	49922.3	R-EAAGLVVDMIR-Q	0000000003000	47	57	595.315	2	-1.30885	0.000929801	2	Os01g0837500|AK105439EAAGLVVDMIR0000000003000
AK105439	Os01g0837500	Similar to Ruvbl1 protein. (Os01t0837500-01), Similar to DNA helicase, TBP-interacting protein. (Os01t0837500-02)	49922.3	K-SISHVIIGLK-T	000000000000	153	162	533.835	2	1.39387	0.000447298	2	Os01g0837500|AK105439SISHVIIGLK000000000000
AK105439	Os01g0837500	Similar to Ruvbl1 protein. (Os01t0837500-01), Similar to DNA helicase, TBP-interacting protein. (Os01t0837500-02)	49922.3	R-HAIQLLSPASVVAK-A	0000000000000000	404	417	717.428	2	0.688301	0.00313611	2	Os01g0837500|AK105439HAIQLLSPASVVAK0000000000000000
J023112F02	Os01g0839500	Histone-fold domain containing protein. (Os01t0839500-00)	15356.5	K-QVHPDIGISSK-A	2000000000000	62	72	582.308	2	2.60322	0.00334707	4	Os01g0839500|J023112F02QVHPDIGISSK2000000000000
J023112F02	Os01g0839500	Histone-fold domain containing protein. (Os01t0839500-00)	15356.5	K-AMSIMNSFINDIFEK-L	00300300000000000	73	87	896.423	2	5.29511	0.000410029	4	Os01g0839500|J023112F02AMSIMNSFINDIFEK00300300000000000
J023112F02	Os01g0839500	Histone-fold domain containing protein. (Os01t0839500-00)	15356.5	K-AMSIMNSFINDIFEK-L	00300000000000000	73	87	888.424	2	3.25095	0.00277877	4	Os01g0839500|J023112F02AMSIMNSFINDIFEK00300000000000000
J023112F02	Os01g0839500	Histone-fold domain containing protein. (Os01t0839500-00)	15356.5	R-LVLPGELAK-H	00000000000	115	123	470.298	2	1.35793	0.00416257	4	Os01g0839500|J023112F02LVLPGELAK00000000000
AK112030	Os01g0839700	Similar to Ubiquitin carrier protein. (Os01t0839700-01), Similar to Ubiquitin carrier protein. (Os01t0839700-02)	19072.6	M-AATISQASLLLQK-Q	100000000000000	2	14	693.407	2	4.42531	0.00817275	1	Os01g0839700|AK112030AATISQASLLLQK100000000000000
AK060655	Os01g0839900	Thaumatin, pathogenesis-related family protein. (Os01t0839900-01)	27379.3	R-SFAAPAHPWSGR-I	00000000000000	66	77	642.318	2	0.956746	0.0256797	1	Os01g0839900|AK060655SFAAPAHPWSGR00000000000000
016-033-C09	Os01g0840100	Heat shock protein Hsp70 family protein. (Os01t0840100-01)	71404.2	R-VEIIANDQGNR-T	0000000000000	28	38	614.818	2	-0.125847	0.000354692	13	Os01g0840100|016-033-C09VEIIANDQGNR0000000000000
016-033-C09	Os01g0840100	Heat shock protein Hsp70 family protein. (Os01t0840100-01)	71404.2	R-TTPSYVAFTDSER-L	000000000000000	39	51	737.347	2	0.394797	9.76615e-08	13	Os01g0840100|016-033-C09TTPSYVAFTDSER000000000000000
016-033-C09	Os01g0840100	Heat shock protein Hsp70 family protein. (Os01t0840100-01)	71404.2	K-NQVAMNPINTVFDAK-R	00000300000000000	59	73	839.42	2	3.33699	1.23442e-07	13	Os01g0840100|016-033-C09NQVAMNPINTVFDAK00000300000000000
016-033-C09	Os01g0840100	Heat shock protein Hsp70 family protein. (Os01t0840100-01)	71404.2	K-NQVAMNPINTVFDAK-R	00000000000000000	59	73	831.422	2	2.73176	2.18481e-05	13	Os01g0840100|016-033-C09NQVAMNPINTVFDAK00000000000000000
016-033-C09	Os01g0840100	Heat shock protein Hsp70 family protein. (Os01t0840100-01)	71404.2	K-NAVVTVPAYFNDSQR-Q	00000000000000000	144	158	840.923	2	2.69143	1.34471e-05	13	Os01g0840100|016-033-C09NAVVTVPAYFNDSQR00000000000000000
016-033-C09	Os01g0840100	Heat shock protein Hsp70 family protein. (Os01t0840100-01)	71404.2	K-DAGVIAGLNVMR-I	00000000000300	163	174	616.326	2	-0.73299	1.34724e-06	13	Os01g0840100|016-033-C09DAGVIAGLNVMR00000000000300
016-033-C09	Os01g0840100	Heat shock protein Hsp70 family protein. (Os01t0840100-01)	71404.2	K-DAGVIAGLNVMR-I	00000000000000	163	174	608.33	2	1.79949	1.28583e-05	13	Os01g0840100|016-033-C09DAGVIAGLNVMR00000000000000
016-033-C09	Os01g0840100	Heat shock protein Hsp70 family protein. (Os01t0840100-01)	71404.2	K-ATAGDTHLGGEDFDNR-M	000000000000000000	226	241	838.37	2	1.78942	1.81997e-07	13	Os01g0840100|016-033-C09ATAGDTHLGGEDFDNR000000000000000000
016-033-C09	Os01g0840100	Heat shock protein Hsp70 family protein. (Os01t0840100-01)	71404.2	R-MVNHFVLEFK-R	030000000000	242	251	640.329	2	1.01818	0.0265039	13	Os01g0840100|016-033-C09MVNHFVLEFK030000000000
016-033-C09	Os01g0840100	Heat shock protein Hsp70 family protein. (Os01t0840100-01)	71404.2	R-ARFEELNMDLFR-K	00000000300000	305	316	778.879	2	-0.908465	0.0446795	13	Os01g0840100|016-033-C09ARFEELNMDLFR00000000300000
016-033-C09	Os01g0840100	Heat shock protein Hsp70 family protein. (Os01t0840100-01)	71404.2	K-SSVHDVVLVGGSTR-I	0000000000000000	334	347	706.878	2	-0.724693	2.40374e-06	13	Os01g0840100|016-033-C09SSVHDVVLVGGSTR0000000000000000
016-033-C09	Os01g0840100	Heat shock protein Hsp70 family protein. (Os01t0840100-01)	71404.2	K-VQQLLQDFFNGK-E	00000000000000	351	362	718.881	2	0.400062	0.000324156	13	Os01g0840100|016-033-C09VQQLLQDFFNGK00000000000000
016-033-C09	Os01g0840100	Heat shock protein Hsp70 family protein. (Os01t0840100-01)	71404.2	K-NKITITNDKGR-L	0000000000000	504	514	630.356	2	-1.85155	2.31451e-05	13	Os01g0840100|016-033-C09NKITITNDKGR0000000000000
016-033-C09	Os01g0840100	Heat shock protein Hsp70 family protein. (Os01t0840100-01)	71404.2	K-ITITNDKGR-L	00000000000	506	514	509.288	2	0.353716	0.000339932	13	Os01g0840100|016-033-C09ITITNDKGR00000000000
016-033-C09	Os01g0840100	Heat shock protein Hsp70 family protein. (Os01t0840100-01)	71404.2	R-LSKEEIEK-M	0000000000	515	522	488.273	2	3.39989	0.00569136	13	Os01g0840100|016-033-C09LSKEEIEK0000000000
016-033-C09	Os01g0840100	Heat shock protein Hsp70 family protein. (Os01t0840100-01)	71404.2	K-MVQEAEKYK-A	03000000000	523	531	571.28	2	-2.80366	0.00341742	13	Os01g0840100|016-033-C09MVQEAEKYK03000000000
016-033-C09	Os01g0840100	Heat shock protein Hsp70 family protein. (Os01t0840100-01)	71404.2	K-NALENYAYNMR-N	0000000000300	545	555	687.81	2	2.23571	1.85109e-05	13	Os01g0840100|016-033-C09NALENYAYNMR0000000000300
016-033-C09	Os01g0840100	Heat shock protein Hsp70 family protein. (Os01t0840100-01)	71404.2	K-NALENYAYNMR-N	0000000000000	545	555	679.813	2	1.9381	5.68448e-05	13	Os01g0840100|016-033-C09NALENYAYNMR0000000000000
AK059805	Os01g0841600	Similar to Triosephosphate isomerase, cytosolic (EC 5.3.1.1) (TIM) (Triose- phosphate isomerase). (Os01t0841600-01)	27540.3	R-KFFVGGNWK-C	00000000000	5	13	541.792	2	-1.14223	0.00568659	1	Os01g0841600|AK059805KFFVGGNWK00000000000
AK059805	Os01g0841600	Similar to Triosephosphate isomerase, cytosolic (EC 5.3.1.1) (TIM) (Triose- phosphate isomerase). (Os01t0841600-01)	27540.3	R-EAGTTMEVVAAQTK-A	0000003000000000	137	150	726.358	2	2.52349	4.50533e-05	1	Os01g0841600|AK059805EAGTTMEVVAAQTK0000003000000000
AK122126	Os01g0847200	Similar to Mannose-1-phosphate guanyltransferase (EC 2.7.7.13) (ATP-mannose-1- phosphate guanylyltransferase) (GDP-mannose pyrophosphorylase) (NDP- hexose pyrophosphorylase). (Os01t0847200-01), Similar to Mannose-1-phosphate guanyltransferase (EC 2.7.7.13) (ATP-mannose-1- phosphate guanylyltransferase) (GDP-mannose pyrophosphorylase) (NDP- hexose pyrophosphorylase). (Os01t0847200-02)	39936.2	K-ALILVGGFGTR-L	0000000000000	3	13	552.333	2	1.53703	0.00706942	1	Os01g0847200|AK122126ALILVGGFGTR0000000000000
AK103729	Os01g0847700	Similar to Aldose reductase. (Os01t0847700-01)	34897	K-KLGDLLAAAR-V	000000000000	161	170	514.316	2	-0.638433	0.000738621	2	Os01g0847700|AK103729KLGDLLAAAR000000000000
AK103729	Os01g0847700	Similar to Aldose reductase. (Os01t0847700-01)	34897	K-LGDLLAAAR-V	00000000000	162	170	450.27	2	1.41598	0.000177496	2	Os01g0847700|AK103729LGDLLAAAR00000000000
AK103729	Os01g0847700	Similar to Aldose reductase. (Os01t0847700-01)	34897	R-GNFIVNPQSVYK-T	00000000000000	290	301	683.364	2	2.93773	0.00416437	2	Os01g0847700|AK103729GNFIVNPQSVYK00000000000000
AK071303	Os01g0848700	Similar to Ras-related protein Rab11C. (Os01t0848700-01)	24049.2	K-IVLIGDSGVGK-S	0000000000000	15	25	529.32	2	7.22949	0.0104235	5	Os01g0848700|AK071303IVLIGDSGVGK0000000000000
AK071303	Os01g0848700	Similar to Ras-related protein Rab11C. (Os01t0848700-01)	24049.2	K-STIGVEFATR-T	000000000000	43	52	540.788	2	1.01606	0.00010498	5	Os01g0848700|AK071303STIGVEFATR000000000000
AK071303	Os01g0848700	Similar to Ras-related protein Rab11C. (Os01t0848700-01)	24049.2	K-AQIWDTAGQER-Y	0000000000000	63	73	637.811	2	2.08588	0.000159921	5	Os01g0848700|AK071303AQIWDTAGQER0000000000000
AK071303	Os01g0848700	Similar to Ras-related protein Rab11C. (Os01t0848700-01)	24049.2	R-AITSAYYR-G	0000000000	76	83	472.746	2	1.79946	0.00812583	5	Os01g0848700|AK071303AITSAYYR0000000000
AK065338	Os01g0851000	Carbohydrate/purine kinase domain containing protein. (Os01t0851000-01), Carbohydrate/purine kinase domain containing protein. (Os01t0851000-02)	60168.3	R-APGSAASNVAIALTR-L	00000000000000000	199	213	699.889	2	0.711945	0.000271451	1	Os01g0851000|AK065338APGSAASNVAIALTR00000000000000000
AK103367	Os01g0851700	Similar to Cytosolic starch phosphorylase (Fragment). (Os01t0851700-01)	94979.6	K-DAALGNGGLGR-L	0000000000000	130	140	500.76	2	-3.72881	0.0391633	4	Os01g0851700|AK103367DAALGNGGLGR0000000000000
AK103367	Os01g0851700	Similar to Cytosolic starch phosphorylase (Fragment). (Os01t0851700-01)	94979.6	R-FKEMVISTR-K	00003000000	411	419	563.801	2	1.90153	9.20136e-05	4	Os01g0851700|AK103367FKEMVISTR00003000000
AK103367	Os01g0851700	Similar to Cytosolic starch phosphorylase (Fragment). (Os01t0851700-01)	94979.6	R-ILDNSNPQKPVVR-M	000000000000000	431	443	740.418	2	0.996053	0.0277743	4	Os01g0851700|AK103367ILDNSNPQKPVVR000000000000000
AK103367	Os01g0851700	Similar to Cytosolic starch phosphorylase (Fragment). (Os01t0851700-01)	94979.6	R-QLLNILGAVYR-Y	0000000000000	580	590	630.374	2	-5.22901	0.00252805	4	Os01g0851700|AK103367QLLNILGAVYR0000000000000
AK103367	Os01g0851700	Similar to Cytosolic starch phosphorylase (Fragment). (Os01t0851700-01)	94979.6	K-LVNDVGAVVNNDPDVNK-Y	0000000000000000000	629	645	891.459	2	4.74751	0.0013624	4	Os01g0851700|AK103367LVNDVGAVVNNDPDVNK0000000000000000000
AK064176	Os01g0856600	Nsp1-like, C-terminal family protein. (Os01t0856600-01)	28970.3	R-LPNNSAAAER-D	000000000000	225	234	521.768	2	0.199895	0.0251813	1	Os01g0856600|AK064176LPNNSAAAER000000000000
005-008-A03	Os01g0860300	Similar to Ribosomal protein L1. (Os01t0860300-01)	10556.6	K-FPTLVTHQESLESK-V	0000000000000000	8	21	808.423	2	3.5179	7.84104e-05	2	Os01g0860300|005-008-A03FPTLVTHQESLESK0000000000000000
AK068991	Os01g0866100	Similar to Actin 4. (Os01t0866100-01)	23122.1	K-AGFAGDDAPR-A	000000000000	20	29	488.728	2	0.937239	1.4339e-07	7	Os01g0866100|AK068991AGFAGDDAPR000000000000
AK068991	Os01g0866100	Similar to Actin 4. (Os01t0866100-01)	23122.1	R-AVFPSIVGRPR-H	0000000000000	30	40	599.857	2	0.400257	3.76072e-05	7	Os01g0866100|AK068991AVFPSIVGRPR0000000000000
AK068991	Os01g0866100	Similar to Actin 4. (Os01t0866100-01)	23122.1	K-DAYVGDEAQSK-R	0000000000000	52	62	591.769	2	2.11969	7.45056e-05	7	Os01g0866100|AK068991DAYVGDEAQSK0000000000000
AK068991	Os01g0866100	Similar to Actin 4. (Os01t0866100-01)	23122.1	K-DAYVGDEAQSKR-G	00000000000000	52	63	669.819	2	1.76499	4.80199e-05	7	Os01g0866100|AK068991DAYVGDEAQSKR00000000000000
AK111757	Os01g0866500	Similar to Soluble inorganic pyrophosphatase (EC 3.6.1.1) (Pyrophosphate phospho- hydrolase) (PPase). (Os01t0866500-01)	24236.2	K-VKYELDKK-T	0000000000	62	69	511.798	2	0.548941	0.000346586	2	Os01g0866500|AK111757VKYELDKK0000000000
AK111757	Os01g0866500	Similar to Soluble inorganic pyrophosphatase (EC 3.6.1.1) (Pyrophosphate phospho- hydrolase) (PPase). (Os01t0866500-01)	24236.2	R-VLYSSVVYPHNYGFIPR-T	0000000000000000000	78	94	671.019	3	-0.604638	0.0327571	2	Os01g0866500|AK111757VLYSSVVYPHNYGFIPR0000000000000000000
AK111757	Os01g0866500	Similar to Soluble inorganic pyrophosphatase (EC 3.6.1.1) (Pyrophosphate phospho- hydrolase) (PPase). (Os01t0866500-01)	24236.2	R-FFEDYKK-N	000000000	169	175	488.743	2	0.774884	0.0356712	2	Os01g0866500|AK111757FFEDYKK000000000
J065047D24	Os01g0866600	Similar to bolA-like protein. (Os01t0866600-01)	9948.06	K-ALTPAQAQPQPEPAADKAPQA--	00000000000000000000000	74	94	1050.54	2	1.66944	0.00382073	1	Os01g0866600|J065047D24ALTPAQAQPQPEPAADKAPQA00000000000000000000000
AK099337	Os01g0866700	Similar to Sm-like protein. (Os01t0866700-01)	11669.2	M-AAAAAAAAAEEEIAVK-E	100000000000000000	2	17	749.895	2	5.77837	0.00129717	1	Os01g0866700|AK099337AAAAAAAAAEEEIAVK100000000000000000
AK099469	Os01g0868900	Peptidase S8, subtilisin-related domain containing protein. (Os01t0868900-01), Similar to predicted protein. (Os01t0868900-02)	79330.2	R-SAMMTTAATLDNTGR-S	00033000000000000	557	571	786.854	2	0.642245	0.0127454	2	Os01g0868900|AK099469SAMMTTAATLDNTGR00033000000000000
AK099469	Os01g0868900	Peptidase S8, subtilisin-related domain containing protein. (Os01t0868900-01), Similar to predicted protein. (Os01t0868900-02)	79330.2	K-GNLGGLAVSVTPSR-L	0000000000000000	691	704	664.369	2	-2.12135	0.00526225	2	Os01g0868900|AK099469GNLGGLAVSVTPSR0000000000000000
AK058284	Os01g0869800	Similar to Photosystem II subunit PsbS. (Os01t0869800-01)	27886	K-FKTEDGIFGTSGGIGFTK-E	00000000000000000000	73	90	931.473	2	2.78612	7.9147e-06	7	Os01g0869800|AK058284FKTEDGIFGTSGGIGFTK00000000000000000000
AK058284	Os01g0869800	Similar to Photosystem II subunit PsbS. (Os01t0869800-01)	27886	K-TEDGIFGTSGGIGFTK-E	000000000000000000	75	90	793.888	2	-0.621465	3.79133e-06	7	Os01g0869800|AK058284TEDGIFGTSGGIGFTK000000000000000000
AK058284	Os01g0869800	Similar to Photosystem II subunit PsbS. (Os01t0869800-01)	27886	R-VAMLGFAASILGEAITGK-G	00030000000000000000	99	116	882.987	2	5.69347	1.03399e-05	7	Os01g0869800|AK058284VAMLGFAASILGEAITGK00030000000000000000
AK058284	Os01g0869800	Similar to Photosystem II subunit PsbS. (Os01t0869800-01)	27886	R-GSFVDDQPVTGLDK-A	0000000000000000	156	169	739.364	2	2.48321	2.35655e-05	7	Os01g0869800|AK058284GSFVDDQPVTGLDK0000000000000000
AK058284	Os01g0869800	Similar to Photosystem II subunit PsbS. (Os01t0869800-01)	27886	R-SALGLSEGGPLFGFTK-A	000000000000000000	180	195	790.922	2	2.58419	1.76492e-05	7	Os01g0869800|AK058284SALGLSEGGPLFGFTK000000000000000000
AK058284	Os01g0869800	Similar to Photosystem II subunit PsbS. (Os01t0869800-01)	27886	K-ANELFVGR-L	0000000000	196	203	453.246	2	1.07209	0.0240654	7	Os01g0869800|AK058284ANELFVGR0000000000
AK059062	Os01g0871300	Pyridoxal phosphate-dependent transferase, major region domain containing protein. (Os01t0871300-01), Similar to Aspartate aminotransferase. (Os01t0871300-02)	49516.3	K-TMAITDQATALR-Q	00300000000000	66	77	654.335	2	0.959802	0.00546849	1	Os01g0871300|AK059062TMAITDQATALR00300000000000
AK068840	Os01g0871500	TGF-beta receptor, type I/II extracellular region family protein. (Os01t0871500-01)	59592.4	M-ASHAVTDALLLPR-S	100000000000000	2	14	703.394	2	0.310192	1.44492e-06	1	Os01g0871500|AK068840ASHAVTDALLLPR100000000000000
AK068840	Os01g0871500	TGF-beta receptor, type I/II extracellular region family protein. (Os01t0871500-01)	59592.4	R-YYVSTQSSPFAR-L	00000000000000	253	264	703.338	2	-3.75242	0.000166165	1	Os01g0871500|AK068840YYVSTQSSPFAR00000000000000
AK121856	Os01g0874700	GOLD domain containing protein. (Os01t0874700-01), GOLD domain containing protein. (Os01t0874700-02), Similar to patellin-1. (Os01t0874700-03)	66630	K-KVEEETPAVEAEAK-E	0000000000000000	35	48	765.394	2	7.90968	0.0205078	5	Os01g0874700|AK121856KVEEETPAVEAEAK0000000000000000
AK121856	Os01g0874700	GOLD domain containing protein. (Os01t0874700-01), GOLD domain containing protein. (Os01t0874700-02), Similar to patellin-1. (Os01t0874700-03)	66630	K-KVEEETPAVEAEAKEEK-K	0000000000000000000	35	51	639.323	3	1.84696	0.00258787	5	Os01g0874700|AK121856KVEEETPAVEAEAKEEK0000000000000000000
AK121856	Os01g0874700	GOLD domain containing protein. (Os01t0874700-01), GOLD domain containing protein. (Os01t0874700-02), Similar to patellin-1. (Os01t0874700-03)	66630	K-AEAAPAEEAKPAEPEPEEK-T	000000000000000000000	200	218	996.973	2	-0.826168	0.00823766	5	Os01g0874700|AK121856AEAAPAEEAKPAEPEPEEK000000000000000000000
AK121856	Os01g0874700	GOLD domain containing protein. (Os01t0874700-01), GOLD domain containing protein. (Os01t0874700-02), Similar to patellin-1. (Os01t0874700-03)	66630	K-TVVVTEEEAATK-T	00000000000000	219	230	638.836	2	1.75121	2.34604e-06	5	Os01g0874700|AK121856TVVVTEEEAATK00000000000000
AK121856	Os01g0874700	GOLD domain containing protein. (Os01t0874700-01), GOLD domain containing protein. (Os01t0874700-02), Similar to patellin-1. (Os01t0874700-03)	66630	R-QAVALLQDNYPEFIAK-K	000000000000000000	422	437	910.485	2	1.84258	0.00126885	5	Os01g0874700|AK121856QAVALLQDNYPEFIAK000000000000000000
AK121856	Os01g0874700	GOLD domain containing protein. (Os01t0874700-01), GOLD domain containing protein. (Os01t0874700-02), Similar to patellin-1. (Os01t0874700-03)	66630	R-KVPANEEPIMK-G	0000000000300	565	575	636.337	2	0.910025	0.0188208	5	Os01g0874700|AK121856KVPANEEPIMK0000000000300
AK067960	Os01g0881300	Non-protein coding transcript. (Os01t0881300-01), MtN3 and saliva related transmembrane protein family protein. (Os01t0881300-02)	29838.7	K-GDAADEVEDAKK-A	00000000000000	225	236	624.292	2	0.803615	0.00139984	3	Os01g0881300|AK067960GDAADEVEDAKK00000000000000
AK067960	Os01g0881300	Non-protein coding transcript. (Os01t0881300-01), MtN3 and saliva related transmembrane protein family protein. (Os01t0881300-02)	29838.7	K-AAAAVEMADAK-T	0000000300000	237	247	532.258	2	-0.204401	0.000124033	3	Os01g0881300|AK067960AAAAVEMADAK0000000300000
AK067960	Os01g0881300	Non-protein coding transcript. (Os01t0881300-01), MtN3 and saliva related transmembrane protein family protein. (Os01t0881300-02)	29838.7	K-AAAAVEMADAK-T	0000000000000	237	247	524.262	2	3.21834	0.00114796	3	Os01g0881300|AK067960AAAAVEMADAK0000000000000
AK110782	Os01g0881700	0	12137.6	K-EKGGYEISIVDASDGR-Q	000000000000000000	11	26	848.413	2	0.718724	0.00218984	1	Os01g0881700|AK110782EKGGYEISIVDASDGR000000000000000000
AK121662	Os01g0885000	Similar to Cytochrome c. (Os01t0885000-01), Similar to Cytochrome c. (Os01t0885000-02)	12111.1	R-ADLIAYLK-N	0000000000	100	107	453.768	2	-0.5915	0.0240836	1	Os01g0885000|AK121662ADLIAYLK0000000000
AK060500	Os01g0894300	Similar to Fructokinase 1. (Os01t0894300-01), Fructokinase (Fragment). (Os01t0894300-02)	34911.1	K-APGGAPANVAIAVAR-L	00000000000000000	36	50	667.882	2	1.50623	2.20808e-07	4	Os01g0894300|AK060500APGGAPANVAIAVAR00000000000000000
AK060500	Os01g0894300	Similar to Fructokinase 1. (Os01t0894300-01), Fructokinase (Fragment). (Os01t0894300-02)	34911.1	K-LGDDEFGR-M	0000000000	61	68	454.71	2	2.17678	0.00235006	4	Os01g0894300|AK060500LGDDEFGR0000000000
AK060500	Os01g0894300	Similar to Fructokinase 1. (Os01t0894300-01), Fructokinase (Fragment). (Os01t0894300-02)	34911.1	R-TALAFVTLR-A	00000000000	92	100	496.299	2	-3.56319	0.0170718	4	Os01g0894300|AK060500TALAFVTLR00000000000
AK060500	Os01g0894300	Similar to Fructokinase 1. (Os01t0894300-01), Fructokinase (Fragment). (Os01t0894300-02)	34911.1	K-EAGALLSYDPNLR-E	000000000000000	160	172	709.869	2	1.68806	0.00152539	4	Os01g0894300|AK060500EAGALLSYDPNLR000000000000000
AK060500	Os01g0894300	Similar to Fructokinase 1. (Os01t0894300-01), Fructokinase (Fragment). (Os01t0894300-02)	34911.1	K-VQQVDTTGAGDAFVGALLR-R	000000000000000000000	253	271	959.508	2	3.47053	3.80112e-07	4	Os01g0894300|AK060500VQQVDTTGAGDAFVGALLR000000000000000000000
AK060500	Os01g0894300	Similar to Fructokinase 1. (Os01t0894300-01), Fructokinase (Fragment). (Os01t0894300-02)	34911.1	R-IVQDPSSLQDQK-K	00000000000000	273	284	679.354	2	3.01384	0.000235938	4	Os01g0894300|AK060500IVQDPSSLQDQK00000000000000
AK067623	Os01g0894700	Trigger factor, ribosome-binding, bacterial domain containing protein. (Os01t0894700-01)	24919.8	K-VFDEALTSLAR-D	0000000000000	109	119	611.328	2	1.10805	5.6498e-05	1	Os01g0894700|AK067623VFDEALTSLAR0000000000000
J013127J15	Os01g0896620	#N/A	14910.9	R-IRLTNQDK-N	0000000000	35	42	494.283	2	-0.065618	0.0145081	2	Os01g0896620|J013127J15IRLTNQDK0000000000
J013127J15	Os01g0896620	#N/A	14910.9	R-LTNQDKNKYNTPK-Y	000000000000000	37	49	782.411	2	1.11754	0.020432	2	Os01g0896620|J013127J15LTNQDKNKYNTPK000000000000000
AK104693	Os01g0896800	Ribosomal protein L5, eukaryotic domain containing protein. (Os01t0896800-01)	34778.8	R-IRLTNQDK-N	0000000000	35	42	494.283	2	-0.065618	0.0145081	14	Os01g0896800|AK104693IRLTNQDK0000000000
AK104693	Os01g0896800	Ribosomal protein L5, eukaryotic domain containing protein. (Os01t0896800-01)	34778.8	R-LTNQDKNKYNTPK-Y	000000000000000	37	49	782.411	2	1.11754	0.020432	14	Os01g0896800|AK104693LTNQDKNKYNTPK000000000000000
AK104693	Os01g0896800	Ribosomal protein L5, eukaryotic domain containing protein. (Os01t0896800-01)	34778.8	R-ALLDVGLIR-T	00000000000	144	152	485.308	2	-0.0658008	4.8733e-06	14	Os01g0896800|AK104693ALLDVGLIR00000000000
AK104693	Os01g0896800	Ribosomal protein L5, eukaryotic domain containing protein. (Os01t0896800-01)	34778.8	K-GALDGGLDIPHSDK-R	0000000000000000	165	178	697.849	2	0.118765	0.000161713	14	Os01g0896800|AK104693GALDGGLDIPHSDK0000000000000000
AK104693	Os01g0896800	Ribosomal protein L5, eukaryotic domain containing protein. (Os01t0896800-01)	34778.8	K-GALDGGLDIPHSDKR-F	00000000000000000	165	179	775.9	2	0.323076	3.10741e-05	14	Os01g0896800|AK104693GALDGGLDIPHSDKR00000000000000000
AK104693	Os01g0896800	Ribosomal protein L5, eukaryotic domain containing protein. (Os01t0896800-01)	34778.8	K-QLDSDIHR-K	0000000000	189	196	492.249	2	0.737952	0.000518566	14	Os01g0896800|AK104693QLDSDIHR0000000000
AK104693	Os01g0896800	Ribosomal protein L5, eukaryotic domain containing protein. (Os01t0896800-01)	34778.8	R-KYIYGGHVADYMR-S	000000000000300	197	209	530.254	3	-5.53963	0.0225128	14	Os01g0896800|AK104693KYIYGGHVADYMR000000000000300
AK104693	Os01g0896800	Ribosomal protein L5, eukaryotic domain containing protein. (Os01t0896800-01)	34778.8	K-YIYGGHVADYMR-S	00000000000300	198	209	730.835	2	-0.545199	0.000115285	14	Os01g0896800|AK104693YIYGGHVADYMR00000000000300
AK104693	Os01g0896800	Ribosomal protein L5, eukaryotic domain containing protein. (Os01t0896800-01)	34778.8	R-SMAEEEPEKFQAHFSEYLK-K	003000000000000000000	210	228	772.689	3	1.74788	0.00207646	14	Os01g0896800|AK104693SMAEEEPEKFQAHFSEYLK003000000000000000000
AK104693	Os01g0896800	Ribosomal protein L5, eukaryotic domain containing protein. (Os01t0896800-01)	34778.8	K-GIDADGMEALYK-K	00000003000000	230	241	649.801	2	1.15933	0.00129476	14	Os01g0896800|AK104693GIDADGMEALYK00000003000000
J100061O18	Os01g0897600	Glycoside hydrolase, family 1 protein. (Os01t0897600-01)	19143.5	R-FGIVYVDYK-N	00000000000	128	136	552.292	2	-0.535876	0.023	1	Os01g0897600|J100061O18FGIVYVDYK00000000000
AK073770	Os01g0905800	Aldolase C-1. (Os01t0905800-01), Aldolase C-1. (Os01t0905800-02), Aldolase C-1. (Os01t0905800-03)	39225.4	K-YKDELIK-N	000000000	8	14	454.759	2	1.53368	0.00076999	18	Os01g0905800|AK073770YKDELIK000000000
AK073770	Os01g0905800	Aldolase C-1. (Os01t0905800-01), Aldolase C-1. (Os01t0905800-02), Aldolase C-1. (Os01t0905800-03)	39225.4	K-NAAYIGTPGK-G	000000000000	15	24	496.264	2	0.764169	6.42958e-06	18	Os01g0905800|AK073770NAAYIGTPGK000000000000
AK073770	Os01g0905800	Aldolase C-1. (Os01t0905800-01), Aldolase C-1. (Os01t0905800-02), Aldolase C-1. (Os01t0905800-03)	39225.4	K-GILAADESTGTIGK-R	0000000000000000	25	38	666.856	2	2.61655	1.82507e-05	18	Os01g0905800|AK073770GILAADESTGTIGK0000000000000000
AK073770	Os01g0905800	Aldolase C-1. (Os01t0905800-01), Aldolase C-1. (Os01t0905800-02), Aldolase C-1. (Os01t0905800-03)	39225.4	K-GILAADESTGTIGKR-F	00000000000000000	25	39	744.906	2	1.91108	6.81943e-06	18	Os01g0905800|AK073770GILAADESTGTIGKR00000000000000000
AK073770	Os01g0905800	Aldolase C-1. (Os01t0905800-01), Aldolase C-1. (Os01t0905800-02), Aldolase C-1. (Os01t0905800-03)	39225.4	R-FASINVENVEENR-R	000000000000000	40	52	760.871	2	-0.0826903	1.83654e-06	18	Os01g0905800|AK073770FASINVENVEENR000000000000000
AK073770	Os01g0905800	Aldolase C-1. (Os01t0905800-01), Aldolase C-1. (Os01t0905800-02), Aldolase C-1. (Os01t0905800-03)	39225.4	R-FASINVENVEENRR-S	0000000000000000	40	53	559.617	3	0.519064	4.08181e-05	18	Os01g0905800|AK073770FASINVENVEENRR0000000000000000
AK073770	Os01g0905800	Aldolase C-1. (Os01t0905800-01), Aldolase C-1. (Os01t0905800-02), Aldolase C-1. (Os01t0905800-03)	39225.4	K-DGKPFVDVLKEGGVLPGIK-V	000000000000000000000	85	103	656.713	3	3.97585	0.0440076	18	Os01g0905800|AK073770DGKPFVDVLKEGGVLPGIK000000000000000000000
AK073770	Os01g0905800	Aldolase C-1. (Os01t0905800-01), Aldolase C-1. (Os01t0905800-02), Aldolase C-1. (Os01t0905800-03)	39225.4	K-EGGVLPGIKVDK-G	00000000000000	95	106	606.354	2	0.781248	0.0142719	18	Os01g0905800|AK073770EGGVLPGIKVDK00000000000000
AK073770	Os01g0905800	Aldolase C-1. (Os01t0905800-01), Aldolase C-1. (Os01t0905800-02), Aldolase C-1. (Os01t0905800-03)	39225.4	K-VDKGTVEVAGTNK-E	000000000000000	104	116	659.356	2	3.12252	4.95581e-05	18	Os01g0905800|AK073770VDKGTVEVAGTNK000000000000000
AK073770	Os01g0905800	Aldolase C-1. (Os01t0905800-01), Aldolase C-1. (Os01t0905800-02), Aldolase C-1. (Os01t0905800-03)	39225.4	K-GTVEVAGTNK-E	000000000000	107	116	488.259	2	0.293296	0.0129312	18	Os01g0905800|AK073770GTVEVAGTNK000000000000
AK073770	Os01g0905800	Aldolase C-1. (Os01t0905800-01), Aldolase C-1. (Os01t0905800-02), Aldolase C-1. (Os01t0905800-03)	39225.4	K-ETTTQGHDDLGKR-C	000000000000000	117	129	729.354	2	1.67383	0.00479651	18	Os01g0905800|AK073770ETTTQGHDDLGKR000000000000000
AK073770	Os01g0905800	Aldolase C-1. (Os01t0905800-01), Aldolase C-1. (Os01t0905800-02), Aldolase C-1. (Os01t0905800-03)	39225.4	K-IGPNEPSQLSIDLNAQGLAR-Y	0000000000000000000000	149	168	1047.05	2	1.59342	1.0577e-08	18	Os01g0905800|AK073770IGPNEPSQLSIDLNAQGLAR0000000000000000000000
AK073770	Os01g0905800	Aldolase C-1. (Os01t0905800-01), Aldolase C-1. (Os01t0905800-02), Aldolase C-1. (Os01t0905800-03)	39225.4	K-KVSPQLIAEYTVR-A	000000000000000	237	249	752.431	2	1.63981	1.2512e-08	18	Os01g0905800|AK073770KVSPQLIAEYTVR000000000000000
AK073770	Os01g0905800	Aldolase C-1. (Os01t0905800-01), Aldolase C-1. (Os01t0905800-02), Aldolase C-1. (Os01t0905800-03)	39225.4	K-VSPQLIAEYTVR-A	00000000000000	238	249	688.383	2	1.06326	1.20523e-05	18	Os01g0905800|AK073770VSPQLIAEYTVR00000000000000
AK073770	Os01g0905800	Aldolase C-1. (Os01t0905800-01), Aldolase C-1. (Os01t0905800-02), Aldolase C-1. (Os01t0905800-03)	39225.4	K-KPWALSFSFGR-A	0000000000000	288	298	648.348	2	-0.190958	0.000689365	18	Os01g0905800|AK073770KPWALSFSFGR0000000000000
AK106369	Os01g0906200	Conserved hypothetical protein. (Os01t0906200-01)	43720.9	K-GGTGIVAAATGTDGQIR-T	0000000000000000000	48	64	772.907	2	2.70831	0.000309898	1	Os01g0906200|AK106369GGTGIVAAATGTDGQIR0000000000000000000
AK062957	Os01g0908400	Conserved hypothetical protein. (Os01t0908400-01), Conserved hypothetical protein. (Os01t0908400-02)	7348.6	R-MQAELMAQAK-E	030000300000	48	57	576.773	2	-0.501921	0.0416873	1	Os01g0908400|AK062957MQAELMAQAK030000300000
AK101333	Os01g0911200	Ribophorin II family protein. (Os01t0911200-01)	75373	K-SYDDGTFYFDEK-H	00000000000000	231	242	743.805	2	1.29898	0.0132647	3	Os01g0911200|AK101333SYDDGTFYFDEK00000000000000
AK101333	Os01g0911200	Ribophorin II family protein. (Os01t0911200-01)	75373	K-GPITTSASVVR-G	0000000000000	251	261	544.308	2	-1.19655	0.00476918	3	Os01g0911200|AK101333GPITTSASVVR0000000000000
AK101333	Os01g0911200	Ribophorin II family protein. (Os01t0911200-01)	75373	R-GVTSFAAVASGK-L	00000000000000	262	273	547.796	2	-0.249634	5.56564e-05	3	Os01g0911200|AK101333GVTSFAAVASGK00000000000000
AK101333	Os01g0911200	Ribophorin II family protein. (Os01t0911200-01)	75373	R-VFVPLVLSLPSK-V	00000000000000	315	326	649.909	2	2.00025	2.11748e-05	3	Os01g0911200|AK101333VFVPLVLSLPSK00000000000000
AK101333	Os01g0911200	Ribophorin II family protein. (Os01t0911200-01)	75373	R-VNLVQVLGSDSK-V	00000000000000	353	364	629.855	2	1.32913	1.39447e-06	3	Os01g0911200|AK101333VNLVQVLGSDSK00000000000000
AK101333	Os01g0911200	Ribophorin II family protein. (Os01t0911200-01)	75373	R-LSFQLSTPLGK-T	0000000000000	472	482	595.843	2	0.484208	0.000351023	3	Os01g0911200|AK101333LSFQLSTPLGK0000000000000
AK101264	Os01g0913000	Similar to Thioredoxin F-type 2, chloroplast precursor (TRX-F2). (Os01t0913000-01)	20089.5	K-LDELIQAIETVK-S	00000000000000	174	185	686.392	2	3.22738	0.0433265	1	Os01g0913000|AK101264LDELIQAIETVK00000000000000
AK103859	Os01g0915800	Similar to FK506-binding protein 2-2 precursor (EC 5.2.1.8) (Peptidyl-prolyl cis- trans isomerase) (PPIase) (Rotamase) (15 kDa FKBP) (FKBP-15-2). (Os01t0915800-01)	16956.9	K-SGDVTELQIGVK-Y	00000000000000	34	45	623.34	2	3.89846	0.000730855	1	Os01g0915800|AK103859SGDVTELQIGVK00000000000000
J100024O13	Os01g0915900	Conserved hypothetical protein. (Os01t0915900-01)	28327.9	M-SSWNSPYYDTSSYGAGSGGGGGGGR-R	000000000000000000000000000	2	26	1192.48	2	-9.73699	0.00442658	1	Os01g0915900|J100024O13SSWNSPYYDTSSYGAGSGGGGGGGR000000000000000000000000000
AK071710	Os01g0916400	Similar to Selenium binding protein. (Os01t0916400-01)	53741.7	K-QTLDLGSTGLLPLEVR-F	000000000000000000	248	263	856.484	2	1.29972	0.00112515	2	Os01g0916400|AK071710QTLDLGSTGLLPLEVR000000000000000000
AK071710	Os01g0916400	Similar to Selenium binding protein. (Os01t0916400-01)	53741.7	R-IYVTNSLFSR-W	000000000000	408	417	600.325	2	0.112251	0.0327889	2	Os01g0916400|AK071710IYVTNSLFSR000000000000
AK059446	Os01g0916600	RNA recognition motif, glycine rich protein domain containing protein. (Os01t0916600-01)	15537.3	K-EAFTSFGDVTEAR-V	000000000000000	55	67	715.336	2	3.27915	0.000774098	4	Os01g0916600|AK059446EAFTSFGDVTEAR000000000000000
AK059446	Os01g0916600	RNA recognition motif, glycine rich protein domain containing protein. (Os01t0916600-01)	15537.3	R-GFGFVSFANGDDAK-S	0000000000000000	79	92	716.331	2	0.962585	1.19083e-05	4	Os01g0916600|AK059446GFGFVSFANGDDAK0000000000000000
AK059446	Os01g0916600	RNA recognition motif, glycine rich protein domain containing protein. (Os01t0916600-01)	15537.3	K-SAMDAMDGKELEGR-S	0003003000000000	93	106	771.334	2	2.85754	0.00695493	4	Os01g0916600|AK059446SAMDAMDGKELEGR0003003000000000
AK059446	Os01g0916600	RNA recognition motif, glycine rich protein domain containing protein. (Os01t0916600-01)	15537.3	R-VNFANERPPGNR-G	00000000000000	110	121	457.57	3	1.40143	0.000142429	4	Os01g0916600|AK059446VNFANERPPGNR00000000000000
AK062434	Os01g0918200	Similar to Ubiquitin-like protein SMT3. (Os01t0918200-01), Similar to Ubiquitin-like protein SMT3. (Os01t0918200-02)	11072.4	K-VKGQDGNEVFFR-I	00000000000000	26	37	698.356	2	2.55446	0.0382974	1	Os01g0918200|AK062434VKGQDGNEVFFR00000000000000
AK058869	Os01g0918300	Ubiquitin-like protein SMT3. (Os01t0918300-01), Similar to Ubiquitin-like protein SMT3. (Os01t0918300-02)	11063.4	M-SAAGEEDKKPAGGEGGGAHINLK-V	1000000000000000000000000	2	24	745.707	3	2.85026	0.000167686	2	Os01g0918300|AK058869SAAGEEDKKPAGGEGGGAHINLK1000000000000000000000000
AK058869	Os01g0918300	Ubiquitin-like protein SMT3. (Os01t0918300-01), Similar to Ubiquitin-like protein SMT3. (Os01t0918300-02)	11063.4	K-VKGQDGNEVFFR-I	00000000000000	25	36	698.356	2	2.55446	0.0382974	2	Os01g0918300|AK058869VKGQDGNEVFFR00000000000000
AK103568	Os01g0919900	Similar to Acyl-[acyl-carrier-protein] desaturase, chloroplast precursor (EC 1.14.19.2) (Stearoyl-ACP desaturase) (Delta(9) stearoyl-acyl carrier protein desaturase). (Os01t0919900-01), Similar to Acyl-desaturase. (Os01t0919900-02)	45576.2	K-TIQYLIGSGMDPR-T	000000000030000	205	217	733.87	2	1.39955	0.000257615	2	Os01g0919900|AK103568TIQYLIGSGMDPR000000000030000
AK103568	Os01g0919900	Similar to Acyl-[acyl-carrier-protein] desaturase, chloroplast precursor (EC 1.14.19.2) (Stearoyl-ACP desaturase) (Delta(9) stearoyl-acyl carrier protein desaturase). (Os01t0919900-01), Similar to Acyl-desaturase. (Os01t0919900-02)	45576.2	K-ISDLTGLSSEGNK-A	000000000000000	347	359	660.839	2	4.49349	0.000667144	2	Os01g0919900|AK103568ISDLTGLSSEGNK000000000000000
AK073965	Os01g0920400	Similar to Dynamin-related protein 3A (Dynamin-like protein 2) (Dynamin-like protein 2a). Splice isoform 2. (Os01t0920400-01), Hypothetical conserved gene. (Os01t0920400-02)	90545.8	K-VPVGDQPTDIEAR-I	000000000000000	170	182	698.858	2	0.793724	0.00166923	2	Os01g0920400|AK073965VPVGDQPTDIEAR000000000000000
AK073965	Os01g0920400	Similar to Dynamin-related protein 3A (Dynamin-like protein 2) (Dynamin-like protein 2a). Splice isoform 2. (Os01t0920400-01), Hypothetical conserved gene. (Os01t0920400-02)	90545.8	R-NFLLGNVIPLR-L	0000000000000	245	255	628.382	2	4.38599	0.00786409	2	Os01g0920400|AK073965NFLLGNVIPLR0000000000000
AK073965	Os01g0920400	Similar to Dynamin-related protein 3A (Dynamin-like protein 2) (Dynamin-like protein 2a). Splice isoform 2. (Os01t0920400-01), Hypothetical conserved gene. (Os01t0920400-02)	90545.8	K-AVEQAQQQVR-S	000000000000	526	535	578.807	2	-0.463079	0.000377023	2	Os01g0920400|AK073965AVEQAQQQVR000000000000
AK071344	Os01g0921600	Similar to Mitochondrial import receptor subunit TOM20 (Translocase of outer membrane 20 kDa subunit). (Os01t0921600-01)	22873.1	K-VTYEQNPHDADNLTR-W	00000000000000000	24	38	886.914	2	0.933077	0.0157551	5	Os01g0921600|AK071344VTYEQNPHDADNLTR00000000000000000
AK071344	Os01g0921600	Similar to Mitochondrial import receptor subunit TOM20 (Translocase of outer membrane 20 kDa subunit). (Os01t0921600-01)	22873.1	R-WGGALLELSQMR-N	00000000000300	39	50	688.854	2	1.55466	0.000118975	5	Os01g0921600|AK071344WGGALLELSQMR00000000000300
AK071344	Os01g0921600	Similar to Mitochondrial import receptor subunit TOM20 (Translocase of outer membrane 20 kDa subunit). (Os01t0921600-01)	22873.1	K-AVDVEPANDLYR-K	00000000000000	114	125	681.338	2	-0.226425	0.0490227	5	Os01g0921600|AK071344AVDVEPANDLYR00000000000000
AK071344	Os01g0921600	Similar to Mitochondrial import receptor subunit TOM20 (Translocase of outer membrane 20 kDa subunit). (Os01t0921600-01)	22873.1	R-QMASQASQAASSTSNTR-Q	0030000000000000000	144	160	871.393	2	0.675722	0.00343079	5	Os01g0921600|AK071344QMASQASQAASSTSNTR0030000000000000000
AK071344	Os01g0921600	Similar to Mitochondrial import receptor subunit TOM20 (Translocase of outer membrane 20 kDa subunit). (Os01t0921600-01)	22873.1	K-SNAPPQAPR--	00000000000	194	202	469.246	2	0.511425	0.0478451	5	Os01g0921600|AK071344SNAPPQAPR00000000000
AK061690	Os01g0924000	Similar to Chloroplast 50S ribosomal protein L27 (Fragment). (Os01t0924000-01), Similar to 50S ribosomal protein L27, chloroplastic. (Os01t0924000-02)	21397	K-IYGDQVAKPGAIIIR-Q	00000000000000000	84	98	538.651	3	1.37618	0.00414986	1	Os01g0924000|AK061690IYGDQVAKPGAIIIR00000000000000000
Os01g0924800	Os01g0924800	Similar to Predicted protein. (Os01t0924800-00)	27608.4	K-VPPALNQFTR-T	000000000000	70	79	571.82	2	0.504515	0.000267618	1	Os01g0924800|Os01g0924800VPPALNQFTR000000000000
Os01g0924800	Os01g0924800	Similar to Predicted protein. (Os01t0924800-00)	27608.4	K-NEDKLEFSK-I	00000000000	186	194	555.278	2	1.96302	0.0100415	1	Os01g0924800|Os01g0924800NEDKLEFSK00000000000
AK067632	Os01g0926300	Similar to Transaldolase (EC 2.2.1.2). (Os01t0926300-01), Similar to Transaldolase (EC 2.2.1.2). (Os01t0926300-02), Similar to Transaldolase (EC 2.2.1.2). (Os01t0926300-03)	46615.4	R-GVTSNPSIFQK-A	0000000000000	103	113	589.315	2	1.11464	0.000996851	15	Os01g0926300|AK067632GVTSNPSIFQK0000000000000
AK067632	Os01g0926300	Similar to Transaldolase (EC 2.2.1.2). (Os01t0926300-01), Similar to Transaldolase (EC 2.2.1.2). (Os01t0926300-02), Similar to Transaldolase (EC 2.2.1.2). (Os01t0926300-03)	46615.4	K-AISTSNAYDDQFK-Q	000000000000000	114	126	730.341	2	2.68955	4.09524e-06	15	Os01g0926300|AK067632AISTSNAYDDQFK000000000000000
AK067632	Os01g0926300	Similar to Transaldolase (EC 2.2.1.2). (Os01t0926300-01), Similar to Transaldolase (EC 2.2.1.2). (Os01t0926300-02), Similar to Transaldolase (EC 2.2.1.2). (Os01t0926300-03)	46615.4	K-DAESAYWELVIK-D	00000000000000	134	145	712.361	2	2.59613	5.14172e-06	15	Os01g0926300|AK067632DAESAYWELVIK00000000000000
AK067632	Os01g0926300	Similar to Transaldolase (EC 2.2.1.2). (Os01t0926300-01), Similar to Transaldolase (EC 2.2.1.2). (Os01t0926300-02), Similar to Transaldolase (EC 2.2.1.2). (Os01t0926300-03)	46615.4	R-LANDTQGTVEAAK-W	000000000000000	176	188	659.336	2	0.00908617	4.10205e-06	15	Os01g0926300|AK067632LANDTQGTVEAAK000000000000000
AK067632	Os01g0926300	Similar to Transaldolase (EC 2.2.1.2). (Os01t0926300-01), Similar to Transaldolase (EC 2.2.1.2). (Os01t0926300-02), Similar to Transaldolase (EC 2.2.1.2). (Os01t0926300-03)	46615.4	K-VVDRPNVYIK-I	000000000000	193	202	601.847	2	-1.55261	0.0206664	15	Os01g0926300|AK067632VVDRPNVYIK000000000000
AK067632	Os01g0926300	Similar to Transaldolase (EC 2.2.1.2). (Os01t0926300-01), Similar to Transaldolase (EC 2.2.1.2). (Os01t0926300-02), Similar to Transaldolase (EC 2.2.1.2). (Os01t0926300-03)	46615.4	R-VTSVASFFVSR-V	0000000000000	256	266	600.325	2	0.0864746	1.69327e-06	15	Os01g0926300|AK067632VTSVASFFVSR0000000000000
AK067632	Os01g0926300	Similar to Transaldolase (EC 2.2.1.2). (Os01t0926300-01), Similar to Transaldolase (EC 2.2.1.2). (Os01t0926300-02), Similar to Transaldolase (EC 2.2.1.2). (Os01t0926300-03)	46615.4	K-IGTPEALALR-G	000000000000	278	287	520.808	2	-0.289374	0.0033482	15	Os01g0926300|AK067632IGTPEALALR000000000000
AK067632	Os01g0926300	Similar to Transaldolase (EC 2.2.1.2). (Os01t0926300-01), Similar to Transaldolase (EC 2.2.1.2). (Os01t0926300-02), Similar to Transaldolase (EC 2.2.1.2). (Os01t0926300-03)	46615.4	K-LANQLYQK-K	0000000000	297	304	489.275	2	1.12078	4.97617e-05	15	Os01g0926300|AK067632LANQLYQK0000000000
AK067632	Os01g0926300	Similar to Transaldolase (EC 2.2.1.2). (Os01t0926300-01), Similar to Transaldolase (EC 2.2.1.2). (Os01t0926300-02), Similar to Transaldolase (EC 2.2.1.2). (Os01t0926300-03)	46615.4	R-LLWASTSVK-N	00000000000	324	332	502.793	2	0.602421	0.00209288	15	Os01g0926300|AK067632LLWASTSVK00000000000
AK067632	Os01g0926300	Similar to Transaldolase (EC 2.2.1.2). (Os01t0926300-01), Similar to Transaldolase (EC 2.2.1.2). (Os01t0926300-02), Similar to Transaldolase (EC 2.2.1.2). (Os01t0926300-03)	46615.4	R-TIDANVSDAEGVYSALEK-L	00000000000000000000	371	388	941.459	2	1.83455	8.915e-11	15	Os01g0926300|AK067632TIDANVSDAEGVYSALEK00000000000000000000
AK067632	Os01g0926300	Similar to Transaldolase (EC 2.2.1.2). (Os01t0926300-01), Similar to Transaldolase (EC 2.2.1.2). (Os01t0926300-02), Similar to Transaldolase (EC 2.2.1.2). (Os01t0926300-03)	46615.4	K-LGIDWDEVGK-Q	000000000000	389	398	566.287	2	-0.989785	2.42913e-06	15	Os01g0926300|AK067632LGIDWDEVGK000000000000
AK067632	Os01g0926300	Similar to Transaldolase (EC 2.2.1.2). (Os01t0926300-01), Similar to Transaldolase (EC 2.2.1.2). (Os01t0926300-02), Similar to Transaldolase (EC 2.2.1.2). (Os01t0926300-03)	46615.4	K-QLELEGVDSFKK-A	20000000000000	399	410	688.359	2	0.532372	0.0110245	15	Os01g0926300|AK067632QLELEGVDSFKK20000000000000
AK067632	Os01g0926300	Similar to Transaldolase (EC 2.2.1.2). (Os01t0926300-01), Similar to Transaldolase (EC 2.2.1.2). (Os01t0926300-02), Similar to Transaldolase (EC 2.2.1.2). (Os01t0926300-03)	46615.4	K-QLELEGVDSFKK-A	00000000000000	399	410	696.873	2	0.758009	0.0265145	15	Os01g0926300|AK067632QLELEGVDSFKK00000000000000
AK067632	Os01g0926300	Similar to Transaldolase (EC 2.2.1.2). (Os01t0926300-01), Similar to Transaldolase (EC 2.2.1.2). (Os01t0926300-02), Similar to Transaldolase (EC 2.2.1.2). (Os01t0926300-03)	46615.4	K-AFDSLLGSLEEK-G	00000000000000	411	422	654.839	2	2.3138	0.00293394	15	Os01g0926300|AK067632AFDSLLGSLEEK00000000000000
AK073189	Os01g0927900	Similar to Aspartate kinase precursor (EC 2.7.2.4). (Os01t0927900-01)	61640.6	K-GIAMMKELTLR-T	0000330000000	199	209	647.837	2	-14.4904	0.0346149	1	Os01g0927900|AK073189GIAMMKELTLR0000330000000
AF309383	Os01g0933900	Similar to Glutathione transferase III(B) (EC 2.5.1.18). (Os01t0933900-01)	24067.6	R-VYGMALSANVVR-V	00003000000000	10	21	648.343	2	1.52383	4.11327e-06	1	Os01g0933900|AF309383VYGMALSANVVR00003000000000
AK069403	Os01g0935700	Similar to Cytochrome c1, heme protein. (Os01t0935700-01), Similar to Cytochrome c1 (Fragment). (Os01t0935700-02)	33389.7	R-DLVGVAYTEEETK-A	000000000000000	113	125	727.355	2	-2.38	3.72265e-06	3	Os01g0935700|AK069403DLVGVAYTEEETK000000000000000
AK069403	Os01g0935700	Similar to Cytochrome c1, heme protein. (Os01t0935700-01), Similar to Cytochrome c1 (Fragment). (Os01t0935700-02)	33389.7	K-MLIDGAVEYEDGTPATEAQMGK-D	030000000000000000003000	226	247	1179.53	2	2.72969	3.08705e-09	3	Os01g0935700|AK069403MLIDGAVEYEDGTPATEAQMGK030000000000000000003000
AK069403	Os01g0935700	Similar to Cytochrome c1, heme protein. (Os01t0935700-01), Similar to Cytochrome c1 (Fragment). (Os01t0935700-02)	33389.7	R-KLVLDVVN--	0000000000	297	304	450.283	2	3.08116	0.0379555	3	Os01g0935700|AK069403KLVLDVVN0000000000
AK069146	Os01g0935900	Conserved hypothetical protein. (Os01t0935900-01), Similar to Succinate dehydrogenase subunit 4. (Os01t0935900-02)	23115.4	R-STYYMIPTLLLVSK-N	0000030000000000	139	152	822.952	2	3.30902	9.40706e-05	1	Os01g0935900|AK069146STYYMIPTLLLVSK0000030000000000
AK103322	Os01g0936800	PapD-like domain containing protein. (Os01t0936800-01), Similar to VAP27-2. (Os01t0936800-02)	42727.5	M-GQDLAEIHPR-E	000000000000	2	11	568.296	2	-0.0421567	0.00325963	1	Os01g0936800|AK103322GQDLAEIHPR000000000000
015-086-A09	Os01g0937050	#N/A	45515.2	K-LPAGAVGVAGLAR-T	000000000000000	167	179	576.348	2	-0.543858	0.00687505	2	Os01g0937050|015-086-A09LPAGAVGVAGLAR000000000000000
015-086-A09	Os01g0937050	#N/A	45515.2	R-LALQAQVAR-S	00000000000	182	190	485.294	2	-4.01294	0.0393883	2	Os01g0937050|015-086-A09LALQAQVAR00000000000
AK105806	Os01g0937100	Similar to Xylanase inhibitor precursor (Xylanase inhibitor TAXI-I). (Os01t0937100-01)	44682	R-LPLPSGALAAGGVALR-T	000000000000000000	261	276	731.941	2	0.0395662	6.102e-12	1	Os01g0937100|AK105806LPLPSGALAAGGVALR000000000000000000
AK105806	Os01g0937100	Similar to Xylanase inhibitor precursor (Xylanase inhibitor TAXI-I). (Os01t0937100-01)	44682	R-IGYFVPAVR-L	00000000000	327	335	511.297	2	4.0552	0.0119982	1	Os01g0937100|AK105806IGYFVPAVR00000000000
AF366557	Os01g0938100	Photosystem II protein Psb28, class 1 domain containing protein. (Os01t0938100-01)	11027.5	K-FVNGKPALIEAK-Y	00000000000000	56	67	643.877	2	0.630345	0.00658858	1	Os01g0938100|AF366557FVNGKPALIEAK00000000000000
AK101971	Os01g0938900	Similar to Nascent polypeptide-associated complex alpha subunit-like protein 3 (NAC-alpha-like protein 3) (Alpha-NAC-like protein 3). (Os01t0938900-01), Similar to Nascent polypeptide-associated complex alpha subunit-like protein 3 (NAC-alpha-like protein 3) (Alpha-NAC-like protein 3). (Os01t0938900-02)	22078.9	M-TAAETQEELLR-K	1000000000000	2	12	651.831	2	1.17717	0.0336292	16	Os01g0938900|AK101971TAAETQEELLR1000000000000
AK101971	Os01g0938900	Similar to Nascent polypeptide-associated complex alpha subunit-like protein 3 (NAC-alpha-like protein 3) (Alpha-NAC-like protein 3). (Os01t0938900-01), Similar to Nascent polypeptide-associated complex alpha subunit-like protein 3 (NAC-alpha-like protein 3) (Alpha-NAC-like protein 3). (Os01t0938900-02)	22078.9	M-TAAETQEELLRK-H	10000000000000	2	13	715.879	2	0.991789	5.78502e-05	16	Os01g0938900|AK101971TAAETQEELLRK10000000000000
AK101971	Os01g0938900	Similar to Nascent polypeptide-associated complex alpha subunit-like protein 3 (NAC-alpha-like protein 3) (Alpha-NAC-like protein 3). (Os01t0938900-01), Similar to Nascent polypeptide-associated complex alpha subunit-like protein 3 (NAC-alpha-like protein 3) (Alpha-NAC-like protein 3). (Os01t0938900-02)	22078.9	K-SKNILFVISKPDVFK-S	00000000000000000	90	104	579.01	3	0.437917	4.30575e-06	16	Os01g0938900|AK101971SKNILFVISKPDVFK00000000000000000
AK101971	Os01g0938900	Similar to Nascent polypeptide-associated complex alpha subunit-like protein 3 (NAC-alpha-like protein 3) (Alpha-NAC-like protein 3). (Os01t0938900-01), Similar to Nascent polypeptide-associated complex alpha subunit-like protein 3 (NAC-alpha-like protein 3) (Alpha-NAC-like protein 3). (Os01t0938900-02)	22078.9	K-NILFVISKPDVFK-S	000000000000000	92	104	760.449	2	1.74074	9.70528e-09	16	Os01g0938900|AK101971NILFVISKPDVFK000000000000000
AK101971	Os01g0938900	Similar to Nascent polypeptide-associated complex alpha subunit-like protein 3 (NAC-alpha-like protein 3) (Alpha-NAC-like protein 3). (Os01t0938900-01), Similar to Nascent polypeptide-associated complex alpha subunit-like protein 3 (NAC-alpha-like protein 3) (Alpha-NAC-like protein 3). (Os01t0938900-02)	22078.9	K-SPNSDTYVIFGEAK-I	0000000000000000	105	118	764.371	2	2.01665	3.4666e-05	16	Os01g0938900|AK101971SPNSDTYVIFGEAK0000000000000000
AK101971	Os01g0938900	Similar to Nascent polypeptide-associated complex alpha subunit-like protein 3 (NAC-alpha-like protein 3) (Alpha-NAC-like protein 3). (Os01t0938900-01), Similar to Nascent polypeptide-associated complex alpha subunit-like protein 3 (NAC-alpha-like protein 3) (Alpha-NAC-like protein 3). (Os01t0938900-02)	22078.9	K-IEDLSSQLQTQAAEQFK-A	0000000000000000000	119	135	968.488	2	1.92729	4.4482e-11	16	Os01g0938900|AK101971IEDLSSQLQTQAAEQFK0000000000000000000
AK101971	Os01g0938900	Similar to Nascent polypeptide-associated complex alpha subunit-like protein 3 (NAC-alpha-like protein 3) (Alpha-NAC-like protein 3). (Os01t0938900-01), Similar to Nascent polypeptide-associated complex alpha subunit-like protein 3 (NAC-alpha-like protein 3) (Alpha-NAC-like protein 3). (Os01t0938900-02)	22078.9	K-APDLSNVISK-A	000000000000	136	145	522.291	2	2.01701	0.00188127	16	Os01g0938900|AK101971APDLSNVISK000000000000
AK101971	Os01g0938900	Similar to Nascent polypeptide-associated complex alpha subunit-like protein 3 (NAC-alpha-like protein 3) (Alpha-NAC-like protein 3). (Os01t0938900-01), Similar to Nascent polypeptide-associated complex alpha subunit-like protein 3 (NAC-alpha-like protein 3) (Alpha-NAC-like protein 3). (Os01t0938900-02)	22078.9	K-AEPSAAAQDDEEVDESGVEPK-D	00000000000000000000000	146	166	1086.97	2	-0.457728	1.31532e-06	16	Os01g0938900|AK101971AEPSAAAQDDEEVDESGVEPK00000000000000000000000
AK101971	Os01g0938900	Similar to Nascent polypeptide-associated complex alpha subunit-like protein 3 (NAC-alpha-like protein 3) (Alpha-NAC-like protein 3). (Os01t0938900-01), Similar to Nascent polypeptide-associated complex alpha subunit-like protein 3 (NAC-alpha-like protein 3) (Alpha-NAC-like protein 3). (Os01t0938900-02)	22078.9	K-DIELVMTQATVSR-S	000000300000000	167	179	739.881	2	1.46041	9.16444e-07	16	Os01g0938900|AK101971DIELVMTQATVSR000000300000000
AK101971	Os01g0938900	Similar to Nascent polypeptide-associated complex alpha subunit-like protein 3 (NAC-alpha-like protein 3) (Alpha-NAC-like protein 3). (Os01t0938900-01), Similar to Nascent polypeptide-associated complex alpha subunit-like protein 3 (NAC-alpha-like protein 3) (Alpha-NAC-like protein 3). (Os01t0938900-02)	22078.9	K-AANGDIVTAIMELTN--	00000000000300000	188	202	774.886	2	4.79511	0.0284982	16	Os01g0938900|AK101971AANGDIVTAIMELTN00000000000300000
Os01g0939500	Os01g0939500	Similar to Eukaryotic peptide chain release factor subunit 1-2 (eRF1-2) (Eukaryotic release factor 1-2) (Omnipotent suppressor protein 1 homolog 2) (SUP1 homolog 2). (Os01t0939500-00)	49181	R-QSVLAAITSAQQR-L	000000000000000	68	80	686.882	2	1.26401	0.00300922	2	Os01g0939500|Os01g0939500QSVLAAITSAQQR000000000000000
Os01g0939500	Os01g0939500	Similar to Eukaryotic peptide chain release factor subunit 1-2 (eRF1-2) (Eukaryotic release factor 1-2) (Omnipotent suppressor protein 1 homolog 2) (SUP1 homolog 2). (Os01t0939500-00)	49181	K-YFEEISQDTGK-Y	0000000000000	291	301	658.801	2	-4.51115	0.00116501	2	Os01g0939500|Os01g0939500YFEEISQDTGK0000000000000
AK070588	Os01g0939700	Similar to Esterase D (EC 3.1.1.1). (Os01t0939700-01), Similar to esterase D. (Os01t0939700-02)	32587.2	R-AAAAHGIALVAPDTSPR-G	0000000000000000000	80	96	809.447	2	9.75625	0.000164953	2	Os01g0939700|AK070588AAAAHGIALVAPDTSPR0000000000000000000
AK070588	Os01g0939700	Similar to Esterase D (EC 3.1.1.1). (Os01t0939700-01), Similar to esterase D. (Os01t0939700-02)	32587.2	K-VLSDNFEQLNTSR-A	000000000000000	140	152	761.879	2	1.33899	1.67558e-06	2	Os01g0939700|AK070588VLSDNFEQLNTSR000000000000000
J100059B11	Os01g0941200	Similar to Glucan endo-1,3-beta-glucosidase GII precursor (EC 3.2.1.39) ((1->3)- beta-glucan endohydrolase GII) ((1->3)-beta-glucanase isoenzyme GII) (Beta-1,3-endoglucanase GII). (Os01t0941200-01)	35597.2	R-SEVVQLYK-S	0000000000	43	50	483.27	2	3.0086	0.0220346	2	Os01g0941200|J100059B11SEVVQLYK0000000000
J100059B11	Os01g0941200	Similar to Glucan endo-1,3-beta-glucosidase GII precursor (EC 3.2.1.39) ((1->3)- beta-glucan endohydrolase GII) ((1->3)-beta-glucanase isoenzyme GII) (Beta-1,3-endoglucanase GII). (Os01t0941200-01)	35597.2	R-NVNSALASSGLGAIK-A	00000000000000000	137	151	701.39	2	1.9889	0.000564218	2	Os01g0941200|J100059B11NVNSALASSGLGAIK00000000000000000
AK070056	Os01g0944700	Similar to Beta-1,3-glucanase precursor. (Os01t0944700-01)	35731.2	R-SEVVQLYK-S	0000000000	45	52	483.27	2	3.0086	0.0220346	2	Os01g0944700|AK070056SEVVQLYK0000000000
AK070056	Os01g0944700	Similar to Beta-1,3-glucanase precursor. (Os01t0944700-01)	35731.2	R-NVNSALASSGLGAIK-A	00000000000000000	137	151	701.39	2	1.9889	0.000564218	2	Os01g0944700|AK070056NVNSALASSGLGAIK00000000000000000
J065099L06	Os01g0946500	Similar to Glucan endo-1,3-beta-glucosidase GV (EC 3.2.1.39) ((1->3)-beta-glucan endohydrolase GV) ((1->3)-beta-glucanase isoenzyme GV) (Beta-1,3- endoglucanase GV). (Os01t0946500-01)	34202.9	R-DNVQAYWPNVIIR-Y	000000000000000	80	92	794.42	2	3.07822	0.00608757	2	Os01g0946500|J065099L06DNVQAYWPNVIIR000000000000000
J065099L06	Os01g0946500	Similar to Glucan endo-1,3-beta-glucosidase GV (EC 3.2.1.39) ((1->3)-beta-glucan endohydrolase GV) ((1->3)-beta-glucanase isoenzyme GV) (Beta-1,3- endoglucanase GV). (Os01t0946500-01)	34202.9	R-DIPLNYATFQPGTTVR-D	000000000000000000	188	203	896.966	2	1.11919	0.00938485	2	Os01g0946500|J065099L06DIPLNYATFQPGTTVR000000000000000000
J065099L06	Os01g0946500	Similar to Glucan endo-1,3-beta-glucosidase GV (EC 3.2.1.39) ((1->3)-beta-glucan endohydrolase GV) ((1->3)-beta-glucanase isoenzyme GV) (Beta-1,3- endoglucanase GV). (Os01t0946500-01)	34202.9	R-VVVSESGWPSAGGFAANVENAR-N	000000000000000000000000	236	257	1102.54	2	0.431336	2.49133e-07	2	Os01g0946500|J065099L06VVVSESGWPSAGGFAANVENAR000000000000000000000000
AK104139	Os01g0946600	Similar to Glucan endo-1,3-beta-glucosidase GV (EC 3.2.1.39) ((1->3)-beta-glucan endohydrolase GV) ((1->3)-beta-glucanase isoenzyme GV) (Beta-1,3- endoglucanase GV). (Os01t0946600-01), Similar to Glucan endo-1,3-beta-glucosidase GV (EC 3.2.1.39) ((1->3)-beta-glucan endohydrolase GV) ((1->3)-beta-glucanase isoenzyme GV) (Beta-1,3- endoglucanase GV). (Os01t0946600-02)	34320	R-DNVQAYWPNVIIR-Y	000000000000000	80	92	794.42	2	3.07822	0.00608757	2	Os01g0946600|AK104139DNVQAYWPNVIIR000000000000000
AK104139	Os01g0946600	Similar to Glucan endo-1,3-beta-glucosidase GV (EC 3.2.1.39) ((1->3)-beta-glucan endohydrolase GV) ((1->3)-beta-glucanase isoenzyme GV) (Beta-1,3- endoglucanase GV). (Os01t0946600-01), Similar to Glucan endo-1,3-beta-glucosidase GV (EC 3.2.1.39) ((1->3)-beta-glucan endohydrolase GV) ((1->3)-beta-glucanase isoenzyme GV) (Beta-1,3- endoglucanase GV). (Os01t0946600-02)	34320	R-DIPLNYATFQPGTTVR-D	000000000000000000	188	203	896.966	2	1.11919	0.00938485	2	Os01g0946600|AK104139DIPLNYATFQPGTTVR000000000000000000
AK104139	Os01g0946600	Similar to Glucan endo-1,3-beta-glucosidase GV (EC 3.2.1.39) ((1->3)-beta-glucan endohydrolase GV) ((1->3)-beta-glucanase isoenzyme GV) (Beta-1,3- endoglucanase GV). (Os01t0946600-01), Similar to Glucan endo-1,3-beta-glucosidase GV (EC 3.2.1.39) ((1->3)-beta-glucan endohydrolase GV) ((1->3)-beta-glucanase isoenzyme GV) (Beta-1,3- endoglucanase GV). (Os01t0946600-02)	34320	R-VVVSESGWPSAGGFAANVENAR-N	000000000000000000000000	236	257	1102.54	2	0.431336	2.49133e-07	2	Os01g0946600|AK104139VVVSESGWPSAGGFAANVENAR000000000000000000000000
AK069096	Os01g0946700	Similar to Glucan endo-1,3-beta-glucosidase GV (EC 3.2.1.39) ((1->3)-beta-glucan endohydrolase GV) ((1->3)-beta-glucanase isoenzyme GV) (Beta-1,3- endoglucanase GV). (Os01t0946700-01)	34357.3	R-SEVVQLYK-S	0000000000	20	27	483.27	2	3.0086	0.0220346	5	Os01g0946700|AK069096SEVVQLYK0000000000
AK069096	Os01g0946700	Similar to Glucan endo-1,3-beta-glucosidase GV (EC 3.2.1.39) ((1->3)-beta-glucan endohydrolase GV) ((1->3)-beta-glucanase isoenzyme GV) (Beta-1,3- endoglucanase GV). (Os01t0946700-01)	34357.3	K-GAVANLANNPSAAADWVR-N	00000000000000000000	62	79	898.957	2	1.26283	0.0216586	5	Os01g0946700|AK069096GAVANLANNPSAAADWVR00000000000000000000
AK069096	Os01g0946700	Similar to Glucan endo-1,3-beta-glucosidase GV (EC 3.2.1.39) ((1->3)-beta-glucan endohydrolase GV) ((1->3)-beta-glucanase isoenzyme GV) (Beta-1,3- endoglucanase GV). (Os01t0946700-01)	34357.3	R-NNVQAYWPSVFIR-Y	000000000000000	80	92	797.416	2	4.55648	0.0262	5	Os01g0946700|AK069096NNVQAYWPSVFIR000000000000000
AK069096	Os01g0946700	Similar to Glucan endo-1,3-beta-glucosidase GV (EC 3.2.1.39) ((1->3)-beta-glucan endohydrolase GV) ((1->3)-beta-glucanase isoenzyme GV) (Beta-1,3- endoglucanase GV). (Os01t0946700-01)	34357.3	R-DIPLNYATFQPGTTVR-D	000000000000000000	188	203	896.966	2	1.11919	0.00938485	5	Os01g0946700|AK069096DIPLNYATFQPGTTVR000000000000000000
AK069096	Os01g0946700	Similar to Glucan endo-1,3-beta-glucosidase GV (EC 3.2.1.39) ((1->3)-beta-glucan endohydrolase GV) ((1->3)-beta-glucanase isoenzyme GV) (Beta-1,3- endoglucanase GV). (Os01t0946700-01)	34357.3	R-VVVSESGWPSAGGFAANVENAR-N	000000000000000000000000	236	257	1102.54	2	0.431336	2.49133e-07	5	Os01g0946700|AK069096VVVSESGWPSAGGFAANVENAR000000000000000000000000
J075193B01	Os01g0948200	Similar to GRAS family transcription factor containing protein. (Os01t0948200-00)	41181.4	R-LDALDVESLR-V	000000000000	229	238	565.799	2	-12.0649	0.0465796	1	Os01g0948200|J075193B01LDALDVESLR000000000000
AK068399	Os01g0956200	Glycosyltransferase AER61, uncharacterized domain containing protein. (Os01t0956200-01)	54235	R-VIENQAAVAR-L	000000000000	326	335	535.802	2	0.806617	0.0419642	1	Os01g0956200|AK068399VIENQAAVAR000000000000
AK073433	Os01g0957200	Conserved hypothetical protein. (Os01t0957200-01)	42317.2	R-EALFVLAQLGR-K	0000000000000	104	114	608.856	2	0.547663	3.05747e-06	2	Os01g0957200|AK073433EALFVLAQLGR0000000000000
AK073433	Os01g0957200	Conserved hypothetical protein. (Os01t0957200-01)	42317.2	R-YQILAGVIEQR-M	0000000000000	331	341	645.363	2	-1.75209	0.000292903	2	Os01g0957200|AK073433YQILAGVIEQR0000000000000
AK103090	Os01g0958100	Similar to chloroplast SRP receptor cpFtsY precursor. (Os01t0958100-01), Similar to Chloroplast SRP receptor cpFtsY precursor. (Os01t0958100-02)	37937.1	K-GGNPELQLGFR-K	0000000000000	133	143	594.314	2	2.97402	0.0406038	2	Os01g0958100|AK103090GGNPELQLGFR0000000000000
AK103090	Os01g0958100	Similar to chloroplast SRP receptor cpFtsY precursor. (Os01t0958100-01), Similar to Chloroplast SRP receptor cpFtsY precursor. (Os01t0958100-02)	37937.1	R-TGSEIVIDNDKK-A	00000000000000	199	210	659.848	2	3.3222	0.0225459	2	Os01g0958100|AK103090TGSEIVIDNDKK00000000000000
AK073846	Os01g0962600	Similar to 40S ribosomal protein S10-1. (Os01t0962600-01)	19969.1	R-SYLNLPSEVVPNTLK-K	00000000000000000	78	92	837.464	2	5.88213	0.0452233	1	Os01g0962600|AK073846SYLNLPSEVVPNTLK00000000000000000
AK073846	Os01g0962600	Similar to 40S ribosomal protein S10-1. (Os01t0962600-01)	19969.1	K-GGAPAEFQPSFR-G	00000000000000	146	157	632.31	2	0.839231	0.0356102	1	Os01g0962600|AK073846GGAPAEFQPSFR00000000000000
AK104420	Os01g0962700	Similar to Peroxidase 12 precursor (EC 1.11.1.7) (Atperox P12) (PRXR6) (ATP4a). (Os01t0962700-01)	40252.7	K-DVGLAAALIR-L	000000000000	80	89	499.804	2	0.736804	0.000984985	1	Os01g0962700|AK104420DVGLAAALIR000000000000
AK109480	Os01g0963000	Similar to Peroxidase BP 1 precursor. (Os01t0963000-01), Similar to Peroxidase BP 1 precursor. (Os01t0963000-02), Similar to Peroxidase BP 1 precursor. (Os01t0963000-03), Similar to Peroxidase BP 1 precursor. (Os01t0963000-04)	38662.5	K-DVGLAAALIR-L	000000000000	63	72	499.804	2	0.736804	0.000984985	1	Os01g0963000|AK109480DVGLAAALIR000000000000
013-066-F12	Os01g0964400	#N/A	24730.4	K-AGFAGDDAPR-A	000000000000	21	30	488.728	2	0.937239	1.4339e-07	13	Os01g0964400|013-066-F12AGFAGDDAPR000000000000
013-066-F12	Os01g0964400	#N/A	24730.4	R-AVFPSIVGRPR-H	0000000000000	31	41	599.857	2	0.400257	3.76072e-05	13	Os01g0964400|013-066-F12AVFPSIVGRPR0000000000000
013-066-F12	Os01g0964400	#N/A	24730.4	K-DAYVGDEAQSK-R	0000000000000	53	63	591.769	2	2.11969	7.45056e-05	13	Os01g0964400|013-066-F12DAYVGDEAQSK0000000000000
013-066-F12	Os01g0964400	#N/A	24730.4	K-DAYVGDEAQSKR-G	00000000000000	53	64	669.819	2	1.76499	4.80199e-05	13	Os01g0964400|013-066-F12DAYVGDEAQSKR00000000000000
013-066-F12	Os01g0964400	#N/A	24730.4	R-VAPEEHPVLLTEAPLNPK-A	00000000000000000000	98	115	977.535	2	-0.495635	0.00027408	13	Os01g0964400|013-066-F12VAPEEHPVLLTEAPLNPK00000000000000000000
013-066-F12	Os01g0964400	#N/A	24730.4	K-EITALAPSSMK-I	0000000000300	163	173	582.303	2	0.378015	0.000306023	13	Os01g0964400|013-066-F12EITALAPSSMK0000000000300
013-066-F12	Os01g0964400	#N/A	24730.4	K-EITALAPSSMK-I	0000000000000	163	173	574.306	2	1.70342	0.00388501	13	Os01g0964400|013-066-F12EITALAPSSMK0000000000000
013-066-F12	Os01g0964400	#N/A	24730.4	K-IKVVAPPER-K	00000000000	174	182	504.815	2	1.89889	0.00549731	13	Os01g0964400|013-066-F12IKVVAPPER00000000000
013-066-F12	Os01g0964400	#N/A	24730.4	K-IKVVAPPERK-Y	000000000000	174	183	568.861	2	-0.18864	0.00105966	13	Os01g0964400|013-066-F12IKVVAPPERK000000000000
AK067444	Os01g0966700	Similar to Beta-fructofuranosidase (EC 3.2.1.26) (Fragment). (Os01t0966700-01), Similar to Beta-fructofuranosidase, insoluble isoenzyme 4. (Os01t0966700-02)	67136.5	K-GWAGIHAIPR-T	000000000000	357	366	539.302	2	1.86189	8.99242e-06	1	Os01g0966700|AK067444GWAGIHAIPR000000000000
Os01g0967000	Os01g0967000	Similar to small nuclear ribonucleoprotein Sm D2. (Os01t0967000-00)	25544.5	K-ALPVNKDR-F	0000000000	200	207	456.767	2	1.66348	0.00619189	1	Os01g0967000|Os01g0967000ALPVNKDR0000000000
AK070623	Os01g0969100	NAD(P)-binding domain containing protein. (Os01t0969100-01)	44943.7	R-MDFIPGVDGPSEGVPR-V	030000000000000000	228	243	844.902	2	0.998924	0.0132157	1	Os01g0969100|AK070623MDFIPGVDGPSEGVPR030000000000000000
AK069207	Os01g0970400	Eukaryotic translation initiation factor 4E-1 (eIF4E-1) (eIF-4E-1) (mRNA cap-binding protein) (eIF-4F 25 kDa subunit) (eIF-4F p26 subunit). (Os01t0970400-01)	25733.5	K-NAANEAAQISIGK-Q	000000000000000	182	194	643.841	2	4.34675	0.00542151	1	Os01g0970400|AK069207NAANEAAQISIGK000000000000000
AK105881	Os01g0971400	Similar to Cysteine proteinase. (Os01t0971400-01)	40541.8	K-ALAHQPVSVAIEASGR-N	000000000000000000	271	286	803.44	2	1.25179	0.0081215	1	Os01g0971400|AK105881ALAHQPVSVAIEASGR000000000000000000
AK120840	Os01g0971500	Similar to Cytochrome b5. (Os01t0971500-01)	15080.7	K-DATDDFEDVGHSTTAR-A	000000000000000000	53	68	868.872	2	1.08463	1.67648e-06	2	Os01g0971500|AK120840DATDDFEDVGHSTTAR000000000000000000
J065170O14	Os01g0974700	0	9228.53	R-VLYSSVVYPHNYGFIPR-T	0000000000000000000	30	46	671.019	3	-0.604638	0.0327571	1	Os01g0974700|J065170O14VLYSSVVYPHNYGFIPR0000000000000000000
AK061022	Os01g0976200	11-S plant seed storage protein family protein. (Os01t0976200-01)	40664.6	K-EVGLGADLVR-I	000000000000	238	247	514.791	2	1.47344	0.00337164	1	Os01g0976200|AK061022EVGLGADLVR000000000000
AK100555	Os01g0976500	KIP1-like domain containing protein. (Os01t0976500-01)	104062	R-ALLEENKDAK-R	000000000000	580	589	565.799	2	-13.2206	0.0265615	1	Os01g0976500|AK100555ALLEENKDAK000000000000
AK065652	Os01g0978100	Similar to Cysteine synthase, mitochondrial precursor (EC 2.5.1.47) (O- acetylserine sulfhydrylase) (O-acetylserine (Thiol)-lyase) (CSase C) (CS-C) (OAS-TL C) (AtCS-C). (Os01t0978100-01)	42187.9	R-IGYSMISDAEEK-G	00000300000000	121	132	679.812	2	1.37408	1.49457e-07	10	Os01g0978100|AK065652IGYSMISDAEEK00000300000000
AK065652	Os01g0978100	Similar to Cysteine synthase, mitochondrial precursor (EC 2.5.1.47) (O- acetylserine sulfhydrylase) (O-acetylserine (Thiol)-lyase) (CSase C) (CS-C) (OAS-TL C) (AtCS-C). (Os01t0978100-01)	42187.9	K-SVLVEPTSGNTGIGLAFIAASR-G	000000000000000000000000	140	161	1080.59	2	0.415128	1.6923e-06	10	Os01g0978100|AK065652SVLVEPTSGNTGIGLAFIAASR000000000000000000000000
AK065652	Os01g0978100	Similar to Cysteine synthase, mitochondrial precursor (EC 2.5.1.47) (O- acetylserine sulfhydrylase) (O-acetylserine (Thiol)-lyase) (CSase C) (CS-C) (OAS-TL C) (AtCS-C). (Os01t0978100-01)	42187.9	K-AFGAELVLTDAAK-G	000000000000000	183	195	653.356	2	-0.651778	1.86224e-08	10	Os01g0978100|AK065652AFGAELVLTDAAK000000000000000
AK065652	Os01g0978100	Similar to Cysteine synthase, mitochondrial precursor (EC 2.5.1.47) (O- acetylserine sulfhydrylase) (O-acetylserine (Thiol)-lyase) (CSase C) (CS-C) (OAS-TL C) (AtCS-C). (Os01t0978100-01)	42187.9	K-TPDAYMLQQFDNPANPK-V	0000003000000000000	211	227	983.455	2	0.413424	5.62967e-06	10	Os01g0978100|AK065652TPDAYMLQQFDNPANPK0000003000000000000
AK065652	Os01g0978100	Similar to Cysteine synthase, mitochondrial precursor (EC 2.5.1.47) (O- acetylserine sulfhydrylase) (O-acetylserine (Thiol)-lyase) (CSase C) (CS-C) (OAS-TL C) (AtCS-C). (Os01t0978100-01)	42187.9	K-VDVFIGGIGTGGTISGAGR-F	000000000000000000000	245	263	867.464	2	1.35007	2.2196e-05	10	Os01g0978100|AK065652VDVFIGGIGTGGTISGAGR000000000000000000000
AK065652	Os01g0978100	Similar to Cysteine synthase, mitochondrial precursor (EC 2.5.1.47) (O- acetylserine sulfhydrylase) (O-acetylserine (Thiol)-lyase) (CSase C) (CS-C) (OAS-TL C) (AtCS-C). (Os01t0978100-01)	42187.9	K-VIGIEPSESNILSGGKPGPHK-I	00000000000000000000000	274	294	529.79	4	-0.859555	0.00038146	10	Os01g0978100|AK065652VIGIEPSESNILSGGKPGPHK00000000000000000000000
AK065652	Os01g0978100	Similar to Cysteine synthase, mitochondrial precursor (EC 2.5.1.47) (O- acetylserine sulfhydrylase) (O-acetylserine (Thiol)-lyase) (CSase C) (CS-C) (OAS-TL C) (AtCS-C). (Os01t0978100-01)	42187.9	K-IQGIGAGFVPR-N	0000000000000	295	305	557.822	2	0.449152	0.000141714	10	Os01g0978100|AK065652IQGIGAGFVPR0000000000000
AK065652	Os01g0978100	Similar to Cysteine synthase, mitochondrial precursor (EC 2.5.1.47) (O- acetylserine sulfhydrylase) (O-acetylserine (Thiol)-lyase) (CSase C) (CS-C) (OAS-TL C) (AtCS-C). (Os01t0978100-01)	42187.9	K-LVVVVFPSFGER-Y	00000000000000	362	373	674.887	2	3.88522	4.32417e-05	10	Os01g0978100|AK065652LVVVVFPSFGER00000000000000
AK071514	Os02g0100100	Thioredoxin domain domain containing protein. (Os02t0100100-01)	62498.6	K-VDATEDTDLAQK-Y	00000000000000	131	142	653.31	2	-2.98097	0.000128013	1	Os02g0100100|AK071514VDATEDTDLAQK00000000000000
AK102264	Os02g0100300	Similar to HSP associated protein like. (Os02t0100300-01)	44194.4	K-MGDPSIDVTEENR-D	030000000000000	113	125	739.827	2	2.54105	0.000124295	5	Os02g0100300|AK102264MGDPSIDVTEENR030000000000000
AK102264	Os02g0100300	Similar to HSP associated protein like. (Os02t0100300-01)	44194.4	K-MGDPSIDVTEENRDASQEAK-S	0300000000000000000000	113	132	1104.49	2	2.16644	0.00385184	5	Os02g0100300|AK102264MGDPSIDVTEENRDASQEAK0300000000000000000000
AK102264	Os02g0100300	Similar to HSP associated protein like. (Os02t0100300-01)	44194.4	K-AILLNPLSAIMYGTR-A	00000000000300000	154	168	824.96	2	2.54792	3.34081e-05	5	Os02g0100300|AK102264AILLNPLSAIMYGTR00000000000300000
AK102264	Os02g0100300	Similar to HSP associated protein like. (Os02t0100300-01)	44194.4	R-DANAALEINPDSAK-G	0000000000000000	184	197	714.854	2	2.97124	5.12985e-06	5	Os02g0100300|AK102264DANAALEINPDSAK0000000000000000
AK068038	Os02g0101100	Initiation factor 3 family protein. (Os02t0101100-01)	57348.8	R-AVGIGSAAALR-S	0000000000000	8	18	493.293	2	-0.587699	0.0304002	1	Os02g0101100|AK068038AVGIGSAAALR0000000000000
AK072105	Os02g0101500	Similar to NADH-dependent hydroxypyruvate reductase (EC 1.1.1.29) (Fragment). (Os02t0101500-01), Similar to NADH-dependent hydroxypyruvate reductase (EC 1.1.1.29) (Fragment). (Os02t0101500-02)	42332	K-GQTVGVIGAGR-I	0000000000000	165	175	507.789	2	0.958143	6.19983e-05	2	Os02g0101500|AK072105GQTVGVIGAGR0000000000000
AK072105	Os02g0101500	Similar to NADH-dependent hydroxypyruvate reductase (EC 1.1.1.29) (Fragment). (Os02t0101500-01), Similar to NADH-dependent hydroxypyruvate reductase (EC 1.1.1.29) (Fragment). (Os02t0101500-02)	42332	R-EGMATLAALNVLGK-I	0003000000000000	330	343	702.383	2	2.26759	8.39999e-06	2	Os02g0101500|AK072105EGMATLAALNVLGK0003000000000000
AK061193	Os02g0102700	Similar to AGL157Cp. (Os02t0102700-01)	14413.6	K-LLHEAAGHVVTVELK-T	00000000000000000	11	25	808.462	2	0.121067	0.00727093	2	Os02g0102700|AK061193LLHEAAGHVVTVELK00000000000000000
AK061193	Os02g0102700	Similar to AGL157Cp. (Os02t0102700-01)	14413.6	K-VSQLEHVFIR-G	000000000000	57	66	614.346	2	-0.0381894	5.78741e-05	2	Os02g0102700|AK061193VSQLEHVFIR000000000000
AK070603	Os02g0102900	Similar to RuBisCO subunit binding-protein beta subunit, chloroplast (60 kDa chaperonin beta subunit) (CPN-60 beta) (Fragment). (Os02t0102900-01)	64255.9	K-LADLVGVTLGPK-G	00000000000000	75	86	591.859	2	0.731193	1.5313e-08	9	Os02g0102900|AK070603LADLVGVTLGPK00000000000000
AK070603	Os02g0102900	Similar to RuBisCO subunit binding-protein beta subunit, chloroplast (60 kDa chaperonin beta subunit) (CPN-60 beta) (Fragment). (Os02t0102900-01)	64255.9	K-EVELEDPVENIGAK-L	0000000000000000	111	124	771.39	2	2.14203	2.81524e-06	9	Os02g0102900|AK070603EVELEDPVENIGAK0000000000000000
AK070603	Os02g0102900	Similar to RuBisCO subunit binding-protein beta subunit, chloroplast (60 kDa chaperonin beta subunit) (CPN-60 beta) (Fragment). (Os02t0102900-01)	64255.9	K-VVAAGANPVQITR-G	000000000000000	158	170	648.376	2	1.38208	1.88679e-07	9	Os02g0102900|AK070603VVAAGANPVQITR000000000000000
AK070603	Os02g0102900	Similar to RuBisCO subunit binding-protein beta subunit, chloroplast (60 kDa chaperonin beta subunit) (CPN-60 beta) (Fragment). (Os02t0102900-01)	64255.9	R-GYISPYFVTDSEK-M	000000000000000	249	261	753.362	2	0.262471	0.0418418	9	Os02g0102900|AK070603GYISPYFVTDSEK000000000000000
AK070603	Os02g0102900	Similar to RuBisCO subunit binding-protein beta subunit, chloroplast (60 kDa chaperonin beta subunit) (CPN-60 beta) (Fragment). (Os02t0102900-01)	64255.9	K-NQIEVAEQEYEKEK-L	0000000000000000	402	415	868.922	2	1.82026	0.0055549	9	Os02g0102900|AK070603NQIEVAEQEYEKEK0000000000000000
AK070603	Os02g0102900	Similar to RuBisCO subunit binding-protein beta subunit, chloroplast (60 kDa chaperonin beta subunit) (CPN-60 beta) (Fragment). (Os02t0102900-01)	64255.9	K-KLRVEDALNATK-A	00000000000000	444	455	679.393	2	-1.28454	0.0207328	9	Os02g0102900|AK070603KLRVEDALNATK00000000000000
AK070603	Os02g0102900	Similar to RuBisCO subunit binding-protein beta subunit, chloroplast (60 kDa chaperonin beta subunit) (CPN-60 beta) (Fragment). (Os02t0102900-01)	64255.9	K-LRVEDALNATK-A	0000000000000	445	455	615.347	2	2.13108	2.52608e-05	9	Os02g0102900|AK070603LRVEDALNATK0000000000000
AK070603	Os02g0102900	Similar to RuBisCO subunit binding-protein beta subunit, chloroplast (60 kDa chaperonin beta subunit) (CPN-60 beta) (Fragment). (Os02t0102900-01)	64255.9	R-VEDALNATK-A	00000000000	447	455	480.754	2	1.19665	0.000897731	9	Os02g0102900|AK070603VEDALNATK00000000000
AK070603	Os02g0102900	Similar to RuBisCO subunit binding-protein beta subunit, chloroplast (60 kDa chaperonin beta subunit) (CPN-60 beta) (Fragment). (Os02t0102900-01)	64255.9	K-NAGVNGSVVTEK-V	00000000000000	510	521	587.808	2	2.173	8.80138e-05	9	Os02g0102900|AK070603NAGVNGSVVTEK00000000000000
AK102186	Os02g0103700	Similar to 60S ribosomal protein L9 (Gibberellin-regulated protein GA). (Os02t0103700-01), Similar to 60S ribosomal protein L9 (Gibberellin-regulated protein GA). (Os02t0103700-02)	21700.6	K-TILASETMEIPSGVTVHVAAK-V	00000000300000000000000	3	23	1085.58	2	1.22908	0.00515646	18	Os02g0103700|AK102186TILASETMEIPSGVTVHVAAK00000000300000000000000
AK102186	Os02g0103700	Similar to 60S ribosomal protein L9 (Gibberellin-regulated protein GA). (Os02t0103700-01), Similar to 60S ribosomal protein L9 (Gibberellin-regulated protein GA). (Os02t0103700-02)	21700.6	R-KLQVDAWFGTR-R	0000000000000	55	65	660.858	2	2.26934	8.55207e-05	18	Os02g0103700|AK102186KLQVDAWFGTR0000000000000
AK102186	Os02g0103700	Similar to 60S ribosomal protein L9 (Gibberellin-regulated protein GA). (Os02t0103700-01), Similar to 60S ribosomal protein L9 (Gibberellin-regulated protein GA). (Os02t0103700-02)	21700.6	K-LQVDAWFGTR-R	000000000000	56	65	596.811	2	2.81022	5.1092e-05	18	Os02g0103700|AK102186LQVDAWFGTR000000000000
AK102186	Os02g0103700	Similar to 60S ribosomal protein L9 (Gibberellin-regulated protein GA). (Os02t0103700-01), Similar to 60S ribosomal protein L9 (Gibberellin-regulated protein GA). (Os02t0103700-02)	21700.6	R-TAISHVQNLITGVTK-G	00000000000000000	73	87	791.453	2	2.25689	9.01563e-08	18	Os02g0103700|AK102186TAISHVQNLITGVTK00000000000000000
AK102186	Os02g0103700	Similar to 60S ribosomal protein L9 (Gibberellin-regulated protein GA). (Os02t0103700-01), Similar to 60S ribosomal protein L9 (Gibberellin-regulated protein GA). (Os02t0103700-02)	21700.6	K-VRKVDMLEGVTILR-S	0000003000000000	124	137	548.987	3	-0.377579	0.00746115	18	Os02g0103700|AK102186VRKVDMLEGVTILR0000003000000000
AK102186	Os02g0103700	Similar to 60S ribosomal protein L9 (Gibberellin-regulated protein GA). (Os02t0103700-01), Similar to 60S ribosomal protein L9 (Gibberellin-regulated protein GA). (Os02t0103700-02)	21700.6	R-KVDMLEGVTILR-S	00003000000000	126	137	695.393	2	0.888856	0.000264629	18	Os02g0103700|AK102186KVDMLEGVTILR00003000000000
AK102186	Os02g0103700	Similar to 60S ribosomal protein L9 (Gibberellin-regulated protein GA). (Os02t0103700-01), Similar to 60S ribosomal protein L9 (Gibberellin-regulated protein GA). (Os02t0103700-02)	21700.6	R-KVDMLEGVTILRSEK-V	00003000000000000	126	140	578.655	3	1.96724	0.00240583	18	Os02g0103700|AK102186KVDMLEGVTILRSEK00003000000000000
AK102186	Os02g0103700	Similar to 60S ribosomal protein L9 (Gibberellin-regulated protein GA). (Os02t0103700-01), Similar to 60S ribosomal protein L9 (Gibberellin-regulated protein GA). (Os02t0103700-02)	21700.6	K-VKDELVLDGNDIELVSR-S	0000000000000000000	141	157	957.514	2	1.35052	3.09514e-08	18	Os02g0103700|AK102186VKDELVLDGNDIELVSR0000000000000000000
AK102186	Os02g0103700	Similar to 60S ribosomal protein L9 (Gibberellin-regulated protein GA). (Os02t0103700-01), Similar to 60S ribosomal protein L9 (Gibberellin-regulated protein GA). (Os02t0103700-02)	21700.6	R-KFLDGIYVSDK-G	0000000000000	175	185	642.846	2	0.932665	0.00548514	18	Os02g0103700|AK102186KFLDGIYVSDK0000000000000
AK102186	Os02g0103700	Similar to 60S ribosomal protein L9 (Gibberellin-regulated protein GA). (Os02t0103700-01), Similar to 60S ribosomal protein L9 (Gibberellin-regulated protein GA). (Os02t0103700-02)	21700.6	K-FLDGIYVSDK-G	000000000000	176	185	578.799	2	1.85924	3.45613e-06	18	Os02g0103700|AK102186FLDGIYVSDK000000000000
AK102186	Os02g0103700	Similar to 60S ribosomal protein L9 (Gibberellin-regulated protein GA). (Os02t0103700-01), Similar to 60S ribosomal protein L9 (Gibberellin-regulated protein GA). (Os02t0103700-02)	21700.6	K-FLDGIYVSDKGTITEDQ--	0000000000000000000	176	192	950.965	2	2.33515	1.77529e-06	18	Os02g0103700|AK102186FLDGIYVSDKGTITEDQ0000000000000000000
AK106213	Os02g0103800	Similar to Ferredoxin--NADP reductase. (Os02t0103800-01), Similar to Ferredoxin NADP+ reductase (EC 1.18.1.2) (Fragment). (Os02t0103800-02)	39291.7	R-LYSIASSAIGDFADSK-T	000000000000000000	146	161	822.913	2	4.2498	5.03899e-05	1	Os02g0103800|AK106213LYSIASSAIGDFADSK000000000000000000
AK063525	Os02g0105200	Similar to Dihydrolipoamide S-acetyltransferase (EC 2.3.1.12). (Os02t0105200-01)	59600.6	K-ISINDLVIK-A	00000000000	374	382	507.814	2	1.34821	0.00296362	1	Os02g0105200|AK063525ISINDLVIK00000000000
AK102423	Os02g0105900	Similar to 40S ribosomal protein S4. (Os02t0105900-01), Similar to 40S ribosomal protein S4. (Os02t0105900-02), Similar to 40S ribosomal protein S4. (Os02t0105900-03)	29988.3	R-EVISILMQR-H	00000003000	60	68	552.809	2	2.37172	0.000416887	12	Os02g0105900|AK102423EVISILMQR00000003000
AK102423	Os02g0105900	Similar to 40S ribosomal protein S4. (Os02t0105900-01), Similar to 40S ribosomal protein S4. (Os02t0105900-02), Similar to 40S ribosomal protein S4. (Os02t0105900-03)	29988.3	R-EVISILMQR-H	00000000000	60	68	544.81	2	-0.0128248	0.048897	12	Os02g0105900|AK102423EVISILMQR00000000000
AK102423	Os02g0105900	Similar to 40S ribosomal protein S4. (Os02t0105900-01), Similar to 40S ribosomal protein S4. (Os02t0105900-02), Similar to 40S ribosomal protein S4. (Os02t0105900-03)	29988.3	K-TYPAGFMDVISIPK-T	0000000300000000	81	94	777.897	2	0.179739	0.0027056	12	Os02g0105900|AK102423TYPAGFMDVISIPK0000000300000000
AK102423	Os02g0105900	Similar to 40S ribosomal protein S4. (Os02t0105900-01), Similar to 40S ribosomal protein S4. (Os02t0105900-02), Similar to 40S ribosomal protein S4. (Os02t0105900-03)	29988.3	K-ANDTIKIDLETNK-I	000000000000000	156	168	737.891	2	-0.506159	0.00317378	12	Os02g0105900|AK102423ANDTIKIDLETNK000000000000000
AK102423	Os02g0105900	Similar to 40S ribosomal protein S4. (Os02t0105900-01), Similar to 40S ribosomal protein S4. (Os02t0105900-02), Similar to 40S ribosomal protein S4. (Os02t0105900-03)	29988.3	K-FDVGNVVMVTGGR-N	000000003000000	175	187	683.844	2	2.3078	3.24189e-05	12	Os02g0105900|AK102423FDVGNVVMVTGGR000000003000000
AK102423	Os02g0105900	Similar to 40S ribosomal protein S4. (Os02t0105900-01), Similar to 40S ribosomal protein S4. (Os02t0105900-02), Similar to 40S ribosomal protein S4. (Os02t0105900-03)	29988.3	K-GSFETIHVEDALGHQFATR-L	000000000000000000000	203	221	705.681	3	1.81834	9.22574e-07	12	Os02g0105900|AK102423GSFETIHVEDALGHQFATR000000000000000000000
AK102423	Os02g0105900	Similar to 40S ribosomal protein S4. (Os02t0105900-01), Similar to 40S ribosomal protein S4. (Os02t0105900-02), Similar to 40S ribosomal protein S4. (Os02t0105900-03)	29988.3	R-LGNVFTIGK-G	00000000000	222	230	474.78	2	1.81383	0.000247667	12	Os02g0105900|AK102423LGNVFTIGK00000000000
AK102423	Os02g0105900	Similar to 40S ribosomal protein S4. (Os02t0105900-01), Similar to 40S ribosomal protein S4. (Os02t0105900-02), Similar to 40S ribosomal protein S4. (Os02t0105900-03)	29988.3	K-GNKPWVSLPK-G	000000000000	231	240	563.325	2	0.683994	0.00233251	12	Os02g0105900|AK102423GNKPWVSLPK000000000000
AK102423	Os02g0105900	Similar to 40S ribosomal protein S4. (Os02t0105900-01), Similar to 40S ribosomal protein S4. (Os02t0105900-02), Similar to 40S ribosomal protein S4. (Os02t0105900-03)	29988.3	K-LSIIEEQR-K	0000000000	246	253	494.281	2	7.41083	0.000614421	12	Os02g0105900|AK102423LSIIEEQR0000000000
Os02g0109400	Os02g0109400	Transcription factor jumonji domain containing protein. (Os02t0109400-00)	114685	R-VNEDKLEVKK-I	000000000000	952	961	601.35	2	11.4359	0.0187186	1	Os02g0109400|Os02g0109400VNEDKLEVKK000000000000
AK105694	Os02g0110200	Similar to Hydroperoxide lyase. (Os02t0110200-01), Similar to Hydroperoxide lyase. (Os02t0110200-02)	54103	K-AFSIDLLR-R	0000000000	132	139	467.773	2	3.0046	0.0084057	1	Os02g0110200|AK105694AFSIDLLR0000000000
AF324485	Os02g0112900	Similar to Viroid RNA-binding protein (Fragment). (Os02t0112900-00)	53320.4	K-VFFTNSGSEANDSQVK-I	000000000000000000	132	147	865.407	2	2.32337	0.000159765	1	Os02g0112900|AF324485VFFTNSGSEANDSQVK000000000000000000
AK073508	Os02g0114200	Serine carboxypeptidase III precursor (EC 3.4.16.5). (Os02t0114200-01), Similar to Serine carboxypeptidase 3. (Os02t0114200-02)	56120.9	R-MFYFLFESR-G	03000000000	101	109	628.295	2	0.955025	0.000492218	1	Os02g0114200|AK073508MFYFLFESR03000000000
AK065094	Os02g0115700	Catalase isozyme A (EC 1.11.1.6) (CAT-A). (Os02t0115700-01), Similar to Catalase. (Os02t0115700-02), Similar to Catalase. (Os02t0115700-03)	57230.4	K-TTTTNAGAPVWNDNEALTVGPR-G	000000000000000000000000	16	37	1143.06	2	1.8574	0.000442403	9	Os02g0115700|AK065094TTTTNAGAPVWNDNEALTVGPR000000000000000000000000
AK065094	Os02g0115700	Catalase isozyme A (EC 1.11.1.6) (CAT-A). (Os02t0115700-01), Similar to Catalase. (Os02t0115700-02), Similar to Catalase. (Os02t0115700-03)	57230.4	R-GPILLEDYHLIEK-V	000000000000000	38	50	513.951	3	-1.5341	0.00397448	9	Os02g0115700|AK065094GPILLEDYHLIEK000000000000000
AK065094	Os02g0115700	Catalase isozyme A (EC 1.11.1.6) (CAT-A). (Os02t0115700-01), Similar to Catalase. (Os02t0115700-02), Similar to Catalase. (Os02t0115700-03)	57230.4	R-SPGAQTPVIVR-F	0000000000000	92	102	562.825	2	0.890334	1.15505e-05	9	Os02g0115700|AK065094SPGAQTPVIVR0000000000000
AK065094	Os02g0115700	Catalase isozyme A (EC 1.11.1.6) (CAT-A). (Os02t0115700-01), Similar to Catalase. (Os02t0115700-02), Similar to Catalase. (Os02t0115700-03)	57230.4	R-FSTVIHER-G	0000000000	103	110	494.763	2	-2.4114	9.67911e-06	9	Os02g0115700|AK065094FSTVIHER0000000000
AK065094	Os02g0115700	Catalase isozyme A (EC 1.11.1.6) (CAT-A). (Os02t0115700-01), Similar to Catalase. (Os02t0115700-02), Similar to Catalase. (Os02t0115700-03)	57230.4	R-DGIKFPDVIHAFKPNPR-S	0000000000000000000	147	163	488.519	4	-0.38098	0.0161743	9	Os02g0115700|AK065094DGIKFPDVIHAFKPNPR0000000000000000000
AK065094	Os02g0115700	Catalase isozyme A (EC 1.11.1.6) (CAT-A). (Os02t0115700-01), Similar to Catalase. (Os02t0115700-02), Similar to Catalase. (Os02t0115700-03)	57230.4	R-SHVQEYWR-V	0000000000	164	171	552.76	2	-9.01461	0.00991793	9	Os02g0115700|AK065094SHVQEYWR0000000000
AK065094	Os02g0115700	Catalase isozyme A (EC 1.11.1.6) (CAT-A). (Os02t0115700-01), Similar to Catalase. (Os02t0115700-02), Similar to Catalase. (Os02t0115700-03)	57230.4	R-VFAYADTQR-Y	00000000000	345	353	535.768	2	1.25844	0.000223499	9	Os02g0115700|AK065094VFAYADTQR00000000000
AK065094	Os02g0115700	Catalase isozyme A (EC 1.11.1.6) (CAT-A). (Os02t0115700-01), Similar to Catalase. (Os02t0115700-02), Similar to Catalase. (Os02t0115700-03)	57230.4	K-QNDFKQPGER-Y	000000000000	425	434	609.796	2	-1.0478	0.0464031	9	Os02g0115700|AK065094QNDFKQPGER000000000000
AK065094	Os02g0115700	Catalase isozyme A (EC 1.11.1.6) (CAT-A). (Os02t0115700-01), Similar to Catalase. (Os02t0115700-02), Similar to Catalase. (Os02t0115700-03)	57230.4	R-FAGELAHPK-V	00000000000	450	458	485.262	2	0.532626	1.65701e-05	9	Os02g0115700|AK065094FAGELAHPK00000000000
AK065743	Os02g0115900	Endosperm lumenal binding protein. (Os02t0115900-01), Endosperm lumenal binding protein. (Os02t0115900-02), Similar to Endosperm lumenal binding protein. (Os02t0115900-03)	73629	K-NGHVEIIANDQGNR-I	0000000000000000	52	65	768.879	2	-0.585151	0.00154208	25	Os02g0115900|AK065743NGHVEIIANDQGNR0000000000000000
AK065743	Os02g0115900	Endosperm lumenal binding protein. (Os02t0115900-01), Endosperm lumenal binding protein. (Os02t0115900-02), Similar to Endosperm lumenal binding protein. (Os02t0115900-03)	73629	R-ITPSWVAFTDSER-L	000000000000000	66	78	754.873	2	-0.0959146	4.01655e-06	25	Os02g0115900|AK065743ITPSWVAFTDSER000000000000000
AK065743	Os02g0115900	Endosperm lumenal binding protein. (Os02t0115900-01), Endosperm lumenal binding protein. (Os02t0115900-02), Similar to Endosperm lumenal binding protein. (Os02t0115900-03)	73629	K-NQAAVNPER-T	00000000000	86	94	499.755	2	1.00646	0.000515834	25	Os02g0115900|AK065743NQAAVNPER00000000000
AK065743	Os02g0115900	Endosperm lumenal binding protein. (Os02t0115900-01), Endosperm lumenal binding protein. (Os02t0115900-02), Similar to Endosperm lumenal binding protein. (Os02t0115900-03)	73629	R-KFEDKEVQR-D	00000000000	106	114	589.812	2	0.602552	0.000166005	25	Os02g0115900|AK065743KFEDKEVQR00000000000
AK065743	Os02g0115900	Endosperm lumenal binding protein. (Os02t0115900-01), Endosperm lumenal binding protein. (Os02t0115900-02), Similar to Endosperm lumenal binding protein. (Os02t0115900-03)	73629	K-FEDKEVQR-D	0000000000	107	114	525.765	2	0.444214	0.046717	25	Os02g0115900|AK065743FEDKEVQR0000000000
AK065743	Os02g0115900	Endosperm lumenal binding protein. (Os02t0115900-01), Endosperm lumenal binding protein. (Os02t0115900-02), Similar to Endosperm lumenal binding protein. (Os02t0115900-03)	73629	K-IVNKDGKPYIQVK-I	000000000000000	123	135	501.297	3	0.987449	0.0241259	25	Os02g0115900|AK065743IVNKDGKPYIQVK000000000000000
AK065743	Os02g0115900	Endosperm lumenal binding protein. (Os02t0115900-01), Endosperm lumenal binding protein. (Os02t0115900-02), Similar to Endosperm lumenal binding protein. (Os02t0115900-03)	73629	K-VFSPEEVSAMILGK-M	0000000000300000	143	156	761.897	2	3.52337	0.00165166	25	Os02g0115900|AK065743VFSPEEVSAMILGK0000000000300000
AK065743	Os02g0115900	Endosperm lumenal binding protein. (Os02t0115900-01), Endosperm lumenal binding protein. (Os02t0115900-02), Similar to Endosperm lumenal binding protein. (Os02t0115900-03)	73629	K-MKETAEAYLGK-K	0300000000000	157	167	628.814	2	0.958208	2.68795e-05	25	Os02g0115900|AK065743MKETAEAYLGK0300000000000
AK065743	Os02g0115900	Endosperm lumenal binding protein. (Os02t0115900-01), Endosperm lumenal binding protein. (Os02t0115900-02), Similar to Endosperm lumenal binding protein. (Os02t0115900-03)	73629	K-MKETAEAYLGK-K	0000000000000	157	167	620.815	2	-0.461546	0.00647943	25	Os02g0115900|AK065743MKETAEAYLGK0000000000000
AK065743	Os02g0115900	Endosperm lumenal binding protein. (Os02t0115900-01), Endosperm lumenal binding protein. (Os02t0115900-02), Similar to Endosperm lumenal binding protein. (Os02t0115900-03)	73629	K-KINDAVVTVPAYFNDAQR-Q	00000000000000000000	168	185	1011.03	2	5.74434	0.00168375	25	Os02g0115900|AK065743KINDAVVTVPAYFNDAQR00000000000000000000
AK065743	Os02g0115900	Endosperm lumenal binding protein. (Os02t0115900-01), Endosperm lumenal binding protein. (Os02t0115900-02), Similar to Endosperm lumenal binding protein. (Os02t0115900-03)	73629	K-INDAVVTVPAYFNDAQR-Q	0000000000000000000	169	185	946.979	2	0.075423	7.58872e-05	25	Os02g0115900|AK065743INDAVVTVPAYFNDAQR0000000000000000000
AK065743	Os02g0115900	Endosperm lumenal binding protein. (Os02t0115900-01), Endosperm lumenal binding protein. (Os02t0115900-02), Similar to Endosperm lumenal binding protein. (Os02t0115900-03)	73629	K-DAGVIAGLNVAR-I	00000000000000	190	201	578.328	2	1.02359	2.79046e-06	25	Os02g0115900|AK065743DAGVIAGLNVAR00000000000000
AK065743	Os02g0115900	Endosperm lumenal binding protein. (Os02t0115900-01), Endosperm lumenal binding protein. (Os02t0115900-02), Similar to Endosperm lumenal binding protein. (Os02t0115900-03)	73629	R-IMEYFIK-L	003000000	266	272	480.249	2	0	0.00766911	25	Os02g0115900|AK065743IMEYFIK003000000
AK065743	Os02g0115900	Endosperm lumenal binding protein. (Os02t0115900-01), Endosperm lumenal binding protein. (Os02t0115900-02), Similar to Endosperm lumenal binding protein. (Os02t0115900-03)	73629	R-ALSNQHQVR-V	00000000000	302	310	526.784	2	1.22302	0.0460397	25	Os02g0115900|AK065743ALSNQHQVR00000000000
AK065743	Os02g0115900	Endosperm lumenal binding protein. (Os02t0115900-01), Endosperm lumenal binding protein. (Os02t0115900-02), Similar to Endosperm lumenal binding protein. (Os02t0115900-03)	73629	R-VEIESLFDGTDFSEPLTR-A	00000000000000000000	311	328	1028	2	0.975211	0.0132443	25	Os02g0115900|AK065743VEIESLFDGTDFSEPLTR00000000000000000000
AK065743	Os02g0115900	Endosperm lumenal binding protein. (Os02t0115900-01), Endosperm lumenal binding protein. (Os02t0115900-02), Similar to Endosperm lumenal binding protein. (Os02t0115900-03)	73629	R-ARFEELNNDLFR-K	00000000000000	329	340	762.386	2	3.26175	0.0177509	25	Os02g0115900|AK065743ARFEELNNDLFR00000000000000
AK065743	Os02g0115900	Endosperm lumenal binding protein. (Os02t0115900-01), Endosperm lumenal binding protein. (Os02t0115900-02), Similar to Endosperm lumenal binding protein. (Os02t0115900-03)	73629	R-FEELNNDLFR-K	000000000000	331	340	648.815	2	1.13415	0.000755929	25	Os02g0115900|AK065743FEELNNDLFR000000000000
AK065743	Os02g0115900	Endosperm lumenal binding protein. (Os02t0115900-01), Endosperm lumenal binding protein. (Os02t0115900-02), Similar to Endosperm lumenal binding protein. (Os02t0115900-03)	73629	K-SQIHEIVLVGGSTR-I	0000000000000000	358	371	748.416	2	1.02946	1.05173e-06	25	Os02g0115900|AK065743SQIHEIVLVGGSTR0000000000000000
AK065743	Os02g0115900	Endosperm lumenal binding protein. (Os02t0115900-01), Endosperm lumenal binding protein. (Os02t0115900-02), Similar to Endosperm lumenal binding protein. (Os02t0115900-03)	73629	R-DYFEGKEPNK-G	000000000000	381	390	613.787	2	-2.08606	0.0217802	25	Os02g0115900|AK065743DYFEGKEPNK000000000000
AK065743	Os02g0115900	Endosperm lumenal binding protein. (Os02t0115900-01), Endosperm lumenal binding protein. (Os02t0115900-02), Similar to Endosperm lumenal binding protein. (Os02t0115900-03)	73629	K-FDLSGIPAAPR-G	0000000000000	488	498	572.312	2	0.828508	0.000250125	25	Os02g0115900|AK065743FDLSGIPAAPR0000000000000
AK065743	Os02g0115900	Endosperm lumenal binding protein. (Os02t0115900-01), Endosperm lumenal binding protein. (Os02t0115900-02), Similar to Endosperm lumenal binding protein. (Os02t0115900-03)	73629	R-EAEEFAEEDKK-V	0000000000000	550	560	662.799	2	0.448172	0.00196445	25	Os02g0115900|AK065743EAEEFAEEDKK0000000000000
AK065743	Os02g0115900	Endosperm lumenal binding protein. (Os02t0115900-01), Endosperm lumenal binding protein. (Os02t0115900-02), Similar to Endosperm lumenal binding protein. (Os02t0115900-03)	73629	R-EAEEFAEEDKKVK-E	000000000000000	550	562	776.38	2	-0.115772	0.00594463	25	Os02g0115900|AK065743EAEEFAEEDKKVK000000000000000
AK065743	Os02g0115900	Endosperm lumenal binding protein. (Os02t0115900-01), Endosperm lumenal binding protein. (Os02t0115900-02), Similar to Endosperm lumenal binding protein. (Os02t0115900-03)	73629	R-NQLETYVYNMK-N	0000000000300	569	579	709.836	2	1.21616	1.22384e-07	25	Os02g0115900|AK065743NQLETYVYNMK0000000000300
AK065743	Os02g0115900	Endosperm lumenal binding protein. (Os02t0115900-01), Endosperm lumenal binding protein. (Os02t0115900-02), Similar to Endosperm lumenal binding protein. (Os02t0115900-03)	73629	R-NQLETYVYNMK-N	0000000000000	569	579	701.837	2	0.0476634	0.000445367	25	Os02g0115900|AK065743NQLETYVYNMK0000000000000
AK065743	Os02g0115900	Endosperm lumenal binding protein. (Os02t0115900-01), Endosperm lumenal binding protein. (Os02t0115900-02), Similar to Endosperm lumenal binding protein. (Os02t0115900-03)	73629	K-LADKLESEEKEK-V	00000000000000	588	599	709.873	2	0.582376	0.00718452	25	Os02g0115900|AK065743LADKLESEEKEK00000000000000
AK065743	Os02g0115900	Endosperm lumenal binding protein. (Os02t0115900-01), Endosperm lumenal binding protein. (Os02t0115900-02), Similar to Endosperm lumenal binding protein. (Os02t0115900-03)	73629	R-TGGAPGGGADGEGGVDDEHDEL--	000000000000000000000000	644	665	1006.41	2	1.93713	4.50727e-05	25	Os02g0115900|AK065743TGGAPGGGADGEGGVDDEHDEL000000000000000000000000
AK102604	Os02g0116800	Remorin, C-terminal region domain containing protein. (Os02t0116800-01)	56665.1	K-LMSQLASAR-H	00300000000	457	465	496.767	2	7.92426	0.044276	1	Os02g0116800|AK102604LMSQLASAR00300000000
AK061815	Os02g0117400	Peptidase A22B, signal peptide peptidase domain containing protein. (Os02t0117400-01)	38394.2	K-AEEEDAVEEDTDSK-Q	0000000000000000	324	337	783.816	2	-3.09305	0.00281461	1	Os02g0117400|AK061815AEEEDAVEEDTDSK0000000000000000
AK071248	Os02g0117700	UDP-glucose pyrophosphorylase (UGPase)2. (Os02t0117700-01)	51864.2	K-MEIIPNPK-E	0300000000	313	320	479.258	2	1.9281	0.0251467	4	Os02g0117700|AK071248MEIIPNPK0300000000
AK071248	Os02g0117700	UDP-glucose pyrophosphorylase (UGPase)2. (Os02t0117700-01)	51864.2	K-VLQLETAAGAAIR-F	000000000000000	327	339	656.884	2	1.79817	1.69694e-10	4	Os02g0117700|AK071248VLQLETAAGAAIR000000000000000
AK071248	Os02g0117700	UDP-glucose pyrophosphorylase (UGPase)2. (Os02t0117700-01)	51864.2	R-TNPSNPSIELGPEFK-K	00000000000000000	385	399	815.409	2	-0.252934	0.00237604	4	Os02g0117700|AK071248TNPSNPSIELGPEFK00000000000000000
AK071248	Os02g0117700	UDP-glucose pyrophosphorylase (UGPase)2. (Os02t0117700-01)	51864.2	R-TNPSNPSIELGPEFKK-V	000000000000000000	385	400	879.459	2	2.34648	4.23116e-05	4	Os02g0117700|AK071248TNPSNPSIELGPEFKK000000000000000000
AK071248	Os02g0117700	UDP-glucose pyrophosphorylase (UGPase)2. (Os02t0117700-01)	51864.2	K-SIPSIVELDTLK-V	00000000000000	410	421	657.879	2	-1.00852	0.0239441	4	Os02g0117700|AK071248SIPSIVELDTLK00000000000000
AK068133	Os02g0119800	Similar to Aminoalcoholphosphotransferase. (Os02t0119800-01), Similar to ethanolaminephosphotransferase. (Os02t0119800-02)	44339.7	K-YSGVDHSLVAK-Y	0000000000000	17	27	588.307	2	0.62106	0.0343909	1	Os02g0119800|AK068133YSGVDHSLVAK0000000000000
AK110433	Os02g0120200	Similar to Phospholipase D nu-2 (Fragment). (Os02t0120200-01)	99794.5	K-GQGALEGRR-L	00000000000	511	519	472.252	2	-9.89307	0.0331412	1	Os02g0120200|AK110433GQGALEGRR00000000000
AK099931	Os02g0121000	Similar to Glutamyl-tRNA synthetase (EC 6.1.1.17) (Glutamate--tRNA ligase) (GluRS). (Os02t0121000-01)	63179.2	R-TALFNYLFAR-S	000000000000	70	79	608.329	2	-1.8274	0.0186353	1	Os02g0121000|AK099931TALFNYLFAR000000000000
AK061894	Os02g0121300	Cyclophilin 2. (Os02t0121300-01), Cyclophilin 2. (Os02t0121300-02)	18704.2	R-VFFDMTVGGAPAGR-I	0000000000000000	6	19	712.854	2	0.531616	1.32068e-08	8	Os02g0121300|AK061894VFFDMTVGGAPAGR0000000000000000
AK061894	Os02g0121300	Cyclophilin 2. (Os02t0121300-01), Cyclophilin 2. (Os02t0121300-02)	18704.2	R-VFFDMTVGGAPAGR-I	0000030000000000	6	19	720.852	2	2.43814	2.16663e-08	8	Os02g0121300|AK061894VFFDMTVGGAPAGR0000030000000000
AK061894	Os02g0121300	Cyclophilin 2. (Os02t0121300-01), Cyclophilin 2. (Os02t0121300-02)	18704.2	R-IVMELYAK-D	0003000000	20	27	491.768	2	1.06641	0.00450529	8	Os02g0121300|AK061894IVMELYAK0003000000
AK061894	Os02g0121300	Cyclophilin 2. (Os02t0121300-01), Cyclophilin 2. (Os02t0121300-02)	18704.2	R-IVMELYAKDVPR-T	00000000000000	20	31	717.396	2	1.33073	0.000288549	8	Os02g0121300|AK061894IVMELYAKDVPR00000000000000
AK061894	Os02g0121300	Cyclophilin 2. (Os02t0121300-01), Cyclophilin 2. (Os02t0121300-02)	18704.2	R-IVMELYAKDVPR-T	00030000000000	20	31	725.399	2	9.01286	0.00267001	8	Os02g0121300|AK061894IVMELYAKDVPR00030000000000
AK061894	Os02g0121300	Cyclophilin 2. (Os02t0121300-01), Cyclophilin 2. (Os02t0121300-02)	18704.2	R-GNGTGGESIYGEK-F	000000000000000	77	89	634.793	2	2.13432	4.93026e-05	8	Os02g0121300|AK061894GNGTGGESIYGEK000000000000000
AK061894	Os02g0121300	Cyclophilin 2. (Os02t0121300-01), Cyclophilin 2. (Os02t0121300-02)	18704.2	R-VVEGMDVVK-A	00000300000	139	147	496.261	2	1.51628	7.43747e-05	8	Os02g0121300|AK061894VVEGMDVVK00000300000
AK061894	Os02g0121300	Cyclophilin 2. (Os02t0121300-01), Cyclophilin 2. (Os02t0121300-02)	18704.2	R-VVEGMDVVK-A	00000000000	139	147	488.264	2	2.90942	0.0377364	8	Os02g0121300|AK061894VVEGMDVVK00000000000
AK061894	Os02g0121300	Cyclophilin 2. (Os02t0121300-01), Cyclophilin 2. (Os02t0121300-02)	18704.2	R-GGSTAKPVVIADCGQLS--	0000000000000000000	156	172	837.432	2	2.18263	0.00188411	8	Os02g0121300|AK061894GGSTAKPVVIADCGQLS0000000000000000000
011-007-G12	Os02g0123300	Similar to Eukaryotic translation initiation factor 3 subunit 8 (eIF3 p110) (eIF3c) (p105). (Os02t0123300-00)	44664.4	R-VKELLAQGVQQSR-Y	000000000000000	60	72	728.418	2	0.518901	2.48017e-05	3	Os02g0123300|011-007-G12VKELLAQGVQQSR000000000000000
011-007-G12	Os02g0123300	Similar to Eukaryotic translation initiation factor 3 subunit 8 (eIF3 p110) (eIF3c) (p105). (Os02t0123300-00)	44664.4	K-ELLAQGVQQSR-Y	0000000000000	62	72	614.836	2	-0.249252	0.000189806	3	Os02g0123300|011-007-G12ELLAQGVQQSR0000000000000
AK070168	Os02g0123500	Similar to NADPH-dependent mannose 6-phosphate reductase. (Os02t0123500-01), Similar to NADP-dependent D-sorbitol-6-phosphate dehydrogenase. (Os02t0123500-02)	42202.6	R-DLIHSALR-I	0000000000	94	101	462.767	2	0.391354	0.0204664	2	Os02g0123500|AK070168DLIHSALR0000000000
AK070168	Os02g0123500	Similar to NADPH-dependent mannose 6-phosphate reductase. (Os02t0123500-01), Similar to NADP-dependent D-sorbitol-6-phosphate dehydrogenase. (Os02t0123500-02)	42202.6	K-REDLFITTK-L	00000000000	134	142	561.812	2	1.14157	0.000921884	2	Os02g0123500|AK070168REDLFITTK00000000000
AK101889	Os02g0125100	Homoaconitase/3-isopropylmalate dehydratase, small/large subunit domain containing protein. (Os02t0125100-01)	56428.2	K-TSVEYEPVYSDAQAR-F	00000000000000000	323	337	857.901	2	1.46232	0.0389583	1	Os02g0125100|AK101889TSVEYEPVYSDAQAR00000000000000000
AK103009	Os02g0128600	Similar to ADP-ribosylation factor-like protein. (Os02t0128600-01)	21856.3	R-VVMLGLDAAGK-T	0003000000000	20	30	545.303	2	0.848418	0.00723687	2	Os02g0128600|AK103009VVMLGLDAAGK0003000000000
AK103009	Os02g0128600	Similar to ADP-ribosylation factor-like protein. (Os02t0128600-01)	21856.3	K-NVVFTVWDVGGQEK-L	0000000000000000	60	73	789.405	2	3.90872	0.00657761	2	Os02g0128600|AK103009NVVFTVWDVGGQEK0000000000000000
AK106464	Os02g0130000	Similar to SWIb domain-containing protein (Fragment). (Os02t0130000-01)	13854.3	R-GIMQPVPVSDALSR-F	0003000000000000	50	63	743.392	2	2.94935	0.000560201	2	Os02g0130000|AK106464GIMQPVPVSDALSR0003000000000000
AK106464	Os02g0130000	Similar to SWIb domain-containing protein (Fragment). (Os02t0130000-01)	13854.3	R-FAGGAPEMSR-A	000000003000	64	73	519.738	2	1.446	0.00181449	2	Os02g0130000|AK106464FAGGAPEMSR000000003000
AK066913	Os02g0131300	Conserved hypothetical protein. (Os02t0131300-01), Non-protein coding transcript. (Os02t0131300-02)	27393.6	K-EKITIDPDDPAAVSR-Y	00000000000000000	68	82	813.919	2	-1.14243	0.0410489	8	Os02g0131300|AK066913EKITIDPDDPAAVSR00000000000000000
AK066913	Os02g0131300	Conserved hypothetical protein. (Os02t0131300-01), Non-protein coding transcript. (Os02t0131300-02)	27393.6	K-ITIDPDDPAAVSR-Y	000000000000000	70	82	685.353	2	2.79809	1.24988e-06	8	Os02g0131300|AK066913ITIDPDDPAAVSR000000000000000
AK066913	Os02g0131300	Conserved hypothetical protein. (Os02t0131300-01), Non-protein coding transcript. (Os02t0131300-02)	27393.6	R-QKADLLSDSER-I	0000000000000	92	102	631.323	2	-0.393781	0.0168914	8	Os02g0131300|AK066913QKADLLSDSER0000000000000
AK066913	Os02g0131300	Conserved hypothetical protein. (Os02t0131300-01), Non-protein coding transcript. (Os02t0131300-02)	27393.6	R-IKYTIDTFTK-G	000000000000	103	112	615.343	2	0.741461	0.0376148	8	Os02g0131300|AK066913IKYTIDTFTK000000000000
AK066913	Os02g0131300	Conserved hypothetical protein. (Os02t0131300-01), Non-protein coding transcript. (Os02t0131300-02)	27393.6	R-TYLNTLQEIR-I	000000000000	119	128	625.842	2	1.93188	1.91058e-05	8	Os02g0131300|AK066913TYLNTLQEIR000000000000
AK066913	Os02g0131300	Conserved hypothetical protein. (Os02t0131300-01), Non-protein coding transcript. (Os02t0131300-02)	27393.6	K-NMGLLLAEFEK-I	0030000000000	165	175	640.831	2	0.074006	7.82123e-05	8	Os02g0131300|AK066913NMGLLLAEFEK0030000000000
AK066913	Os02g0131300	Conserved hypothetical protein. (Os02t0131300-01), Non-protein coding transcript. (Os02t0131300-02)	27393.6	K-IEEELELEIAK-S	0000000000000	190	200	658.353	2	-0.223701	0.00459843	8	Os02g0131300|AK066913IEEELELEIAK0000000000000
Os02g0131400	Os02g0131400	Beta-D-glucan exohydrolase, isoenzyme ExoII (EC 3.2.1.58). (Os02t0131400-00)	67268.1	--MAAAAGGGGGGGECPK-Y	000000000000000000	1	16	454.541	3	11.4053	0.0171865	1	Os02g0131400|Os02g0131400MAAAAGGGGGGGECPK000000000000000000
Os02g0131400	Os02g0131400	Beta-D-glucan exohydrolase, isoenzyme ExoII (EC 3.2.1.58). (Os02t0131400-00)	67268.1	R-IGAAVAAEVR-A	000000000000	139	148	478.78	2	-0.115676	0.000144506	1	Os02g0131400|Os02g0131400IGAAVAAEVR000000000000
AK109376	Os02g0133800	Proteasome subunit alpha type 1 (EC 3.4.25.1) (20S proteasome alpha subunit F) (20S proteasome subunit alpha-6) (Proteasome component C2). (Os02t0133800-01), Similar to Proteasome subunit alpha type. (Os02t0133800-02)	29966.9	R-NQYDTDVTTWSPAGR-L	00000000000000000	4	18	855.892	2	2.89765	0.00224213	8	Os02g0133800|AK109376NQYDTDVTTWSPAGR00000000000000000
AK109376	Os02g0133800	Proteasome subunit alpha type 1 (EC 3.4.25.1) (20S proteasome alpha subunit F) (20S proteasome subunit alpha-6) (Proteasome component C2). (Os02t0133800-01), Similar to Proteasome subunit alpha type. (Os02t0133800-02)	29966.9	R-LFQVEYAMEAVK-Q	00000000000000	19	30	714.368	2	2.7496	0.000502212	8	Os02g0133800|AK109376LFQVEYAMEAVK00000000000000
AK109376	Os02g0133800	Proteasome subunit alpha type 1 (EC 3.4.25.1) (20S proteasome alpha subunit F) (20S proteasome subunit alpha-6) (Proteasome component C2). (Os02t0133800-01), Similar to Proteasome subunit alpha type. (Os02t0133800-02)	29966.9	R-LFQVEYAMEAVK-Q	00000000300000	19	30	722.364	2	0.922762	0.000697389	8	Os02g0133800|AK109376LFQVEYAMEAVK00000000300000
AK109376	Os02g0133800	Proteasome subunit alpha type 1 (EC 3.4.25.1) (20S proteasome alpha subunit F) (20S proteasome subunit alpha-6) (Proteasome component C2). (Os02t0133800-01), Similar to Proteasome subunit alpha type. (Os02t0133800-02)	29966.9	R-THAVLAAANK-A	000000000000	42	51	498.287	2	4.46028	0.000650137	8	Os02g0133800|AK109376THAVLAAANK000000000000
AK109376	Os02g0133800	Proteasome subunit alpha type 1 (EC 3.4.25.1) (20S proteasome alpha subunit F) (20S proteasome subunit alpha-6) (Proteasome component C2). (Os02t0133800-01), Similar to Proteasome subunit alpha type. (Os02t0133800-02)	29966.9	R-VADHAGVALAGLTADGR-V	0000000000000000000	66	82	797.42	2	-0.428341	9.20064e-07	8	Os02g0133800|AK109376VADHAGVALAGLTADGR0000000000000000000
AK109376	Os02g0133800	Proteasome subunit alpha type 1 (EC 3.4.25.1) (20S proteasome alpha subunit F) (20S proteasome subunit alpha-6) (Proteasome component C2). (Os02t0133800-01), Similar to Proteasome subunit alpha type. (Os02t0133800-02)	29966.9	R-LALRLADK-A	0000000000	108	115	450.284	2	-7.57714	0.0177167	8	Os02g0133800|AK109376LALRLADK0000000000
AK109376	Os02g0133800	Proteasome subunit alpha type 1 (EC 3.4.25.1) (20S proteasome alpha subunit F) (20S proteasome subunit alpha-6) (Proteasome component C2). (Os02t0133800-01), Similar to Proteasome subunit alpha type. (Os02t0133800-02)	29966.9	K-DALSAIKETLQGEK-L	0000000000000000	190	203	751.913	2	8.05928	0.00259076	8	Os02g0133800|AK109376DALSAIKETLQGEK0000000000000000
AK100570	Os02g0135700	DNA polymerase V family protein. (Os02t0135700-01), Hypothetical conserved gene. (Os02t0135700-02)	146100	R-QSAESDAAAAKPK-Q	000000000000000	60	72	637.32	2	-3.82483	0.0125397	1	Os02g0135700|AK100570QSAESDAAAAKPK000000000000000
AK099849	Os02g0137200	Similar to 50S ribosomal protein L3-1, chloroplast precursor. (Os02t0137200-01), Similar to 50S ribosomal protein L3. (Os02t0137200-02)	29539.9	R-EGGNVVTQVK-T	000000000000	87	96	515.781	2	2.49812	0.00597071	5	Os02g0137200|AK099849EGGNVVTQVK000000000000
AK099849	Os02g0137200	Similar to 50S ribosomal protein L3-1, chloroplast precursor. (Os02t0137200-01), Similar to 50S ribosomal protein L3. (Os02t0137200-02)	29539.9	K-TAATDGYDAVQVGYHGVR-E	00000000000000000000	97	114	940.448	2	-2.19607	1.38443e-07	5	Os02g0137200|AK099849TAATDGYDAVQVGYHGVR00000000000000000000
AK099849	Os02g0137200	Similar to 50S ribosomal protein L3-1, chloroplast precursor. (Os02t0137200-01), Similar to 50S ribosomal protein L3. (Os02t0137200-02)	29539.9	K-TAATDGYDAVQVGYHGVREEK-L	00000000000000000000000	97	117	756.031	3	1.63752	0.0181501	5	Os02g0137200|AK099849TAATDGYDAVQVGYHGVREEK00000000000000000000000
AK099849	Os02g0137200	Similar to 50S ribosomal protein L3-1, chloroplast precursor. (Os02t0137200-01), Similar to 50S ribosomal protein L3. (Os02t0137200-02)	29539.9	R-ALGSIGAGTTPGR-V	000000000000000	200	212	579.318	2	0.884848	2.71048e-06	5	Os02g0137200|AK099849ALGSIGAGTTPGR000000000000000
AK068480	Os02g0137400	WD40 repeat-like domain containing protein. (Os02t0137400-01)	95501.1	R-LLAGVGSVLR-L	000000000000	588	597	492.814	2	0.249078	0.0225426	1	Os02g0137400|AK068480LLAGVGSVLR000000000000
Os02g0138000	Os02g0138000	Leucine-rich repeat, plant specific containing protein. (Os02t0138000-00)	71569.2	R-AAYAALQAWK-Q	000000000000	56	65	546.795	2	-0.394302	0.0122702	1	Os02g0138000|Os02g0138000AAYAALQAWK000000000000
AK121266	Os02g0139600	Similar to Dars-prov protein. (Os02t0139600-01), Similar to predicted protein. (Os02t0139600-02)	18946.6	R-GEEIISGAQR-V	000000000000	87	96	530.274	2	-1.94435	1.47628e-06	1	Os02g0139600|AK121266GEEIISGAQR000000000000
AK067944	Os02g0142300	Similar to Nuclear protein-like. (Os02t0142300-01)	83574.4	R-EFQSPDEEMKK-I	0000000003000	310	320	692.31	2	2.1325	0.0381076	5	Os02g0142300|AK067944EFQSPDEEMKK0000000003000
AK067944	Os02g0142300	Similar to Nuclear protein-like. (Os02t0142300-01)	83574.4	K-QLVETTVEMANK-V	00000000030000	366	377	689.847	2	-0.420493	0.00904717	5	Os02g0142300|AK067944QLVETTVEMANK00000000030000
AK067944	Os02g0142300	Similar to Nuclear protein-like. (Os02t0142300-01)	83574.4	R-IVEDLKDESEPYRR-M	0000000000000000	387	400	583.633	3	0.948161	0.0132835	5	Os02g0142300|AK067944IVEDLKDESEPYRR0000000000000000
AK067944	Os02g0142300	Similar to Nuclear protein-like. (Os02t0142300-01)	83574.4	R-QQAADLISR-I	00000000000	484	492	501.271	2	-2.55635	0.00625838	5	Os02g0142300|AK067944QQAADLISR00000000000
AK067944	Os02g0142300	Similar to Nuclear protein-like. (Os02t0142300-01)	83574.4	R-ATVNTFGYIAK-A	0000000000000	611	621	592.82	2	1.05249	0.00474644	5	Os02g0142300|AK067944ATVNTFGYIAK0000000000000
AK063330	Os02g0143100	Similar to Sucrose-phosphatase (EC 3.1.3.24). (Os02t0143100-01)	47864.1	R-NIVVEETANVSELK-L	0000000000000000	105	118	772.912	2	-0.0116291	1.62341e-05	1	Os02g0143100|AK063330NIVVEETANVSELK0000000000000000
AK071377	Os02g0146400	Similar to Splicing factor 3B subunit 1 (Spliceosome associated protein 155) (SAP 155) (SF3b155) (Pre-mRNA splicing factor SF3b 155 kDa subunit). (Os02t0146400-01), Similar to predicted protein. (Os02t0146400-02)	40437.2	R-QQAADLISR-I	00000000000	3	11	501.271	2	-2.55635	0.00625838	2	Os02g0146400|AK071377QQAADLISR00000000000
AK071377	Os02g0146400	Similar to Splicing factor 3B subunit 1 (Spliceosome associated protein 155) (SAP 155) (SF3b155) (Pre-mRNA splicing factor SF3b 155 kDa subunit). (Os02t0146400-01), Similar to predicted protein. (Os02t0146400-02)	40437.2	R-ATVNTFGYIAK-A	0000000000000	130	140	592.82	2	1.05249	0.00474644	2	Os02g0146400|AK071377ATVNTFGYIAK0000000000000
AK073620	Os02g0146600	Similar to Eukaryotic initiation factor 4A (eIF4A) (eIF-4A). (Os02t0146600-01)	47463.2	R-GIYAYGFEKPSAIQQR-G	000000000000000000	55	70	914.474	2	1.19336	4.09679e-06	13	Os02g0146600|AK073620GIYAYGFEKPSAIQQR000000000000000000
AK073620	Os02g0146600	Similar to Eukaryotic initiation factor 4A (eIF4A) (eIF-4A). (Os02t0146600-01)	47463.2	K-GLDVIQQAQSGTGK-T	0000000000000000	78	91	701.373	2	4.22918	1.2166e-05	13	Os02g0146600|AK073620GLDVIQQAQSGTGK0000000000000000
AK073620	Os02g0146600	Similar to Eukaryotic initiation factor 4A (eIF4A) (eIF-4A). (Os02t0146600-01)	47463.2	R-ELAQQIEK-V	0000000000	120	127	479.764	2	0.968234	0.0136106	13	Os02g0146600|AK073620ELAQQIEK0000000000
AK073620	Os02g0146600	Similar to Eukaryotic initiation factor 4A (eIF4A) (eIF-4A). (Os02t0146600-01)	47463.2	R-ILASGVHVVVGTPGR-V	00000000000000000	155	169	731.431	2	1.19669	1.83511e-09	13	Os02g0146600|AK073620ILASGVHVVVGTPGR00000000000000000
AK073620	Os02g0146600	Similar to Eukaryotic initiation factor 4A (eIF4A) (eIF-4A). (Os02t0146600-01)	47463.2	K-MFVLDEADEMLSR-G	030000000030000	186	198	794.357	2	2.62458	8.2719e-07	13	Os02g0146600|AK073620MFVLDEADEMLSR030000000030000
AK073620	Os02g0146600	Similar to Eukaryotic initiation factor 4A (eIF4A) (eIF-4A). (Os02t0146600-01)	47463.2	K-IQVGVFSATMPPEALEITR-K	000000000030000000000	215	233	1038.05	2	0.179971	3.87645e-06	13	Os02g0146600|AK073620IQVGVFSATMPPEALEITR000000000030000000000
AK073620	Os02g0146600	Similar to Eukaryotic initiation factor 4A (eIF4A) (eIF-4A). (Os02t0146600-01)	47463.2	R-DELTLEGIK-Q	00000000000	247	255	509.278	2	1.91755	0.00215828	13	Os02g0146600|AK073620DELTLEGIK00000000000
AK073620	Os02g0146600	Similar to Eukaryotic initiation factor 4A (eIF4A) (eIF-4A). (Os02t0146600-01)	47463.2	R-VLITTDLLAR-G	000000000000	333	342	557.846	2	2.18035	5.32552e-06	13	Os02g0146600|AK073620VLITTDLLAR000000000000
AK073620	Os02g0146600	Similar to Eukaryotic initiation factor 4A (eIF4A) (eIF-4A). (Os02t0146600-01)	47463.2	R-KGVAINFVTR-D	000000000000	377	386	552.83	2	0.54348	0.00378966	13	Os02g0146600|AK073620KGVAINFVTR000000000000
AK073620	Os02g0146600	Similar to Eukaryotic initiation factor 4A (eIF4A) (eIF-4A). (Os02t0146600-01)	47463.2	K-GVAINFVTR-D	00000000000	378	386	488.783	2	0.344025	0.000721767	13	Os02g0146600|AK073620GVAINFVTR00000000000
AK073620	Os02g0146600	Similar to Eukaryotic initiation factor 4A (eIF4A) (eIF-4A). (Os02t0146600-01)	47463.2	R-MLFDIQR-F	030000000	391	397	469.742	2	0.804036	0.000278551	13	Os02g0146600|AK073620MLFDIQR030000000
AK073620	Os02g0146600	Similar to Eukaryotic initiation factor 4A (eIF4A) (eIF-4A). (Os02t0146600-01)	47463.2	R-MLFDIQR-F	000000000	391	397	461.745	2	0.923819	0.00178375	13	Os02g0146600|AK073620MLFDIQR000000000
AK105609	Os02g0146700	Similar to predicted protein. (Os02t0146700-01), Similar to PSMD2 subunit (Fragment). (Os02t0146700-02)	98734.8	R-SATSSMTSVPKPLK-F	0000003000000000	81	94	725.385	2	1.19563	0.00747746	3	Os02g0146700|AK105609SATSSMTSVPKPLK0000003000000000
AK105609	Os02g0146700	Similar to predicted protein. (Os02t0146700-01), Similar to PSMD2 subunit (Fragment). (Os02t0146700-02)	98734.8	R-NLAGEIAQEFQK-R	00000000000000	161	172	674.352	2	4.84852	0.000682903	3	Os02g0146700|AK105609NLAGEIAQEFQK00000000000000
AK105609	Os02g0146700	Similar to predicted protein. (Os02t0146700-01), Similar to PSMD2 subunit (Fragment). (Os02t0146700-02)	98734.8	K-QFSFIIAR-H	0000000000	294	301	491.279	2	-0.7455	0.00621867	3	Os02g0146700|AK105609QFSFIIAR0000000000
AK105609	Os02g0146700	Similar to predicted protein. (Os02t0146700-01), Similar to PSMD2 subunit (Fragment). (Os02t0146700-02)	98734.8	K-LSEGYLTLAR-D	000000000000	331	340	561.812	2	0.942575	7.22231e-07	3	Os02g0146700|AK105609LSEGYLTLAR000000000000
AK105609	Os02g0146700	Similar to predicted protein. (Os02t0146700-01), Similar to PSMD2 subunit (Fragment). (Os02t0146700-02)	98734.8	R-GASSSLDSAR-Q	000000000000	363	372	475.729	2	-2.14374	0.00393469	3	Os02g0146700|AK105609GASSSLDSAR000000000000
AK105609	Os02g0146700	Similar to predicted protein. (Os02t0146700-01), Similar to PSMD2 subunit (Fragment). (Os02t0146700-02)	98734.8	R-LLPVALGLLYLGK-Q	000000000000000	569	581	685.445	2	1.36426	8.59372e-06	3	Os02g0146700|AK105609LLPVALGLLYLGK000000000000000
AK105609	Os02g0146700	Similar to predicted protein. (Os02t0146700-01), Similar to PSMD2 subunit (Fragment). (Os02t0146700-02)	98734.8	K-TITGFQTHSTPVLLAAGER-A	000000000000000000000	850	868	667.025	3	0.264458	0.0236243	3	Os02g0146700|AK105609TITGFQTHSTPVLLAAGER000000000000000000000
Os02g0147300	Os02g0147300	Hypothetical conserved gene. (Os02t0147300-01)	128710	K-ILPLLMQPTIEDQER-H	00000030000000000	388	402	906.484	2	1.6463	0.0052589	6	Os02g0147300|Os02g0147300ILPLLMQPTIEDQER00000030000000000
Os02g0147300	Os02g0147300	Hypothetical conserved gene. (Os02t0147300-01)	128710	R-EFQSPDEEMKK-I	0000000003000	629	639	692.31	2	2.1325	0.0381076	6	Os02g0147300|Os02g0147300EFQSPDEEMKK0000000003000
Os02g0147300	Os02g0147300	Hypothetical conserved gene. (Os02t0147300-01)	128710	K-QLVETTVEMANK-V	00000000030000	685	696	689.847	2	-0.420493	0.00904717	6	Os02g0147300|Os02g0147300QLVETTVEMANK00000000030000
Os02g0147300	Os02g0147300	Hypothetical conserved gene. (Os02t0147300-01)	128710	R-IVEDLKDESEPYRR-M	0000000000000000	706	719	583.633	3	0.948161	0.0132835	6	Os02g0147300|Os02g0147300IVEDLKDESEPYRR0000000000000000
Os02g0147300	Os02g0147300	Hypothetical conserved gene. (Os02t0147300-01)	128710	R-QQAADLISR-I	00000000000	803	811	501.271	2	-2.55635	0.00625838	6	Os02g0147300|Os02g0147300QQAADLISR00000000000
Os02g0147300	Os02g0147300	Hypothetical conserved gene. (Os02t0147300-01)	128710	R-ATVNTFGYIAK-A	0000000000000	930	940	592.82	2	1.05249	0.00474644	6	Os02g0147300|Os02g0147300ATVNTFGYIAK0000000000000
AK068931	Os02g0148500	Similar to TIMING OF CAB 1 (Fragment). (Os02t0148500-01)	35118.8	R-VQAVLLLLGGR-E	0000000000000	126	136	569.872	2	5.12805	0.000322878	1	Os02g0148500|AK068931VQAVLLLLGGR0000000000000
AK101547	Os02g0161900	Polyubiquitin. (Os02t0161900-01)	51155.5	K-TITLEVESSDTIDNVK-A	000000000000000000	12	27	882.45	2	0.83309	2.96755e-07	150	Os02g0161900|AK101547TITLEVESSDTIDNVK000000000000000000
AK101547	Os02g0161900	Polyubiquitin. (Os02t0161900-01)	51155.5	K-TITLEVESSDTIDNVKAK-I	00000000000000000000	12	29	982.016	2	1.2548	0.00134497	150	Os02g0161900|AK101547TITLEVESSDTIDNVKAK00000000000000000000
AK101547	Os02g0161900	Polyubiquitin. (Os02t0161900-01)	51155.5	K-AKIQDKEGIPPDQQR-L	00000000000000000	28	42	861.961	2	0.328517	0.00656821	150	Os02g0161900|AK101547AKIQDKEGIPPDQQR00000000000000000
AK101547	Os02g0161900	Polyubiquitin. (Os02t0161900-01)	51155.5	K-IQDKEGIPPDQQR-L	000000000000000	30	42	762.395	2	1.31778	1.95967e-05	150	Os02g0161900|AK101547IQDKEGIPPDQQR000000000000000
AK101547	Os02g0161900	Polyubiquitin. (Os02t0161900-01)	51155.5	R-TLADYNIQK-E	00000000000	55	63	533.285	2	5.54658	0.00714239	150	Os02g0161900|AK101547TLADYNIQK00000000000
AK101547	Os02g0161900	Polyubiquitin. (Os02t0161900-01)	51155.5	R-TLADYNIQKESTLHLVLR-L	00000000000000000000	55	72	705.393	3	1.92525	8.89881e-05	150	Os02g0161900|AK101547TLADYNIQKESTLHLVLR00000000000000000000
AK101547	Os02g0161900	Polyubiquitin. (Os02t0161900-01)	51155.5	K-ESTLHLVLR-L	00000000000	64	72	534.314	2	-0.10461	1.24849e-05	150	Os02g0161900|AK101547ESTLHLVLR00000000000
AK121223	Os02g0162500	Similar to 40S ribosomal protein S14. (Os02t0162500-01)	16423.7	K-EENVTLGPTVR-E	0000000000000	11	21	607.824	2	2.56557	0.00527381	4	Os02g0162500|AK121223EENVTLGPTVR0000000000000
AK121223	Os02g0162500	Similar to 40S ribosomal protein S14. (Os02t0162500-01)	16423.7	K-TPGPGAQSALR-A	0000000000000	106	116	527.787	2	3.37181	3.75261e-06	4	Os02g0162500|AK121223TPGPGAQSALR0000000000000
AK121223	Os02g0162500	Similar to 40S ribosomal protein S14. (Os02t0162500-01)	16423.7	R-IEDVTPVPTDSTR-R	000000000000000	128	140	715.364	2	2.07434	0.0105643	4	Os02g0162500|AK121223IEDVTPVPTDSTR000000000000000
AK121574	Os02g0167300	Tubulin beta-3 chain (Beta-3 tubulin). (Os02t0167300-01), Similar to Tubulin beta-5 chain. (Os02t0167300-02)	50854.2	K-YSGDSDLQLER-I	0000000000000	36	46	641.798	2	-1.70036	0.000148014	16	Os02g0167300|AK121574YSGDSDLQLER0000000000000
AK121574	Os02g0167300	Tubulin beta-3 chain (Beta-3 tubulin). (Os02t0167300-01), Similar to Tubulin beta-5 chain. (Os02t0167300-02)	50854.2	R-AVLMDLEPGTMDSVR-S	00000000000000000	63	77	817.401	2	1.94401	5.09091e-06	16	Os02g0167300|AK121574AVLMDLEPGTMDSVR00000000000000000
AK121574	Os02g0167300	Tubulin beta-3 chain (Beta-3 tubulin). (Os02t0167300-01), Similar to Tubulin beta-5 chain. (Os02t0167300-02)	50854.2	R-AVLMDLEPGTMDSVR-S	00003000000300000	63	77	833.398	2	3.68226	1.32571e-05	16	Os02g0167300|AK121574AVLMDLEPGTMDSVR00003000000300000
AK121574	Os02g0167300	Tubulin beta-3 chain (Beta-3 tubulin). (Os02t0167300-01), Similar to Tubulin beta-5 chain. (Os02t0167300-02)	50854.2	R-AVLMDLEPGTMDSVR-S	00000000000300000	63	77	825.398	2	0.860957	9.93842e-05	16	Os02g0167300|AK121574AVLMDLEPGTMDSVR00000000000300000
AK121574	Os02g0167300	Tubulin beta-3 chain (Beta-3 tubulin). (Os02t0167300-01), Similar to Tubulin beta-5 chain. (Os02t0167300-02)	50854.2	R-AVLMDLEPGTMDSVR-S	00003000000000000	63	77	825.398	2	0.643146	0.00169168	16	Os02g0167300|AK121574AVLMDLEPGTMDSVR00003000000000000
AK121574	Os02g0167300	Tubulin beta-3 chain (Beta-3 tubulin). (Os02t0167300-01), Similar to Tubulin beta-5 chain. (Os02t0167300-02)	50854.2	R-MMLTFSVFPSPK-V	03300000000000	163	174	708.851	2	3.48027	6.48358e-06	16	Os02g0167300|AK121574MMLTFSVFPSPK03300000000000
AK121574	Os02g0167300	Tubulin beta-3 chain (Beta-3 tubulin). (Os02t0167300-01), Similar to Tubulin beta-5 chain. (Os02t0167300-02)	50854.2	R-MMLTFSVFPSPK-V	00000000000000	163	174	692.853	2	-0.692501	0.0129074	16	Os02g0167300|AK121574MMLTFSVFPSPK00000000000000
AK121574	Os02g0167300	Tubulin beta-3 chain (Beta-3 tubulin). (Os02t0167300-01), Similar to Tubulin beta-5 chain. (Os02t0167300-02)	50854.2	R-KLAVNLIPFPR-L	0000000000000	252	262	634.398	2	-0.374564	1.65333e-06	16	Os02g0167300|AK121574KLAVNLIPFPR0000000000000
AK121574	Os02g0167300	Tubulin beta-3 chain (Beta-3 tubulin). (Os02t0167300-01), Similar to Tubulin beta-5 chain. (Os02t0167300-02)	50854.2	K-LAVNLIPFPR-L	000000000000	253	262	570.351	2	1.81935	5.46327e-08	16	Os02g0167300|AK121574LAVNLIPFPR000000000000
AK121574	Os02g0167300	Tubulin beta-3 chain (Beta-3 tubulin). (Os02t0167300-01), Similar to Tubulin beta-5 chain. (Os02t0167300-02)	50854.2	R-LHFFMVGFAPLTSR-G	0000030000000000	263	276	819.928	2	1.93133	9.96237e-05	16	Os02g0167300|AK121574LHFFMVGFAPLTSR0000030000000000
AK121574	Os02g0167300	Tubulin beta-3 chain (Beta-3 tubulin). (Os02t0167300-01), Similar to Tubulin beta-5 chain. (Os02t0167300-02)	50854.2	R-YLTASAMFR-G	00000003000	310	318	538.266	2	0.359743	0.00244439	16	Os02g0167300|AK121574YLTASAMFR00000003000
AK121574	Os02g0167300	Tubulin beta-3 chain (Beta-3 tubulin). (Os02t0167300-01), Similar to Tubulin beta-5 chain. (Os02t0167300-02)	50854.2	K-NSSYFVEWIPNNVK-S	0000000000000000	337	350	848.926	2	6.53875	0.0233209	16	Os02g0167300|AK121574NSSYFVEWIPNNVK0000000000000000
AK121574	Os02g0167300	Tubulin beta-3 chain (Beta-3 tubulin). (Os02t0167300-01), Similar to Tubulin beta-5 chain. (Os02t0167300-02)	50854.2	K-MASTFIGNSTSIQEMFR-R	0300000000000003000	363	379	976.452	2	3.9398	3.28855e-08	16	Os02g0167300|AK121574MASTFIGNSTSIQEMFR0300000000000003000
AK121574	Os02g0167300	Tubulin beta-3 chain (Beta-3 tubulin). (Os02t0167300-01), Similar to Tubulin beta-5 chain. (Os02t0167300-02)	50854.2	K-MASTFIGNSTSIQEMFR-R	0000000000000003000	363	379	968.454	2	4.00273	1.33417e-05	16	Os02g0167300|AK121574MASTFIGNSTSIQEMFR0000000000000003000
AK121574	Os02g0167300	Tubulin beta-3 chain (Beta-3 tubulin). (Os02t0167300-01), Similar to Tubulin beta-5 chain. (Os02t0167300-02)	50854.2	R-VSEQFTAMFR-R	000000003000	381	390	616.293	2	0.773529	4.53448e-07	16	Os02g0167300|AK121574VSEQFTAMFR000000003000
AK121574	Os02g0167300	Tubulin beta-3 chain (Beta-3 tubulin). (Os02t0167300-01), Similar to Tubulin beta-5 chain. (Os02t0167300-02)	50854.2	R-VSEQFTAMFR-R	000000000000	381	390	608.295	2	0.109962	3.42967e-06	16	Os02g0167300|AK121574VSEQFTAMFR000000000000
AK069128	Os02g0167700	Armadillo-like helical domain containing protein. (Os02t0167700-01)	136248	K-ILVSLAPQLIK-G	0000000000000	124	134	597.895	2	1.04274	0.00662586	5	Os02g0167700|AK069128ILVSLAPQLIK0000000000000
AK069128	Os02g0167700	Armadillo-like helical domain containing protein. (Os02t0167700-01)	136248	K-GQGDIDESSPR-W	0000000000000	406	416	580.762	2	-0.907575	1.45303e-05	5	Os02g0167700|AK069128GQGDIDESSPR0000000000000
AK069128	Os02g0167700	Armadillo-like helical domain containing protein. (Os02t0167700-01)	136248	K-SIQNVGLAVR-Y	000000000000	715	724	528.811	2	-1.38349	0.00920139	5	Os02g0167700|AK069128SIQNVGLAVR000000000000
AK069128	Os02g0167700	Armadillo-like helical domain containing protein. (Os02t0167700-01)	136248	K-SAASYALGNIAVGNLSK-Y	0000000000000000000	867	883	818.439	2	0.464338	0.00039199	5	Os02g0167700|AK069128SAASYALGNIAVGNLSK0000000000000000000
AK069128	Os02g0167700	Armadillo-like helical domain containing protein. (Os02t0167700-01)	136248	R-AAVLALSTAAHNKPNLIK-G	00000000000000000000	1024	1041	611.363	3	-0.242228	0.0180865	5	Os02g0167700|AK069128AAVLALSTAAHNKPNLIK00000000000000000000
AK069128	Os02g0167700	Armadillo-like helical domain containing protein. (Os02t0167700-01)	136248	K-HVVDDGLELR-K	000000000000	1072	1081	576.804	2	0.101244	0.000475539	5	Os02g0167700|AK069128HVVDDGLELR000000000000
AK069128	Os02g0167700	Armadillo-like helical domain containing protein. (Os02t0167700-01)	136248	R-ISGNDYSMR-F	00000000300	1186	1194	529.732	2	-1.2963	0.0486483	5	Os02g0167700|AK069128ISGNDYSMR00000000300
AK060914	Os02g0168800	Similar to Porphobilinogen deaminase (Fragment). (Os02t0168800-01), Similar to Porphobilinogen deaminase, chloroplastic. (Os02t0168800-02)	39083.1	R-GSPLALAQAHETR-D	000000000000000	56	68	675.86	2	-0.333152	7.24898e-05	3	Os02g0168800|AK060914GSPLALAQAHETR000000000000000
AK060914	Os02g0168800	Similar to Porphobilinogen deaminase (Fragment). (Os02t0168800-01), Similar to Porphobilinogen deaminase, chloroplastic. (Os02t0168800-02)	39083.1	K-TTGDMILDKPLADIGGK-G	0000030000000000000	91	107	880.961	2	2.81472	0.00247781	3	Os02g0168800|AK060914TTGDMILDKPLADIGGK0000030000000000000
AK060914	Os02g0168800	Similar to Porphobilinogen deaminase (Fragment). (Os02t0168800-01), Similar to Porphobilinogen deaminase, chloroplastic. (Os02t0168800-02)	39083.1	K-EIDDALLQGR-I	000000000000	113	122	565.295	2	-1.49743	0.000167922	3	Os02g0168800|AK060914EIDDALLQGR000000000000
AK060914	Os02g0168800	Similar to Porphobilinogen deaminase (Fragment). (Os02t0168800-01), Similar to Porphobilinogen deaminase, chloroplastic. (Os02t0168800-02)	39083.1	R-GLLASPDGSTVYETSR-T	000000000000000000	310	325	826.91	2	0.55561	0.0005788	3	Os02g0168800|AK060914GLLASPDGSTVYETSR000000000000000000
AK070041	Os02g0169300	Similar to Phosphoglycerate kinase, cytosolic (EC 2.7.2.3). (Os02t0169300-01)	42223.6	R-SVGTLGEADLR-G	0000000000000	6	16	559.297	2	1.63215	0.000125409	24	Os02g0169300|AK070041SVGTLGEADLR0000000000000
AK070041	Os02g0169300	Similar to Phosphoglycerate kinase, cytosolic (EC 2.7.2.3). (Os02t0169300-01)	42223.6	R-ADLNVPLDDAQK-I	00000000000000	24	35	649.833	2	-0.686804	0.000611322	24	Os02g0169300|AK070041ADLNVPLDDAQK00000000000000
AK070041	Os02g0169300	Similar to Phosphoglycerate kinase, cytosolic (EC 2.7.2.3). (Os02t0169300-01)	42223.6	R-ADLNVPLDDAQKITDDTR-I	00000000000000000000	24	41	1000.5	2	2.25609	0.0323757	24	Os02g0169300|AK070041ADLNVPLDDAQKITDDTR00000000000000000000
AK070041	Os02g0169300	Similar to Phosphoglycerate kinase, cytosolic (EC 2.7.2.3). (Os02t0169300-01)	42223.6	K-VILASHLGRPK-G	0000000000000	59	69	595.873	2	0.98931	2.39448e-06	24	Os02g0169300|AK070041VILASHLGRPK0000000000000
AK070041	Os02g0169300	Similar to Phosphoglycerate kinase, cytosolic (EC 2.7.2.3). (Os02t0169300-01)	42223.6	K-YSLKPLVPR-L	00000000000	75	83	536.83	2	0.432287	0.0447056	24	Os02g0169300|AK070041YSLKPLVPR00000000000
AK070041	Os02g0169300	Similar to Phosphoglycerate kinase, cytosolic (EC 2.7.2.3). (Os02t0169300-01)	42223.6	K-LAAALPEGGVLLLENVR-F	0000000000000000000	106	122	868.012	2	2.64148	3.47575e-07	24	Os02g0169300|AK070041LAAALPEGGVLLLENVR0000000000000000000
AK070041	Os02g0169300	Similar to Phosphoglycerate kinase, cytosolic (EC 2.7.2.3). (Os02t0169300-01)	42223.6	R-FYKEEEKNDPEFAK-K	0000000000000000	123	136	887.421	2	1.15034	0.00253703	24	Os02g0169300|AK070041FYKEEEKNDPEFAK0000000000000000
AK070041	Os02g0169300	Similar to Phosphoglycerate kinase, cytosolic (EC 2.7.2.3). (Os02t0169300-01)	42223.6	R-FYKEEEKNDPEFAKK-L	00000000000000000	123	137	951.468	2	-0.0687682	0.016148	24	Os02g0169300|AK070041FYKEEEKNDPEFAKK00000000000000000
AK070041	Os02g0169300	Similar to Phosphoglycerate kinase, cytosolic (EC 2.7.2.3). (Os02t0169300-01)	42223.6	K-KLAAVADLYVNDAFGTAHR-A	000000000000000000000	137	155	678.023	3	-3.12946	0.00035472	24	Os02g0169300|AK070041KLAAVADLYVNDAFGTAHR000000000000000000000
AK070041	Os02g0169300	Similar to Phosphoglycerate kinase, cytosolic (EC 2.7.2.3). (Os02t0169300-01)	42223.6	K-LAAVADLYVNDAFGTAHR-A	00000000000000000000	138	155	952.487	2	0.0141584	2.35113e-08	24	Os02g0169300|AK070041LAAVADLYVNDAFGTAHR00000000000000000000
AK070041	Os02g0169300	Similar to Phosphoglycerate kinase, cytosolic (EC 2.7.2.3). (Os02t0169300-01)	42223.6	K-FLKPAVAGFLMQK-E	000000000003000	166	178	733.418	2	2.88933	0.00411038	24	Os02g0169300|AK070041FLKPAVAGFLMQK000000000003000
AK070041	Os02g0169300	Similar to Phosphoglycerate kinase, cytosolic (EC 2.7.2.3). (Os02t0169300-01)	42223.6	K-ELDYLVGAVANPK-K	000000000000000	179	191	694.875	2	0.97502	2.68108e-07	24	Os02g0169300|AK070041ELDYLVGAVANPK000000000000000
AK070041	Os02g0169300	Similar to Phosphoglycerate kinase, cytosolic (EC 2.7.2.3). (Os02t0169300-01)	42223.6	K-KPFAAIVGGSK-V	0000000000000	192	202	537.819	2	0.970626	0.00138224	24	Os02g0169300|AK070041KPFAAIVGGSK0000000000000
AK070041	Os02g0169300	Similar to Phosphoglycerate kinase, cytosolic (EC 2.7.2.3). (Os02t0169300-01)	42223.6	K-IGVIESLLAK-V	000000000000	207	216	521.83	2	2.02357	0.000216923	24	Os02g0169300|AK070041IGVIESLLAK000000000000
AK070041	Os02g0169300	Similar to Phosphoglycerate kinase, cytosolic (EC 2.7.2.3). (Os02t0169300-01)	42223.6	K-SLVEEDKLELATSLIEK-A	0000000000000000000	241	257	959.026	2	1.0359	7.20389e-09	24	Os02g0169300|AK070041SLVEEDKLELATSLIEK0000000000000000000
AK070041	Os02g0169300	Similar to Phosphoglycerate kinase, cytosolic (EC 2.7.2.3). (Os02t0169300-01)	42223.6	K-GVSLLLPTDVVVADK-F	00000000000000000	262	276	763.446	2	1.1119	0.0342529	24	Os02g0169300|AK070041GVSLLLPTDVVVADK00000000000000000
AK070041	Os02g0169300	Similar to Phosphoglycerate kinase, cytosolic (EC 2.7.2.3). (Os02t0169300-01)	42223.6	K-TVAASAIPDGWMGLDVGPDAIK-T	000000000000300000000000	285	306	1100.55	2	1.90956	0.0211573	24	Os02g0169300|AK070041TVAASAIPDGWMGLDVGPDAIK000000000000300000000000
AK070041	Os02g0169300	Similar to Phosphoglycerate kinase, cytosolic (EC 2.7.2.3). (Os02t0169300-01)	42223.6	K-FAAGTDAIAK-K	000000000000	332	341	482.759	2	1.77255	0.00664449	24	Os02g0169300|AK070041FAAGTDAIAK000000000000
AK070041	Os02g0169300	Similar to Phosphoglycerate kinase, cytosolic (EC 2.7.2.3). (Os02t0169300-01)	42223.6	K-KLADLTTTK-G	00000000000	342	350	495.795	2	-0.474031	0.00360905	24	Os02g0169300|AK070041KLADLTTTK00000000000
AK070041	Os02g0169300	Similar to Phosphoglycerate kinase, cytosolic (EC 2.7.2.3). (Os02t0169300-01)	42223.6	K-GATTIIGGGDSVAAVEK-A	0000000000000000000	351	367	773.41	2	0.346712	1.29258e-06	24	Os02g0169300|AK070041GATTIIGGGDSVAAVEK0000000000000000000
AK070041	Os02g0169300	Similar to Phosphoglycerate kinase, cytosolic (EC 2.7.2.3). (Os02t0169300-01)	42223.6	K-MSHISTGGGASLELLEGK-T	03000000000000000000	374	391	901.952	2	1.23372	8.90564e-07	24	Os02g0169300|AK070041MSHISTGGGASLELLEGK03000000000000000000
AK070041	Os02g0169300	Similar to Phosphoglycerate kinase, cytosolic (EC 2.7.2.3). (Os02t0169300-01)	42223.6	K-MSHISTGGGASLELLEGK-T	00000000000000000000	374	391	893.957	2	3.32192	0.0012938	24	Os02g0169300|AK070041MSHISTGGGASLELLEGK00000000000000000000
AK065409	Os02g0169800	Armadillo-like helical domain containing protein. (Os02t0169800-01)	35331.8	K-ILVSLAPQLIK-G	0000000000000	94	104	597.895	2	1.04274	0.00662586	1	Os02g0169800|AK065409ILVSLAPQLIK0000000000000
AK058912	Os02g0170100	Glycine cleavage H-protein family protein. (Os02t0170100-01), Glycine cleavage H-protein family protein. (Os02t0170100-02)	17118.4	K-YADTHEWVK-V	00000000000	36	44	574.773	2	1.01775	0.00835595	3	Os02g0170100|AK058912YADTHEWVK00000000000
AK058912	Os02g0170100	Glycine cleavage H-protein family protein. (Os02t0170100-01), Glycine cleavage H-protein family protein. (Os02t0170100-02)	17118.4	K-VSDSGELNSLMDDAK-Y	00000000000000000	132	146	790.861	2	3.02828	0.00306945	3	Os02g0170100|AK058912VSDSGELNSLMDDAK00000000000000000
AK058912	Os02g0170100	Glycine cleavage H-protein family protein. (Os02t0170100-01), Glycine cleavage H-protein family protein. (Os02t0170100-02)	17118.4	K-VSDSGELNSLMDDAK-Y	00000000000300000	132	146	798.858	2	1.28584	0.00855453	3	Os02g0170100|AK058912VSDSGELNSLMDDAK00000000000300000
AK070032	Os02g0171100	Similar to Glyceraldehyde-3-phosphate dehydrogenase (EC 1.2.1.12) (GAPDH). (Os02t0171100-01), Similar to glyceraldehyde-3-phosphate dehydrogenase, cytosolic. (Os02t0171100-02)	43503.3	R-GAAQNIIPSSTGAAK-A	00000000000000000	274	288	693.372	2	-0.943287	0.026882	3	Os02g0171100|AK070032GAAQNIIPSSTGAAK00000000000000000
AK070032	Os02g0171100	Similar to Glyceraldehyde-3-phosphate dehydrogenase (EC 1.2.1.12) (GAPDH). (Os02t0171100-01), Similar to glyceraldehyde-3-phosphate dehydrogenase, cytosolic. (Os02t0171100-02)	43503.3	K-AGIGLSSSFMK-L	0000000000300	372	382	557.285	2	1.84401	0.000643755	3	Os02g0171100|AK070032AGIGLSSSFMK0000000000300
AK070032	Os02g0171100	Similar to Glyceraldehyde-3-phosphate dehydrogenase (EC 1.2.1.12) (GAPDH). (Os02t0171100-01), Similar to glyceraldehyde-3-phosphate dehydrogenase, cytosolic. (Os02t0171100-02)	43503.3	R-VLDLIAHMALVNAK-H	0000000030000000	397	410	762.434	2	-0.250838	0.00101715	3	Os02g0171100|AK070032VLDLIAHMALVNAK0000000030000000
AK067063	Os02g0175400	Similar to Vacuolar H(+)-ATPase subunit A (Fragment). (Os02t0175400-01)	68903.1	K-VSGPVVVADGMGGAAMYELVR-V	00000000000300003000000	25	45	1055.52	2	-2.97911	0.000878506	7	Os02g0175400|AK067063VSGPVVVADGMGGAAMYELVR00000000000300003000000
AK067063	Os02g0175400	Similar to Vacuolar H(+)-ATPase subunit A (Fragment). (Os02t0175400-01)	68903.1	K-SGDVYIPR-G	0000000000	114	121	453.738	2	1.19847	0.00159108	7	Os02g0175400|AK067063SGDVYIPR0000000000
AK067063	Os02g0175400	Similar to Vacuolar H(+)-ATPase subunit A (Fragment). (Os02t0175400-01)	68903.1	K-LAADTPLLTGQR-V	00000000000000	221	232	628.355	2	1.17261	2.20947e-06	7	Os02g0175400|AK067063LAADTPLLTGQR00000000000000
AK067063	Os02g0175400	Similar to Vacuolar H(+)-ATPase subunit A (Fragment). (Os02t0175400-01)	68903.1	R-TTLVANTSNMPVAAR-E	00000000003000000	310	324	781.406	2	2.31591	4.5738e-06	7	Os02g0175400|AK067063TTLVANTSNMPVAAR00000000003000000
AK067063	Os02g0175400	Similar to Vacuolar H(+)-ATPase subunit A (Fragment). (Os02t0175400-01)	68903.1	R-LAEMPADSGYPAYLAAR-L	0000300000000000000	366	382	906.44	2	5.6455	3.12263e-05	7	Os02g0175400|AK067063LAEMPADSGYPAYLAAR0000300000000000000
AK067063	Os02g0175400	Similar to Vacuolar H(+)-ATPase subunit A (Fragment). (Os02t0175400-01)	68903.1	R-EDDLNEIVQLVGK-D	000000000000000	487	499	736.387	2	2.31287	0.000808422	7	Os02g0175400|AK067063EDDLNEIVQLVGK000000000000000
AK067063	Os02g0175400	Similar to Vacuolar H(+)-ATPase subunit A (Fragment). (Os02t0175400-01)	68903.1	K-DALAESDKITLETAK-L	00000000000000000	500	514	802.924	2	1.34589	8.28355e-07	7	Os02g0175400|AK067063DALAESDKITLETAK00000000000000000
AK067063	Os02g0175400	Similar to Vacuolar H(+)-ATPase subunit A (Fragment). (Os02t0175400-01)	68903.1	R-MGDLFYR-L	030000000	576	582	459.213	2	-0.648602	0.000160712	7	Os02g0175400|AK067063MGDLFYR030000000
AK067063	Os02g0175400	Similar to Vacuolar H(+)-ATPase subunit A (Fragment). (Os02t0175400-01)	68903.1	K-LYDDLTAGFR-N	000000000000	605	614	585.792	2	-1.29346	8.08252e-06	7	Os02g0175400|AK067063LYDDLTAGFR000000000000
AK121069	Os02g0175600	Similar to 60S ribosomal protein L27a (Fragment). (Os02t0175600-01)	15856.6	K-APVIDVTQFGYTK-V	000000000000000	93	105	719.881	2	-2.32283	2.41144e-08	1	Os02g0175600|AK121069APVIDVTQFGYTK000000000000000
AK070083	Os02g0177600	Similar to 4-coumarate--CoA ligase 1 (EC 6.2.1.12) (4CL 1) (4-coumaroyl-CoA synthase 1) (Clone 4CL14) (Fragment). (Os02t0177600-01)	61143.4	R-AGSTIVIMR-K	00000000300	257	265	482.268	2	0.177952	0.010599	4	Os02g0177600|AK070083AGSTIVIMR00000000300
AK070083	Os02g0177600	Similar to 4-coumarate--CoA ligase 1 (EC 6.2.1.12) (4CL 1) (4-coumaroyl-CoA synthase 1) (Clone 4CL14) (Fragment). (Os02t0177600-01)	61143.4	R-VTAEDLASIR-M	000000000000	300	309	537.793	2	-0.26262	8.59065e-05	4	Os02g0177600|AK070083VTAEDLASIR000000000000
AK070083	Os02g0177600	Similar to 4-coumarate--CoA ligase 1 (EC 6.2.1.12) (4CL 1) (4-coumaroyl-CoA synthase 1) (Clone 4CL14) (Fragment). (Os02t0177600-01)	61143.4	K-IVDPDTGTSLGR-N	00000000000000	377	388	615.818	2	-3.73687	0.0137703	4	Os02g0177600|AK070083IVDPDTGTSLGR00000000000000
AK070083	Os02g0177600	Similar to 4-coumarate--CoA ligase 1 (EC 6.2.1.12) (4CL 1) (4-coumaroyl-CoA synthase 1) (Clone 4CL14) (Fragment). (Os02t0177600-01)	61143.4	K-GYLNDPEATK-N	000000000000	404	413	554.272	2	4.28973	0.0341961	4	Os02g0177600|AK070083GYLNDPEATK000000000000
AK070083	Os02g0177600	Similar to 4-coumarate--CoA ligase 1 (EC 6.2.1.12) (4CL 1) (4-coumaroyl-CoA synthase 1) (Clone 4CL14) (Fragment). (Os02t0177600-01)	61143.4	R-TEGSEITEDEIKK-F	000000000000000	492	504	739.865	2	0.294248	0.000115848	4	Os02g0177600|AK070083TEGSEITEDEIKK000000000000000
AK063815	Os02g0178400	Protein transport protein SEC61 gamma subunit. (Os02t0178400-01)	7733.21	--MDAVDSVVDPLREFAK-D	130000000000000000	1	16	925.455	2	1.66601	0.00869357	1	Os02g0178400|AK063815MDAVDSVVDPLREFAK130000000000000000
AK069065	Os02g0179300	Similar to RAD23 protein, isoform II. (Os02t0179300-01), Similar to DNA repair protein RAD23-1. (Os02t0179300-02)	40160	R-AAYNNPER-A	0000000000	172	179	467.722	2	-0.978175	0.049637	1	Os02g0179300|AK069065AAYNNPER0000000000
AK103796	Os02g0180200	Uncharacterised protein family UPF0133 domain containing protein. (Os02t0180200-01)	20354.3	K-AGIFGNMQNLYETVK-K	00000003000000000	72	86	850.919	2	0.00234762	0.000608857	4	Os02g0180200|AK103796AGIFGNMQNLYETVK00000003000000000
AK103796	Os02g0180200	Uncharacterised protein family UPF0133 domain containing protein. (Os02t0180200-01)	20354.3	K-AQMVVQVEAVR-V	0003000000000	88	98	623.336	2	1.50478	2.84304e-05	4	Os02g0180200|AK103796AQMVVQVEAVR0003000000000
AK103796	Os02g0180200	Uncharacterised protein family UPF0133 domain containing protein. (Os02t0180200-01)	20354.3	K-VTLSGNQQPVR-V	0000000000000	119	129	599.833	2	3.24296	0.000333438	4	Os02g0180200|AK103796VTLSGNQQPVR0000000000000
AK103796	Os02g0180200	Uncharacterised protein family UPF0133 domain containing protein. (Os02t0180200-01)	20354.3	R-VEITEAAMEVGAEK-L	0000000030000000	130	143	746.865	2	2.4349	5.1417e-11	4	Os02g0180200|AK103796VEITEAAMEVGAEK0000000030000000
AK103796	Os02g0180200	Uncharacterised protein family UPF0133 domain containing protein. (Os02t0180200-01)	20354.3	R-VEITEAAMEVGAEK-L	0000000000000000	130	143	738.862	2	-5.83887	6.75226e-05	4	Os02g0180200|AK103796VEITEAAMEVGAEK0000000000000000
AK103796	Os02g0180200	Uncharacterised protein family UPF0133 domain containing protein. (Os02t0180200-01)	20354.3	R-MADLAQSLGMPAGLGDGLK--	030000000030000000000	167	185	938.96	2	-0.55321	1.0173e-05	4	Os02g0180200|AK103796MADLAQSLGMPAGLGDGLK030000000030000000000
011-031-B09	Os02g0181900	Similar to ClpB. (Os02t0181900-01)	21563.4	K-TAIAEGLAQR-I	000000000000	10	19	515.288	2	0.770875	8.66786e-05	1	Os02g0181900|011-031-B09TAIAEGLAQR000000000000
006-102-C09	Os02g0184200	Similar to Vacuolar proton pyrophosphatase. (Os02t0184200-01)	37261.5	R-TGAATNVIFGLALGYK-S	000000000000000000	36	51	798.442	2	-1.42535	0.000150196	6	Os02g0184200|006-102-C09TGAATNVIFGLALGYK000000000000000000
006-102-C09	Os02g0184200	Similar to Vacuolar proton pyrophosphatase. (Os02t0184200-01)	37261.5	R-TDALDAAGNTTAAIGK-G	000000000000000000	120	135	745.381	2	3.63014	1.7232e-05	6	Os02g0184200|006-102-C09TDALDAAGNTTAAIGK000000000000000000
006-102-C09	Os02g0184200	Similar to Vacuolar proton pyrophosphatase. (Os02t0184200-01)	37261.5	K-MVEEVRR-Q	000000000	198	204	459.745	2	-0.0846441	0.0180972	6	Os02g0184200|006-102-C09MVEEVRR000000000
006-102-C09	Os02g0184200	Similar to Vacuolar proton pyrophosphatase. (Os02t0184200-01)	37261.5	K-KYIEAGASEHAR-T	00000000000000	289	300	666.338	2	-0.621866	1.24402e-05	6	Os02g0184200|006-102-C09KYIEAGASEHAR00000000000000
006-102-C09	Os02g0184200	Similar to Vacuolar proton pyrophosphatase. (Os02t0184200-01)	37261.5	K-YIEAGASEHAR-T	0000000000000	290	300	602.292	2	0.816344	7.39922e-06	6	Os02g0184200|006-102-C09YIEAGASEHAR0000000000000
006-102-C09	Os02g0184200	Similar to Vacuolar proton pyrophosphatase. (Os02t0184200-01)	37261.5	K-AAVIGDTIGDPLK-D	000000000000000	312	324	635.357	2	1.91007	0.00666968	6	Os02g0184200|006-102-C09AAVIGDTIGDPLK000000000000000
006-102-C09	Os02g0184200	Similar to Vacuolar proton pyrophosphatase. (Os02t0184200-01)	37261.5	K-DTSGPSLNILIK-L	00000000000000	325	336	629.359	2	4.06668	0.000503798	6	Os02g0184200|006-102-C09DTSGPSLNILIK00000000000000
AK100832	Os02g0184900	Cytochrome P450 family protein. (Os02t0184900-01)	57414	R-VVVASSADAAR-E	0000000000000	89	99	523.286	2	0.345226	0.0205141	1	Os02g0184900|AK100832VVVASSADAAR0000000000000
AK100832	Os02g0184900	Cytochrome P450 family protein. (Os02t0184900-01)	57414	R-ITALISDSAVR-T	0000000000000	187	197	573.331	2	1.65059	0.0445687	1	Os02g0184900|AK100832ITALISDSAVR0000000000000
003-107-G08	Os02g0187100	Putative cyclase family protein. (Os02t0187100-00)	17787.9	R-ILDITHAYR-A	00000000000	60	68	551.306	2	-0.720605	0.00370773	2	Os02g0187100|003-107-G08ILDITHAYR00000000000
003-107-G08	Os02g0187100	Putative cyclase family protein. (Os02t0187100-00)	17787.9	R-ADLPAFAPGAVTGPVVR-L	0000000000000000000	69	85	819.455	2	1.08536	1.93436e-05	2	Os02g0187100|003-107-G08ADLPAFAPGAVTGPVVR0000000000000000000
AK071794	Os02g0187800	Cinnamyl alcohol dehydrogenase (EC 1.1.1.195). (Os02t0187800-01), Similar to Cinnamyl alcohol dehydrogenase 1a. (Os02t0187800-02)	39257.8	R-DASGHLTPYNYTLR-K	0000000000000000	17	30	536.599	3	1.44219	0.0206685	2	Os02g0187800|AK071794DASGHLTPYNYTLR0000000000000000
AK071794	Os02g0187800	Cinnamyl alcohol dehydrogenase (EC 1.1.1.195). (Os02t0187800-01), Similar to Cinnamyl alcohol dehydrogenase 1a. (Os02t0187800-02)	39257.8	R-GGVLGLGGVGHMGVK-V	00000000000030000	184	198	677.371	2	3.59165	0.00108325	2	Os02g0187800|AK071794GGVLGLGGVGHMGVK00000000000030000
AK071794	Os02g0187800	Cinnamyl alcohol dehydrogenase (EC 1.1.1.195). (Os02t0187800-01), Similar to Cinnamyl alcohol dehydrogenase 1a. (Os02t0187800-02)	39257.8	K-SMGHHVTVISSSAR-K	0030000000000000	202	215	742.871	2	5.43032	0.0074261	2	Os02g0187800|AK071794SMGHHVTVISSSAR0030000000000000
AK071794	Os02g0187800	Cinnamyl alcohol dehydrogenase (EC 1.1.1.195). (Os02t0187800-01), Similar to Cinnamyl alcohol dehydrogenase 1a. (Os02t0187800-02)	39257.8	K-MDYVNQALER-L	030000000000	327	336	627.794	2	2.71468	0.0343263	2	Os02g0187800|AK071794MDYVNQALER030000000000
AK120425	Os02g0189000	Similar to Chloroplast 30S ribosomal protein S21 (Fragment). (Os02t0189000-01)	16724.8	R-AGVLQEIKR-R	00000000000	78	86	507.314	2	9.70153	0.00937534	1	Os02g0189000|AK120425AGVLQEIKR00000000000
AK102694	Os02g0192500	Similar to Cellulose synthase-like protein (Fragment). (Os02t0192500-01), Similar to cDNA clone:J033103E20, full insert sequence. (Os02t0192500-02)	60189.3	K-ATLIGLLEAGR-A	0000000000000	424	434	557.337	2	3.97066	0.00178201	1	Os02g0192500|AK102694ATLIGLLEAGR0000000000000
AK061629	Os02g0192700	Similar to Thioredoxin peroxidase. (Os02t0192700-01), Similar to Thioredoxin peroxidase. (Os02t0192700-02)	23307.1	K-TVTVAELTAGR-K	0000000000000	86	96	559.316	2	3.67287	0.00013592	3	Os02g0192700|AK061629TVTVAELTAGR0000000000000
AK061629	Os02g0192700	Similar to Thioredoxin peroxidase. (Os02t0192700-01), Similar to Thioredoxin peroxidase. (Os02t0192700-02)	23307.1	R-RYALLADDGVVK-V	00000000000000	192	203	660.37	2	1.36155	0.00497952	3	Os02g0192700|AK061629RYALLADDGVVK00000000000000
AK061629	Os02g0192700	Similar to Thioredoxin peroxidase. (Os02t0192700-01), Similar to Thioredoxin peroxidase. (Os02t0192700-02)	23307.1	K-VLNLEEGGAFTTSSAEEMLK-A	0000000000000000000000	204	223	1063.52	2	-0.509146	2.33969e-06	3	Os02g0192700|AK061629VLNLEEGGAFTTSSAEEMLK0000000000000000000000
AK061629	Os02g0192700	Similar to Thioredoxin peroxidase. (Os02t0192700-01), Similar to Thioredoxin peroxidase. (Os02t0192700-02)	23307.1	K-VLNLEEGGAFTTSSAEEMLK-A	0000000000000000003000	204	223	1071.52	2	3.22462	6.22342e-06	3	Os02g0192700|AK061629VLNLEEGGAFTTSSAEEMLK0000000000000000003000
AF302906	Os02g0194100	Similar to Citrate synthase (EC 4.1.3.7). (Os02t0194100-01)	52480.3	R-LPAVASYVYR-R	000000000000	216	225	569.817	2	1.73696	0.0356537	4	Os02g0194100|AF302906LPAVASYVYR000000000000
AF302906	Os02g0194100	Similar to Citrate synthase (EC 4.1.3.7). (Os02t0194100-01)	52480.3	K-SVIGETGSDVTTDQLK-E	000000000000000000	320	335	825.417	2	2.7746	7.59679e-07	4	Os02g0194100|AF302906SVIGETGSDVTTDQLK000000000000000000
AF302906	Os02g0194100	Similar to Citrate synthase (EC 4.1.3.7). (Os02t0194100-01)	52480.3	K-VVPGFGHGVLR-K	0000000000000	347	357	569.331	2	1.48596	0.0161042	4	Os02g0194100|AF302906VVPGFGHGVLR0000000000000
AF302906	Os02g0194100	Similar to Citrate synthase (EC 4.1.3.7). (Os02t0194100-01)	52480.3	K-LYEVVPPILTELGK-V	0000000000000000	386	399	785.957	2	-1.74785	0.025597	4	Os02g0194100|AF302906LYEVVPPILTELGK0000000000000000
AF302906	Os02g0194100	Similar to Citrate synthase (EC 4.1.3.7). (Os02t0194100-01)	52480.3	R-YYTVLFGVSR-S	000000000000	425	434	602.821	2	-0.651674	0.000583825	4	Os02g0194100|AF302906YYTVLFGVSR000000000000
AF302906	Os02g0194100	Similar to Citrate synthase (EC 4.1.3.7). (Os02t0194100-01)	52480.3	R-SIGIGSQLIWDR-A	00000000000000	435	446	672.869	2	2.23038	0.0429717	4	Os02g0194100|AF302906SIGIGSQLIWDR00000000000000
AF302906	Os02g0194100	Similar to Citrate synthase (EC 4.1.3.7). (Os02t0194100-01)	52480.3	R-ALGLPLERPK-S	000000000000	447	456	547.34	2	-0.445885	0.00148862	4	Os02g0194100|AF302906ALGLPLERPK000000000000
AK070521	Os02g0196800	Similar to Fumarylacetoacetase (Fragment). (Os02t0196800-01), Similar to Fumarylacetoacetase. (Os02t0196800-02)	47784.9	K-ILSADEPVLR-D	000000000000	101	110	556.82	2	1.47447	0.0219232	1	Os02g0196800|AK070521ILSADEPVLR000000000000
AK068102	Os02g0197600	Chlorophyll a/b-binding protein type III (Fragment). (Os02t0197600-01), Similar to PSI type III chlorophyll a/b-binding protein. (Os02t0197600-02), Chlorophyll a/b-binding protein type III (Fragment). (Os02t0197600-03), Chlorophyll a/b-binding protein type III (Fragment). (Os02t0197600-04)	19563.3	R-FQDWYTPGSMGK-Q	00000000003000	77	88	716.815	2	1.43002	6.49863e-05	2	Os02g0197600|AK068102FQDWYTPGSMGK00000000003000
AK068102	Os02g0197600	Chlorophyll a/b-binding protein type III (Fragment). (Os02t0197600-01), Similar to PSI type III chlorophyll a/b-binding protein. (Os02t0197600-02), Chlorophyll a/b-binding protein type III (Fragment). (Os02t0197600-03), Chlorophyll a/b-binding protein type III (Fragment). (Os02t0197600-04)	19563.3	K-YLAGSGEPAYPGGPLFNPLGFGTK-S	00000000000000000000000000	97	120	1205.61	2	-0.386204	3.23957e-07	2	Os02g0197600|AK068102YLAGSGEPAYPGGPLFNPLGFGTK00000000000000000000000000
AK067974	Os02g0198600	Similar to DNA-damage inducible protein DDI1-like. (Os02t0198600-01), Similar to predicted protein. (Os02t0198600-02)	45902.6	R-GVAIGVGQSEILGR-I	0000000000000000	242	255	678.386	2	0.32529	0.000268701	1	Os02g0198600|AK067974GVAIGVGQSEILGR0000000000000000
AK120287	Os02g0198700	Similar to Subtilisin-like protease. (Os02t0198700-01), Similar to Subtilisin-like protease. (Os02t0198700-02)	84043.5	R-VTVSPDTLPFLLK-G	000000000000000	738	750	715.42	2	1.54796	0.00803915	1	Os02g0198700|AK120287VTVSPDTLPFLLK000000000000000
AK072970	Os02g0199800	Similar to No pollen. (Os02t0199800-01)	124560	R-VAGEIRLR-I	0000000000	137	144	457.278	2	-10.8753	0.0387959	1	Os02g0199800|AK072970VAGEIRLR0000000000
AK099357	Os02g0199900	Similar to 26S proteasome regulatory complex subunit p42D. (Os02t0199900-01), Similar to 26S protease regulatory subunit S10B. (Os02t0199900-02), Similar to 26S protease regulatory subunit S10B. (Os02t0199900-03)	44842.4	K-GVLLYGPPGTGK-T	00000000000000	176	187	579.83	2	1.39281	7.16256e-05	3	Os02g0199900|AK099357GVLLYGPPGTGK00000000000000
AK099357	Os02g0199900	Similar to 26S proteasome regulatory complex subunit p42D. (Os02t0199900-01), Similar to 26S protease regulatory subunit S10B. (Os02t0199900-02), Similar to 26S protease regulatory subunit S10B. (Os02t0199900-03)	44842.4	R-AIASNIDANFLK-I	00000000000000	193	204	638.85	2	2.92409	0.00142395	3	Os02g0199900|AK099357AIASNIDANFLK00000000000000
AK099357	Os02g0199900	Similar to 26S proteasome regulatory complex subunit p42D. (Os02t0199900-01), Similar to 26S protease regulatory subunit S10B. (Os02t0199900-02), Similar to 26S protease regulatory subunit S10B. (Os02t0199900-03)	44842.4	K-IVSSAIIDKYIGESAR-L	000000000000000000	205	220	861.477	2	2.31598	1.01628e-05	3	Os02g0199900|AK099357IVSSAIIDKYIGESAR000000000000000000
AK099357	Os02g0199900	Similar to 26S proteasome regulatory complex subunit p42D. (Os02t0199900-01), Similar to 26S protease regulatory subunit S10B. (Os02t0199900-02), Similar to 26S protease regulatory subunit S10B. (Os02t0199900-03)	44842.4	R-DYVVHEDFMK-A	000000000300	367	376	649.791	2	1.79164	0.0363734	3	Os02g0199900|AK099357DYVVHEDFMK000000000300
AK062327	Os02g0202500	Conserved hypothetical protein. (Os02t0202500-01)	7545.83	K-IMTSTVDVKDDSR-S	003000000000000	14	26	741.862	2	4.0532	0.0012079	4	Os02g0202500|AK062327IMTSTVDVKDDSR003000000000000
AK062327	Os02g0202500	Conserved hypothetical protein. (Os02t0202500-01)	7545.83	K-FDELMAAAAEER-E	00000000000000	45	56	676.812	2	1.88472	0.000221841	4	Os02g0202500|AK062327FDELMAAAAEER00000000000000
AK062327	Os02g0202500	Conserved hypothetical protein. (Os02t0202500-01)	7545.83	K-FDELMAAAAEER-E	00000300000000	45	56	684.809	2	0.0408272	0.0233019	4	Os02g0202500|AK062327FDELMAAAAEER00000300000000
AK062327	Os02g0202500	Conserved hypothetical protein. (Os02t0202500-01)	7545.83	R-EAAAAEAEAEEQS--	000000000000000	57	69	653.278	2	3.61463	4.54199e-05	4	Os02g0202500|AK062327EAAAAEAEAEEQS000000000000000
AK072940	Os02g0203700	Similar to Testis expressed sequence 13A protein. (Os02t0203700-01), Similar to Testis expressed sequence 13A protein. (Os02t0203700-02)	18343.1	R-GSGGGGDYANFGGR-G	0000000000000000	37	50	636.274	2	0.947775	6.63506e-05	2	Os02g0203700|AK072940GSGGGGDYANFGGR0000000000000000
AK072940	Os02g0203700	Similar to Testis expressed sequence 13A protein. (Os02t0203700-01), Similar to Testis expressed sequence 13A protein. (Os02t0203700-02)	18343.1	R-GYGFGSGAVR-A	000000000000	115	124	485.742	2	1.75141	0.00297038	2	Os02g0203700|AK072940GYGFGSGAVR000000000000
AK106819	Os02g0205200	Similar to Unidentified precursor. (Os02t0205200-01)	39659.3	R-VVGASAIPSWR-T	0000000000000	37	47	571.82	2	0.731459	0.0234701	5	Os02g0205200|AK106819VVGASAIPSWR0000000000000
AK106819	Os02g0205200	Similar to Unidentified precursor. (Os02t0205200-01)	39659.3	R-TSGFVEYIPSGR-K	00000000000000	48	59	656.832	2	3.19834	0.00959812	5	Os02g0205200|AK106819TSGFVEYIPSGR00000000000000
AK106819	Os02g0205200	Similar to Unidentified precursor. (Os02t0205200-01)	39659.3	R-KQGDMVLVVPEGSHAVR-L	0000030000000000000	60	76	613.325	3	0.755291	0.0100822	5	Os02g0205200|AK106819KQGDMVLVVPEGSHAVR0000030000000000000
AK106819	Os02g0205200	Similar to Unidentified precursor. (Os02t0205200-01)	39659.3	K-YIDSDHFAVPR-G	0000000000000	231	241	660.322	2	-1.58166	0.0113462	5	Os02g0205200|AK106819YIDSDHFAVPR0000000000000
AK106819	Os02g0205200	Similar to Unidentified precursor. (Os02t0205200-01)	39659.3	R-ESAIAQVIR-T	00000000000	253	261	493.785	2	-0.717472	8.89068e-06	5	Os02g0205200|AK106819ESAIAQVIR00000000000
AK102286	Os02g0205300	Similar to TAT-binding protein homolog (Fragment). (Os02t0205300-01)	47334.8	K-GVLLYGPPGTGK-T	00000000000000	202	213	579.83	2	1.39281	7.16256e-05	5	Os02g0205300|AK102286GVLLYGPPGTGK00000000000000
AK102286	Os02g0205300	Similar to TAT-binding protein homolog (Fragment). (Os02t0205300-01)	47334.8	R-MESGTGNGDSEVQR-T	0300000000000000	276	289	741.812	2	2.67427	1.58259e-05	5	Os02g0205300|AK102286MESGTGNGDSEVQR0300000000000000
AK102286	Os02g0205300	Similar to TAT-binding protein homolog (Fragment). (Os02t0205300-01)	47334.8	R-TMLELLNQLDGFEASNK-I	0030000000000000000	290	306	969.982	2	4.14732	0.0034119	5	Os02g0205300|AK102286TMLELLNQLDGFEASNK0030000000000000000
AK102286	Os02g0205300	Similar to TAT-binding protein homolog (Fragment). (Os02t0205300-01)	47334.8	R-IDILDQALLRPGR-I	000000000000000	316	328	740.436	2	0.512513	0.0217802	5	Os02g0205300|AK102286IDILDQALLRPGR000000000000000
AK102286	Os02g0205300	Similar to TAT-binding protein homolog (Fragment). (Os02t0205300-01)	47334.8	R-VHVTQEDFEMAVAK-V	0000000000300000	394	407	810.393	2	3.06569	0.0141209	5	Os02g0205300|AK102286VHVTQEDFEMAVAK0000000000300000
011-077-C09	Os02g0208100	Similar to plastidic ATP/ADP-transporter. (Os02t0208100-01)	26903.8	K-GSSAEIIPFLK-T	0000000000000	111	121	581.33	2	1.80651	0.00727318	1	Os02g0208100|011-077-C09GSSAEIIPFLK0000000000000
J065213L11	Os02g0209000	Hypothetical conserved gene. (Os02t0209000-01)	21171.6	K-SFEVTELPVR-S	000000000000	52	61	588.816	2	-1.66914	0.0426995	1	Os02g0209000|J065213L11SFEVTELPVR000000000000
AK099955	Os02g0209100	Similar to Coatomer beta' subunit (Beta'-coat protein) (Beta'-COP) (p102). (Os02t0209100-01)	70227.9	K-HNEIQTVNIK-T	000000000000	30	39	598.325	2	-0.882648	0.000189922	1	Os02g0209100|AK099955HNEIQTVNIK000000000000
AK072676	Os02g0217600	Similar to Isoform 2 of Serine/threonine-protein phosphatase PP2A-3 catalytic subunit. (Os02t0217600-01), Similar to Protein phosphatase 2A. (Os02t0217600-02)	35903.5	K-YGNANVWK-Y	0000000000	135	142	476.238	2	-0.283921	0.0233262	1	Os02g0217600|AK072676YGNANVWK0000000000
AK066996	Os02g0218200	Peptidase M1, membrane alanine aminopeptidase family protein. (Os02t0218200-01), Similar to APM1 (AMINOPEPTIDASE M1). (Os02t0218200-02)	99030.3	R-MLQSYLGAETFQK-S	030000000000000	408	420	766.376	2	-0.525812	1.01517e-08	8	Os02g0218200|AK066996MLQSYLGAETFQK030000000000000
AK066996	Os02g0218200	Peptidase M1, membrane alanine aminopeptidase family protein. (Os02t0218200-01), Similar to APM1 (AMINOPEPTIDASE M1). (Os02t0218200-02)	99030.3	K-LNVNQTGFYR-V	000000000000	538	547	606.312	2	-0.707206	0.000783212	8	Os02g0218200|AK066996LNVNQTGFYR000000000000
AK066996	Os02g0218200	Peptidase M1, membrane alanine aminopeptidase family protein. (Os02t0218200-01), Similar to APM1 (AMINOPEPTIDASE M1). (Os02t0218200-02)	99030.3	R-VSYDEELASR-L	000000000000	548	557	584.778	2	0.505304	2.97169e-06	8	Os02g0218200|AK066996VSYDEELASR000000000000
AK066996	Os02g0218200	Peptidase M1, membrane alanine aminopeptidase family protein. (Os02t0218200-01), Similar to APM1 (AMINOPEPTIDASE M1). (Os02t0218200-02)	99030.3	K-SGEGHLDALLR-G	0000000000000	655	665	584.311	2	1.96303	1.24088e-05	8	Os02g0218200|AK066996SGEGHLDALLR0000000000000
AK066996	Os02g0218200	Peptidase M1, membrane alanine aminopeptidase family protein. (Os02t0218200-01), Similar to APM1 (AMINOPEPTIDASE M1). (Os02t0218200-02)	99030.3	K-AAYVALMQTVNK-S	00000003000000	707	718	662.85	2	0.0858617	0.000164021	8	Os02g0218200|AK066996AAYVALMQTVNK00000003000000
AK066996	Os02g0218200	Peptidase M1, membrane alanine aminopeptidase family protein. (Os02t0218200-01), Similar to APM1 (AMINOPEPTIDASE M1). (Os02t0218200-02)	99030.3	K-IYKETDLSQEK-V	0000000000000	730	740	677.347	2	-1.42919	0.00973817	8	Os02g0218200|AK066996IYKETDLSQEK0000000000000
AK066996	Os02g0218200	Peptidase M1, membrane alanine aminopeptidase family protein. (Os02t0218200-01), Similar to APM1 (AMINOPEPTIDASE M1). (Os02t0218200-02)	99030.3	R-DTLDFMLSPEVR-N	00000030000000	758	769	719.84	2	-10.3184	5.9852e-05	8	Os02g0218200|AK066996DTLDFMLSPEVR00000030000000
AK066996	Os02g0218200	Peptidase M1, membrane alanine aminopeptidase family protein. (Os02t0218200-01), Similar to APM1 (AMINOPEPTIDASE M1). (Os02t0218200-02)	99030.3	R-NQDSIFLLR-G	00000000000	770	778	553.303	2	-0.42846	0.000566838	8	Os02g0218200|AK066996NQDSIFLLR00000000000
AK066996	Os02g0218200	Peptidase M1, membrane alanine aminopeptidase family protein. (Os02t0218200-01), Similar to APM1 (AMINOPEPTIDASE M1). (Os02t0218200-02)	99030.3	R-AEANLGNVLK-E	000000000000	863	872	514.791	2	0.553511	5.68992e-05	8	Os02g0218200|AK066996AEANLGNVLK000000000000
AK105964	Os02g0218800	Similar to Allene oxide synthase (EC 4.2.1.92). (Os02t0218800-01)	55436.7	R-VNMPPGPFLAGDPR-V	0003000000000000	75	88	742.373	2	1.41583	0.00903324	1	Os02g0218800|AK105964VNMPPGPFLAGDPR0003000000000000
AK061944	Os02g0220600	Similar to Elongation factor 1-gamma. (Os02t0220600-01), Elongation factor 1-gamma (EF-1-gamma) (eEF-1B gamma). (Os02t0220600-02)	47732.2	M-ALVLHTFDGNK-N	1000000000000	2	12	628.836	2	0.687472	0.0213938	13	Os02g0220600|AK061944ALVLHTFDGNK1000000000000
AK061944	Os02g0220600	Similar to Elongation factor 1-gamma. (Os02t0220600-01), Elongation factor 1-gamma (EF-1-gamma) (eEF-1B gamma). (Os02t0220600-02)	47732.2	K-ALIAAEYSGVK-V	0000000000000	17	27	561.314	2	0.635757	2.79459e-05	13	Os02g0220600|AK061944ALIAAEYSGVK0000000000000
AK061944	Os02g0220600	Similar to Elongation factor 1-gamma. (Os02t0220600-01), Elongation factor 1-gamma (EF-1-gamma) (eEF-1B gamma). (Os02t0220600-02)	47732.2	K-ALIAAEYSGVKVELAK-N	000000000000000000	17	32	831.472	2	-6.31727	0.0113743	13	Os02g0220600|AK061944ALIAAEYSGVKVELAK000000000000000000
AK061944	Os02g0220600	Similar to Elongation factor 1-gamma. (Os02t0220600-01), Elongation factor 1-gamma (EF-1-gamma) (eEF-1B gamma). (Os02t0220600-02)	47732.2	K-NFQMGVSNK-T	00003000000	33	41	520.745	2	0.355532	0.0157693	13	Os02g0220600|AK061944NFQMGVSNK00003000000
AK061944	Os02g0220600	Similar to Elongation factor 1-gamma. (Os02t0220600-01), Elongation factor 1-gamma (EF-1-gamma) (eEF-1B gamma). (Os02t0220600-02)	47732.2	K-VPILETPDGPVFESNAIAR-Y	000000000000000000000	54	72	1013.04	2	0.898382	5.01988e-05	13	Os02g0220600|AK061944VPILETPDGPVFESNAIAR000000000000000000000
AK061944	Os02g0220600	Similar to Elongation factor 1-gamma. (Os02t0220600-01), Elongation factor 1-gamma (EF-1-gamma) (eEF-1B gamma). (Os02t0220600-02)	47732.2	K-NFTSEFPHVER-Y	0000000000000	178	188	681.826	2	0.654625	0.015145	13	Os02g0220600|AK061944NFTSEFPHVER0000000000000
AK061944	Os02g0220600	Similar to Elongation factor 1-gamma. (Os02t0220600-01), Elongation factor 1-gamma (EF-1-gamma) (eEF-1B gamma). (Os02t0220600-02)	47732.2	R-YFWTMVNQPNFK-K	00000300000000	189	200	795.874	2	-0.727837	1.00652e-07	13	Os02g0220600|AK061944YFWTMVNQPNFK00000300000000
AK061944	Os02g0220600	Similar to Elongation factor 1-gamma. (Os02t0220600-01), Elongation factor 1-gamma (EF-1-gamma) (eEF-1B gamma). (Os02t0220600-02)	47732.2	K-AAEKPEEEEEAPKPKPK-N	0000000000000000000	243	259	953.994	2	2.84607	0.00379688	13	Os02g0220600|AK061944AAEKPEEEEEAPKPKPK0000000000000000000
AK061944	Os02g0220600	Similar to Elongation factor 1-gamma. (Os02t0220600-01), Elongation factor 1-gamma (EF-1-gamma) (eEF-1B gamma). (Os02t0220600-02)	47732.2	K-NPLDLLPPSK-M	000000000000	260	269	547.317	2	0.783295	0.00876157	13	Os02g0220600|AK061944NPLDLLPPSK000000000000
AK061944	Os02g0220600	Similar to Elongation factor 1-gamma. (Os02t0220600-01), Elongation factor 1-gamma (EF-1-gamma) (eEF-1B gamma). (Os02t0220600-02)	47732.2	K-MILDEWKR-L	0000000000	270	277	545.79	2	1.11193	0.011148	13	Os02g0220600|AK061944MILDEWKR0000000000
AK061944	Os02g0220600	Similar to Elongation factor 1-gamma. (Os02t0220600-01), Elongation factor 1-gamma (EF-1-gamma) (eEF-1B gamma). (Os02t0220600-02)	47732.2	K-MILDEWKR-L	0300000000	270	277	553.788	2	2.59375	0.0237123	13	Os02g0220600|AK061944MILDEWKR0300000000
AK061944	Os02g0220600	Similar to Elongation factor 1-gamma. (Os02t0220600-01), Elongation factor 1-gamma (EF-1-gamma) (eEF-1B gamma). (Os02t0220600-02)	47732.2	K-MLVIGSEPPFK-V	0300000000000	344	354	617.332	2	1.14581	0.0330703	13	Os02g0220600|AK061944MLVIGSEPPFK0300000000000
AK061944	Os02g0220600	Similar to Elongation factor 1-gamma. (Os02t0220600-01), Elongation factor 1-gamma (EF-1-gamma) (eEF-1B gamma). (Os02t0220600-02)	47732.2	K-VDISDEAQKER-V	0000000000000	385	395	645.318	2	-4.09778	0.00138745	13	Os02g0220600|AK061944VDISDEAQKER0000000000000
AK100904	Os02g0221500	Nucleotide-binding, alpha-beta plait domain containing protein. (Os02t0221500-01)	40240.6	R-GFGFVTFSDPSVIDK-V	00000000000000000	108	122	808.407	2	3.80089	0.0011173	3	Os02g0221500|AK100904GFGFVTFSDPSVIDK00000000000000000
AK100904	Os02g0221500	Nucleotide-binding, alpha-beta plait domain containing protein. (Os02t0221500-01)	40240.6	K-VLEDEHVIDGR-T	0000000000000	123	133	641.324	2	-2.65439	0.00164122	3	Os02g0221500|AK100904VLEDEHVIDGR0000000000000
AK100904	Os02g0221500	Nucleotide-binding, alpha-beta plait domain containing protein. (Os02t0221500-01)	40240.6	K-IVEHQIMLDHSTGR-S	0000000300000000	181	194	551.278	3	-1.67003	0.00976763	3	Os02g0221500|AK100904IVEHQIMLDHSTGR0000000300000000
AK100904	Os02g0221500	Nucleotide-binding, alpha-beta plait domain containing protein. (Os02t0221500-01)	40240.6	R-GFGFVTFESEDSVER-V	00000000000000000	197	211	853.391	2	2.86459	9.25293e-06	3	Os02g0221500|AK100904GFGFVTFESEDSVER00000000000000000
J065204N20	Os02g0221600	Similar to predicted protein. (Os02t0221600-00)	17924.4	R-TFLLTPFK-L	0000000000	36	43	483.791	2	8.14668	0.0392208	1	Os02g0221600|J065204N20TFLLTPFK0000000000
AK058248	Os02g0229000	Similar to 40S ribosomal protein S19-like. (Os02t0229000-01)	15809.8	R-KQFVLEVLHPGR-A	00000000000000	26	37	474.946	3	1.53096	0.000205955	2	Os02g0229000|AK058248KQFVLEVLHPGR00000000000000
AK058248	Os02g0229000	Similar to 40S ribosomal protein S19-like. (Os02t0229000-01)	15809.8	K-STGFGLIYDNLDAAK-K	00000000000000000	75	89	792.901	2	2.8725	0.0396748	2	Os02g0229000|AK058248STGFGLIYDNLDAAK00000000000000000
AK120755	Os02g0232400	Similar to Citrate synthase, glyoxysomal precursor (EC 2.3.3.1) (GCS). (Os02t0232400-01), Similar to Citrate synthase. (Os02t0232400-02)	59160.8	K-IYDPGYLNTAPVR-S	000000000000000	122	134	739.886	2	1.02039	0.000366815	5	Os02g0232400|AK120755IYDPGYLNTAPVR000000000000000
AK120755	Os02g0232400	Similar to Citrate synthase, glyoxysomal precursor (EC 2.3.3.1) (GCS). (Os02t0232400-01), Similar to Citrate synthase. (Os02t0232400-02)	59160.8	K-APTIAAAAYLR-L	0000000000000	256	266	559.322	2	0.448843	0.00116015	5	Os02g0232400|AK120755APTIAAAAYLR0000000000000
AK120755	Os02g0232400	Similar to Citrate synthase, glyoxysomal precursor (EC 2.3.3.1) (GCS). (Os02t0232400-01), Similar to Citrate synthase. (Os02t0232400-02)	59160.8	K-AALSDDYFVK-R	000000000000	430	439	564.782	2	0.0238604	0.00306741	5	Os02g0232400|AK120755AALSDDYFVK000000000000
AK120755	Os02g0232400	Similar to Citrate synthase, glyoxysomal precursor (EC 2.3.3.1) (GCS). (Os02t0232400-01), Similar to Citrate synthase. (Os02t0232400-02)	59160.8	K-AALSDDYFVKR-K	0000000000000	430	440	642.834	2	2.26919	0.00564726	5	Os02g0232400|AK120755AALSDDYFVKR0000000000000
AK120755	Os02g0232400	Similar to Citrate synthase, glyoxysomal precursor (EC 2.3.3.1) (GCS). (Os02t0232400-01), Similar to Citrate synthase. (Os02t0232400-02)	59160.8	R-VPASQGEQLGQIATSNATR-R	000000000000000000000	513	531	964.496	2	1.15069	9.75994e-05	5	Os02g0232400|AK120755VPASQGEQLGQIATSNATR000000000000000000000
AK070679	Os02g0234800	Similar to U2 small nuclear ribonucleoprotein A' (U2 snRNP-A'). (Os02t0234800-01)	31979.7	K-LHTLVLTNNR-L	000000000000	90	99	590.844	2	1.09318	0.0260026	5	Os02g0234800|AK070679LHTLVLTNNR000000000000
AK070679	Os02g0234800	Similar to U2 small nuclear ribonucleoprotein A' (U2 snRNP-A'). (Os02t0234800-01)	31979.7	R-LTNLAEIDPLASLPK-L	00000000000000000	100	114	797.957	2	1.64713	3.59191e-06	5	Os02g0234800|AK070679LTNLAEIDPLASLPK00000000000000000
AK070679	Os02g0234800	Similar to U2 small nuclear ribonucleoprotein A' (U2 snRNP-A'). (Os02t0234800-01)	31979.7	K-LQFLSLLDNTVTK-Q	000000000000000	115	127	746.425	2	1.14124	0.000609775	5	Os02g0234800|AK070679LQFLSLLDNTVTK000000000000000
AK070679	Os02g0234800	Similar to U2 small nuclear ribonucleoprotein A' (U2 snRNP-A'). (Os02t0234800-01)	31979.7	K-VVAPTPEQITAIK-A	000000000000000	199	211	683.901	2	0.328511	0.00929678	5	Os02g0234800|AK070679VVAPTPEQITAIK000000000000000
AK070679	Os02g0234800	Similar to U2 small nuclear ribonucleoprotein A' (U2 snRNP-A'). (Os02t0234800-01)	31979.7	K-AAIVNSQTLEEVAR-L	0000000000000000	212	225	750.905	2	0.283278	0.000162874	5	Os02g0234800|AK070679AAIVNSQTLEEVAR0000000000000000
AK120417	Os02g0235600	Similar to 60S ribosomal protein L11-2 (L16). Splice isoform 2. (Os02t0235600-01)	21036	K-LVLNISVGESGDR-L	000000000000000	19	31	679.869	2	1.91591	7.20095e-07	9	Os02g0235600|AK120417LVLNISVGESGDR000000000000000
AK120417	Os02g0235600	Similar to 60S ribosomal protein L11-2 (L16). Splice isoform 2. (Os02t0235600-01)	21036	K-VLEQLSGQTPVFSK-A	0000000000000000	38	51	766.921	2	1.94875	0.00189	9	Os02g0235600|AK120417VLEQLSGQTPVFSK0000000000000000
AK120417	Os02g0235600	Similar to 60S ribosomal protein L11-2 (L16). Splice isoform 2. (Os02t0235600-01)	21036	K-AMQLLESGLK-V	000000000000	78	87	545.303	2	0.65622	6.21657e-07	9	Os02g0235600|AK120417AMQLLESGLK000000000000
AK120417	Os02g0235600	Similar to 60S ribosomal protein L11-2 (L16). Splice isoform 2. (Os02t0235600-01)	21036	K-AMQLLESGLK-V	003000000000	78	87	553.301	2	1.6047	0.0147014	9	Os02g0235600|AK120417AMQLLESGLK003000000000
AK120417	Os02g0235600	Similar to 60S ribosomal protein L11-2 (L16). Splice isoform 2. (Os02t0235600-01)	21036	K-YDPSTGIYGMDFYVVLER-A	00000000003000000000	118	135	1071	2	-0.357741	1.38339e-05	9	Os02g0235600|AK120417YDPSTGIYGMDFYVVLER00000000003000000000
AK120417	Os02g0235600	Similar to 60S ribosomal protein L11-2 (L16). Splice isoform 2. (Os02t0235600-01)	21036	K-YEGVILNK-A	0000000000	169	176	468.264	2	2.16079	0.0137365	9	Os02g0235600|AK120417YEGVILNK0000000000
AK070560	Os02g0236000	Similar to Aspartate aminotransferase (EC 2.6.1.1) (Fragment). (Os02t0236000-01)	48574.3	R-TFTYYHPESR-G	000000000000	178	187	650.802	2	0.900569	0.000245556	2	Os02g0236000|AK070560TFTYYHPESR000000000000
AK070560	Os02g0236000	Similar to Aspartate aminotransferase (EC 2.6.1.1) (Fragment). (Os02t0236000-01)	48574.3	R-LTNEYHIYMTR-N	0000000003000	394	404	728.848	2	-0.66931	0.00210919	2	Os02g0236000|AK070560LTNEYHIYMTR0000000003000
J100048I12	Os02g0236600	Peroxidase P7 (EC 1.11.1.7) (TP7). (Os02t0236600-01)	15778.9	R-SAMAAAVQQEPR-M	00030000000000	47	58	637.811	2	-0.165148	2.52296e-07	2	Os02g0236600|J100048I12SAMAAAVQQEPR00030000000000
J100048I12	Os02g0236600	Peroxidase P7 (EC 1.11.1.7) (TP7). (Os02t0236600-01)	15778.9	K-NAGPNANSLR-G	000000000000	93	102	507.261	2	1.50904	0.0158242	2	Os02g0236600|J100048I12NAGPNANSLR000000000000
AK065425	Os02g0244700	Similar to Phosphoenolpyruvate carboxylase 1 (EC 4.1.1.31) (PEPCase 1) (CP21). (Os02t0244700-01), Similar to Phosphoenolpyruvate carboxylase 1 (EC 4.1.1.31) (PEPCase 1) (CP21). (Os02t0244700-02), Similar to Phosphoenolpyruvate carboxylase. (Os02t0244700-03), Similar to Phosphoenolpyruvate carboxylase. (Os02t0244700-04)	110716	K-DITADDKQELDEALQR-E	000000000000000000	203	218	930.45	2	-2.81011	3.6201e-07	5	Os02g0244700|AK065425DITADDKQELDEALQR000000000000000000
AK065425	Os02g0244700	Similar to Phosphoenolpyruvate carboxylase 1 (EC 4.1.1.31) (PEPCase 1) (CP21). (Os02t0244700-01), Similar to Phosphoenolpyruvate carboxylase 1 (EC 4.1.1.31) (PEPCase 1) (CP21). (Os02t0244700-02), Similar to Phosphoenolpyruvate carboxylase. (Os02t0244700-03), Similar to Phosphoenolpyruvate carboxylase. (Os02t0244700-04)	110716	R-TPPTPQDEMR-A	000000000300	232	241	594.271	2	-0.563601	0.00210053	5	Os02g0244700|AK065425TPPTPQDEMR000000000300
AK065425	Os02g0244700	Similar to Phosphoenolpyruvate carboxylase 1 (EC 4.1.1.31) (PEPCase 1) (CP21). (Os02t0244700-01), Similar to Phosphoenolpyruvate carboxylase 1 (EC 4.1.1.31) (PEPCase 1) (CP21). (Os02t0244700-02), Similar to Phosphoenolpyruvate carboxylase. (Os02t0244700-03), Similar to Phosphoenolpyruvate carboxylase. (Os02t0244700-04)	110716	K-LADLEAAPAAVAR-L	000000000000000	566	578	634.354	2	0.997069	9.24107e-08	5	Os02g0244700|AK065425LADLEAAPAAVAR000000000000000
AK065425	Os02g0244700	Similar to Phosphoenolpyruvate carboxylase 1 (EC 4.1.1.31) (PEPCase 1) (CP21). (Os02t0244700-01), Similar to Phosphoenolpyruvate carboxylase 1 (EC 4.1.1.31) (PEPCase 1) (CP21). (Os02t0244700-02), Similar to Phosphoenolpyruvate carboxylase. (Os02t0244700-03), Similar to Phosphoenolpyruvate carboxylase. (Os02t0244700-04)	110716	R-LSAAWQMYK-A	00000003000	609	617	557.274	2	0.22211	0.00330666	5	Os02g0244700|AK065425LSAAWQMYK00000003000
AK065425	Os02g0244700	Similar to Phosphoenolpyruvate carboxylase 1 (EC 4.1.1.31) (PEPCase 1) (CP21). (Os02t0244700-01), Similar to Phosphoenolpyruvate carboxylase 1 (EC 4.1.1.31) (PEPCase 1) (CP21). (Os02t0244700-02), Similar to Phosphoenolpyruvate carboxylase. (Os02t0244700-03), Similar to Phosphoenolpyruvate carboxylase. (Os02t0244700-04)	110716	R-ALMDEMAVVATK-E	00030030000000	713	724	655.819	2	-2.08198	0.00295373	5	Os02g0244700|AK065425ALMDEMAVVATK00030030000000
AK065425	Os02g0244700	Similar to Phosphoenolpyruvate carboxylase 1 (EC 4.1.1.31) (PEPCase 1) (CP21). (Os02t0244700-01), Similar to Phosphoenolpyruvate carboxylase 1 (EC 4.1.1.31) (PEPCase 1) (CP21). (Os02t0244700-02), Similar to Phosphoenolpyruvate carboxylase. (Os02t0244700-03), Similar to Phosphoenolpyruvate carboxylase. (Os02t0244700-04)	110716	R-SIVFKEPR-F	0000000000	728	735	488.286	2	2.13267	0.00809412	5	Os02g0244700|AK065425SIVFKEPR0000000000
AK065425	Os02g0244700	Similar to Phosphoenolpyruvate carboxylase 1 (EC 4.1.1.31) (PEPCase 1) (CP21). (Os02t0244700-01), Similar to Phosphoenolpyruvate carboxylase 1 (EC 4.1.1.31) (PEPCase 1) (CP21). (Os02t0244700-02), Similar to Phosphoenolpyruvate carboxylase. (Os02t0244700-03), Similar to Phosphoenolpyruvate carboxylase. (Os02t0244700-04)	110716	R-KPSGGIESLR-A	000000000000	762	771	522.296	2	1.20484	0.00711256	5	Os02g0244700|AK065425KPSGGIESLR000000000000
AK065425	Os02g0244700	Similar to Phosphoenolpyruvate carboxylase 1 (EC 4.1.1.31) (PEPCase 1) (CP21). (Os02t0244700-01), Similar to Phosphoenolpyruvate carboxylase 1 (EC 4.1.1.31) (PEPCase 1) (CP21). (Os02t0244700-02), Similar to Phosphoenolpyruvate carboxylase. (Os02t0244700-03), Similar to Phosphoenolpyruvate carboxylase. (Os02t0244700-04)	110716	K-LLVAGDLQSFGEQLR-N	00000000000000000	845	859	823.455	2	6.95847	5.58902e-05	5	Os02g0244700|AK065425LLVAGDLQSFGEQLR00000000000000000
AK065425	Os02g0244700	Similar to Phosphoenolpyruvate carboxylase 1 (EC 4.1.1.31) (PEPCase 1) (CP21). (Os02t0244700-01), Similar to Phosphoenolpyruvate carboxylase 1 (EC 4.1.1.31) (PEPCase 1) (CP21). (Os02t0244700-02), Similar to Phosphoenolpyruvate carboxylase. (Os02t0244700-03), Similar to Phosphoenolpyruvate carboxylase. (Os02t0244700-04)	110716	R-IRDPSFEVMSQPALSK-E	000000000300000000	910	925	607.644	3	-1.71746	0.0347621	5	Os02g0244700|AK065425IRDPSFEVMSQPALSK000000000300000000
AK119874	Os02g0245000	Ubiquitin domain containing protein. (Os02t0245000-01), Similar to predicted protein. (Os02t0245000-02)	87049.2	K-SFLTSLAQR-E	00000000000	202	210	511.785	2	-0.824895	0.00832316	1	Os02g0245000|AK119874SFLTSLAQR00000000000
009-136-E10	Os02g0246300	Prefoldin domain containing protein. (Os02t0246300-00)	15085.1	K-ELELVNDEANVYK-L	000000000000000	58	70	768.381	2	-3.10441	0.0356154	1	Os02g0246300|009-136-E10ELELVNDEANVYK000000000000000
AK102024	Os02g0247200	Similar to T-complex protein 1, gamma subunit (TCP-1-gamma) (CCT-gamma) (Matricin) (mTRiC-P5). (Os02t0247200-01)	61469	R-GASKDVLNEVER-N	00000000000000	380	391	658.845	2	1.0275	0.000317848	2	Os02g0247200|AK102024GASKDVLNEVER00000000000000
AK102024	Os02g0247200	Similar to T-complex protein 1, gamma subunit (TCP-1-gamma) (CCT-gamma) (Matricin) (mTRiC-P5). (Os02t0247200-01)	61469	R-KIWDSYSVK-A	00000000000	496	504	563.301	2	0.916165	0.00557923	2	Os02g0247200|AK102024KIWDSYSVK00000000000
AK064863	Os02g0259600	Similar to 50S ribosomal protein L21, chloroplast precursor (CL21) (CS-L7). (Os02t0259600-01), Similar to 50S ribosomal protein L21. (Os02t0259600-02)	23480.4	K-DADIFAVVMIGSR-Q	000000000300000	93	105	705.357	2	-1.16724	0.00181451	1	Os02g0259600|AK064863DADIFAVVMIGSR000000000300000
AK121248	Os02g0261100	Ubiquitin-conjugating enzyme OsUBC5b. (Os02t0261100-01)	16648.5	K-EQWSPALTISK-V	0000000000000	91	101	630.337	2	3.00707	0.0465739	1	Os02g0261100|AK121248EQWSPALTISK0000000000000
AK060027	Os02g0265400	Similar to Vacuolar protein sorting 29 (Vesicle protein sorting 29) (hVPS29) (PEP11). Splice isoform 2. (Os02t0265400-01)	21150.9	M-VLVLALGDLHVPHR-A	0000000000000000	2	15	513.644	3	-0.0479289	0.00251119	1	Os02g0265400|AK060027VLVLALGDLHVPHR0000000000000000
Os02g0265550	Os02g0265550	#N/A	13706	R-LAMVGFVSALAVEASR-S	000000000000000000	106	121	810.946	2	4.71024	3.96027e-05	3	Os02g0265550|Os02g0265550LAMVGFVSALAVEASR000000000000000000
Os02g0265550	Os02g0265550	#N/A	13706	R-LAMVGFVSALAVEASR-S	000300000000000000	106	121	818.942	2	3.06787	0.000501382	3	Os02g0265550|Os02g0265550LAMVGFVSALAVEASR000300000000000000
AK073294	Os02g0274100	Similar to Peroxisomal fatty acid beta-oxidation multifunctional protein (MFP). (Os02t0274100-01), Similar to Peroxisomal fatty acid beta-oxidation multifunctional protein. (Os02t0274100-02)	79191.7	K-YAEAMDRDDVK-A	0000030000000	41	51	664.794	2	1.16927	0.00388238	3	Os02g0274100|AK073294YAEAMDRDDVK0000030000000
AK073294	Os02g0274100	Similar to Peroxisomal fatty acid beta-oxidation multifunctional protein (MFP). (Os02t0274100-01), Similar to Peroxisomal fatty acid beta-oxidation multifunctional protein. (Os02t0274100-02)	79191.7	K-ALVHAFFAQR-L	000000000000	282	291	580.323	2	0.568523	0.00178602	3	Os02g0274100|AK073294ALVHAFFAQR000000000000
AK073294	Os02g0274100	Similar to Peroxisomal fatty acid beta-oxidation multifunctional protein (MFP). (Os02t0274100-01), Similar to Peroxisomal fatty acid beta-oxidation multifunctional protein. (Os02t0274100-02)	79191.7	K-MIAANLEGLVK-R	0300000000000	351	361	587.829	2	0.0619866	0.00196775	3	Os02g0274100|AK073294MIAANLEGLVK0300000000000
AK073294	Os02g0274100	Similar to Peroxisomal fatty acid beta-oxidation multifunctional protein (MFP). (Os02t0274100-01), Similar to Peroxisomal fatty acid beta-oxidation multifunctional protein. (Os02t0274100-02)	79191.7	K-TSPQAILDLITVGK-M	0000000000000000	465	478	728.425	2	0.922634	0.0124621	3	Os02g0274100|AK073294TSPQAILDLITVGK0000000000000000
AK073294	Os02g0274100	Similar to Peroxisomal fatty acid beta-oxidation multifunctional protein (MFP). (Os02t0274100-01), Similar to Peroxisomal fatty acid beta-oxidation multifunctional protein. (Os02t0274100-02)	79191.7	K-DIYAAAFGTR-N	000000000000	549	558	542.775	2	0.892819	0.00187516	3	Os02g0274100|AK073294DIYAAAFGTR000000000000
AK121593	Os02g0284600	Similar to 60S ribosomal protein L27. (Os02t0284600-01)	15781.8	K-LVNFTHIMPTR-Y	0000000030000	74	84	672.86	2	1.90839	0.00129782	2	Os02g0284600|AK121593LVNFTHIMPTR0000000030000
AK121593	Os02g0284600	Similar to 60S ribosomal protein L27. (Os02t0284600-01)	15781.8	K-DVASGGPDALATR-D	000000000000000	93	105	615.31	2	0.134671	5.64431e-06	2	Os02g0284600|AK121593DVASGGPDALATR000000000000000
AK058613	Os02g0285300	DREPP plasma membrane polypeptide family protein. (Os02t0285300-01)	24033.5	K-KAAAAELIK-S	00000000000	24	32	457.788	2	1.45163	0.0161915	6	Os02g0285300|AK058613KAAAAELIK00000000000
AK058613	Os02g0285300	DREPP plasma membrane polypeptide family protein. (Os02t0285300-01)	24033.5	K-SFDESKEGINGEFEEK-K	000000000000000000	33	48	922.914	2	1.03688	0.00268759	6	Os02g0285300|AK058613SFDESKEGINGEFEEK000000000000000000
AK058613	Os02g0285300	DREPP plasma membrane polypeptide family protein. (Os02t0285300-01)	24033.5	K-VVEIYEAAPAPLK-V	000000000000000	56	68	700.395	2	0.181778	0.00657435	6	Os02g0285300|AK058613VVEIYEAAPAPLK000000000000000
AK058613	Os02g0285300	DREPP plasma membrane polypeptide family protein. (Os02t0285300-01)	24033.5	K-VGPALLSGPVFATFEK-V	000000000000000000	112	127	816.952	2	-2.08751	0.00806638	6	Os02g0285300|AK058613VGPALLSGPVFATFEK000000000000000000
AK058613	Os02g0285300	DREPP plasma membrane polypeptide family protein. (Os02t0285300-01)	24033.5	K-VSTLLPADEEEIKPK-E	00000000000000000	128	142	834.957	2	0.535908	0.000264775	6	Os02g0285300|AK058613VSTLLPADEEEIKPK00000000000000000
AK059647	Os02g0287000	Similar to 40S ribosomal protein S3a (CYC07 protein). (Os02t0287000-01), Similar to 40S ribosomal protein S3a (CYC07 protein). (Os02t0287000-02)	29954	R-VFEVSLADLQNDEDQAYR-K	00000000000000000000	65	82	1056.5	2	-1.33569	2.35453e-06	5	Os02g0287000|AK059647VFEVSLADLQNDEDQAYR00000000000000000000
AK059647	Os02g0287000	Similar to 40S ribosomal protein S3a (CYC07 protein). (Os02t0287000-01), Similar to 40S ribosomal protein S3a (CYC07 protein). (Os02t0287000-02)	29954	R-LRAEDVQGR-N	00000000000	86	94	522.285	2	3.54199	0.0116674	5	Os02g0287000|AK059647LRAEDVQGR00000000000
AK059647	Os02g0287000	Similar to 40S ribosomal protein S3a (CYC07 protein). (Os02t0287000-01), Similar to 40S ribosomal protein S3a (CYC07 protein). (Os02t0287000-02)	29954	R-NVLTNFWGMSFTTDK-L	00000000030000000	95	109	888.917	2	-0.1826	6.17215e-08	5	Os02g0287000|AK059647NVLTNFWGMSFTTDK00000000030000000
AK059647	Os02g0287000	Similar to 40S ribosomal protein S3a (CYC07 protein). (Os02t0287000-01), Similar to 40S ribosomal protein S3a (CYC07 protein). (Os02t0287000-02)	29954	K-STSSIFPLQNVFIR-K	0000000000000000	200	213	804.941	2	0.313916	0.0342292	5	Os02g0287000|AK059647STSSIFPLQNVFIR0000000000000000
AK059647	Os02g0287000	Similar to 40S ribosomal protein S3a (CYC07 protein). (Os02t0287000-01), Similar to 40S ribosomal protein S3a (CYC07 protein). (Os02t0287000-02)	29954	K-LDRPAETDEAVAGEVAAAE--	000000000000000000000	243	261	957.457	2	-0.591571	0.0261981	5	Os02g0287000|AK059647LDRPAETDEAVAGEVAAAE000000000000000000000
AK073608	Os02g0313400	Apoptosis inhibitory 5 family protein. (Os02t0313400-01)	30247.7	K-TVAASSPYATAQDAR-Q	00000000000000000	30	44	754.872	2	2.49973	0.00266856	1	Os02g0313400|AK073608TVAASSPYATAQDAR00000000000000000
AK061254	Os02g0317400	Longin-like domain containing protein. (Os02t0317400-01), Similar to Coatomer subunit zeta-2. (Os02t0317400-02)	19997.3	K-NILLLDSEGKR-V	0000000000000	14	24	629.363	2	1.46818	0.000810665	2	Os02g0317400|AK061254NILLLDSEGKR0000000000000
AK061254	Os02g0317400	Longin-like domain containing protein. (Os02t0317400-01), Similar to Coatomer subunit zeta-2. (Os02t0317400-02)	19997.3	K-VATNAVDGSAPFSEQTISQALATAR-E	000000000000000000000000000	149	173	1253.14	2	7.94203	0.00728515	2	Os02g0317400|AK061254VATNAVDGSAPFSEQTISQALATAR000000000000000000000000000
AK062103	Os02g0321900	Similar to Ribosomal protein L1. (Os02t0321900-01), Similar to 60S ribosomal protein L10a-1. (Os02t0321900-02)	24908.4	R-EAISQIANDSR-E	0000000000000	11	21	602.303	2	2.41335	1.23893e-05	9	Os02g0321900|AK062103EAISQIANDSR0000000000000
AK062103	Os02g0321900	Similar to Ribosomal protein L1. (Os02t0321900-01), Similar to 60S ribosomal protein L10a-1. (Os02t0321900-02)	24908.4	K-KYHAFLASEAIIK-Q	000000000000000	105	117	745.923	2	1.18753	2.62105e-05	9	Os02g0321900|AK062103KYHAFLASEAIIK000000000000000
AK062103	Os02g0321900	Similar to Ribosomal protein L1. (Os02t0321900-01), Similar to 60S ribosomal protein L10a-1. (Os02t0321900-02)	24908.4	K-YHAFLASEAIIK-Q	00000000000000	106	117	681.879	2	7.26987	0.00072024	9	Os02g0321900|AK062103YHAFLASEAIIK00000000000000
AK062103	Os02g0321900	Similar to Ribosomal protein L1. (Os02t0321900-01), Similar to 60S ribosomal protein L10a-1. (Os02t0321900-02)	24908.4	K-AGKFPTLVTHQESLESK-V	0000000000000000000	130	146	624.668	3	1.52102	0.00545551	9	Os02g0321900|AK062103AGKFPTLVTHQESLESK0000000000000000000
AK062103	Os02g0321900	Similar to Ribosomal protein L1. (Os02t0321900-01), Similar to 60S ribosomal protein L10a-1. (Os02t0321900-02)	24908.4	K-FPTLVTHQESLESK-V	0000000000000000	133	146	808.423	2	3.5179	7.84104e-05	9	Os02g0321900|AK062103FPTLVTHQESLESK0000000000000000
AK071476	Os02g0325100	Similar to 26S protease regulatory subunit 6B (MIP224) (MB67 interacting protein) (TAT-binding protein-7) (TBP-7). (Os02t0325100-01), Similar to 26S proteasome regulatory particle triple-A ATPase subunit3 (Fragment). (Os02t0325100-02)	46639.1	R-ELLKPSASVALHR-H	000000000000000	123	135	474.283	3	4.79636	0.00143499	1	Os02g0325100|AK071476ELLKPSASVALHR000000000000000
AK071476	Os02g0325100	Similar to 26S protease regulatory subunit 6B (MIP224) (MB67 interacting protein) (TAT-binding protein-7) (TBP-7). (Os02t0325100-01), Similar to 26S proteasome regulatory particle triple-A ATPase subunit3 (Fragment). (Os02t0325100-02)	46639.1	R-GVLLYGPPGTGK-T	00000000000000	202	213	579.83	2	1.39281	7.16256e-05	1	Os02g0325100|AK071476GVLLYGPPGTGK00000000000000
AK068505	Os02g0328300	Phenol hydroxylase reductase family protein. (Os02t0328300-01), Phenol hydroxylase reductase family protein. (Os02t0328300-02)	30818.7	R-SLIEFGFAADQR-A	00000000000000	179	190	677.346	2	4.04877	0.000211764	3	Os02g0328300|AK068505SLIEFGFAADQR00000000000000
AK068505	Os02g0328300	Phenol hydroxylase reductase family protein. (Os02t0328300-01), Phenol hydroxylase reductase family protein. (Os02t0328300-02)	30818.7	R-NLQTMAYQDR-F	000003000000	201	210	628.291	2	1.25457	0.000232973	3	Os02g0328300|AK068505NLQTMAYQDR000003000000
AK068505	Os02g0328300	Phenol hydroxylase reductase family protein. (Os02t0328300-01), Phenol hydroxylase reductase family protein. (Os02t0328300-02)	30818.7	R-GYVQDAFLK-A	00000000000	237	245	520.775	2	1.46038	0.0343892	3	Os02g0328300|AK068505GYVQDAFLK00000000000
AK067672	Os02g0332200	Similar to T-complex protein 1 delta subunit. (Os02t0332200-01), Similar to T-complex protein 1, delta subunit. (Os02t0332200-02)	58208.9	R-MSLLQPAAR-M	03000000000	75	83	501.773	2	-0.883088	0.000752405	7	Os02g0332200|AK067672MSLLQPAAR03000000000
AK067672	Os02g0332200	Similar to T-complex protein 1 delta subunit. (Os02t0332200-01), Similar to T-complex protein 1, delta subunit. (Os02t0332200-02)	58208.9	R-SQDAAAGDGTTTVVVLAGSLLR-R	000000000000000000000000	91	112	1051.56	2	4.00733	8.83817e-08	7	Os02g0332200|AK067672SQDAAAGDGTTTVVVLAGSLLR000000000000000000000000
AK067672	Os02g0332200	Similar to T-complex protein 1 delta subunit. (Os02t0332200-01), Similar to T-complex protein 1, delta subunit. (Os02t0332200-02)	58208.9	R-RAQSLLSAGAHPTAAADALHR-L	00000000000000000000000	113	133	529.286	4	-0.145203	0.000320892	7	Os02g0332200|AK067672RAQSLLSAGAHPTAAADALHR00000000000000000000000
AK067672	Os02g0332200	Similar to T-complex protein 1 delta subunit. (Os02t0332200-01), Similar to T-complex protein 1, delta subunit. (Os02t0332200-02)	58208.9	R-AQSLLSAGAHPTAAADALHR-L	0000000000000000000000	114	133	653.348	3	4.9173	0.00271008	7	Os02g0332200|AK067672AQSLLSAGAHPTAAADALHR0000000000000000000000
AK067672	Os02g0332200	Similar to T-complex protein 1 delta subunit. (Os02t0332200-01), Similar to T-complex protein 1, delta subunit. (Os02t0332200-02)	58208.9	K-LGGTVDDTELIR-G	00000000000000	208	219	644.842	2	1.54448	7.13506e-05	7	Os02g0332200|AK067672LGGTVDDTELIR00000000000000
AK067672	Os02g0332200	Similar to T-complex protein 1 delta subunit. (Os02t0332200-01), Similar to T-complex protein 1, delta subunit. (Os02t0332200-02)	58208.9	K-ASHAAGGPTRVENAK-I	00000000000000000	227	241	733.379	2	-0.115062	0.033425	7	Os02g0332200|AK067672ASHAAGGPTRVENAK00000000000000000
AK067672	Os02g0332200	Similar to T-complex protein 1 delta subunit. (Os02t0332200-01), Similar to T-complex protein 1, delta subunit. (Os02t0332200-02)	58208.9	R-DAVTDLSLHYLAK-A	000000000000000	303	315	723.385	2	-0.574274	1.36373e-05	7	Os02g0332200|AK067672DAVTDLSLHYLAK000000000000000
AK067672	Os02g0332200	Similar to T-complex protein 1 delta subunit. (Os02t0332200-01), Similar to T-complex protein 1, delta subunit. (Os02t0332200-02)	58208.9	K-DVERDEIEFITK-T	00000000000000	323	334	747.376	2	-1.70567	0.0455871	7	Os02g0332200|AK067672DVERDEIEFITK00000000000000
AK065673	Os02g0436400	NAD(P)-binding domain containing protein. (Os02t0436400-01)	37783.3	K-TVEDANVYAVISPQMGK-Q	0000000000000003000	179	195	919.461	2	7.91281	0.0350779	1	Os02g0436400|AK065673TVEDANVYAVISPQMGK0000000000000003000
AK067803	Os02g0439700	Plant specific eukaryotic initiation factor 4B family protein. (Os02t0439700-01)	47546.5	R-SVAFGADSHSR-A	0000000000000	188	198	567.272	2	2.43718	0.000956574	1	Os02g0439700|AK067803SVAFGADSHSR0000000000000
AK067100	Os02g0440000	Similar to Diaminopimelate decarboxylase. (Os02t0440000-01), Similar to cDNA clone:J013098O07, full insert sequence. (Os02t0440000-02)	53891.6	R-DLTLIIEPGR-S	000000000000	339	348	563.828	2	1.63676	0.00546032	1	Os02g0440000|AK067100DLTLIIEPGR000000000000
Os02g0456200	Os02g0456200	0	41682.8	R-AHFETETTR-F	00000000000	24	32	546.26	2	0.817698	0.01148	1	Os02g0456200|Os02g0456200AHFETETTR00000000000
Os02g0456200	Os02g0456200	0	41682.8	R-FTILDAPGHK-S	000000000000	33	42	549.802	2	2.05425	0.00543668	1	Os02g0456200|Os02g0456200FTILDAPGHK000000000000
J013040J11	Os02g0462900	Prefoldin domain containing protein. (Os02t0462900-01)	7596.94	K-LNDSESAIASMQTSK-E	00000000000300000	18	32	799.375	2	2.73682	6.77647e-05	2	Os02g0462900|J013040J11LNDSESAIASMQTSK00000000000300000
J013040J11	Os02g0462900	Prefoldin domain containing protein. (Os02t0462900-01)	7596.94	R-ELLQQDPGLAR-Q	0000000000000	48	58	620.342	2	5.67152	0.0147087	2	Os02g0462900|J013040J11ELLQQDPGLAR0000000000000
AK100199	Os02g0465400	Similar to 7-dehydrocholesterol reductase (EC 1.3.1.21) (7-DHC reductase) (Sterol delta-7-reductase) (Dwarf5 protein). (Os02t0465400-01)	51910.3	R-FEGPVSPSGNVPVYK-A	00000000000000000	107	121	788.905	2	1.309	0.000211565	2	Os02g0465400|AK100199FEGPVSPSGNVPVYK00000000000000000
AK100199	Os02g0465400	Similar to 7-dehydrocholesterol reductase (EC 1.3.1.21) (7-DHC reductase) (Sterol delta-7-reductase) (Dwarf5 protein). (Os02t0465400-01)	51910.3	K-IVASYQTTNGETK-S	000000000000000	353	365	706.358	2	1.6413	0.0126368	2	Os02g0465400|AK100199IVASYQTTNGETK000000000000000
AK066401	Os02g0469200	Conserved hypothetical protein. (Os02t0469200-01), Similar to predicted protein. (Os02t0469200-02)	78660.4	K-TVGAVAEVIEEEAEAK-L	000000000000000000	170	185	822.922	2	2.62462	0.0316428	1	Os02g0469200|AK066401TVGAVAEVIEEEAEAK000000000000000000
AK119670	Os02g0469600	Similar to Cysteine proteinase 1 precursor (EC 3.4.22.-). (Os02t0469600-01)	41347.3	K-SGGLESEKDYPYTGR-D	00000000000000000	225	239	829.885	2	-1.2962	0.00442631	1	Os02g0469600|AK119670SGGLESEKDYPYTGR00000000000000000
AK068629	Os02g0474700	Armadillo-like helical domain containing protein. (Os02t0474700-01)	77855.3	R-TAAMDFVSELVR-K	00003000000000	34	45	677.838	2	0.572295	0.00710559	2	Os02g0474700|AK068629TAAMDFVSELVR00003000000000
AK068629	Os02g0474700	Armadillo-like helical domain containing protein. (Os02t0474700-01)	77855.3	R-YQALASGIAQHAEER-R	00000000000000000	646	660	822.417	2	7.68619	0.0322488	2	Os02g0474700|AK068629YQALASGIAQHAEER00000000000000000
AK119795	Os02g0478600	Similar to 40S ribosomal protein S15A. (Os02t0478600-01)	14879.9	M-VRVSVLNDALK-T	0000000000000	2	12	607.367	2	0.673104	4.9708e-06	7	Os02g0478600|AK119795VRVSVLNDALK0000000000000
AK119795	Os02g0478600	Similar to 40S ribosomal protein S15A. (Os02t0478600-01)	14879.9	R-VSVLNDALK-T	00000000000	4	12	479.783	2	1.3769	8.21217e-06	7	Os02g0478600|AK119795VSVLNDALK00000000000
AK119795	Os02g0478600	Similar to 40S ribosomal protein S15A. (Os02t0478600-01)	14879.9	R-QVMIRPSSK-V	00030000000	24	32	531.292	2	0.0253616	0.0149721	7	Os02g0478600|AK119795QVMIRPSSK00030000000
AK119795	Os02g0478600	Similar to 40S ribosomal protein S15A. (Os02t0478600-01)	14879.9	K-HGYIGEFEFVDDHR-S	0000000000000000	44	57	574.263	3	1.33676	3.51259e-05	7	Os02g0478600|AK119795HGYIGEFEFVDDHR0000000000000000
AK119795	Os02g0478600	Similar to 40S ribosomal protein S15A. (Os02t0478600-01)	14879.9	R-QFGYIVLTTSAGIMDHEEAR-R	2000000000000030000000	98	117	1119.03	2	1.70753	1.02393e-06	7	Os02g0478600|AK119795QFGYIVLTTSAGIMDHEEAR2000000000000030000000
AK119795	Os02g0478600	Similar to 40S ribosomal protein S15A. (Os02t0478600-01)	14879.9	R-QFGYIVLTTSAGIMDHEEAR-R	0000000000000030000000	98	117	752.032	3	0.316052	0.000967245	7	Os02g0478600|AK119795QFGYIVLTTSAGIMDHEEAR0000000000000030000000
AK099723	Os02g0478700	Ribosomal protein S27. (Os02t0478700-01)	9948.03	M-VLSNDIDLLNPPAELEK-L	0000000000000000000	2	18	940.506	2	2.29842	0.000923378	3	Os02g0478700|AK099723VLSNDIDLLNPPAELEK0000000000000000000
Os02g0478900	Os02g0478900	#N/A	134270	R-EFQSPDEEMKK-I	0000000003000	756	766	692.31	2	2.1325	0.0381076	2	Os02g0478900|Os02g0478900EFQSPDEEMKK0000000003000
Os02g0478900	Os02g0478900	#N/A	134270	R-IVEDLKDESEPYRR-M	0000000000000000	833	846	583.633	3	0.948161	0.0132835	2	Os02g0478900|Os02g0478900IVEDLKDESEPYRR0000000000000000
J090041C04	Os02g0488701	#N/A	46720.9	R-ISSSSNISEKR-Q	0000000000000	139	149	604.315	2	-4.89326	0.0165696	1	Os02g0488701|J090041C04ISSSSNISEKR0000000000000
AK102402	Os02g0489400	Similar to 40S ribosomal protein S8. (Os02t0489400-01)	24956.3	R-ALRLDTGNYSWGSEAVTR-K	00000000000000000000	58	75	666.001	3	0.601691	0.00995553	9	Os02g0489400|AK102402ALRLDTGNYSWGSEAVTR00000000000000000000
AK102402	Os02g0489400	Similar to 40S ribosomal protein S8. (Os02t0489400-01)	24956.3	R-LDTGNYSWGSEAVTR-K	00000000000000000	61	75	828.393	2	7.83397	6.73634e-07	9	Os02g0489400|AK102402LDTGNYSWGSEAVTR00000000000000000
AK102402	Os02g0489400	Similar to 40S ribosomal protein S8. (Os02t0489400-01)	24956.3	R-ILDVVYNASNNELVR-T	00000000000000000	79	93	859.958	2	0.706184	7.47879e-08	9	Os02g0489400|AK102402ILDVVYNASNNELVR00000000000000000
AK102402	Os02g0489400	Similar to 40S ribosomal protein S8. (Os02t0489400-01)	24956.3	K-SAIVQVDAAPFK-Q	00000000000000	100	111	623.346	2	1.17321	0.000605837	9	Os02g0489400|AK102402SAIVQVDAAPFK00000000000000
AK102402	Os02g0489400	Similar to 40S ribosomal protein S8. (Os02t0489400-01)	24956.3	K-KDAEGQDAEATTEEAKK-S	0000000000000000000	133	149	607.623	3	1.76955	0.000254438	9	Os02g0489400|AK102402KDAEGQDAEATTEEAKK0000000000000000000
AK102402	Os02g0489400	Similar to 40S ribosomal protein S8. (Os02t0489400-01)	24956.3	K-DAEGQDAEATTEEAK-K	00000000000000000	134	148	782.835	2	1.19794	2.02871e-05	9	Os02g0489400|AK102402DAEGQDAEATTEEAK00000000000000000
AK102402	Os02g0489400	Similar to 40S ribosomal protein S8. (Os02t0489400-01)	24956.3	K-DAEGQDAEATTEEAKK-S	000000000000000000	134	149	846.882	2	0.755994	0.00053797	9	Os02g0489400|AK102402DAEGQDAEATTEEAKK000000000000000000
AK102402	Os02g0489400	Similar to 40S ribosomal protein S8. (Os02t0489400-01)	24956.3	R-TLDAHIEEQFGSGR-L	0000000000000000	165	178	780.377	2	1.5287	2.04983e-05	9	Os02g0489400|AK102402TLDAHIEEQFGSGR0000000000000000
Os02g0494400	Os02g0494400	#N/A	40468.3	K-GACVDTVANRGTPLHVAASKGKDGAMK-I	00000000000000000000000000300	138	164	914.459	3	-6.65634	0.046276	1	Os02g0494400|Os02g0494400GACVDTVANRGTPLHVAASKGKDGAMK00000000000000000000000000300
AK119704	Os02g0503400	Similar to 60S ribosomal protein L35. (Os02t0503400-01)	14235.4	K-NKAELQAQLK-D	000000000000	13	22	571.831	2	1.80766	0.000229366	7	Os02g0503400|AK119704NKAELQAQLK000000000000
AK119704	Os02g0503400	Similar to 60S ribosomal protein L35. (Os02t0503400-01)	14235.4	K-AELQAQLK-D	0000000000	15	22	450.762	2	1.55942	0.000374504	7	Os02g0503400|AK119704AELQAQLK0000000000
AK119704	Os02g0503400	Similar to 60S ribosomal protein L35. (Os02t0503400-01)	14235.4	K-DLKAELSLLR-V	000000000000	23	32	579.348	2	0.167139	0.044016	7	Os02g0503400|AK119704DLKAELSLLR000000000000
AK119704	Os02g0503400	Similar to 60S ribosomal protein L35. (Os02t0503400-01)	14235.4	K-VTGGAPNKLSK-I	0000000000000	36	46	536.312	2	1.79595	0.00023944	7	Os02g0503400|AK119704VTGGAPNKLSK0000000000000
AK119704	Os02g0503400	Similar to 60S ribosomal protein L35. (Os02t0503400-01)	14235.4	K-SLLPLDLRPK-K	000000000000	77	86	576.362	2	1.69822	0.0013554	7	Os02g0503400|AK119704SLLPLDLRPK000000000000
AK119704	Os02g0503400	Similar to 60S ribosomal protein L35. (Os02t0503400-01)	14235.4	K-HQLSLKTER-E	00000000000	98	106	556.314	2	-0.165075	0.0119734	7	Os02g0503400|AK119704HQLSLKTER00000000000
AK119704	Os02g0503400	Similar to 60S ribosomal protein L35. (Os02t0503400-01)	14235.4	R-EKYFPMR-K	000000300	111	117	493.743	2	2.55886	0.0172135	7	Os02g0503400|AK119704EKYFPMR000000300
AK069683	Os02g0504800	Similar to Delta-9 stearoyl-acyl carrier protein desaturase (EC 1.14.99.6) (Fragment). (Os02t0504800-01)	35317.5	K-TIQYLIGSGMDPR-T	000000000030000	203	215	733.87	2	1.39955	0.000257615	1	Os02g0504800|AK069683TIQYLIGSGMDPR000000000030000
AK101016	Os02g0506500	Similar to ubiquitin-activating enzyme E1 domain-containing protein 1. (Os02t0506500-01), Similar to predicted protein. (Os02t0506500-02), Similar to ubiquitin-activating enzyme E1 domain-containing protein 1. (Os02t0506500-03), NAD(P)-binding domain containing protein. (Os02t0506500-04)	46233.9	R-VAGMVTPAAAAR-S	00003000000000	32	43	565.805	2	3.2621	0.00176016	2	Os02g0506500|AK101016VAGMVTPAAAAR00003000000000
AK101016	Os02g0506500	Similar to ubiquitin-activating enzyme E1 domain-containing protein 1. (Os02t0506500-01), Similar to predicted protein. (Os02t0506500-02), Similar to ubiquitin-activating enzyme E1 domain-containing protein 1. (Os02t0506500-03), NAD(P)-binding domain containing protein. (Os02t0506500-04)	46233.9	R-MGIVDNYER-I	03000000000	68	76	556.757	2	1.74984	0.0024283	2	Os02g0506500|AK101016MGIVDNYER03000000000
J100032E10	Os02g0508000	Trimeric LpxA-like domain containing protein. (Os02t0508000-01)	17706.1	R-IPTGELWAGNPAR-F	000000000000000	90	102	691.367	2	2.7059	6.1252e-05	1	Os02g0508000|J100032E10IPTGELWAGNPAR000000000000000
Os02g0511900	Os02g0511900	Similar to DNA polymerase. (Os02t0511900-00)	251189	R-RRPSAGGGGGGGGRGGGWRSGSSAAK-D	0000000000000000000000000000	12	37	767.395	3	10.7877	0.0490874	1	Os02g0511900|Os02g0511900RRPSAGGGGGGGGRGGGWRSGSSAAK0000000000000000000000000000
AK100313	Os02g0519900	Similar to Elongation factor EF-2 (Fragment). (Os02t0519900-01), Similar to H0613H07.5 protein. (Os02t0519900-02), Similar to H0613H07.5 protein. (Os02t0519900-03), Similar to H0613H07.5 protein. (Os02t0519900-04), Similar to H0613H07.5 protein. (Os02t0519900-05)	95239.2	M-VKFTVEELR-R	00000000000	2	10	560.822	2	-0.0275884	0.00237049	10	Os02g0519900|AK100313VKFTVEELR00000000000
AK100313	Os02g0519900	Similar to Elongation factor EF-2 (Fragment). (Os02t0519900-01), Similar to H0613H07.5 protein. (Os02t0519900-02), Similar to H0613H07.5 protein. (Os02t0519900-03), Similar to H0613H07.5 protein. (Os02t0519900-04), Similar to H0613H07.5 protein. (Os02t0519900-05)	95239.2	R-NMSVIAHVDHGK-S	00300000000000	21	32	662.331	2	5.23639	5.50193e-05	10	Os02g0519900|AK100313NMSVIAHVDHGK00300000000000
AK100313	Os02g0519900	Similar to Elongation factor EF-2 (Fragment). (Os02t0519900-01), Similar to H0613H07.5 protein. (Os02t0519900-02), Similar to H0613H07.5 protein. (Os02t0519900-03), Similar to H0613H07.5 protein. (Os02t0519900-04), Similar to H0613H07.5 protein. (Os02t0519900-05)	95239.2	R-NMSVIAHVDHGK-S	00000000000000	21	32	654.332	2	3.66603	0.00418077	10	Os02g0519900|AK100313NMSVIAHVDHGK00000000000000
AK100313	Os02g0519900	Similar to Elongation factor EF-2 (Fragment). (Os02t0519900-01), Similar to H0613H07.5 protein. (Os02t0519900-02), Similar to H0613H07.5 protein. (Os02t0519900-03), Similar to H0613H07.5 protein. (Os02t0519900-04), Similar to H0613H07.5 protein. (Os02t0519900-05)	95239.2	K-STGISLFYEMSDESLK-L	000000000030000000	72	87	911.924	2	0.0542209	6.9111e-06	10	Os02g0519900|AK100313STGISLFYEMSDESLK000000000030000000
AK100313	Os02g0519900	Similar to Elongation factor EF-2 (Fragment). (Os02t0519900-01), Similar to H0613H07.5 protein. (Os02t0519900-02), Similar to H0613H07.5 protein. (Os02t0519900-03), Similar to H0613H07.5 protein. (Os02t0519900-04), Similar to H0613H07.5 protein. (Os02t0519900-05)	95239.2	K-STGISLFYEMSDESLK-L	000000000000000000	72	87	903.93	2	3.72291	0.0116022	10	Os02g0519900|AK100313STGISLFYEMSDESLK000000000000000000
AK100313	Os02g0519900	Similar to Elongation factor EF-2 (Fragment). (Os02t0519900-01), Similar to H0613H07.5 protein. (Os02t0519900-02), Similar to H0613H07.5 protein. (Os02t0519900-03), Similar to H0613H07.5 protein. (Os02t0519900-04), Similar to H0613H07.5 protein. (Os02t0519900-05)	95239.2	R-IRPVLTVNK-M	00000000000	151	159	520.336	2	1.45298	0.00340566	10	Os02g0519900|AK100313IRPVLTVNK00000000000
[truncated: 6,696 more rows]
