# Supplementary material for: Identification of Proteins Enriched in Rice Egg or Sperm Cells by Single-Cell Proteomics
Source: PLoS One. 2013 Jul 25;8(7):e69578. doi: 10.1371/journal.pone.0069578 (PMC3723872; doi:10.1371/journal.pone.0069578)
Supplement: Table S8 — Proteins detected in rice pollen grains by LC-MS/MS. (XLS) [file pone.0069578.s011.xls]

## Sheet: Table S8
Table S8. Proteins detected in rice pollens by LC-MS/MS analysis. (a) Protein annotations are referred from The Rice Annotation Project Database (RAPDB). (b) The left- and right-most ends of the number represent modification of the N- and C-terminal residues of the peptide, respectively. The number between them represents the side chain of each corresponding amino acid. 0, no modification; 1, N-t…
cDNA accession	Gene locus	Proteina	Protein MW	Peptide identified	Modificationb	Startc	Endc	m/z	Charge	Delta mass (ppm)	Expect score (P-value)d	Number of spectrum identifiede
AK121523	Os01g0100700	Similar to 40S ribosomal protein S5-1. (Os01t0100700-01)	22425.8	R-QAVDISPLR-R	00000000000	133	141	499.785	2	-0.1258	3.60933e-05	5	Os07g0667100|Os07g0667100HAAEAGEPLWGLSGPHDAPR0000000000000000000000
AK121523	Os01g0100700	Similar to 40S ribosomal protein S5-1. (Os01t0100700-01)	22425.8	R-RVNQAIYLLTTGAR-E	0000000000000000	142	155	788.451	2	-1.15522	1.90147e-06	5	Os06g0562600|AK067114IAEGYELASR000000000000
AK121523	Os01g0100700	Similar to 40S ribosomal protein S5-1. (Os01t0100700-01)	22425.8	R-VNQAIYLLTTGAR-E	000000000000000	143	155	710.402	2	1.05495	5.51086e-08	5	Os02g0196700|Os02g0196700GDGTSDSTAFVLQAWK000000000000000000
AK121523	Os01g0100700	Similar to 40S ribosomal protein S5-1. (Os01t0100700-01)	22425.8	K-GSSNSYAIK-K	00000000000	179	187	463.731	2	-3.3535	0.00616864	5	Os07g0574800|AK067721AIFVDLEPTVIDEVR00000000000000000
AK099952	Os01g0101600	Immunoglobulin-like fold domain containing protein. (Os01t0101600-01), Immunoglobulin-like fold domain containing protein. (Os01t0101600-02), Hypothetical conserved gene. (Os01t0101600-03)	106827	R-RKVQSEDSPRR-K	0000000000000	879	889	679.363	2	-7.65391	0.0260202	1	Os08g0549200|AK069066DKTDYLWYTTSFR000000000000000
AK100002	Os01g0102500	Conserved hypothetical protein. (Os01t0102500-01)	36879.7	R-KAASAKPDAR-D	000000000000	99	108	507.787	2	-1.98901	0.0480244	1	Os03g0106800|AK069853YVGGDGDVVKVELK0000000000000000
AK063774	Os01g0102700	Translocon-associated beta family protein. (Os01t0102700-01)	22802.1	K-EAFELVSGEMSK-T	00000000003000	71	82	671.812	2	-2.30745	6.31184e-05	2	Os03g0711200|AJ429217GIQVDSGIPLQSAAK00000000000000000
AK063774	Os01g0102700	Translocon-associated beta family protein. (Os01t0102700-01)	22802.1	R-FQGSPAVITYR-V	0000000000000	107	117	619.83	2	-0.124831	0.0024574	2	Os04g0614600|AK102306VFFTNSGSEANDSQVK000000000000000000
AK071375	Os01g0104400	Ricin B-related lectin domain containing protein. (Os01t0104400-01), Ricin B-related lectin domain containing protein. (Os01t0104400-02), Ricin B-related lectin domain containing protein. (Os01t0104400-03)	30411.5	R-VKDEEGYPAMALVNK-A	00000000003000000	163	177	840.416	2	-3.55647	0.000538129	2	Os04g0614500|AK100259VFFTNSGSEANDSQVK000000000000000000
AK071375	Os01g0104400	Ricin B-related lectin domain containing protein. (Os01t0104400-01), Ricin B-related lectin domain containing protein. (Os01t0104400-02), Ricin B-related lectin domain containing protein. (Os01t0104400-03)	30411.5	K-ATGDALKHSIGQSHPVR-L	0000000000000000000	178	194	591.983	3	-1.34066	0.00844212	2	Os02g0112900|AF324485VFFTNSGSEANDSQVK000000000000000000
AK071375	Os01g0104400	Ricin B-related lectin domain containing protein. (Os01t0104400-01), Ricin B-related lectin domain containing protein. (Os01t0104400-02), Ricin B-related lectin domain containing protein. (Os01t0104400-03)	30411.5	R-YNPEYMDESVLWTESR-D	000000300000000000	198	213	1017.94	2	2.64144	0.00117552	2	Os04g0674400|AK102124AVGDLAAAAGVSR000000000000000
AK060999	Os01g0106200	Similar to RER1A protein (AtRER1A). (Os01t0106200-01)	21825.4	--MDGAADSGTAGAAAAAAK-W	13000000000000000000	1	18	782.846	2	-3.90634	3.60378e-05	2	Os06g0498400|AK103463FNIAADLVDQAR00000000000000
AK060999	Os01g0106200	Similar to RER1A protein (AtRER1A). (Os01t0106200-01)	21825.4	R-AFQYYLDR-S	0000000000	26	33	538.263	2	-1.94707	0.0039791	2	Os03g0606200|AB055076MTAGFTEEDLK0000000000000
AK100688	Os01g0110700	Similar to Phosphoenolpyruvate carboxylase (EC 4.1.1.31). (Os01t0110700-01), Similar to Phosphoenolpyruvate carboxylase. (Os01t0110700-02)	116904	R-ITILAQSAVNMR-S	00000000000300	47	58	666.867	2	-2.53865	2.50696e-06	14	Os12g0632000|AJ002893GFGFVTFSSEQAMR0000000000000300
AK100688	Os01g0110700	Similar to Phosphoenolpyruvate carboxylase (EC 4.1.1.31). (Os01t0110700-01), Similar to Phosphoenolpyruvate carboxylase. (Os01t0110700-02)	116904	R-SAGVEDTAVVVEK-Q	000000000000000	59	71	652.338	2	-3.63513	1.25691e-07	14	Os05g0151200|J065041L18ASAAAAAAAAQEGITHR1000000000000000000
AK100688	Os01g0110700	Similar to Phosphoenolpyruvate carboxylase (EC 4.1.1.31). (Os01t0110700-01), Similar to Phosphoenolpyruvate carboxylase. (Os01t0110700-02)	116904	K-SCDDTFAK-L	0000000000	120	127	479.203	2	1.35669	0.0443357	14	Os02g0115900|AK065743SQIHEIVLVGGSTR0000000000000000
AK100688	Os01g0110700	Similar to Phosphoenolpyruvate carboxylase (EC 4.1.1.31). (Os01t0110700-01), Similar to Phosphoenolpyruvate carboxylase. (Os01t0110700-02)	116904	R-AGLHIVEQSLWK-A	00000000000000	220	231	690.886	2	0.497909	0.000226307	14	Os07g0662900|AK067082LGAGSTVVVTGSNPQLGR00000000000000000000
AK100688	Os01g0110700	Similar to Phosphoenolpyruvate carboxylase (EC 4.1.1.31). (Os01t0110700-01), Similar to Phosphoenolpyruvate carboxylase. (Os01t0110700-02)	116904	K-LANLANDILLK-E	0000000000000	315	325	599.363	2	-0.784515	1.65742e-05	14	Os05g0522500|AK065207DLELVEGAAAER00000000000000
AK100688	Os01g0110700	Similar to Phosphoenolpyruvate carboxylase (EC 4.1.1.31). (Os01t0110700-01), Similar to Phosphoenolpyruvate carboxylase. (Os01t0110700-02)	116904	K-TNTWNQTGPQNNLK-L	0000000000000000	334	347	808.393	2	-1.90017	4.66361e-06	14	AK101977|AK101977IPVLETPEGAVFESNAIAR000000000000000000000
AK100688	Os01g0110700	Similar to Phosphoenolpyruvate carboxylase (EC 4.1.1.31). (Os01t0110700-01), Similar to Phosphoenolpyruvate carboxylase. (Os01t0110700-02)	116904	R-KMFTESQIGR-S	003000000000	422	431	606.805	2	-0.361953	0.00968249	14	Os06g0571400|AK068226IPVLETPEGAVFESNAIAR000000000000000000000
AK100688	Os01g0110700	Similar to Phosphoenolpyruvate carboxylase (EC 4.1.1.31). (Os01t0110700-01), Similar to Phosphoenolpyruvate carboxylase. (Os01t0110700-02)	116904	K-MFTESQIGR-S	03000000000	423	431	542.755	2	-5.79664	0.000333499	14	Os03g0143400|AK073999QVANATNDTAGDGTTCATVLTK000000000000000000000000
AK100688	Os01g0110700	Similar to Phosphoenolpyruvate carboxylase (EC 4.1.1.31). (Os01t0110700-01), Similar to Phosphoenolpyruvate carboxylase. (Os01t0110700-02)	116904	R-LTVSGDLGRPCPGGTLR-V	0000000000000000000	635	651	590.648	3	-2.21582	0.00808285	14	Os10g0462900|AK069617QVANATNDTAGDGTTCATVLTK000000000000000000000000
AK100688	Os01g0110700	Similar to Phosphoenolpyruvate carboxylase (EC 4.1.1.31). (Os01t0110700-01), Similar to Phosphoenolpyruvate carboxylase. (Os01t0110700-02)	116904	R-VVPLFETVNDLR-E	00000000000000	652	663	701.392	2	1.53403	0.000343033	14	AK109517|AK109517QVANATNDTAGDGTTCATVLTK000000000000000000000000
AK100688	Os01g0110700	Similar to Phosphoenolpyruvate carboxylase (EC 4.1.1.31). (Os01t0110700-01), Similar to Phosphoenolpyruvate carboxylase. (Os01t0110700-02)	116904	R-FTAAWELYK-A	00000000000	706	714	564.79	2	0.250089	0.000788091	14	Os01g0276100|AK059596IHNAILQTISEGK000000000000000
AK100688	Os01g0110700	Similar to Phosphoenolpyruvate carboxylase (EC 4.1.1.31). (Os01t0110700-01), Similar to Phosphoenolpyruvate carboxylase. (Os01t0110700-02)	116904	R-GGGPTYLAIQSQPPGSVMGTLR-S	000000000000000000300000	743	764	1102.07	2	3.92856	0.000750645	14	Os03g0821100|AK102784ATAGDTHLGGEDFDNR000000000000000000
AK100688	Os01g0110700	Similar to Phosphoenolpyruvate carboxylase (EC 4.1.1.31). (Os01t0110700-01), Similar to Phosphoenolpyruvate carboxylase. (Os01t0110700-02)	116904	R-STEQGEMVQAK-F	0000000300000	765	775	612.28	2	-3.725	0.0180012	14	Os11g0703900|AK065431ATAGDTHLGGEDFDNR000000000000000000
AK100688	Os01g0110700	Similar to Phosphoenolpyruvate carboxylase (EC 4.1.1.31). (Os01t0110700-01), Similar to Phosphoenolpyruvate carboxylase. (Os01t0110700-02)	116904	K-FGLPQTSVR-Q	00000000000	776	784	502.78	2	-0.617324	0.000253446	14	Os03g0276500|AK109474ATAGDTHLGGEDFDNR000000000000000000
AK100688	Os01g0110700	Similar to Phosphoenolpyruvate carboxylase (EC 4.1.1.31). (Os01t0110700-01), Similar to Phosphoenolpyruvate carboxylase. (Os01t0110700-02)	116904	R-GVMEEISR-V	0003000000	811	818	468.726	2	-0.137312	0.0012493	14	Os01g0840100|016-033-C09ATAGDTHLGGEDFDNR000000000000000000
AK100688	Os01g0110700	Similar to Phosphoenolpyruvate carboxylase (EC 4.1.1.31). (Os01t0110700-01), Similar to Phosphoenolpyruvate carboxylase. (Os01t0110700-02)	116904	R-STVYENPEFIK-Y	0000000000000	826	836	663.832	2	-0.425666	0.000112647	14	Os05g0460000|J023150E11ATAGDTHLGGEDFDNR000000000000000000
AK100688	Os01g0110700	Similar to Phosphoenolpyruvate carboxylase (EC 4.1.1.31). (Os01t0110700-01), Similar to Phosphoenolpyruvate carboxylase. (Os01t0110700-02)	116904	R-LVLPAWLGVGR-G	0000000000000	882	892	590.863	2	-0.478144	6.98184e-05	14	AK071547|AK071547FASINVENVEDNR000000000000000
AK102802	Os01g0111200	Conserved hypothetical protein. (Os01t0111200-01)	65266.2	K-VYEYILFR-G	0000000000	90	97	551.799	2	-3.0508	0.0259503	1	Os01g0276700|AK103465AVMEEQQEGAAGVMR00030000000000300
AK099387	Os01g0118000	Similar to Fructose-bisphosphate aldolase (EC 4.1.2.13) (Fragment). (Os01t0118000-01)	42322.9	R-AAAVSYADELVSTAK-S	00000000000000000	36	50	748.386	2	0.658532	5.07768e-05	5	Os01g0817700|AK065059GWDAQVLGEAPYK000000000000000
AK099387	Os01g0118000	Similar to Fructose-bisphosphate aldolase (EC 4.1.2.13) (Fragment). (Os01t0118000-01)	42322.9	R-LASIGLDNTEVNR-Q	000000000000000	73	85	701.37	2	0.249865	7.18555e-08	5	Os10g0369900|AK069323ANYFGSLTQSSTIR0000000000000000
AK099387	Os01g0118000	Similar to Fructose-bisphosphate aldolase (EC 4.1.2.13) (Fragment). (Os01t0118000-01)	42322.9	K-TWQGRPENVEAAQK-A	0000000000000000	338	351	807.406	2	0.755801	0.00139721	5	Os05g0460200|AK111857ATAASQASLLLQK100000000000000
AK099387	Os01g0118000	Similar to Fructose-bisphosphate aldolase (EC 4.1.2.13) (Fragment). (Os01t0118000-01)	42322.9	R-AKANSLAQLGR-Y	0000000000000	357	367	564.824	2	-6.99855	1.80241e-05	5	Os03g0356700|AK121389AAAVAALSNVLTAEGSSQSPR00000000000000000000000
AK099387	Os01g0118000	Similar to Fructose-bisphosphate aldolase (EC 4.1.2.13) (Fragment). (Os01t0118000-01)	42322.9	R-YTGEGESDEAK-K	0000000000000	368	378	593.249	2	-0.352541	0.0130627	5	Os04g0390000|AK098921NFVGQAATSPGISGQTIQESMR000000000000000000000300
AK104753	Os01g0120400	Alanyl-tRNA synthetase, class IIc family protein. (Os01t0120400-01), Alanyl-tRNA synthetase, class IIc family protein. (Os01t0120400-02)	28445.3	R-FIVDDVRMK-D	00000000300	74	82	569.792	2	-12.9888	0.0226109	1	Os11g0482000|AK059558VNQAIYLLTTGAR000000000000000
AK122166	Os01g0120800	Similar to Eukaryotic translation initiation factor 3 subunit 10 (eIF-3 theta) (Eukaryotic translation initiation factor 3 large subunit) (eIF3a). (Os01t0120800-01), Similar to Translation initiation factor 3. (Os01t0120800-02), Similar to Translation initiation factor 3. (Os01t0120800-03), Similar to Translation initiation factor 3. (Os01t0120800-04), Similar to Translation initiation factor 3. …	114322	M-ATFAKPENALK-R	1000000000000	2	12	616.337	2	-1.72432	0.00286275	4	Os01g0100700|AK121523VNQAIYLLTTGAR000000000000000
AK122166	Os01g0120800	Similar to Eukaryotic translation initiation factor 3 subunit 10 (eIF-3 theta) (Eukaryotic translation initiation factor 3 large subunit) (eIF3a). (Os01t0120800-01), Similar to Translation initiation factor 3. (Os01t0120800-02), Similar to Translation initiation factor 3. (Os01t0120800-03), Similar to Translation initiation factor 3. (Os01t0120800-04), Similar to Translation initiation factor 3. …	114322	R-AEELIHVGQK-Q	000000000000	14	23	562.308	2	-2.00065	0.0304943	4	AK059823|AK059823VNQAIYLLTTGAR000000000000000
AK122166	Os01g0120800	Similar to Eukaryotic translation initiation factor 3 subunit 10 (eIF-3 theta) (Eukaryotic translation initiation factor 3 large subunit) (eIF3a). (Os01t0120800-01), Similar to Translation initiation factor 3. (Os01t0120800-02), Similar to Translation initiation factor 3. (Os01t0120800-03), Similar to Translation initiation factor 3. (Os01t0120800-04), Similar to Translation initiation factor 3. …	114322	K-YGASHLELENEKDR-N	0000000000000000	337	350	554.267	3	-3.3587	0.000350483	4	Os02g0461500|AK108772SAVLTTLFQSSGQATDR0000000000000000000
AK122166	Os01g0120800	Similar to Eukaryotic translation initiation factor 3 subunit 10 (eIF-3 theta) (Eukaryotic translation initiation factor 3 large subunit) (eIF3a). (Os01t0120800-01), Similar to Translation initiation factor 3. (Os01t0120800-02), Similar to Translation initiation factor 3. (Os01t0120800-03), Similar to Translation initiation factor 3. (Os01t0120800-04), Similar to Translation initiation factor 3. …	114322	R-IANLVNFSLDSK-R	00000000000000	354	365	660.861	2	-1.21474	5.65161e-06	4	Os09g0381400|AK070060WVVENGGLTTEADYPYTAR000000000000000000000
AK105015	Os01g0125600	Heavy metal transport/detoxification protein domain containing protein. (Os01t0125600-01)	46103.9	K-DEDFKLVK-I	0000000000	4	11	497.271	2	8.88559	0.0401833	1	U09450|U09450AVDNVNSVIAPALIGK000000000000000000
AK121927	Os01g0125800	WD40/YVTN repeat-like domain containing protein. (Os01t0125800-01)	67306.8	K-AEFRPLSGR-V	00000000000	94	102	516.781	2	-2.68449	0.0465818	8	Os10g0167300|AK073662AVDNVNSVIAPALIGK000000000000000000
AK121927	Os01g0125800	WD40/YVTN repeat-like domain containing protein. (Os01t0125800-01)	67306.8	R-AFVWDSGSTVGEFDGHSK-R	00000000000000000000	129	146	963.433	2	-3.52743	1.60761e-05	8	Os09g0252100|AK102536ILVTLLGVLR000000000000
AK121927	Os01g0125800	WD40/YVTN repeat-like domain containing protein. (Os01t0125800-01)	67306.8	K-VWDILEDASGK-L	0000000000000	259	269	616.813	2	2.59703	0.000203162	8	Os07g0201100|AK100095VEATEVFFATTK00000000000000
AK121927	Os01g0125800	WD40/YVTN repeat-like domain containing protein. (Os01t0125800-01)	67306.8	K-VWDILEDASGKLNR-T	0000000000000000	259	272	539.286	3	0.00863727	0.00525361	8	Os05g0489600|AK067029QDLPNAMNAAEITDK00000003000000000
AK121927	Os01g0125800	WD40/YVTN repeat-like domain containing protein. (Os01t0125800-01)	67306.8	K-TVSSLAFFPQSNPK-T	0000000000000000	326	339	761.897	2	-2.04285	0.000147318	8	Os01g0265100|AK067217QDLPNAMNAAEITDK00000003000000000
AK121927	Os01g0125800	WD40/YVTN repeat-like domain containing protein. (Os01t0125800-01)	67306.8	K-TILSTSYDGVIMR-W	000000000000300	340	352	736.376	2	-1.30393	4.53645e-07	8	Os01g0813400|AK065370QDLPNAMNAAEITDK00000003000000000
AK121927	Os01g0125800	WD40/YVTN repeat-like domain containing protein. (Os01t0125800-01)	67306.8	K-VNYTITSSAVSPDGTEAIVGAQDGK-L	000000000000000000000000000	447	471	1240.6	2	-5.69099	0.000281683	8	Os03g0811900|AK122007QDLPNAMNAAEITDK00000003000000000
AK068846	Os01g0127300	SufBD family protein. (Os01t0127300-01)	52008.4	R-FTDISYLR-S	0000000000	100	107	507.768	2	4.16686	0.0369917	1	Os07g0223400|AF012896QDLPNAMNAAEITDK00000003000000000
AK121214	Os01g0128400	Conserved hypothetical protein. (Os01t0128400-01), Similar to predicted protein. (Os01t0128400-02)	63774.3	R-DLVLQLLER-I	00000000000	342	350	549.83	2	1.71375	0.00375735	3	Os11g0193800|J023147H03SGCLDGSSSEGEVLLATK00000000000000000000
AK121214	Os01g0128400	Conserved hypothetical protein. (Os01t0128400-01), Similar to predicted protein. (Os01t0128400-02)	63774.3	R-GILLNGAVR-K	00000000000	359	367	456.783	2	-5.03396	0.000444165	3	Os11g0192500|J023013C05SGCLDGSSSEGEVLLATK00000000000000000000
AK121214	Os01g0128400	Conserved hypothetical protein. (Os01t0128400-01), Similar to predicted protein. (Os01t0128400-02)	63774.3	R-TKNEAALEAATDSGK-Q	00000000000000000	507	521	753.375	2	-0.947132	0.00145036	3	Os04g0447400|AK070858GSNQIIAQYYQLIR0000000000000000
J100059I20	Os01g0131800	Signal peptidase 22 kDa subunit family protein. (Os01t0131800-01)	18995.9	K-ANLQVEVK-S	0000000000	111	118	450.761	2	-0.892049	0.0300359	1	Os02g0169300|AK070041LAAALPEGGVLLLENVR0000000000000000000
AK065247	Os01g0133400	Similar to Hexose transporter (Fragment). (Os01t0133400-01)	56821.2	R-ATATVDPEDIPLEK-V	0000000000000000	79	92	749.885	2	-0.275006	3.2851e-05	7	AK100371|AK100371LAAALPEGGVLLLENVR0000000000000000000
AK065247	Os01g0133400	Similar to Hexose transporter (Fragment). (Os01t0133400-01)	56821.2	K-LSQAETAIK-K	00000000000	293	301	480.771	2	-1.66466	0.00020392	7	Os09g0406200|Os09g0406200RLDEATQAINEAADSVVAAAPPAKK000000000000000000000000000
AK065247	Os01g0133400	Similar to Hexose transporter (Fragment). (Os01t0133400-01)	56821.2	K-LSQAETAIKK-L	000000000000	293	302	544.819	2	0.0549625	0.000362675	7	Os09g0404500|J023067F06RLDEATQAINEAADSVVAAAPPAKK000000000000000000000000000
AK065247	Os01g0133400	Similar to Hexose transporter (Fragment). (Os01t0133400-01)	56821.2	R-EKVAEVMYDLK-A	0000000300000	307	317	670.84	2	-2.57424	0.00177588	7	Os09g0404900|Os09g0404900RLDEATQAINEAADSVVAAAPPAKK000000000000000000000000000
AK065247	Os01g0133400	Similar to Hexose transporter (Fragment). (Os01t0133400-01)	56821.2	K-VAEVMYDLK-A	00000000000	309	317	534.276	2	-0.370832	8.60352e-05	7	Os06g0498400|AK103463AGHAIEELYGSPQDVEGAVKEGK0000000000000000000000000
AK065247	Os01g0133400	Similar to Hexose transporter (Fragment). (Os01t0133400-01)	56821.2	K-VAEVMYDLK-A	00000300000	309	317	542.272	2	-1.74496	0.000566115	7	Os09g0539200|AK119414SAEDIAYAVLR0000000000000
AK058868	Os01g0140500	Similar to 60S ribosomal protein L26B. (Os01t0140500-01)	15031.8	R-VLMSAALSSELR-H	00030000000000	28	39	646.848	2	0.811137	0.017079	1	Os11g0191800|AK071532SGCLDGSSSEGEALLATK00000000000000000000
AK108438	Os01g0143300	Similar to Glycine-rich protein (Fragment). (Os01t0143300-01)	29489.5	K-ISDEKGFNSITLTR-T	0000000000000000	98	111	527.614	3	-1.02783	0.00225425	3	Os04g0614600|AK102306GVGLILGTEFADNK0000000000000000
AK108438	Os01g0143300	Similar to Glycine-rich protein (Fragment). (Os01t0143300-01)	29489.5	K-GFNSITLTR-T	00000000000	103	111	504.777	2	-0.222426	0.000164712	3	Os03g0141200|AK068968ILSAASGVYTGTPGVK000000000000000000
AK108438	Os01g0143300	Similar to Glycine-rich protein (Fragment). (Os01t0143300-01)	29489.5	K-SSIPLTVTISK-G	0000000000000	158	168	573.342	2	-1.45034	0.00323119	3	Os06g0181500|AK100878QGEIEAVVIATGVR0000000000000000
Os01g0143700	Os01g0143700	Hypothetical conserved gene. (Os01t0143700-00)	29241.6	K-SSIPLTVTISK-G	0000000000000	153	163	573.342	2	-1.45034	0.00323119	1	Os03g0285700|AK061841AKNYPVVSAEYQEAVEK0000000000000000000
AK060920	Os01g0147900	Triosephosphate isomerase, cytosolic (EC 5.3.1.1) (TIM) (Triose- phosphate isomerase). (Os01t0147900-01)	27330.2	K-FFVGGNWK-C	0000000000	5	12	477.745	2	-0.797906	0.00380313	10	Os06g0716700|AB037681LVYQTALMESGFNLPDPK00000000300000000000
AK060920	Os01g0147900	Triosephosphate isomerase, cytosolic (EC 5.3.1.1) (TIM) (Triose- phosphate isomerase). (Os01t0147900-01)	27330.2	R-SLLGESNEFVGDK-V	000000000000000	101	113	697.844	2	0.838518	1.78315e-06	10	Os04g0601700|AK059032VAESSGDSGANVK000000000000000
AK060920	Os01g0147900	Triosephosphate isomerase, cytosolic (EC 5.3.1.1) (TIM) (Triose- phosphate isomerase). (Os01t0147900-01)	27330.2	K-VAYALSQGLK-V	000000000000	114	123	525.303	2	-0.728657	8.10055e-05	10	Os06g0646500|AK071267NFLAVLADNGR0000000000000
AK060920	Os01g0147900	Triosephosphate isomerase, cytosolic (EC 5.3.1.1) (TIM) (Triose- phosphate isomerase). (Os01t0147900-01)	27330.2	R-ESGSTMDVVAAQTK-A	0000003000000000	136	149	720.337	2	-1.43621	5.81194e-05	10	AK101953|AK101953NFLAVLADNGR0000000000000
AK060920	Os01g0147900	Triosephosphate isomerase, cytosolic (EC 5.3.1.1) (TIM) (Triose- phosphate isomerase). (Os01t0147900-01)	27330.2	K-VATPDQAQEVHDGLR-K	00000000000000000	176	190	818.405	2	-3.14005	6.04048e-07	10	Os02g0117700|AK071248VLQLETAAGAAIR000000000000000
AK060920	Os01g0147900	Triosephosphate isomerase, cytosolic (EC 5.3.1.1) (TIM) (Triose- phosphate isomerase). (Os01t0147900-01)	27330.2	K-VATPDQAQEVHDGLRK-W	000000000000000000	176	191	882.454	2	-1.72164	0.000272256	10	Os09g0553200|AK065780VLQLETAAGAAIR000000000000000
AK060920	Os01g0147900	Triosephosphate isomerase, cytosolic (EC 5.3.1.1) (TIM) (Triose- phosphate isomerase). (Os01t0147900-01)	27330.2	R-IIYGGSVTGANCK-E	000000000000000	207	219	677.343	2	-3.92054	1.98542e-05	10	Os06g0154500|AK111691TTSETDFMTEYVVTR00000000300000000
AK099977	Os01g0148400	Brix domain containing protein. (Os01t0148400-01)	71818.7	R-TEDNEYLKLVANLDSK-K	000000000000000000	530	545	926.466	2	-4.34729	0.024995	1	Os04g0470100|AK059799LQIWDTAGQESFR000000000000000
AK060948	Os01g0150000	Similar to Synaptic glycoprotein SC2. (Os01t0150000-01), 3-oxo-5-alpha-steroid 4-dehydrogenase, C-terminal domain containing protein. (Os01t0150000-02)	36282.6	K-VADLQDAIYAK-T	0000000000000	26	36	603.822	2	-0.043814	5.08679e-07	2	Os04g0421900|AK066958AAAGNVLSDSDMNTK00000000000030000
AK060948	Os01g0150000	Similar to Synaptic glycoprotein SC2. (Os01t0150000-01), 3-oxo-5-alpha-steroid 4-dehydrogenase, C-terminal domain containing protein. (Os01t0150000-02)	36282.6	R-LTLPIQPGK-S	00000000000	47	55	483.802	2	-1.1654	0.0397909	2	Os03g0809000|AK121408VVGNAQGMYISTAK0000000030000000
AK073728	Os01g0159300	Zinc finger, RING/FYVE/PHD-type domain containing protein. (Os01t0159300-01)	55325.9	K-LFVHAGNDAALK-I	00000000000000	32	43	628.343	2	0.214507	0.00719411	1	Os08g0135900|AK072535INNAVAQVLLAK00000000000000
AK069905	Os01g0160100	Similar to Pyruvate decarboxylase isozyme 2 (EC 4.1.1.1) (PDC) (Fragment). (Os01t0160100-01)	65306.9	R-VSAANSRPPNPQ--	00000000000000	586	597	619.318	2	0.491677	0.00155124	1	Os10g0571200|AK120979AISSLLNAQFVK00000000000000
AK063678	Os01g0168300	Conserved hypothetical protein. (Os01t0168300-01)	42052	K-LLAVDIPMASGPDQR-L	00000000300000000	275	289	799.913	2	-0.722293	0.000522143	2	Os05g0186300|AK070360TLLEAVQSIKPTVLIGTSGVGK000000000000000000000000
AK061054	Os01g0169800	Pyridoxal phosphate-dependent transferase, major region, subdomain 2 domain containing protein. (Os01t0169800-01)	24280.4	R-IGWALVKDR-A	00000000000	46	54	529.311	2	0.345075	0.0211572	1	Os06g0548800|AK072611MVNEGAVDLLTK03000000000000
AK061224	Os01g0170000	Raffinose synthase family protein. (Os01t0170000-01)	37372.2	R-FAVYFVEAR-K	00000000000	204	212	551.288	2	-4.47858	0.0474528	1	Os02g0774300|AK065228SQVFSTAADNQTQVGIR0000000000000000000
D73411	Os01g0172400	Phospholipase D alpha 1 precursor (EC 3.1.4.4) (PLD alpha 1) (Choline phosphatase 1) (Phosphatidylcholine-hydrolyzing phospholipase D 1). (Os01t0172400-01), Phospholipase D alpha 1 precursor (EC 3.1.4.4) (PLD alpha 1) (Choline phosphatase 1) (Phosphatidylcholine-hydrolyzing phospholipase D 1). (Os01t0172400-02), Phospholipase D alpha 1 precursor (EC 3.1.4.4) (PLD alpha 1) (Choline phosphatase 1) …	92800.4	R-VLMLVWDDR-T	00030000000	271	279	581.798	2	-2.66641	3.81475e-06	3	Os02g0797500|AK072426VATLQSLSGTGSLR0000000000000000
D73411	Os01g0172400	Phospholipase D alpha 1 precursor (EC 3.1.4.4) (PLD alpha 1) (Choline phosphatase 1) (Phosphatidylcholine-hydrolyzing phospholipase D 1). (Os01t0172400-01), Phospholipase D alpha 1 precursor (EC 3.1.4.4) (PLD alpha 1) (Choline phosphatase 1) (Phosphatidylcholine-hydrolyzing phospholipase D 1). (Os01t0172400-02), Phospholipase D alpha 1 precursor (EC 3.1.4.4) (PLD alpha 1) (Choline phosphatase 1) …	92800.4	K-AGLVSGKDQIIDR-S	000000000000000	490	502	686.381	2	-3.6966	6.88693e-06	3	Os01g0711000|AK103899AVVQVFEGTSGIDNK00000000000000000
AK121114	Os01g0173100	Alba, DNA/RNA-binding protein family protein. (Os01t0173100-01)	16250.4	M-AVEEITEGVR-N	000000000000	2	11	551.789	2	-2.62393	9.61689e-05	6	Os06g0568200|AK099907AVVQVFEGTSGIDNK00000000000000000
AK121114	Os01g0173100	Alba, DNA/RNA-binding protein family protein. (Os01t0173100-01)	16250.4	R-NLAVEGEPAAAAAAAGGGGEGAQR-R	00000000000000000000000000	12	35	1048.01	2	-1.89892	2.279e-12	6	AK105460|AK105460SNVVINLIGR000000000000
AK121114	Os01g0173100	Alba, DNA/RNA-binding protein family protein. (Os01t0173100-01)	16250.4	K-SEKFDELMAAAAEER-E	00000000300000000	129	143	856.893	2	-0.614873	1.87909e-08	6	Os02g0816800|AK102271SNVVINLIGR000000000000
AK121114	Os01g0173100	Alba, DNA/RNA-binding protein family protein. (Os01t0173100-01)	16250.4	K-FDELMAAAAEER-E	00000300000000	132	143	684.807	2	-2.00054	1.48045e-08	6	Os05g0302600|AK061205AVVGVLDSLAAEER0000000000000000
AK121690	Os01g0173900	Similar to MRP-like ABC transporter. (Os01t0173900-01)	166051	K-STLIQALFR-I	00000000000	1303	1311	524.812	2	1.94173	0.0296067	1	Os03g0356700|AK121389IYQFNGANSNIQER0000000000000000
AK071324	Os01g0174300	Flavoprotein pyridine nucleotide cytochrome reductase domain containing protein. (Os01t0174300-01)	34043.8	K-ATVSHNSQLFR-F	0000000000000	70	80	630.326	2	-3.39123	0.00322863	4	Os11g0546900|AK070548IISSIEQKEEGR00000000000000
AK071324	Os01g0174300	Flavoprotein pyridine nucleotide cytochrome reductase domain containing protein. (Os01t0174300-01)	34043.8	R-APIGEEVEGGR-K	0000000000000	101	111	557.275	2	-10.0128	1.77352e-05	4	Os11g0161033|Os11g0161033TAGPPVIMNPISR000000003000000
AK071324	Os01g0174300	Flavoprotein pyridine nucleotide cytochrome reductase domain containing protein. (Os01t0174300-01)	34043.8	R-LASSYPNFK-V	00000000000	224	232	513.766	2	-0.37395	0.0223822	4	Os06g0115100|AK059160TAGPPVIMNPISR000000003000000
AK071324	Os01g0174300	Flavoprotein pyridine nucleotide cytochrome reductase domain containing protein. (Os01t0174300-01)	34043.8	R-SQGELTGILK-E	000000000000	290	299	523.299	2	1.1787	0.0038287	4	Os05g0116000|AK121775VLDTHVEGGNLFIVPR000000000000000000
AK106131	Os01g0175000	Phospholipase/carboxylesterase domain containing protein. (Os01t0175000-01), Similar to Biostress-resistance-related protein (Fragment). (Os01t0175000-02), Similar to Biostress-resistance-related protein (Fragment). (Os01t0175000-03)	31970.5	K-NKIESSQEAAQK-A	00000000000000	234	245	666.839	2	-3.73738	0.0119469	2	Os01g0919200|AK100437AGVGANVGAGVGAK0000000000000000
AK106131	Os01g0175000	Phospholipase/carboxylesterase domain containing protein. (Os01t0175000-01), Similar to Biostress-resistance-related protein (Fragment). (Os01t0175000-02), Similar to Biostress-resistance-related protein (Fragment). (Os01t0175000-03)	31970.5	K-TTGFSNVVFK-S	000000000000	276	285	550.292	2	-2.06421	0.00291519	2	Os06g0192600|AK061876FDDGVGGDNEVQR000000000000000
AK103230	Os01g0177200	Similar to Ubiquitin-specific protease 14. (Os01t0177200-01)	89319	R-KALAASGGNIER-A	00000000000000	690	701	593.83	2	-0.585874	0.00389367	2	Os02g0784700|AB070252FDDGVGGDNEVQR000000000000000
AK103230	Os01g0177200	Similar to Ubiquitin-specific protease 14. (Os01t0177200-01)	89319	K-DMGYLYFFQR-I	003000000000	784	793	678.31	2	2.2817	0.0460606	2	Os03g0251500|AK119298AGEFFYSAQR000000000000
AK067702	Os01g0178000	Pyridoxal phosphate-dependent transferase, major region, subdomain 1 domain containing protein. (Os01t0178000-01), Similar to Transaminase/ transferase, transferring nitrogenous groups. (Os01t0178000-02)	44074.4	K-VLQENNPIPK-L	000000000000	158	167	576.323	2	-3.36895	0.000989781	1	Os03g0718100|AK100267DAYVGDEAQSK0000000000000
AK066179	Os01g0179300	Conserved hypothetical protein. (Os01t0179300-01), Similar to early fruit mRNA. (Os01t0179300-02)	35262.3	K-GSNQTGDGDAPAPSESK-S	0000000000000000000	221	237	809.353	2	0.201145	0.000552663	1	Os03g0836000|AK063598DAYVGDEAQSK0000000000000
AK069903	Os01g0179700	Similar to GTP-binding protein YPTM2. (Os01t0179700-01), Similar to GTP-binding protein YPTM2. (Os01t0179700-02)	22719.3	--MNPEYDYLFK-L	030000000000	1	10	668.3	2	0.30031	0.00029387	12	Os05g0106600|AK103340DAYVGDEAQSK0000000000000
AK069903	Os01g0179700	Similar to GTP-binding protein YPTM2. (Os01t0179700-01), Similar to GTP-binding protein YPTM2. (Os01t0179700-02)	22719.3	--MNPEYDYLFK-L	130000000000	1	10	689.304	2	-0.997374	0.00485558	12	Os10g0510000|AK101613DAYVGDEAQSK0000000000000
AK069903	Os01g0179700	Similar to GTP-binding protein YPTM2. (Os01t0179700-01), Similar to GTP-binding protein YPTM2. (Os01t0179700-02)	22719.3	K-LQIWDTAGQER-F	0000000000000	59	69	658.834	2	0.844142	2.53441e-05	12	Os11g0163100|AK071450DAYVGDEAQSK0000000000000
AK069903	Os01g0179700	Similar to GTP-binding protein YPTM2. (Os01t0179700-01), Similar to GTP-binding protein YPTM2. (Os01t0179700-02)	22719.3	R-TITSSYYR-G	0000000000	72	79	495.748	2	-0.511318	0.0104958	12	Os12g0163700|AK063572DAYVGDEAQSK0000000000000
AK069903	Os01g0179700	Similar to GTP-binding protein YPTM2. (Os01t0179700-01), Similar to GTP-binding protein YPTM2. (Os01t0179700-02)	22719.3	K-QWLNEIDRYASDNVNK-L	000000000000000000	101	116	655.651	3	-3.20004	0.00917906	12	Os01g0964400|013-066-F12DAYVGDEAQSK0000000000000
AK069903	Os01g0179700	Similar to GTP-binding protein YPTM2. (Os01t0179700-01), Similar to GTP-binding protein YPTM2. (Os01t0179700-02)	22719.3	K-SDLTANKVVSSETAK-A	00000000000000000	123	137	775.406	2	-1.63057	0.0232973	12	Os01g0866100|AK068991DAYVGDEAQSK0000000000000
AK069903	Os01g0179700	Similar to GTP-binding protein YPTM2. (Os01t0179700-01), Similar to GTP-binding protein YPTM2. (Os01t0179700-02)	22719.3	K-AFADEMGIPFMETSAK-N	000000300003000000	138	153	888.894	2	-0.260703	1.32425e-07	12	Os03g0106500|AF261270IIAEDAIPDGWK00000000000000
AK069903	Os01g0179700	Similar to GTP-binding protein YPTM2. (Os01t0179700-01), Similar to GTP-binding protein YPTM2. (Os01t0179700-02)	22719.3	K-NATNVEQAFMAMAASIK-D	0000000000303000000	154	170	914.93	2	-2.34677	2.74752e-07	12	Os03g0106900|J023092N06IIAEDAIPDGWK00000000000000
AK069903	Os01g0179700	Similar to GTP-binding protein YPTM2. (Os01t0179700-01), Similar to GTP-binding protein YPTM2. (Os01t0179700-02)	22719.3	R-MASQPAASNARPPTVQIR-G	03000000000000000000	173	190	637.664	3	-4.80685	0.00577369	12	Os03g0106700|Os03g0106700IIAEDAIPDGWK00000000000000
AK103199	Os01g0180000	Pistil-specific extensin-like protein family protein. (Os01t0180000-01)	56320.7	R-FPEVVLDMPALR-F	00000000300000	160	171	701.874	2	0.190644	0.000321695	4	Os05g0522500|AK065207GFSINDAVGEDVVSELGK00000000000000000000
AK103199	Os01g0180000	Pistil-specific extensin-like protein family protein. (Os01t0180000-01)	56320.7	R-FNDFEGGVPR-Q	000000000000	177	186	569.269	2	-0.82153	1.17024e-07	4	Os01g0118000|AK099387LASIGLDNTEVNR000000000000000
AK103199	Os01g0180000	Pistil-specific extensin-like protein family protein. (Os01t0180000-01)	56320.7	R-EVTVFDVSFNR-L	0000000000000	264	274	656.828	2	-4.04888	0.000938807	4	Os06g0176000|AB026560AAAVGANSQAAQSMLK000000000000003000
AK103199	Os01g0180000	Pistil-specific extensin-like protein family protein. (Os01t0180000-01)	56320.7	R-LAGPLPSAVAGMR-K	000000000000300	275	287	628.343	2	-2.84579	1.07174e-05	4	Os06g0167600|AK067977AAAVGANSQAAQSMLK000000000000003000
AK100676	Os01g0180800	Heat shock protein Hsp70 family protein. (Os01t0180800-01), Similar to heat shock 70 kDa protein 4. (Os01t0180800-02), Similar to heat shock 70 kDa protein 4. (Os01t0180800-03)	94114.4	R-GIDVVLNEESKR-E	00000000000000	22	33	679.866	2	-2.55187	0.0260309	12	Os02g0718900|AK073448YFPTQALNFAFK00000000000000
AK100676	Os01g0180800	Heat shock protein Hsp70 family protein. (Os01t0180800-01), Similar to heat shock 70 kDa protein 4. (Os01t0180800-02), Similar to heat shock 70 kDa protein 4. (Os01t0180800-03)	94114.4	R-FIGTAGAASSTMNPK-N	00000000000030000	47	61	734.858	2	-1.26789	3.22205e-08	12	Os05g0302700|AK103134YFPTQALNFAFK00000000000000
AK100676	Os01g0180800	Heat shock protein Hsp70 family protein. (Os01t0180800-01), Similar to heat shock 70 kDa protein 4. (Os01t0180800-02), Similar to heat shock 70 kDa protein 4. (Os01t0180800-03)	94114.4	R-FIGTAGAASSTMNPK-N	00000000000000000	47	61	726.858	2	-4.60731	0.00714805	12	AK108903|AK108903YFPTQALNFAFK00000000000000
AK100676	Os01g0180800	Heat shock protein Hsp70 family protein. (Os01t0180800-01), Similar to heat shock 70 kDa protein 4. (Os01t0180800-02), Similar to heat shock 70 kDa protein 4. (Os01t0180800-03)	94114.4	R-DIAAFPFR-V	0000000000	83	90	468.75	2	-0.92388	0.0454845	12	AK108179|AK108179YFPTQALNFAFK00000000000000
AK100676	Os01g0180800	Heat shock protein Hsp70 family protein. (Os01t0180800-01), Similar to heat shock 70 kDa protein 4. (Os01t0180800-02), Similar to heat shock 70 kDa protein 4. (Os01t0180800-03)	94114.4	R-VSEGPDGFPLVHAR-Y	0000000000000000	91	104	494.256	3	-1.35147	3.45523e-05	12	Os05g0156300|AK062024GQLTSEAGIVESLAPLVK00000000000000000000
AK100676	Os01g0180800	Heat shock protein Hsp70 family protein. (Os01t0180800-01), Similar to heat shock 70 kDa protein 4. (Os01t0180800-02), Similar to heat shock 70 kDa protein 4. (Os01t0180800-03)	94114.4	K-ISTYTVGPFNPGK-G	000000000000000	456	468	690.861	2	-0.389524	0.00107831	12	Os04g0394200|AK068154DADNMNFADIEK00000300000000
AK100676	Os01g0180800	Heat shock protein Hsp70 family protein. (Os01t0180800-01), Similar to heat shock 70 kDa protein 4. (Os01t0180800-02), Similar to heat shock 70 kDa protein 4. (Os01t0180800-03)	94114.4	K-METDDAPNEAASGTDVNMQEAK-A	030000000000000000300000	516	537	1178.48	2	-0.924978	0.00186508	12	Os12g0277500|AK120503VGAATETELEDR00000000000000
AK100676	Os01g0180800	Heat shock protein Hsp70 family protein. (Os01t0180800-01), Similar to heat shock 70 kDa protein 4. (Os01t0180800-02), Similar to heat shock 70 kDa protein 4. (Os01t0180800-03)	94114.4	K-APADAAADGAENGAPNSEEK-S	0000000000000000000000	538	557	942.914	2	-0.365496	5.33414e-07	12	Os09g0362500|AK068165NMAVTQFEAVDAR003000000000000
AK100676	Os01g0180800	Heat shock protein Hsp70 family protein. (Os01t0180800-01), Similar to heat shock 70 kDa protein 4. (Os01t0180800-02), Similar to heat shock 70 kDa protein 4. (Os01t0180800-03)	94114.4	K-NAVESYVYDMR-N	0000000000300	619	629	681.81	2	9.65118	6.47595e-05	12	Os01g0894300|AK060500DNGVDDGGVVFDAGAR000000000000000000
AK100676	Os01g0180800	Heat shock protein Hsp70 family protein. (Os01t0180800-01), Similar to heat shock 70 kDa protein 4. (Os01t0180800-02), Similar to heat shock 70 kDa protein 4. (Os01t0180800-03)	94114.4	K-HANPVLLSSDLK-K	00000000000000	755	766	647.36	2	-2.16235	0.0131084	12	Os07g0188800|AK121280LLIGGEFVESR0000000000000
AK109424	Os01g0182200	Similar to cDNA clone:001-208-D07, full insert sequence. (Os01t0182200-01), Similar to Small basic membrane integral protein ZmSIP1-2. (Os01t0182200-02)	26318.9	R-HSSLFPLALR-F	000000000000	91	100	570.829	2	-2.1361	0.034609	1	Os02g0523500|AK065061AALQNLEQFQEK00000000000000
Os01g0183000	Os01g0183000	Similar to GmCK3p (EC 2.7.1.32) (Fragment). (Os01t0183000-01)	41773.8	R-IYGQGVEVFFDR-A	00000000000000	91	102	715.359	2	-0.469731	0.00523391	2	Os02g0710900|AK100997LAGEEASGITAR00000000000000
Os01g0183000	Os01g0183000	Similar to GmCK3p (EC 2.7.1.32) (Fragment). (Os01t0183000-01)	41773.8	K-NIDFEYQEYAR-Q	0000000000000	338	348	724.329	2	1.13258	0.0119482	2	Os03g0251500|AK119298NIASEFENWNR0000000000000
D16499	Os01g0188400	NADP-dependent malic enzyme, chloroplast precursor (EC 1.1.1.40) (NADP-ME). (Os01t0188400-01), Similar to Malic enzyme. (Os01t0188400-02)	70390.2	R-ILGLGDLGCQGMGIPVGK-L	00000000000030000000	241	258	907.98	2	1.71014	0.013531	1	Os05g0302700|AK103134AVAGAGVLAGYDK000000000000000
AK058815	Os01g0191100	Similar to Acidic ribosomal protein P2a-4 (Fragment). (Os01t0191100-01)	11741.7	R-EKFASVPSGGGGVAVAAAAPAAGGAGGAPAAEAK-K	000000000000000000000000000000000000	60	93	941.484	3	-1.80727	0.000658158	3	Os03g0124900|AK070284AVDNVAIDTESAVR0000000000000000
AK058815	Os01g0191100	Similar to Acidic ribosomal protein P2a-4 (Fragment). (Os01t0191100-01)	11741.7	K-FASVPSGGGGVAVAAAAPAAGGAGGAPAAEAK-K	0000000000000000000000000000000000	62	93	1283.16	2	-0.615576	1.46528e-05	3	Os09g0515200|AB026568YKDGVIMASDTGASYGSTLR0000000300000000000000
AK101856	Os01g0191500	Similar to Mitochondrial processing peptidase. (Os01t0191500-01)	54196.9	K-ITTLANGVK-I	00000000000	79	87	458.775	2	-3.12865	0.00537551	20	Os04g0650800|AK120939LAVQLVAGGGGIK000000000000000
AK101856	Os01g0191500	Similar to Mitochondrial processing peptidase. (Os01t0191500-01)	54196.9	K-MAYTTTTNR-S	03000000000	125	133	537.747	2	-0.878878	1.61712e-05	20	Os03g0136900|AK067183MFVDYNQPEAER00000000000000
AK101856	Os01g0191500	Similar to Mitochondrial processing peptidase. (Os01t0191500-01)	54196.9	K-MAYTTTTNR-S	00000000000	125	133	529.75	2	-1.44039	0.0356348	20	Os09g0529100|AK069696NGVIAMSQSTGFPR0000003000000000
AK101856	Os01g0191500	Similar to Mitochondrial processing peptidase. (Os01t0191500-01)	54196.9	R-EIEAVGGNVK-A	000000000000	141	150	508.272	2	-5.13765	0.0285663	20	Os02g0593600|AK069976APSGAAEFDLVSR000000000000000
AK101856	Os01g0191500	Similar to Mitochondrial processing peptidase. (Os01t0191500-01)	54196.9	R-LNTNVLEYFLAENYTAPR-I	00000000000000000000	239	256	1064.54	2	-1.85867	0.0131068	20	Os02g0710900|AK100997SSAPIDESNAQDIVTEK0000000000000000000
AK101856	Os01g0191500	Similar to Mitochondrial processing peptidase. (Os01t0191500-01)	54196.9	K-STYVGGEYR-R	00000000000	291	299	516.242	2	-2.43789	0.0130074	20	Os01g0816700|AK100654FLKEYSAITAIVR000000000000000
AK101856	Os01g0191500	Similar to Mitochondrial processing peptidase. (Os01t0191500-01)	54196.9	K-DVHSNTGIFGIHTSTDAAFVPK-A	000000000000000000000000	372	393	772.047	3	-8.79196	0.00104675	20	Os11g0186300|AK109545SSEEITMAASDAR000000030000000
AK101856	Os01g0191500	Similar to Mitochondrial processing peptidase. (Os01t0191500-01)	54196.9	R-ELTSLATPGK-V	000000000000	401	410	508.784	2	-1.48492	0.0465008	20	Os06g0644200|AK099807AADVGADLVGKVER0000000000000000
AK101856	Os01g0191500	Similar to Mitochondrial processing peptidase. (Os01t0191500-01)	54196.9	R-ELTSLATPGKVDQTQLDR-A	00000000000000000000	401	418	986.519	2	-2.08349	2.79528e-06	20	Os06g0178900|AK066933AADVGADLVGKVER0000000000000000
AK101856	Os01g0191500	Similar to Mitochondrial processing peptidase. (Os01t0191500-01)	54196.9	K-VDQTQLDR-A	0000000000	411	418	487.748	2	-0.626079	0.00278622	20	Os02g0802500|AK102146AADVGADLVGKVER0000000000000000
AK101856	Os01g0191500	Similar to Mitochondrial processing peptidase. (Os01t0191500-01)	54196.9	K-SAILMNLESK-A	000003000000	425	434	561.297	2	0.351233	6.89143e-05	20	Os01g0337500|AY333187AADVGADLVGKVER0000000000000000
AK101856	Os01g0191500	Similar to Mitochondrial processing peptidase. (Os01t0191500-01)	54196.9	K-SAILMNLESK-A	000000000000	425	434	553.299	2	-0.366223	0.00186216	20	Os05g0156900|AK107275AADVGADLVGKVER0000000000000000
AK101856	Os01g0191500	Similar to Mitochondrial processing peptidase. (Os01t0191500-01)	54196.9	K-ASATEDMGR-Q	00000003000	435	443	477.202	2	-2.87531	0.00280034	20	Os09g0237600|AK112084EVVAAATASDGTGGAVPGASGLAK00000000000000000000000000
AK101856	Os01g0191500	Similar to Mitochondrial processing peptidase. (Os01t0191500-01)	54196.9	R-QILAFGER-K	0000000000	444	451	467.257	2	-8.05312	0.000412534	20	Os10g0571200|AK120979FSDDAEETFSR0000000000000
AK101856	Os01g0191500	Similar to Mitochondrial processing peptidase. (Os01t0191500-01)	54196.9	R-KPVEHLLK-A	0000000000	452	459	482.302	2	-1.25178	0.000181033	20	Os02g0146700|AK105609LSEGYLTLAR000000000000
AK101856	Os01g0191500	Similar to Mitochondrial processing peptidase. (Os01t0191500-01)	54196.9	K-AVDGVTLKDITALAEK-I	000000000000000000	460	475	822.462	2	-3.03047	7.44552e-07	20	Os09g0326800|AK071400LSEGYLTLAR000000000000
AK101856	Os01g0191500	Similar to Mitochondrial processing peptidase. (Os01t0191500-01)	54196.9	K-IISSPLTMASHGNVLNVPTYDSVSGK-F	0000000030000000000000000000	476	501	901.791	3	-3.04018	1.71403e-06	20	Os01g0939700|AK070588VLSDNFEQLNTSR000000000000000
AK121093	Os01g0191700	Similar to Pyrophosphate-fructose-6-phosphate 1-phosphotransferase-like protein (Pyrophosphate-dependent phosphofructo-1-kinase-like protein). (Os01t0191700-01)	58514.8	K-SFGFDTAVEEAQR-A	000000000000000	264	276	728.838	2	-0.724125	1.07666e-07	3	Os04g0398500|AK059519NQDTGLAELPATVAALK0000000000000000000
AK121093	Os01g0191700	Similar to Pyrophosphate-fructose-6-phosphate 1-phosphotransferase-like protein (Pyrophosphate-dependent phosphofructo-1-kinase-like protein). (Os01t0191700-01)	58514.8	K-YIDPTYMIR-A	00000003000	406	414	594.291	2	-1.46229	0.0196048	3	Os02g0778400|AK103372VDDNIETIR00000000000
AK070619	Os01g0195500	Translation initiation factor SUI1 domain containing protein. (Os01t0195500-01)	21632.2	M-AAEKPAPVR-V	10000000000	2	10	490.779	2	-1.19564	0.0267597	1	Os07g0624700|AF187063VDDNIETIR00000000000
AK067471	Os01g0203000	BZR1, transcriptional repressor family protein. (Os01t0203000-01)	38394.7	--MATGGGGGGGGMGGGGVGGGAGAAGVGVGGR-M	030000000000300000000000000000000	1	31	573.766	4	9.30235	0.0300696	1	Os12g0546800|AK071328YTITGNPSYNMVMVK00000000000303000
AK067763	Os01g0205500	Similar to 60S ribosomal protein L11-2 (L16). Splice isoform 2. (Os01t0205500-01)	21020.1	K-VLEQLSGQSPVFSK-A	0000000000000000	38	51	759.912	2	0.307522	0.000716899	3	Os09g0346400|AB117987VTDGEVNLFQENESK00000000000000000
AK067763	Os01g0205500	Similar to 60S ribosomal protein L11-2 (L16). Splice isoform 2. (Os01t0205500-01)	21020.1	K-AMQLLESGLK-V	003000000000	78	87	553.298	2	-2.5807	0.000200198	3	Os10g0549100|AK100377VVYTVPSGSSDDSGITSLGSR00000000000000000000000
AK067763	Os01g0205500	Similar to 60S ribosomal protein L11-2 (L16). Splice isoform 2. (Os01t0205500-01)	21020.1	K-YEGVILNK-A	0000000000	169	176	468.264	2	1.81984	0.00153772	3	Os06g0716700|AB037681LSDTPCVVVTSK00000000000000
AK103145	Os01g0209200	Similar to 14-3-3 protein 7. (Os01t0209200-01)	29070.4	K-DSTLIMQLLR-D	000000300000	216	225	603.331	2	-0.708212	3.268e-05	2	D23674|D23674AVSFTNVSSEAGLK1000000000000000
AK072778	Os01g0222500	Similar to Vacuolar ATP synthase subunit E (EC 3.6.3.14) (V-ATPase E subunit) (Vacuolar proton pump E subunit). (Os01t0222500-01)	26586	R-IFIVQSLLR-L	00000000000	117	125	544.846	2	1.47842	0.000685979	1	Os07g0614500|AK071736AVSFTNVSSEAGLK1000000000000000
AK102301	Os01g0226400	ATPase, AAA-type, core domain containing protein. (Os01t0226400-01)	93645.8	R-LVVDGADSR-V	00000000000	52	60	466.246	2	-0.5115	0.0181739	10	Os08g0562700|AK064900DLKSEDYMVDSR00000000300000
AK102301	Os01g0226400	ATPase, AAA-type, core domain containing protein. (Os01t0226400-01)	93645.8	R-VLLTSAAYVHLK-Q	00000000000000	76	87	657.89	2	-4.248	2.0245e-05	10	Os08g0327400|AK070992MIEYSYVNAPLQK030000000000000
AK102301	Os01g0226400	ATPase, AAA-type, core domain containing protein. (Os01t0226400-01)	93645.8	K-QADISQYTR-N	00000000000	88	96	541.265	2	-3.58306	0.000534676	10	Os09g0277800|AK103141MIEYSYVNAPLQK030000000000000
AK102301	Os01g0226400	ATPase, AAA-type, core domain containing protein. (Os01t0226400-01)	93645.8	K-LLLLDPTDFLIK-I	00000000000000	130	141	700.923	2	-0.195176	0.00323766	10	Os05g0413400|AK060336AGTAEAADAGMDAVQQR0000000000030000000
AK102301	Os01g0226400	ATPase, AAA-type, core domain containing protein. (Os01t0226400-01)	93645.8	K-YGGGSSTDSSFK-R	00000000000000	146	157	596.759	2	-0.436625	0.000776369	10	Os05g0116000|AK121775AISPEVLEASFNATPEMEK000000000000000003000
AK102301	Os01g0226400	ATPase, AAA-type, core domain containing protein. (Os01t0226400-01)	93645.8	K-YGGGSSTDSSFKR-S	000000000000000	146	158	674.808	2	-2.94977	2.5307e-05	10	AK108702|AK108702AAGGYGGISVVSR000000000000000
AK102301	Os01g0226400	ATPase, AAA-type, core domain containing protein. (Os01t0226400-01)	93645.8	K-VSGLLGSLSILPQK-E	0000000000000000	168	181	706.428	2	-2.17405	0.0119482	10	Os11g0224600|AK100785ETSAAAGSTAGAVPDPNIFNK00000000000000000000000
AK102301	Os01g0226400	ATPase, AAA-type, core domain containing protein. (Os01t0226400-01)	93645.8	R-SSESTSSFPK-L	000000000000	201	210	528.746	2	0.260498	0.00446996	10	Os11g0432400|AK068090IAADEGVLALWK00000000000000
AK102301	Os01g0226400	ATPase, AAA-type, core domain containing protein. (Os01t0226400-01)	93645.8	R-GILLFGPPGTGK-T	00000000000000	568	579	578.839	2	-1.01665	0.00159543	10	Os01g0654500|AK061752AFAEASMTTAYEK000000030000000
AK070320	Os01g0227300	Similar to RAB7D. (Os01t0227300-01)	23548.7	K-TSLMNQYVNK-K	000030000000	22	31	607.298	2	0.141376	0.000556435	2	Os04g0448800|AK105021VMVGLPTTGGVAPTPAK0030000000000000000
AK070320	Os01g0227300	Similar to RAB7D. (Os01t0227300-01)	23548.7	R-LFTLQIWDTAGQER-F	0000000000000000	56	69	839.433	2	0.100542	0.0159246	2	Os05g0319800|AK100483AAHLVDSTNNVGHFQK000000000000000000
AK107453	Os01g0231700	Similar to 60S acidic ribosomal protein P2-B (CaRP2B). (Os01t0231700-01)	11939.8	M-GVYTFVCR-S	0000000000	2	9	508.255	2	-1.06919	0.0016685	5	Os01g0376700|AK071525IIYSGGQDLDILPQGAGK00000000000000000000
AK107453	Os01g0231700	Similar to 60S acidic ribosomal protein P2-B (CaRP2B). (Os01t0231700-01)	11939.8	K-QLKGELEASAATPYELQR-R	00000000000000000000	19	36	1002.52	2	-0.483294	6.86009e-07	5	Os08g0282400|AK100935LLSDLAAAMEEGDVAK000000000300000000
AK107453	Os01g0231700	Similar to 60S acidic ribosomal protein P2-B (CaRP2B). (Os01t0231700-01)	11939.8	K-QLKGELEASAATPYELQR-R	20000000000000000000	19	36	994.009	2	-1.5653	0.00171495	5	Os06g0498400|AK103463NNGSDFYLDFSTK000000000000000
AK107453	Os01g0231700	Similar to 60S acidic ribosomal protein P2-B (CaRP2B). (Os01t0231700-01)	11939.8	K-GELEASAATPYELQR-R	00000000000000000	22	36	817.904	2	-0.644758	1.78195e-05	5	Os05g0524400|AK072857SFGFDTAVEEAQR000000000000000
AK105595	Os01g0235400	Similar to predicted protein. (Os01t0235400-01), Similar to Importin-alpha re-exporter (Cellular apoptosis susceptibility protein homolog). (Os01t0235400-02)	60328.8	R-TSGYSVSFVR-L	000000000000	468	477	551.779	2	-1.53585	0.000878047	2	Os01g0191700|AK121093SFGFDTAVEEAQR000000000000000
AK105595	Os01g0235400	Similar to predicted protein. (Os01t0235400-01), Similar to Importin-alpha re-exporter (Cellular apoptosis susceptibility protein homolog). (Os01t0235400-02)	60328.8	R-FGPIIEQNVDPANK-G	0000000000000000	514	527	771.4	2	-1.65457	0.0060925	2	Os05g0194900|AK071798SFGFDTAVEEAQR000000000000000
AK121404	Os01g0235500	Conserved hypothetical protein. (Os01t0235500-01)	16718.4	R-KALDGVVDAAPPAK-Q	0000000000000000	75	88	676.38	2	-3.87813	0.000126041	14	Os02g0595500|AK073096GGLATPVGGGVSSLNVQLR000000000000000000000
AK121404	Os01g0235500	Conserved hypothetical protein. (Os01t0235500-01)	16718.4	K-ALDGVVDAAPPAK-Q	000000000000000	76	88	612.336	2	0.686402	5.22208e-07	14	Os01g0851700|AK103367FADDEKLHAEWASAK00000000000000000
AK121404	Os01g0235500	Conserved hypothetical protein. (Os01t0235500-01)	16718.4	K-ALDGVVDAAPPAKQAETK-E	00000000000000000000	76	93	594.319	3	-0.480968	0.0348674	14	Os03g0281300|AK072918VLSESLANSAAK00000000000000
AK121404	Os01g0235500	Conserved hypothetical protein. (Os01t0235500-01)	16718.4	K-MAGIAATMLDTAMASGEK-R	03000000300003000000	99	116	908.907	2	-2.8706	1.72728e-08	14	Os02g0160400|AK070615AEFEDLTTASEESK0000000000000000
AK121404	Os01g0235500	Conserved hypothetical protein. (Os01t0235500-01)	16718.4	K-MAGIAATMLDTAMASGEK-R	00000000300003000000	99	116	900.913	2	0.241152	0.00657895	14	Os01g0681900|AB008845IYLKDIVESVPETER00000000000000000
AK121404	Os01g0235500	Conserved hypothetical protein. (Os01t0235500-01)	16718.4	K-MAGIAATMLDTAMASGEKR-Q	030000003000030000000	99	117	658.308	3	-1.94899	0.0265172	14	Os03g0604200|J075140M08AVVSIYDPQVTEEQVQR0000000000000000000
AK121404	Os01g0235500	Conserved hypothetical protein. (Os01t0235500-01)	16718.4	R-VMDETFKAAASPIA--	0030000000000000	144	157	733.863	2	-0.923292	4.75616e-05	14	AK111547|AK111547APVTSAEVSQDSR000000000000000
AK073776	Os01g0238600	Nucleic acid-binding, OB-fold domain containing protein. (Os01t0238600-01)	15243.1	M-STPAAGEKPALR-K	10000000000000	2	13	620.338	2	-0.99542	6.48454e-05	4	Os06g0598900|AK100386APVTSAEVSQDSR000000000000000
AK073776	Os01g0238600	Nucleic acid-binding, OB-fold domain containing protein. (Os01t0238600-01)	15243.1	K-VDQLKPVTSGHTLTVK-V	000000000000000000	20	35	574.996	3	-0.343747	0.00604263	4	Os02g0625500|AK101791GNVEYIAGGATQNSIR000000000000000000
AK073776	Os01g0238600	Nucleic acid-binding, OB-fold domain containing protein. (Os01t0238600-01)	15243.1	K-VVSATPVPGR-A	000000000000	36	45	491.786	2	-2.8379	6.56487e-05	4	Os05g0186300|AK070360AGGGVEDTYGEDR000000000000000
AK073776	Os01g0238600	Nucleic acid-binding, OB-fold domain containing protein. (Os01t0238600-01)	15243.1	R-IEATEPASFTVK-E	00000000000000	113	124	646.84	2	-0.171336	0.00102678	4	Os04g0650800|AK120939LGAAGLELLR000000000000
AK072762	Os01g0248400	Similar to Isocitrate dehydrogenase (Fragment). (Os01t0248400-01)	46967	R-LIDDMVAYALK-S	0000030000000	250	260	634.333	2	-0.398211	1.66042e-05	7	Os06g0498400|AK103463ELQSELDKGTSVEQLR000000000000000000
AK072762	Os01g0248400	Similar to Isocitrate dehydrogenase (Fragment). (Os01t0248400-01)	46967	R-LIDDMVAYALK-S	0000000000000	250	260	626.335	2	-2.41256	0.000573405	7	Os01g0180000|AK103199FNDFEGGVPR000000000000
AK072762	Os01g0248400	Similar to Isocitrate dehydrogenase (Fragment). (Os01t0248400-01)	46967	R-TIEAEAAHGTVTR-H	000000000000000	302	314	678.348	2	-1.54116	1.0171e-08	7	Os07g0180900|AK060711TMISDSDYAEFDNFSK003000000000000000
AK061748	Os01g0249300	Lg106-like family protein. (Os01t0249300-01), Lg106-like family protein. (Os01t0249300-02)	13727.7	R-AYFDSADWALGK-S	00000000000000	61	72	672.315	2	-2.35102	0.00135046	2	Os03g0192700|AK058750AMDEYTSEIFMGGK0030000000030000
AK061748	Os01g0249300	Lg106-like family protein. (Os01t0249300-01), Lg106-like family protein. (Os01t0249300-02)	13727.7	K-GPLEALRPK-L	00000000000	83	91	490.797	2	-2.02113	0.0255464	2	Os10g0369900|AK069323AMDEYTSEIFMGGK0030000000030000
Os01g0253200	Os01g0253200	Similar to pectinesterase inhibitor domain containing protein. (Os01t0253200-00)	18859.5	K-TSYPEVCIATAGK-Q	000000000000000	40	52	705.848	2	-2.7884	0.00253405	10	Os07g0186000|AK121423DGAEADKVVGAR00000000000000
Os01g0253200	Os01g0253200	Similar to pectinesterase inhibitor domain containing protein. (Os01t0253200-00)	18859.5	K-YGAAVDPLAVLNMQVDAFALR-T	00000000000003000000000	57	77	1125.58	2	0.124269	2.32907e-07	10	U92541|U92541DGAEADKVVGAR00000000000000
Os01g0253200	Os01g0253200	Similar to pectinesterase inhibitor domain containing protein. (Os01t0253200-00)	18859.5	R-KHLTEAVK-T	0000000000	83	90	463.275	2	-3.63787	0.00393084	10	Os04g0604000|AK072888VIEGFETIMFK0000000003000
Os01g0253200	Os01g0253200	Similar to pectinesterase inhibitor domain containing protein. (Os01t0253200-00)	18859.5	R-AIGFKDAVTIR-A	0000000000000	120	130	595.847	2	-1.76927	0.000860181	10	Os05g0491100|AK059534ADQLTDEQIAEFK100000000000000
Os01g0253200	Os01g0253200	Similar to pectinesterase inhibitor domain containing protein. (Os01t0253200-00)	18859.5	K-VGEKNPMDHFNR-S	00000003000000	150	161	487.229	3	-1.94373	0.000113264	10	Os11g0538900|AK072950VQLGNITVDMVLGGMR000000000030000300
Os01g0253200	Os01g0253200	Similar to pectinesterase inhibitor domain containing protein. (Os01t0253200-00)	18859.5	K-NPMDHFNR-S	0003000000	154	161	523.727	2	-1.32353	0.00159288	10	Os02g0194100|AF302906VQLGNITVDMVLGGMR000000000030000300
AY620417	Os01g0254000	Similar to NTGB2 (Fragment). (Os01t0254000-01)	22001.4	K-ILFLGLDNAGK-T	0000000000000	23	33	580.838	2	0.337719	6.53676e-06	5	Os05g0413200|AK122099YAGTSDLQLER0000000000000
AY620417	Os01g0254000	Similar to NTGB2 (Fragment). (Os01t0254000-01)	22001.4	K-FKAFDLGGHQIAR-R	000000000000000	66	78	487.265	3	-0.413703	0.0126366	5	Os05g0482700|AK065541GWDAQVLGEAPHK000000000000000
AY620417	Os01g0254000	Similar to NTGB2 (Fragment). (Os01t0254000-01)	22001.4	K-AFDLGGHQIAR-R	0000000000000	68	78	592.812	2	-0.584352	1.81437e-06	5	Os03g0330200|Os03g0330200GWDAQVLGEAPHK000000000000000
AY620417	Os01g0254000	Similar to NTGB2 (Fragment). (Os01t0254000-01)	22001.4	K-IDIPYAASEEELR-Y	000000000000000	131	143	753.379	2	1.08499	0.00786687	5	Os01g0110700|AK100688SAGVEDTAVVVEK000000000000000
AK068204	Os01g0254900	Similar to Syntaxin 22 (AtSYP22) (AtVAM3). (Os01t0254900-01)	30457.1	R-LVNTLGTPK-D	00000000000	53	61	471.783	2	-2.55187	0.00627763	2	Os02g0722500|AK066163DMLTSDPYVVLTLGEQK0030000000000000000
AK068204	Os01g0254900	Similar to Syntaxin 22 (AtSYP22) (AtVAM3). (Os01t0254900-01)	30457.1	K-DFQAVLKEFQK-A	0000000000000	114	124	676.864	2	0.0995763	0.0324201	2	Os04g0402100|AK069118EKAEEAAAAAGDGLSEFQKK0000000000000000000000
AK111903	Os01g0258700	Zinc finger, CCCH-type domain containing protein. (Os01t0258700-01), Zinc finger, CCCH-type domain containing protein. (Os01t0258700-02), Similar to zinc finger CCCH type domain-containing protein ZFN-like 1. (Os01t0258700-03)	50938.9	R-MGLGGGGGGGGGGGGGDGDAAGR-L	0300000000000000000000000	33	55	860.357	2	-1.92485	0.000963629	1	Os02g0621700|AK101006SGLQGGVHIVKAEEAESLAAK00000000000000000000000
J013050F24	Os01g0260700	Similar to PUR ALPHA-1. (Os01t0260700-01)	32455.1	R-NVLLEINNEASR-L	00000000000000	118	129	686.366	2	1.29551	0.0192672	2	Os12g0244100|AK121949IINEPTAASLAYGFEK000000000000000000
J013050F24	Os01g0260700	Similar to PUR ALPHA-1. (Os01t0260700-01)	32455.1	R-ISEVAGADR-S	00000000000	246	254	459.237	2	-1.37644	0.012172	2	Os05g0522500|AK065207SGNMVINTEWGSFK0000300000000000
015-032-F01	Os01g0264600	Conserved hypothetical protein. (Os01t0264600-00)	53828.2	K-LQMGGANGGGGAAAAAASAHRGK-K	0003000000000000000000000	115	137	998.988	2	-2.56751	0.0497781	1	Os01g0848200|AK069425GGIGGAGLVAAVAK0000000000000000
AK067217	Os01g0265100	Similar to ADP-ribosylation factor. (Os01t0265100-01)	20754.8	R-ILMVGLDAAGK-T	0003000000000	20	30	552.31	2	0.168981	1.74628e-05	12	Os01g0179700|AK069903AFADEMGIPFMETSAK000000300003000000
AK067217	Os01g0265100	Similar to ADP-ribosylation factor. (Os01t0265100-01)	20754.8	K-NISFTVWDVGGQDK-I	0000000000000000	60	73	783.383	2	-0.566682	2.39828e-06	12	Os02g0653800|J033067E03AFADEMGIPFMETSAK000000300003000000
AK067217	Os01g0265100	Similar to ADP-ribosylation factor. (Os01t0265100-01)	20754.8	R-MLNEDELR-D	0300000000	110	117	518.24	2	-4.16179	0.00182109	12	Os09g0558000|AK111778NEAYSSGDLATSVLK00000000000000000
AK067217	Os01g0265100	Similar to ADP-ribosylation factor. (Os01t0265100-01)	20754.8	R-MLNEDELRDAVLLVFANK-Q	03000000000000000000	110	127	1053.55	2	1.13365	0.019149	12	Os08g0560700|AK121445AAASSADMER100000003000
AK067217	Os01g0265100	Similar to ADP-ribosylation factor. (Os01t0265100-01)	20754.8	R-DAVLLVFANK-Q	000000000000	118	127	545.318	2	-1.31606	7.70777e-06	12	Os03g0712700|AK072313VWVGQNSLMSTPAVSAVIR000000000300000000000
AK067217	Os01g0265100	Similar to ADP-ribosylation factor. (Os01t0265100-01)	20754.8	K-QDLPNAMNAAEITDK-L	00000003000000000	128	142	823.887	2	-1.12196	5.74657e-08	12	Os03g0307400|AK110558GAGGAAEAGAAGAGGGR0000000000000000000
AK067217	Os01g0265100	Similar to ADP-ribosylation factor. (Os01t0265100-01)	20754.8	K-QDLPNAMNAAEITDK-L	20000003000000000	128	142	815.373	2	-2.00642	0.000120547	12	Os09g0482400|AB111810KPEEITKEEYAAFYK00000000000000000
AK069749	Os01g0266600	Thioredoxin fold domain containing protein. (Os01t0266600-01)	21002.8	K-AFNVEVAPSDFK-V	00000000000000	176	187	662.333	2	0.0474869	0.000951739	3	Os08g0500700|AK102426KPEEITKEEYAAFYK00000000000000000
AK069749	Os01g0266600	Thioredoxin fold domain containing protein. (Os01t0266600-01)	21002.8	K-VSGAEVILDQI--	0000000000000	188	198	572.316	2	-1.42415	7.69884e-05	3	AK101323|AK101323KPEEITKEEYAAFYK00000000000000000
AK099455	Os01g0267200	Similar to 26S proteasome non-ATPase regulatory subunit 14 (26S proteasome regulatory subunit rpn11). (Os01t0267200-01)	34387.6	R-AVAVVIDPIQSVK-G	000000000000000	138	150	669.899	2	-5.83315	0.000810976	2	Os05g0171000|J023131H15LVEGIEDTVGVGK000000000000000
AK099455	Os01g0267200	Similar to 26S proteasome non-ATPase regulatory subunit 14 (26S proteasome regulatory subunit rpn11). (Os01t0267200-01)	34387.6	K-AVQEEDELPPEK-L	00000000000000	256	267	692.333	2	-3.99587	0.0110236	2	Os04g0647800|AK065350DSLGIISTAADIEK0000000000000000
J065211C13	Os01g0267900	Similar to Calmodulin NtCaM3 (Calmodulin NtCaM4) (Calmodulin NtCaM5) (Calmodulin NtCaM6) (Calmodulin NtCaM7) (Calmodulin NtCaM8) (Calmodulin NtCaM11) (Calmodulin NtCaM12). (Os01t0267900-01)	16891.9	K-EAFSLFDK-D	0000000000	15	22	478.739	2	-0.72955	0.00309032	8	Os11g0224600|AK100785ETAAAADKETSAAAGSTAGAVPDPNIFNK0000000000000000000000000000000
J065211C13	Os01g0267900	Similar to Calmodulin NtCaM3 (Calmodulin NtCaM4) (Calmodulin NtCaM5) (Calmodulin NtCaM6) (Calmodulin NtCaM7) (Calmodulin NtCaM8) (Calmodulin NtCaM11) (Calmodulin NtCaM12). (Os01t0267900-01)	16891.9	K-MKDTDSEEELKEAFR-V	03000000000000000	77	91	922.421	2	-2.04293	2.22034e-05	8	Os02g0117700|AK071248EAVAGLSQISDNEK0000000000000000
J065211C13	Os01g0267900	Similar to Calmodulin NtCaM3 (Calmodulin NtCaM4) (Calmodulin NtCaM5) (Calmodulin NtCaM6) (Calmodulin NtCaM7) (Calmodulin NtCaM8) (Calmodulin NtCaM11) (Calmodulin NtCaM12). (Os01t0267900-01)	16891.9	R-VFDKDQNGFISAAELR-H	000000000000000000	92	107	905.46	2	0.356879	2.56716e-05	8	Os03g0851100|AK102069LMDAVDEYIPDPVR0030000000000000
J065211C13	Os01g0267900	Similar to Calmodulin NtCaM3 (Calmodulin NtCaM4) (Calmodulin NtCaM5) (Calmodulin NtCaM6) (Calmodulin NtCaM7) (Calmodulin NtCaM8) (Calmodulin NtCaM11) (Calmodulin NtCaM12). (Os01t0267900-01)	16891.9	R-EADVDGDGQINYEEFVK-V	0000000000000000000	128	144	964.432	2	0.464037	5.10968e-05	8	Os09g0482400|AB111810SGDELTSLKDYVTR0000000000000000
AK119511	Os01g0270100	Similar to Cysteine protease inhibitor. (Os01t0270100-01), Similar to cDNA clone:001-200-C04, full insert sequence. (Os01t0270100-02)	27252.2	R-NTGDATTFTNADLGAK-K	000000000000000000	135	150	798.878	2	-1.43083	0.001845	1	Os08g0500700|AK102426SGDELTSLKDYVTR0000000000000000
AK073797	Os01g0271200	Similar to Glutamyl-tRNA synthetase. (Os01t0271200-01)	81855.1	R-FPTVQGIVR-R	00000000000	465	473	508.798	2	0.398191	0.00552264	1	AK101323|AK101323SGDELTSLKDYVTR0000000000000000
AK064813	Os01g0275600	Similar to Argonaute 4 protein. (Os01t0275600-01), Similar to Protein argonaute 4A. (Os01t0275600-02)	101783	R-GQESENTQEAIR-V	00000000000000	193	204	681.316	2	-2.71792	0.000767521	1	AK071547|AK071547KVAPEVIAEYTVR000000000000000
AK059596	Os01g0276100	Similar to 3-isopropylmalate dehydrogenase, chloroplast precursor (EC 1.1.1.85) (Beta-IPM dehydrogenase) (IMDH) (3-IPM-DH). (Os01t0276100-01)	40056.6	R-ATLFPGDGIGPEIAESVK-Q	00000000000000000000	34	51	900.972	2	-0.343134	1.55119e-06	12	Os01g0588200|AK070745KNESVFGELQTQLK0000000000000000
AK059596	Os01g0276100	Similar to 3-isopropylmalate dehydrogenase, chloroplast precursor (EC 1.1.1.85) (Beta-IPM dehydrogenase) (IMDH) (3-IPM-DH). (Os01t0276100-01)	40056.6	R-TESFLTWESLESVR-R	0000000000000000	76	89	842.414	2	-1.01195	0.0191986	12	Os05g0482700|AK065541YAGMLQYDGELK00003000000000
AK059596	Os01g0276100	Similar to 3-isopropylmalate dehydrogenase, chloroplast precursor (EC 1.1.1.85) (Beta-IPM dehydrogenase) (IMDH) (3-IPM-DH). (Os01t0276100-01)	40056.6	K-VGLKGPMATPIGK-G	000000030000000	93	105	642.87	2	-1.9833	0.00272593	12	Os01g0817700|AK065059YAGMLQYDGELK00003000000000
AK059596	Os01g0276100	Similar to 3-isopropylmalate dehydrogenase, chloroplast precursor (EC 1.1.1.85) (Beta-IPM dehydrogenase) (IMDH) (3-IPM-DH). (Os01t0276100-01)	40056.6	K-TRYDDVNLVTIR-E	00000000000000	135	146	732.892	2	-2.46014	0.000904222	12	Os03g0330200|Os03g0330200YAGMLQYDGELK00003000000000
AK059596	Os01g0276100	Similar to 3-isopropylmalate dehydrogenase, chloroplast precursor (EC 1.1.1.85) (Beta-IPM dehydrogenase) (IMDH) (3-IPM-DH). (Os01t0276100-01)	40056.6	R-YDDVNLVTIR-E	000000000000	137	146	604.32	2	1.23652	0.000219819	12	AK110143|AK110143YAGMLQYDGELK00003000000000
AK059596	Os01g0276100	Similar to 3-isopropylmalate dehydrogenase, chloroplast precursor (EC 1.1.1.85) (Beta-IPM dehydrogenase) (IMDH) (3-IPM-DH). (Os01t0276100-01)	40056.6	R-ENTEGEYSGLEHQVVR-G	000000000000000000	147	162	923.932	2	-0.311372	8.02466e-05	12	Os03g0718100|AK100267SYELPDGQVITIGAER000000000000000000
AK059596	Os01g0276100	Similar to 3-isopropylmalate dehydrogenase, chloroplast precursor (EC 1.1.1.85) (Beta-IPM dehydrogenase) (IMDH) (3-IPM-DH). (Os01t0276100-01)	40056.6	R-VAEYAFHYAK-T	000000000000	179	188	599.797	2	-1.88497	3.51222e-05	12	Os03g0836000|AK063598SYELPDGQVITIGAER000000000000000000
AK059596	Os01g0276100	Similar to 3-isopropylmalate dehydrogenase, chloroplast precursor (EC 1.1.1.85) (Beta-IPM dehydrogenase) (IMDH) (3-IPM-DH). (Os01t0276100-01)	40056.6	R-HLQFNNQADR-I	000000000000	317	326	621.801	2	-2.68943	0.0238107	12	Os05g0106600|AK103340SYELPDGQVITIGAER000000000000000000
AK059596	Os01g0276100	Similar to 3-isopropylmalate dehydrogenase, chloroplast precursor (EC 1.1.1.85) (Beta-IPM dehydrogenase) (IMDH) (3-IPM-DH). (Os01t0276100-01)	40056.6	R-IHNAILQTISEGK-F	000000000000000	327	339	712.398	2	-1.36178	4.98714e-08	12	Os10g0510000|AK101613SYELPDGQVITIGAER000000000000000000
Os01g0276200	Os01g0276200	Porin, eukaryotic type family protein. (Os01t0276200-00)	36857.2	K-NLSLGTEAFWLGQQR-K	00000000000000000	202	216	860.445	2	0.777756	5.65153e-07	3	Os11g0163100|AK071450SYELPDGQVITIGAER000000000000000000
Os01g0276200	Os01g0276200	Porin, eukaryotic type family protein. (Os01t0276200-00)	36857.2	R-KSGVGFVAR-Y	00000000000	217	225	460.768	2	-1.65448	0.0174111	3	Os12g0163700|AK063572SYELPDGQVITIGAER000000000000000000
Os01g0276200	Os01g0276200	Porin, eukaryotic type family protein. (Os01t0276200-00)	36857.2	K-IDTNGVVSALLEER-L	0000000000000000	289	302	758.407	2	3.62516	0.00144696	3	Os12g0641000|006-110-A08SYELPDGQVITIGAER000000000000000000
AK061002	Os01g0276500	Similar to Histidine biosynthesis bifunctional protein hisIE, chloroplast precursor [Includes: Phosphoribosyl-AMP cyclohydrolase (EC 3.5.4.19) (PRA-CH); Phosphoribosyl-ATP pyrophosphatase (EC 3.6.1.31) (PRA-PH)]. (Os01t0276500-01)	33215	R-MEQVLEVLR-K	03000000000	281	289	566.804	2	-1.70039	0.0231234	1	Os11g0703900|AK065431MREIAEAYLGTTIK0300000000000000
AK103465	Os01g0276700	Similar to Pyruvate kinase, cytosolic isozyme (EC 2.7.1.40) (PK). (Os01t0276700-01), Similar to Pyruvate kinase, cytosolic isozyme (EC 2.7.1.40) (PK). (Os01t0276700-02), Similar to Pyruvate kinase. (Os01t0276700-03), Similar to Pyruvate kinase. (Os01t0276700-04)	55792.7	M-AVMEEQQEGAAGVMR-R	00030000000000300	2	16	819.364	2	-3.13455	5.24027e-08	20	Os12g0569700|AK099797MREIAEAYLGTTIK0300000000000000
AK103465	Os01g0276700	Similar to Pyruvate kinase, cytosolic isozyme (EC 2.7.1.40) (PK). (Os01t0276700-01), Similar to Pyruvate kinase, cytosolic isozyme (EC 2.7.1.40) (PK). (Os01t0276700-02), Similar to Pyruvate kinase. (Os01t0276700-03), Similar to Pyruvate kinase. (Os01t0276700-04)	55792.7	K-IVCTLGPASR-S	000000000000	23	32	544.299	2	-2.5747	0.000255157	20	Os12g0586600|AK066259LMATLSEGGDDETPLQVK00300000000000000000
AK103465	Os01g0276700	Similar to Pyruvate kinase, cytosolic isozyme (EC 2.7.1.40) (PK). (Os01t0276700-01), Similar to Pyruvate kinase, cytosolic isozyme (EC 2.7.1.40) (PK). (Os01t0276700-02), Similar to Pyruvate kinase. (Os01t0276700-03), Similar to Pyruvate kinase. (Os01t0276700-04)	55792.7	R-FNFSHGSHEYHQETLDNLR-A	000000000000000000000	50	68	777.688	3	-2.1643	0.00098209	20	Os03g0203700|AK100415LMATLSEGGDDETPLQVK00300000000000000000
AK103465	Os01g0276700	Similar to Pyruvate kinase, cytosolic isozyme (EC 2.7.1.40) (PK). (Os01t0276700-01), Similar to Pyruvate kinase, cytosolic isozyme (EC 2.7.1.40) (PK). (Os01t0276700-02), Similar to Pyruvate kinase. (Os01t0276700-03), Similar to Pyruvate kinase. (Os01t0276700-04)	55792.7	K-NVNLPGVIVDLPTLTEK-D	0000000000000000000	176	192	911.516	2	-4.28318	0.000604207	20	Os05g0482700|AK065541LDQLQLLLNGASANGAK0000000000000000000
AK103465	Os01g0276700	Similar to Pyruvate kinase, cytosolic isozyme (EC 2.7.1.40) (PK). (Os01t0276700-01), Similar to Pyruvate kinase, cytosolic isozyme (EC 2.7.1.40) (PK). (Os01t0276700-02), Similar to Pyruvate kinase. (Os01t0276700-03), Similar to Pyruvate kinase. (Os01t0276700-04)	55792.7	R-KGSDLVEVR-K	00000000000	216	224	501.782	2	-0.958651	0.000318766	20	Os06g0666600|AK106824VVISAPSADAPMFVVGVNEK0000000000003000000000
AK103465	Os01g0276700	Similar to Pyruvate kinase, cytosolic isozyme (EC 2.7.1.40) (PK). (Os01t0276700-01), Similar to Pyruvate kinase, cytosolic isozyme (EC 2.7.1.40) (PK). (Os01t0276700-02), Similar to Pyruvate kinase. (Os01t0276700-03), Similar to Pyruvate kinase. (Os01t0276700-04)	55792.7	K-GSDLVEVRK-V	00000000000	217	225	501.783	2	0.0755782	0.0191193	20	Os02g0171100|AK070032VVISAPSADAPMFVVGVNEK0000000000003000000000
AK103465	Os01g0276700	Similar to Pyruvate kinase, cytosolic isozyme (EC 2.7.1.40) (PK). (Os01t0276700-01), Similar to Pyruvate kinase, cytosolic isozyme (EC 2.7.1.40) (PK). (Os01t0276700-02), Similar to Pyruvate kinase. (Os01t0276700-03), Similar to Pyruvate kinase. (Os01t0276700-04)	55792.7	R-GDLGMEIPIEK-I	0000030000000	264	274	609.308	2	0.103225	0.00097493	20	Os12g0178300|J023078G14DTAAEVESILR0000000000000
AK103465	Os01g0276700	Similar to Pyruvate kinase, cytosolic isozyme (EC 2.7.1.40) (PK). (Os01t0276700-01), Similar to Pyruvate kinase, cytosolic isozyme (EC 2.7.1.40) (PK). (Os01t0276700-02), Similar to Pyruvate kinase. (Os01t0276700-03), Similar to Pyruvate kinase. (Os01t0276700-04)	55792.7	K-SITASAPIPMSPLESLASSAVR-T	000000000030000000000000	366	387	1101.08	2	-0.0780339	0.000351408	20	Os01g0851700|AK103367KFADDEKLHAEWASAK000000000000000000
AK103465	Os01g0276700	Similar to Pyruvate kinase, cytosolic isozyme (EC 2.7.1.40) (PK). (Os01t0276700-01), Similar to Pyruvate kinase, cytosolic isozyme (EC 2.7.1.40) (PK). (Os01t0276700-02), Similar to Pyruvate kinase. (Os01t0276700-03), Similar to Pyruvate kinase. (Os01t0276700-04)	55792.7	K-AALILVLTR-G	00000000000	394	402	485.326	2	-0.33002	0.000113881	20	Os03g0405100|AK108624DVGVSPAIVGAFPR0000000000000000
AK103465	Os01g0276700	Similar to Pyruvate kinase, cytosolic isozyme (EC 2.7.1.40) (PK). (Os01t0276700-01), Similar to Pyruvate kinase, cytosolic isozyme (EC 2.7.1.40) (PK). (Os01t0276700-02), Similar to Pyruvate kinase. (Os01t0276700-03), Similar to Pyruvate kinase. (Os01t0276700-04)	55792.7	K-YRPSMPILSVVVPELK-Q	000003000000000000	413	428	615.351	3	1.49101	0.0499032	20	Os02g0175400|AK067063TTLVANTSNMPVAAR00000000003000000
AK103465	Os01g0276700	Similar to Pyruvate kinase, cytosolic isozyme (EC 2.7.1.40) (PK). (Os01t0276700-01), Similar to Pyruvate kinase, cytosolic isozyme (EC 2.7.1.40) (PK). (Os01t0276700-02), Similar to Pyruvate kinase. (Os01t0276700-03), Similar to Pyruvate kinase. (Os01t0276700-04)	55792.7	K-QTDSFDWTCSDEAPAR-H	000000000000000000	429	444	950.395	2	0.976978	6.27093e-06	20	Os06g0662000|AK069821TTLVANTSNMPVAAR00000000003000000
AK103465	Os01g0276700	Similar to Pyruvate kinase, cytosolic isozyme (EC 2.7.1.40) (PK). (Os01t0276700-01), Similar to Pyruvate kinase, cytosolic isozyme (EC 2.7.1.40) (PK). (Os01t0276700-02), Similar to Pyruvate kinase. (Os01t0276700-03), Similar to Pyruvate kinase. (Os01t0276700-04)	55792.7	R-GVIPMLSAATAK-A	00000300000000	451	462	587.831	2	3.68267	0.0323073	20	Os05g0494500|AK071846ISQADEEAGSLLQER00000000000000000
AK103465	Os01g0276700	Similar to Pyruvate kinase, cytosolic isozyme (EC 2.7.1.40) (PK). (Os01t0276700-01), Similar to Pyruvate kinase, cytosolic isozyme (EC 2.7.1.40) (PK). (Os01t0276700-02), Similar to Pyruvate kinase. (Os01t0276700-03), Similar to Pyruvate kinase. (Os01t0276700-04)	55792.7	K-AFDNEATEEALGFAISNAK-A	000000000000000000000	463	481	999.477	2	0.774125	3.87666e-05	20	Os01g0711000|AK103899GYPGYMYTDLATIYER000000300000000000
AK102926	Os01g0276800	Mannose-6-phosphate receptor, binding domain containing protein. (Os01t0276800-01), Similar to predicted protein. (Os01t0276800-02), Hypothetical conserved gene. (Os01t0276800-03), Similar to predicted protein. (Os01t0276800-04), Similar to predicted protein. (Os01t0276800-05)	70410.4	R-MKEEAEKQAADEKK-A	0300000000000000	207	220	550.937	3	-2.82758	0.0383221	1	Os06g0568200|AK099907GYPGYMYTDLATIYER000000300000000000
AK103258	Os01g0279200	Similar to COP9 signalosome complex subunit 2. (Os01t0279200-01), Similar to COP9 signalosome complex subunit 2 (Signalosome subunit 2) (FUSCA protein 12) (FUSCA12). (Os01t0279200-02), Similar to COP9 signalosome complex subunit 2. (Os01t0279200-03)	51737	K-GMVETDPEGALAGFDQVVR-M	003000000000000000000	35	53	1003.98	2	-2.80602	0.000227041	1	Os02g0173900|AK060831MANDTNAGLAAYIFTK030000000000000000
AK058646	Os01g0279300	Similar to Calmodulin 1 (Fragment). (Os01t0279300-01)	16891.9	K-EAFSLFDK-D	0000000000	15	22	478.739	2	-0.72955	0.00309032	7	Os05g0116000|AK121775AWDLAESDAVK0000000000000
AK058646	Os01g0279300	Similar to Calmodulin 1 (Fragment). (Os01t0279300-01)	16891.9	K-MKDTDSEEELKEAFR-V	03000000000000000	77	91	922.421	2	-2.04293	2.22034e-05	7	Os02g0103700|AK102186TAISHVQNLITGVTK00000000000000000
AK058646	Os01g0279300	Similar to Calmodulin 1 (Fragment). (Os01t0279300-01)	16891.9	R-VFDKDQNGFISAAELR-H	000000000000000000	92	107	905.46	2	0.356879	2.56716e-05	7	Os09g0485900|AK064936TAISHVQNLITGVTK00000000000000000
AK122127	Os01g0282800	Similar to Tubulin beta-5 chain (Beta-5 tubulin). (Os01t0282800-01), Similar to Tubulin beta-5 chain (Beta-5 tubulin). (Os01t0282800-02)	51105.3	R-AVLMDLEPGTMDSVR-T	00003000000300000	63	77	833.396	2	0.901842	0.00027147	14	Os06g0548800|AK072611TCNPLYIVTPTDVK0000000000000000
AK122127	Os01g0282800	Similar to Tubulin beta-5 chain (Beta-5 tubulin). (Os01t0282800-01), Similar to Tubulin beta-5 chain (Beta-5 tubulin). (Os01t0282800-02)	51105.3	R-MMLTFSVFPSPK-V	03300000000000	163	174	708.846	2	-4.26778	0.00169232	14	Os07g0680300|AK063800ALPASSSGLFR0000000000000
AK122127	Os01g0282800	Similar to Tubulin beta-5 chain (Beta-5 tubulin). (Os01t0282800-01), Similar to Tubulin beta-5 chain (Beta-5 tubulin). (Os01t0282800-02)	51105.3	K-LAVNLIPFPR-L	000000000000	253	262	570.351	2	1.50431	3.02293e-06	14	Os02g0175400|AK067063DALAESDKITLETAK00000000000000000
AK122127	Os01g0282800	Similar to Tubulin beta-5 chain (Beta-5 tubulin). (Os01t0282800-01), Similar to Tubulin beta-5 chain (Beta-5 tubulin). (Os01t0282800-02)	51105.3	R-LHFFMVGFAPLTSR-G	0000030000000000	263	276	819.922	2	-5.42616	3.54157e-05	14	Os06g0662000|AK069821DALAESDKITLETAK00000000000000000
AK122127	Os01g0282800	Similar to Tubulin beta-5 chain (Beta-5 tubulin). (Os01t0282800-01), Similar to Tubulin beta-5 chain (Beta-5 tubulin). (Os01t0282800-02)	51105.3	R-YLTASAMFR-G	00000003000	310	318	538.263	2	-4.62847	0.00369545	14	Os11g0264900|Os11g0264900DGSDVPAAYSTGCPAGSIR000000000000000000000
AK122127	Os01g0282800	Similar to Tubulin beta-5 chain (Beta-5 tubulin). (Os01t0282800-01), Similar to Tubulin beta-5 chain (Beta-5 tubulin). (Os01t0282800-02)	51105.3	R-YLTASAMFR-G	00000000000	310	318	530.269	2	0.985362	0.0206884	14	Os07g0662900|AK067082FYQTVIGSDDEPPSR00000000000000000
AK122127	Os01g0282800	Similar to Tubulin beta-5 chain (Beta-5 tubulin). (Os01t0282800-01), Similar to Tubulin beta-5 chain (Beta-5 tubulin). (Os01t0282800-02)	51105.3	K-EVDEQMINVQNK-N	00000030000000	325	336	731.845	2	-1.05956	7.99827e-07	14	Os08g0447900|AK071446TGMSAVFAEISSGK0003000000000000
AK122127	Os01g0282800	Similar to Tubulin beta-5 chain (Beta-5 tubulin). (Os01t0282800-01), Similar to Tubulin beta-5 chain (Beta-5 tubulin). (Os01t0282800-02)	51105.3	K-NSSYFVEWIPNNVK-S	0000000000000000	337	350	848.92	2	-0.355913	0.000259058	14	Os02g0175400|AK067063LAADTPLLTGQR00000000000000
AK122127	Os01g0282800	Similar to Tubulin beta-5 chain (Beta-5 tubulin). (Os01t0282800-01), Similar to Tubulin beta-5 chain (Beta-5 tubulin). (Os01t0282800-02)	51105.3	R-RVSEQFTAMFR-R	0000000003000	380	390	694.342	2	-1.9767	0.0205001	14	Os06g0662000|AK069821LAADTPLLTGQR00000000000000
AK122127	Os01g0282800	Similar to Tubulin beta-5 chain (Beta-5 tubulin). (Os01t0282800-01), Similar to Tubulin beta-5 chain (Beta-5 tubulin). (Os01t0282800-02)	51105.3	R-VSEQFTAMFR-R	000000003000	381	390	616.292	2	-1.41341	1.08349e-06	14	Os01g0851700|AK103367TIAYTNHTVLPEALEK000000000000000000
AK071713	Os01g0283100	Similar to Ferripyochelin-binding protein-like. (Os01t0283100-01), Similar to Ferripyochelin-binding protein-like. (Os01t0283100-02)	28735.5	K-HGMVAAGALVR-Q	0003000000000	160	170	549.297	2	-1.88804	0.000582876	3	Os03g0152300|AK070875KVAPGGAMEER0000000030000
AK071713	Os01g0283100	Similar to Ferripyochelin-binding protein-like. (Os01t0283100-01), Similar to Ferripyochelin-binding protein-like. (Os01t0283100-02)	28735.5	K-ESASNYSTLAK-A	0000000000000	202	212	585.784	2	-1.79621	0.000754765	3	Os11g0216000|AK101789AGNHVTITPDLSK000000000000000
AK071713	Os01g0283100	Similar to Ferripyochelin-binding protein-like. (Os01t0283100-01), Similar to Ferripyochelin-binding protein-like. (Os01t0283100-02)	28735.5	K-SAHQDEEHDSMIGATR-E	000000000003000000	235	250	600.592	3	-0.568484	0.00375155	3	Os08g0117400|AK059891VLDKDASGTVSVADLR000000000000000000
J065045I15	Os01g0293000	Similar to S-adenosylmethionine synthetase 1 (EC 2.5.1.6) (Methionine adenosyltransferase 1) (AdoMet synthetase 1) (Fragment). (Os01t0293000-01)	43850.9	K-TIFHLNPSGR-F	000000000000	231	240	571.308	2	-2.15004	0.00225495	3	Os02g0169300|AK070041GATTIIGGGDSVAAVEK0000000000000000000
J065045I15	Os01g0293000	Similar to S-adenosylmethionine synthetase 1 (EC 2.5.1.6) (Methionine adenosyltransferase 1) (AdoMet synthetase 1) (Fragment). (Os01t0293000-01)	43850.9	R-FVIGGPHGDAGLTGR-K	00000000000000000	241	255	727.382	2	1.01388	3.87897e-07	3	AK100371|AK100371GATTIIGGGDSVAAVEK0000000000000000000
AK070568	Os01g0300200	Similar to ATP-citrate lyase subunit B. (Os01t0300200-01), Similar to ATP-citrate lyase subunit B. (Os01t0300200-02), Similar to ACLB-1 (ATP-citrate lyase B-1). (Os01t0300200-03)	66667.4	K-TTQALFYNYK-Q	000000000000	10	19	624.815	2	-2.53586	0.00136727	5	Os12g0541900|AK069047LEEVASAAGAGAAGHGSMSAAAGK00000000000000000030000000
AK070568	Os01g0300200	Similar to ATP-citrate lyase subunit B. (Os01t0300200-01), Similar to ATP-citrate lyase subunit B. (Os01t0300200-02), Similar to ACLB-1 (ATP-citrate lyase B-1). (Os01t0300200-03)	66667.4	R-VVAIIAEGVPESDTK-Q	00000000000000000	106	120	764.41	2	-8.93303	1.66633e-09	5	Os01g0851700|AK103367EEVGQENFFLFGAK0000000000000000
AK070568	Os01g0300200	Similar to ATP-citrate lyase subunit B. (Os01t0300200-01), Similar to ATP-citrate lyase subunit B. (Os01t0300200-02), Similar to ACLB-1 (ATP-citrate lyase B-1). (Os01t0300200-03)	66667.4	K-VIIGPATVGGIQAGAFK-I	0000000000000000000	132	148	799.964	2	-3.05941	0.00310049	5	Os11g0707800|AK061318GLLGTAATIAR0000000000000
AK070568	Os01g0300200	Similar to ATP-citrate lyase subunit B. (Os01t0300200-01), Similar to ATP-citrate lyase subunit B. (Os01t0300200-02), Similar to ACLB-1 (ATP-citrate lyase B-1). (Os01t0300200-03)	66667.4	K-SEVQFGHAGAK-S	0000000000000	267	277	565.782	2	-1.51026	0.00073924	5	Os04g0535600|AK065130SFDGLDVSPGSVVPLDVGK000000000000000000000
AK070568	Os01g0300200	Similar to ATP-citrate lyase subunit B. (Os01t0300200-01), Similar to ATP-citrate lyase subunit B. (Os01t0300200-02), Similar to ACLB-1 (ATP-citrate lyase B-1). (Os01t0300200-03)	66667.4	K-SGGELESAQAK-N	0000000000000	278	288	538.763	2	-3.77383	0.0175276	5	Os09g0406200|Os09g0406200RLDEATQAINEAADSVVAAAPPAK00000000000000000000000000
AK062385	Os01g0305200	Lg106-like family protein. (Os01t0305200-01)	9859.9	R-AYFDSADWALGK-Q	00000000000000	40	51	672.315	2	-2.35102	0.00135046	1	Os09g0404500|J023067F06RLDEATQAINEAADSVVAAAPPAK00000000000000000000000000
AK072493	Os01g0311700	Pectinesterase inhibitor domain containing protein. (Os01t0311700-01)	21106.7	K-SSDTVGLAR-V	00000000000	65	73	453.238	2	-0.883883	0.000575634	2	Os09g0404900|Os09g0404900RLDEATQAINEAADSVVAAAPPAK00000000000000000000000000
AK073419	Os01g0314300	Uncharacterized domain 2 containing protein. (Os01t0314300-01), Uncharacterized domain 2 containing protein. (Os01t0314300-02)	20474.6	K-FSFEDISAQNQVK-A	000000000000000	5	17	756.87	2	0.443343	0.0217166	2	Os06g0548800|AK072611KSMGEDYLWAVR00030000000000
AK073419	Os01g0314300	Uncharacterized domain 2 containing protein. (Os01t0314300-01), Uncharacterized domain 2 containing protein. (Os01t0314300-02)	20474.6	K-QHALAIGYTK-M	200000000000	140	149	542.793	2	0.532364	0.0349885	2	Os08g0425100|AK069134QASALLADDDPSEQPAQR00000000000000000000
AK101168	Os01g0315800	UDP-glucuronic acid decarboxylase (EC 4.1.1.35). (Os01t0315800-01), Similar to DTDP-glucose 4-6-dehydratase-like protein (Fragment). (Os01t0315800-02)	46630	R-VLVTGGAGFVGSHLVDR-L	0000000000000000000	115	131	561.979	3	3.02908	0.0304453	4	Os01g0802850|J065116A05AAQADEEAGSLLQER00000000000000000
AK101168	Os01g0315800	UDP-glucuronic acid decarboxylase (EC 4.1.1.35). (Os01t0315800-01), Similar to DTDP-glucose 4-6-dehydratase-like protein (Fragment). (Os01t0315800-02)	46630	K-TNVVGTLNMLGLAK-R	0000000003000000	202	215	723.902	2	-1.74573	9.74301e-06	4	Os01g0685800|AK064953TVLIMELINNVAK000003000000000
AK101168	Os01g0315800	UDP-glucuronic acid decarboxylase (EC 4.1.1.35). (Os01t0315800-01), Similar to DTDP-glucose 4-6-dehydratase-like protein (Fragment). (Os01t0315800-02)	46630	R-TAETLTMDYHR-G	0000000300000	261	271	677.308	2	-1.12779	0.000518214	4	Os05g0553000|AK061681TVLIMELINNVAK000003000000000
AK101168	Os01g0315800	UDP-glucuronic acid decarboxylase (EC 4.1.1.35). (Os01t0315800-01), Similar to DTDP-glucose 4-6-dehydratase-like protein (Fragment). (Os01t0315800-02)	46630	R-IFNTYGPR-M	0000000000	282	289	484.254	2	0.987096	0.00111288	4	Os05g0522500|AK065207LAAAGIYGVLK0000000000000
AK101168	Os01g0315800	UDP-glucuronic acid decarboxylase (EC 4.1.1.35). (Os01t0315800-01), Similar to DTDP-glucose 4-6-dehydratase-like protein (Fragment). (Os01t0315800-02)	46630	R-VVSNFVAQALR-K	0000000000000	297	307	602.343	2	-5.40896	0.014926	4	Os01g0919200|AK100437QASFSLNGGAGAGAGAR0000000000000000000
AK105594	Os01g0318700	Similar to ABC1 protein (Fragment). (Os01t0318700-01)	29189.7	K-FNLIDFGAAR-D	000000000000	100	109	562.3	2	2.98593	0.00255922	1	Os01g0939100|AK070064GFDQLTSSMSETFAK00000000030000000
AK061988	Os01g0328400	Ubiquitin. (Os01t0328400-01)	17941.5	K-TITLEVESSDTIDNVK-A	000000000000000000	12	27	882.448	2	-1.30623	1.21755e-06	16	Os11g0570400|AK070108AMSGLPADIDVER003000000000000
AK061988	Os01g0328400	Ubiquitin. (Os01t0328400-01)	17941.5	K-IQDKEGIPPDQQR-L	000000000000000	30	42	762.392	2	-3.55515	3.98529e-06	16	Os07g0598400|AK072279GSGPWSSPWVGESGGAYNSGGK000000000000000000000000
AK061988	Os01g0328400	Ubiquitin. (Os01t0328400-01)	17941.5	K-QLEDGRTLADYNIQK-E	00000000000000000	49	63	882.448	2	-1.91351	0.0265148	16	Os03g0180400|AK101031YIGLLATGLTADAR0000000000000000
AK061988	Os01g0328400	Ubiquitin. (Os01t0328400-01)	17941.5	R-TLADYNIQK-E	00000000000	55	63	533.282	2	-0.854405	0.00200299	16	Os04g0394200|AK068154FIASEGDTVTPGTK0000000000000000
AK061988	Os01g0328400	Ubiquitin. (Os01t0328400-01)	17941.5	R-TLADYNIQKESTLHLVLR-L	00000000000000000000	55	72	705.391	3	-1.01925	0.000100071	16	Os03g0202200|AK121020GGLYTLDVSSVYK000000000000000
AK061988	Os01g0328400	Ubiquitin. (Os01t0328400-01)	17941.5	K-ESTLHLVLR-L	00000000000	64	72	534.313	2	-1.24411	4.86225e-05	16	Os03g0277000|AK100522LSAVYGGTYMLNK000000000030000
AK066632	Os01g0328700	FAD-dependent pyridine nucleotide-disulphide oxidoreductase domain containing protein. (Os01t0328700-01)	53107	K-FSNLEVDLPAMMAQK-D	00000000000330000	110	124	863.411	2	-2.23098	0.00194129	10	Os01g0665400|AK065097LTGMPTETFEQISR0000300000000000
AK066632	Os01g0328700	FAD-dependent pyridine nucleotide-disulphide oxidoreductase domain containing protein. (Os01t0328700-01)	53107	K-LASPSEVSVDLSDGGSTVVK-G	0000000000000000000000	153	172	973.999	2	-0.732303	1.66515e-05	10	Os03g0278200|AK103544NILITGAAGFIASHVANR00000000000000000000
AK066632	Os01g0328700	FAD-dependent pyridine nucleotide-disulphide oxidoreductase domain containing protein. (Os01t0328700-01)	53107	K-GKNIIIATGSDVK-S	000000000000000	173	185	658.381	2	-2.40677	0.000140881	10	Os05g0203400|Os05g0203400NILITGAAGFIASHVANR00000000000000000000
AK066632	Os01g0328700	FAD-dependent pyridine nucleotide-disulphide oxidoreductase domain containing protein. (Os01t0328700-01)	53107	K-NIIIATGSDVK-S	0000000000000	175	185	565.824	2	-1.20759	9.45014e-06	10	Os03g0712700|AK072313YDYENVDAGAAK00000000000000
AK066632	Os01g0328700	FAD-dependent pyridine nucleotide-disulphide oxidoreductase domain containing protein. (Os01t0328700-01)	53107	K-SLPGVTIDEKK-I	0000000000000	186	196	593.836	2	-2.15519	0.00801889	10	Os03g0841700|AK059289DLLLGLQQLNVDNK0000000000000000
AK066632	Os01g0328700	FAD-dependent pyridine nucleotide-disulphide oxidoreductase domain containing protein. (Os01t0328700-01)	53107	K-VVGVDTSGDGVK-L	00000000000000	274	285	566.793	2	-5.44293	1.75096e-05	10	Os03g0710800|D16140TTDVGELTVEER00000000000000
AK066632	Os01g0328700	FAD-dependent pyridine nucleotide-disulphide oxidoreductase domain containing protein. (Os01t0328700-01)	53107	R-VPYTAGIGLESVGVETDK-A	00000000000000000000	311	328	917.975	2	-0.137108	4.35887e-10	10	Os02g0218200|AK066996VSYDEELASR000000000000
AK066632	Os01g0328700	FAD-dependent pyridine nucleotide-disulphide oxidoreductase domain containing protein. (Os01t0328700-01)	53107	R-VPYTAGIGLESVGVETDKAGR-I	00000000000000000000000	311	331	707.04	3	1.5578	0.0306506	10	Os12g0106000|AF370029ISEYVAQLR00000000000
AK066632	Os01g0328700	FAD-dependent pyridine nucleotide-disulphide oxidoreductase domain containing protein. (Os01t0328700-01)	53107	R-AKAIDDAEGLVK-V	00000000000000	424	435	615.34	2	-1.23469	0.023624	10	Os03g0713400|AK071307NPVIIAGAGLFDR000000000000000
AK066632	Os01g0328700	FAD-dependent pyridine nucleotide-disulphide oxidoreductase domain containing protein. (Os01t0328700-01)	53107	K-AIDDAEGLVK-V	000000000000	426	435	515.774	2	-0.887221	0.00294954	10	Os05g0522500|AK065207GISDAMVTEMER00000030003000
AK067493	Os01g0332800	Similar to Serine carboxypeptidase II-like protein. (Os01t0332800-01), Similar to SCPL33. (Os01t0332800-02)	54919	M-ASCASPRLK-S	10000000000	2	10	523.278	2	3.46566	0.0324446	1	Os10g0323600|AK070595YMVIQGEPGAVIR000000000000000
AY333187	Os01g0337500	Similar to H+-pyrophosphatase (Fragment). (Os01t0337500-00)	80416.4	K-AADVGADLVGK-V	0000000000000	260	270	508.273	2	-3.05136	0.00010664	4	Os10g0323900|AK121412YMVIQGEPGAVIR000000000000000
AY333187	Os01g0337500	Similar to H+-pyrophosphatase (Fragment). (Os01t0337500-00)	80416.4	K-AADVGADLVGKVER-N	0000000000000000	260	273	700.38	2	-1.22685	9.1906e-08	4	AK108309|AK108309IGGIGTVPVGR0000000000000
AY333187	Os01g0337500	Similar to H+-pyrophosphatase (Fragment). (Os01t0337500-00)	80416.4	R-TDALDAAGNTTAAIGK-G	000000000000000000	535	550	745.378	2	-0.616973	3.01829e-06	4	AK061009|AK061009IGGIGTVPVGR0000000000000
AY333187	Os01g0337500	Similar to H+-pyrophosphatase (Fragment). (Os01t0337500-00)	80416.4	K-AAVIGDTIGDPLK-D	000000000000000	727	739	635.355	2	-1.82993	0.0483901	4	Os03g0177400|AK119528IGGIGTVPVGR0000000000000
AK103351	Os01g0338000	Similar to GTP-binding protein SAR1A. (Os01t0338000-01), Similar to GTP-binding protein SAR1A. (Os01t0338000-02)	22041.5	K-ILFLGLDNAGK-T	0000000000000	23	33	580.838	2	0.337719	6.53676e-06	7	AK110735|AK110735IGGIGTVPVGR0000000000000
AK103351	Os01g0338000	Similar to GTP-binding protein SAR1A. (Os01t0338000-01), Similar to GTP-binding protein SAR1A. (Os01t0338000-02)	22041.5	R-LVQHQPTQHPTSEELSIGK-I	000000000000000000000	45	63	710.367	3	-5.2368	0.0310044	7	AK069160|AK069160IGGIGTVPVGR0000000000000
AK103351	Os01g0338000	Similar to GTP-binding protein SAR1A. (Os01t0338000-01), Similar to GTP-binding protein SAR1A. (Os01t0338000-02)	22041.5	K-FKAFDLGGHQIAR-R	000000000000000	66	78	487.265	3	-0.413703	0.0126366	7	AK108374|AK108374IGGIGTVPVGR0000000000000
AK103351	Os01g0338000	Similar to GTP-binding protein SAR1A. (Os01t0338000-01), Similar to GTP-binding protein SAR1A. (Os01t0338000-02)	22041.5	K-AFDLGGHQIAR-R	0000000000000	68	78	592.812	2	-0.584352	1.81437e-06	7	Os07g0496000|AK111986AKDLGVMFIETSAK0000000300000000
AK103351	Os01g0338000	Similar to GTP-binding protein SAR1A. (Os01t0338000-01), Similar to GTP-binding protein SAR1A. (Os01t0338000-02)	22041.5	K-VDAVVYLVDAYDKER-F	00000000000000000	88	102	877.95	2	-1.32486	0.000253397	7	Os03g0151800|AK121641YQAFAQTLQQSR00000000000000
AK103351	Os01g0338000	Similar to GTP-binding protein SAR1A. (Os01t0338000-01), Similar to GTP-binding protein SAR1A. (Os01t0338000-02)	22041.5	K-IDIPYAASEEELR-Y	000000000000000	131	143	753.379	2	1.08499	0.00786687	7	Os10g0442600|AK058908YQAFAQTLQQSR00000000000000
AK066580	Os01g0338600	Conserved hypothetical protein. (Os01t0338600-01)	31582.2	R-GTATVATPEYK-S	0000000000000	111	121	569.291	2	-2.8599	0.0315691	2	Os02g0175400|AK067063LAEMPADSGYPAYLAAR0000300000000000000
AK066580	Os01g0338600	Conserved hypothetical protein. (Os01t0338600-01)	31582.2	R-KIVTLFYLD--	00000000000	275	283	556.324	2	1.25239	0.0140491	2	Os06g0662000|AK069821LAEMPADSGYPAYLAAR0000300000000000000
AK066111	Os01g0339900	Thioredoxin domain 2 containing protein. (Os01t0339900-01)	41212.2	K-YGVSGYPTLK-F	000000000000	223	232	542.787	2	-0.929579	0.00209643	9	Os05g0331200|AK100884NIDTSLYDVHVVSPR00000000000000000
AK066111	Os01g0339900	Thioredoxin domain 2 containing protein. (Os01t0339900-01)	41212.2	K-AGEDYDGGR-E	00000000000	240	248	470.194	2	0.108234	4.75005e-05	9	Os12g0489300|AK071524AGAVAEEEEGPEEK0000000000000000
AK066111	Os01g0339900	Thioredoxin domain 2 containing protein. (Os01t0339900-01)	41212.2	K-AGEDYDGGRELDDFVK-F	000000000000000000	240	255	893.399	2	-1.05992	0.00822765	9	Os04g0486600|AK064960FGIVEGLMTTVHAITATQK000000003000000000000
AK066111	Os01g0339900	Thioredoxin domain 2 containing protein. (Os01t0339900-01)	41212.2	K-GQLTSEAGR-I	00000000000	269	277	459.736	2	0.583838	0.00238672	9	Os02g0601300|AK099086FGIVEGLMTTVHAITATQK000000003000000000000
AK066111	Os01g0339900	Thioredoxin domain 2 containing protein. (Os01t0339900-01)	41212.2	R-IASLDALAK-E	00000000000	278	286	451.271	2	-0.477581	0.0489281	9	Os11g0570400|AK070108ALADPLLAAAAAK000000000000000
AK066111	Os01g0339900	Thioredoxin domain 2 containing protein. (Os01t0339900-01)	41212.2	K-EFLGAANDKR-K	000000000000	287	296	560.788	2	-4.35834	0.000813045	9	Os02g0556100|AK103125INGTANINAISVAAEK000000000000000000
AK066111	Os01g0339900	Thioredoxin domain 2 containing protein. (Os01t0339900-01)	41212.2	K-EFLGAANDKRK-E	0000000000000	287	297	624.837	2	-2.03964	0.000889423	9	Os04g0598200|J043001O17HSGNISLDDVIEIAR00000000000000000
AK066111	Os01g0339900	Thioredoxin domain 2 containing protein. (Os01t0339900-01)	41212.2	K-EILSNMEEEVVK-L	00000030000000	298	309	718.352	2	-0.61791	0.00971662	9	Os02g0699600|AK121709HSGNISLDDVIEIAR00000000000000000
Os01g0346501	Os01g0346501	#N/A	117725	R-RGFEMDALMNR-S	0000030000000	631	641	452.545	3	1.5103	0.0430616	1	Os01g0253200|Os01g0253200YGAAVDPLAVLNMQVDAFALR00000000000003000000000
AK062520	Os01g0348900	SalT gene product (Salt-induced protein). (Os01t0348900-01), SalT gene product (Salt-induced protein). (Os01t0348900-02)	15162.7	K-KLLGVTIYSSDAIR-S	0000000000000000	25	38	512.631	3	0.110324	0.0452713	2	Os06g0133800|AK067452ANSYSVHGSALGTK0000000000000000
AK062520	Os01g0348900	SalT gene product (Salt-induced protein). (Os01t0348900-01), SalT gene product (Salt-induced protein). (Os01t0348900-02)	15162.7	K-LLGVTIYSSDAIR-S	000000000000000	26	38	704.396	2	-0.0630844	0.000947027	2	AK105847|AK105847NNIPLSTAATANFTR00000000000000000
AK064742	Os01g0356900	Similar to Extensin-like protein. (Os01t0356900-01)	53746.3	R-LYELDVSNNR-L	000000000000	164	173	611.807	2	-0.0734317	5.44841e-07	4	Os03g0695600|AK061228NNIPLSTAATANFTR00000000000000000
AK064742	Os01g0356900	Similar to Extensin-like protein. (Os01t0356900-01)	53746.3	R-LVGAFPGAVLR-V	0000000000000	174	184	550.337	2	4.13534	0.0049889	4	Os07g0662500|AK121942SVQMEGLTWGASK000030000000000
AK064742	Os01g0356900	Similar to Extensin-like protein. (Os01t0356900-01)	53746.3	R-VPELSYLDIR-F	000000000000	185	194	602.832	2	0.074523	9.52256e-05	4	Os05g0303000|AK060410NQAESVIYQTEK00000000000000
AK064742	Os01g0356900	Similar to Extensin-like protein. (Os01t0356900-01)	53746.3	R-FTSGIPDTIGR-S	0000000000000	221	231	582.306	2	-0.225436	0.00708519	4	Os10g0478200|AK066396MELVDAAFPLLK03000000000000
AK061826	Os01g0358400	Similar to 40S ribosomal protein S4. (Os01t0358400-01)	29931.3	K-FDVGNVVMVTGGR-N	000000003000000	175	187	683.841	2	-2.23334	0.0161878	2	Os03g0271200|AK120241MAFLQANITR030000000000
AK061826	Os01g0358400	Similar to 40S ribosomal protein S4. (Os01t0358400-01)	29931.3	R-LGNVFTIGK-G	00000000000	222	230	474.78	2	1.1833	0.00872706	2	Os11g0116500|AK070010MAFLQANITR030000000000
AK058900	Os01g0371200	Similar to Glutathione-S-transferase 19E50. (Os01t0371200-01)	25049.7	K-KVLEVYEAR-L	00000000000	145	153	553.811	2	-5.2819	0.000169543	6	Os07g0195100|AK111552NIEQHASDNVNK00000000000000
AK058900	Os01g0371200	Similar to Glutathione-S-transferase 19E50. (Os01t0371200-01)	25049.7	K-VLEVYEAR-L	0000000000	146	153	489.767	2	0.300545	0.000111557	6	Os07g0239400|AK068609NIEQHASDNVNK00000000000000
Y07955	Os01g0372500	Similar to Leucoanthocyanidin dioxygenase (EC 1.14.11.19) (LDOX) (Leucocyanidin oxygenase) (Leucoanthocyanidin hydroxylase). (Os01t0372500-00)	40896.1	R-KLFEKLK-D	000000000	352	358	453.294	2	-0.997134	0.00171553	1	Os05g0461300|AK111917NIEQHASDNVNK00000000000000
AK101893	Os01g0372700	Similar to Asparaginyl-tRNA synthetase, cytoplasmic 1 (EC 6.1.1.22) (Asparagine-- tRNA ligase 1) (AsnRS 1). (Os01t0372700-01)	63046.4	R-TNTIGAVAR-I	00000000000	152	160	451.757	2	1.8387	0.000450589	6	Os03g0819900|AK112029NIEQHASDNVNK00000000000000
AK101893	Os01g0372700	Similar to Asparaginyl-tRNA synthetase, cytoplasmic 1 (EC 6.1.1.22) (Asparagine-- tRNA ligase 1) (AsnRS 1). (Os01t0372700-01)	63046.4	K-ENPAPSESDIEAAR-V	0000000000000000	216	229	743.342	2	-2.60831	0.000656536	6	Os05g0402700|AK061050VSPEVIAEYTVR00000000000000
AK101893	Os01g0372700	Similar to Asparaginyl-tRNA synthetase, cytoplasmic 1 (EC 6.1.1.22) (Asparagine-- tRNA ligase 1) (AsnRS 1). (Os01t0372700-01)	63046.4	R-LELVSSTPFQR-I	0000000000000	392	402	638.85	2	2.71232	0.00143382	6	Os06g0538000|AK069949NLQDAMSVAR000000300000
AK101893	Os01g0372700	Similar to Asparaginyl-tRNA synthetase, cytoplasmic 1 (EC 6.1.1.22) (Asparagine-- tRNA ligase 1) (AsnRS 1). (Os01t0372700-01)	63046.4	K-KPVIVYNYPK-E	000000000000	445	454	610.853	2	-3.46811	0.00920773	6	Os03g0143400|AK073999IGVQIIQNALK0000000000000
AK101893	Os01g0372700	Similar to Asparaginyl-tRNA synthetase, cytoplasmic 1 (EC 6.1.1.22) (Asparagine-- tRNA ligase 1) (AsnRS 1). (Os01t0372700-01)	63046.4	K-VGELVGGSQR-E	000000000000	480	489	501.269	2	-7.4451	0.0378018	6	Os10g0462900|AK069617IGVQIIQNALK0000000000000
AK101893	Os01g0372700	Similar to Asparaginyl-tRNA synthetase, cytoplasmic 1 (EC 6.1.1.22) (Asparagine-- tRNA ligase 1) (AsnRS 1). (Os01t0372700-01)	63046.4	R-MILFATGLENIR-D	03000000000000	534	545	697.38	2	0.879168	2.71184e-05	6	AK109517|AK109517IGVQIIQNALK0000000000000
J075176C11	Os01g0374000	Similar to Glutathione S-transferase I (EC 2.5.1.18) (GST-I) (GST-29) (GST class- phi). (Os01t0374000-01)	24439.5	K-VVEENLEK-L	0000000000	131	138	480.255	2	-1.13555	0.000174897	3	Os01g0951800|AK069239GIAMLQASLGGSK000030000000000
J075176C11	Os01g0374000	Similar to Glutathione S-transferase I (EC 2.5.1.18) (GST-I) (GST-29) (GST class- phi). (Os01t0374000-01)	24439.5	K-VVEENLEKLK-K	000000000000	131	140	600.845	2	-0.904706	0.00395088	3	Os06g0548800|AK072611MVNEGAVDLLTK00000000000000
AK071525	Os01g0376700	Similar to Sucrose-phosphatase (EC 3.1.3.24). (Os01t0376700-01)	47647.1	--MDKLSGSAR-L	13000000000	1	9	511.749	2	-1.8264	0.0452705	10	Os01g0848700|AK071303ALAAQESASTNGR000000000000000
AK071525	Os01g0376700	Similar to Sucrose-phosphatase (EC 3.1.3.24). (Os01t0376700-01)	47647.1	K-VSFFVDKK-S	0000000000	130	137	485.273	2	-1.7058	0.00779334	10	Os03g0248600|AK073611AVDNVNSIIGPALIGK000000000000000000
AK071525	Os01g0376700	Similar to Sucrose-phosphatase (EC 3.1.3.24). (Os01t0376700-01)	47647.1	K-IIYSGGQDLDILPQGAGK-G	00000000000000000000	159	176	922.99	2	-1.63637	1.06761e-07	10	Os10g0443000|Os10g0443000VALGLTVDAPR0000000000000
AK071525	Os01g0376700	Similar to Sucrose-phosphatase (EC 3.1.3.24). (Os01t0376700-01)	47647.1	K-GQALAYLLK-K	00000000000	177	185	488.795	2	-0.243976	4.04973e-05	10	Os03g0307400|AK110558VALGLTVDAPR0000000000000
AK071525	Os01g0376700	Similar to Sucrose-phosphatase (EC 3.1.3.24). (Os01t0376700-01)	47647.1	K-GQALAYLLKK-L	000000000000	177	186	552.844	2	3.11094	0.00165751	10	Os04g0558900|AK100861IIICDAGGDVSVAK0000000000000000
AK071525	Os01g0376700	Similar to Sucrose-phosphatase (EC 3.1.3.24). (Os01t0376700-01)	47647.1	R-DVGFPYVKEDHIKPTDAVVK-F	0000000000000000000000	269	288	753.066	3	-1.86763	0.0103474	10	Os11g0309000|AK100761VLPCNNSLNTSSAEQK000000000000000000
AK071525	Os01g0376700	Similar to Sucrose-phosphatase (EC 3.1.3.24). (Os01t0376700-01)	47647.1	K-SDSVVQYFK-N	00000000000	304	312	536.77	2	2.36715	0.00657514	10	Os03g0810600|AK101920APDQTLELTGQAIDFLR0000000000000000000
AK071525	Os01g0376700	Similar to Sucrose-phosphatase (EC 3.1.3.24). (Os01t0376700-01)	47647.1	K-GYSSADEQSSK-L	0000000000000	412	422	579.747	2	-4.12825	0.00729659	10	Os01g0179700|AK069903NATNVEQAFMAMAASIK0000000000303000000
AK071525	Os01g0376700	Similar to Sucrose-phosphatase (EC 3.1.3.24). (Os01t0376700-01)	47647.1	K-GYSSADEQSSKL--	00000000000000	412	423	636.289	2	-3.24417	5.30889e-07	10	Os02g0653800|J033067E03NATNVEQAFMAMAASIK0000000000303000000
AK059266	Os01g0377700	Similar to NPL4 family protein. (Os01t0377700-01), NPL4 domain containing protein. (Os01t0377700-02)	45076.4	K-ALSAAGSFGK-K	000000000000	97	106	454.743	2	-4.92593	0.0415273	3	Os08g0557600|AK102459DIEDADKLVAAMQAK00000000000030000
AK059266	Os01g0377700	Similar to NPL4 family protein. (Os01t0377700-01), NPL4 domain containing protein. (Os01t0377700-02)	45076.4	R-VGLVFTQAVGR-K	0000000000000	211	221	573.836	2	1.71525	0.000164487	3	Os03g0821100|AK102784VQQLLQDFFNGK00000000000000
AK059266	Os01g0377700	Similar to NPL4 family protein. (Os01t0377700-01), NPL4 domain containing protein. (Os01t0377700-02)	45076.4	K-TSDTGEYTMSNR-E	00000000030000	223	234	689.283	2	-0.66204	0.000226829	3	Os11g0703900|AK065431VQQLLQDFFNGK00000000000000
J065068C22	Os01g0383100	Hypothetical conserved gene. (Os01t0383100-01)	44102	K-VHMMLNDNPDK-F	0003300000000	196	206	673.296	2	-2.02208	0.011312	1	Os03g0276500|AK109474VQQLLQDFFNGK00000000000000
AK069825	Os01g0511300	Proteasome component region PCI domain containing protein. (Os01t0511300-01)	43895	K-MQIAAINLEK-G	030000000000	119	128	573.813	2	0.125256	0.000646262	1	Os01g0840100|016-033-C09VQQLLQDFFNGK00000000000000
AK111736	Os01g0512100	Similar to Chaperone protein dnaJ 15 (Protein ALTERED RESPONSE TO GRAVITY) (AtARG1) (AtJ15) (AtDjB15). (Os01t0512100-01)	45073.4	R-TMVNSVGAGSSSSR-Y	0030000000000000	356	369	678.32	2	7.46915	2.35381e-05	1	Os05g0460000|J023150E11VQQLLQDFFNGK00000000000000
AK099665	Os01g0512200	Armadillo-type fold domain containing protein. (Os01t0512200-01), Conserved hypothetical protein. (Os01t0512200-02)	34998.9	--LIGFVYSLR-E	00000000000	1	9	534.313	2	-6.14585	0.0148279	1	Os03g0277300|015-020-H08VQQLLQDFFNGK00000000000000
AK069989	Os01g0517500	Similar to Polygalacturonase (Fragment). (Os01t0517500-01)	43887.2	K-FFHINVYMSK-G	000000003000	180	189	651.324	2	4.0179	0.00458282	3	Os07g0669100|AK072249VYAYGAAQVK000000000000
AK069989	Os01g0517500	Similar to Polygalacturonase (Fragment). (Os01t0517500-01)	43887.2	K-SYEDVLSPITASR-L	000000000000000	289	301	719.364	2	-0.595525	0.000362774	3	Os07g0630800|AK071297KLFGVTTLDVVR00000000000000
AK069989	Os01g0517500	Similar to Polygalacturonase (Fragment). (Os01t0517500-01)	43887.2	R-MDGVANPVIVDQK-Y	030000000000000	309	321	701.357	2	2.10147	0.000675517	3	Os01g0829800|AK101730KLFGVTTLDVVR00000000000000
AK068824	Os01g0528800	Similar to Cinnamyl alcohol dehydrogenase. (Os01t0528800-01)	37366.2	K-AELLDPAVK-G	00000000000	104	112	478.276	2	-0.590464	0.00321607	1	Os08g0434300|AK058477KLFGVTTLDVVR00000000000000
AK106476	Os01g0530400	Thioredoxin fold domain containing protein. (Os01t0530400-01), Similar to cDNA clone:002-104-C07, full insert sequence. (Os01t0530400-02), Thioredoxin fold domain containing protein. (Os01t0530400-03)	20276.2	R-VAADPDTHQDFQPTTK-S	000000000000000000	55	70	885.914	2	-4.37411	0.000336537	2	Os01g0649100|AK071699KLFGVTTLDVVR00000000000000
AK106208	Os01g0531500	Dienelactone hydrolase domain containing protein. (Os01t0531500-01), Similar to protein usf. (Os01t0531500-02)	30533.4	R-DDTTFDAYVVGK-E	00000000000000	54	65	665.811	2	-1.39393	0.0302902	1	Os05g0574400|AK073698KLFGVTTLDVVR00000000000000
AK119447	Os01g0533400	Glycoside hydrolase, family 35 protein. (Os01t0533400-01)	93144.1	R-STPEMWPDLIK-K	0000030000000	57	67	666.823	2	-8.1001	0.00509481	17	Os10g0478200|AK066396MDATAQELSEEK03000000000000
AK119447	Os01g0533400	Glycoside hydrolase, family 35 protein. (Os01t0533400-01)	93144.1	R-QYNFEGNYDVVR-F	00000000000000	92	103	752.347	2	-0.287381	0.00112303	17	Os06g0232200|Os06g0232200TALAFVTLR00000000000
AK119447	Os01g0533400	Glycoside hydrolase, family 35 protein. (Os01t0533400-01)	93144.1	K-EIQNAGMYAILR-I	00000003000000	107	118	697.857	2	-1.73066	2.77935e-05	17	Os01g0894300|AK060500TALAFVTLR00000000000
AK119447	Os01g0533400	Glycoside hydrolase, family 35 protein. (Os01t0533400-01)	93144.1	K-RGSLQNYYMYHGGTNFGR-T	00000000030000000000	291	308	712.993	3	-0.703547	0.00121366	17	Os03g0356700|AK121389GLKDETYSGDGIALFR000000000000000000
AK119447	Os01g0533400	Glycoside hydrolase, family 35 protein. (Os01t0533400-01)	93144.1	R-GSLQNYYMYHGGTNFGR-T	0000000030000000000	292	308	660.961	3	1.6456	0.00254243	17	Os01g0685800|AK064953CALVYGQMNEPPGAR00000000000000000
AK119447	Os01g0533400	Glycoside hydrolase, family 35 protein. (Os01t0533400-01)	93144.1	K-YTLDSSSACFINNR-F	0000000000000000	372	385	831.381	2	-2.74331	0.000153769	17	Os05g0553000|AK061681CALVYGQMNEPPGAR00000000000000000
AK119447	Os01g0533400	Glycoside hydrolase, family 35 protein. (Os01t0533400-01)	93144.1	K-IKTQTSVMVK-K	000000003000	423	432	575.828	2	-1.43715	0.00551502	17	Os12g0297500|AK072331GILSESFDDQSR00000000000000
AK119447	Os01g0533400	Glycoside hydrolase, family 35 protein. (Os01t0533400-01)	93144.1	K-KPNTAEQEQESLK-W	000000000000000	433	445	751.376	2	-3.27692	3.63678e-07	17	Os01g0894300|AK060500IVQDPSSLQDQK00000000000000
AK119447	Os01g0533400	Glycoside hydrolase, family 35 protein. (Os01t0533400-01)	93144.1	R-TSLNHKGEGSYK-L	00000000000000	487	498	660.828	2	-4.79651	0.00462353	17	Os07g0496000|AK111986LVFLGDQSVGK0000000000000
AK119447	Os01g0533400	Glycoside hydrolase, family 35 protein. (Os01t0533400-01)	93144.1	K-NYISLLSATVGLK-N	000000000000000	542	554	689.901	2	0.0759869	0.00315008	17	Os01g0685800|AK064953EAPAFVEQATEQQILVTGIK0000000000000000000000
AK119447	Os01g0533400	Glycoside hydrolase, family 35 protein. (Os01t0533400-01)	93144.1	K-NYGPSFEKMPTGIVGGPVK-L	000000000300000000000	555	573	665.338	3	-3.59073	0.00300202	17	Os05g0553000|AK061681EAPAFVEQATEQQILVTGIK0000000000000000000000
AK119447	Os01g0533400	Glycoside hydrolase, family 35 protein. (Os01t0533400-01)	93144.1	K-MPTGIVGGPVK-L	0300000000000	563	573	536.296	2	-2.03702	3.77304e-07	17	Os07g0274700|J065194O15AAGVLENFDEGKR000000000000000
AK119447	Os01g0533400	Glycoside hydrolase, family 35 protein. (Os01t0533400-01)	93144.1	K-MPTGIVGGPVK-L	0000000000000	563	573	528.299	2	-0.651795	0.00411493	17	Os07g0274400|AK100692AAGVLENFDEGKR000000000000000
AK119447	Os01g0533400	Glycoside hydrolase, family 35 protein. (Os01t0533400-01)	93144.1	K-ATFEAPSGEDAVVVDLLGLNK-G	00000000000000000000000	629	649	1073.06	2	2.65114	0.0332147	17	Os06g0498400|AK103463EILGITTVALGK00000000000000
AK119447	Os01g0533400	Glycoside hydrolase, family 35 protein. (Os01t0533400-01)	93144.1	K-GVAWVNGNNLGR-Y	00000000000000	650	661	628.828	2	-0.760516	0.00108255	17	Os03g0776000|AK103010FAPHIQQLSMESNGK00000000003000000
AK119447	Os01g0533400	Glycoside hydrolase, family 35 protein. (Os01t0533400-01)	93144.1	R-GAFQAEGDGTR-C	0000000000000	681	691	554.754	2	-1.22265	0.000344247	17	Os06g0256500|AK068236FAPHIQQLSMESNGK00000000003000000
AK067431	Os01g0549700	Similar to RNA helicase (Fragment). (Os01t0549700-01), Similar to cDNA clone:J033114G10, full insert sequence. (Os01t0549700-02), Similar to predicted protein. (Os01t0549700-03)	49333	R-ILVATDLVGR-G	000000000000	346	355	528.821	2	-6.12273	0.00202147	1	Os07g0662900|AK067082VQALSDAIPGDIKDEISQAK0000000000000000000000
AK122050	Os01g0550000	DEAD-like helicase, N-terminal domain containing protein. (Os01t0550000-01), Similar to spliceosome RNA helicase BAT1. (Os01t0550000-02)	49246	R-ILVATDLVGR-G	000000000000	346	355	528.821	2	-6.12273	0.00202147	1	Os06g0668200|AK070705ELDYLVGAVANPK000000000000000
S66160	Os01g0558600	Ras-related protein RIC1. (Os01t0558600-01)	22746.3	--MNPEYDYLFK-L	030000000000	1	10	668.3	2	0.30031	0.00029387	6	Os02g0169300|AK070041ELDYLVGAVANPK000000000000000
S66160	Os01g0558600	Ras-related protein RIC1. (Os01t0558600-01)	22746.3	--MNPEYDYLFK-L	130000000000	1	10	689.304	2	-0.997374	0.00485558	6	AK100371|AK100371ELDYLVGAVANPK000000000000000
S66160	Os01g0558600	Ras-related protein RIC1. (Os01t0558600-01)	22746.3	K-LQIWDTAGQER-F	0000000000000	59	69	658.834	2	0.844142	2.53441e-05	6	Os05g0585800|AK107091LADLLAAPR00000000000
S66160	Os01g0558600	Ras-related protein RIC1. (Os01t0558600-01)	22746.3	R-TITSSYYR-G	0000000000	72	79	495.748	2	-0.511318	0.0104958	6	Os05g0522500|AK065207LAAAGIYGVLKK00000000000000
AK061456	Os01g0559000	Protein of unknown function DUF1000 family protein. (Os01t0559000-01), Similar to Thioredoxin family Trp26. (Os01t0559000-02)	22854.1	K-SISVVGGADGTSPSR-M	00000000000000000	81	95	695.351	2	-0.992304	6.16446e-06	1	Os02g0526400|AY166599AIDLIDEAGSR0000000000000
AK105974	Os01g0560000	Similar to Auxin amidohydrolase. (Os01t0560000-01), Similar to cDNA clone:001-205-F05, full insert sequence. (Os01t0560000-02)	47318.2	R-EADPLDSQVVTVGK-F	0000000000000000	257	270	729.376	2	-2.85056	2.02421e-05	3	Os12g0230100|AK066153AIDLIDEAGSR0000000000000
AK105974	Os01g0560000	Similar to Auxin amidohydrolase. (Os01t0560000-01), Similar to cDNA clone:001-205-F05, full insert sequence. (Os01t0560000-02)	47318.2	K-VASEMVGPK-N	00000300000	348	356	467.239	2	-0.712231	0.00333191	3	Os06g0133800|AK067452LAQLPGTSIEGVEK0000000000000000
AK105974	Os01g0560000	Similar to Auxin amidohydrolase. (Os01t0560000-01), Similar to cDNA clone:001-205-F05, full insert sequence. (Os01t0560000-02)	47318.2	R-YLLEHQPPTTGK-A	00000000000000	424	435	692.363	2	-5.0752	0.00478189	3	Os02g0167700|AK069128GQGDIDESSPR0000000000000
AK102003	Os01g0560200	Similar to Vesicle transport v-SNARE 13 (AtVTI13) (Vesicle transport v-SNARE protein VTI13) (Vesicle soluble NSF attachment protein receptor 13). (Os01t0560200-01)	25061.3	K-SGIDGAEALIK-K	0000000000000	43	53	537.293	2	-4.33586	0.000241268	1	Os11g0199200|AK068268LAPILDEAATTLK000000000000000
AK069327	Os01g0567500	Similar to Monosaccharide transporter 3. (Os01t0567500-01)	56100.5	R-IRGTDDVGPEYDDLVAASEASK-A	000000000000000000000000	246	267	770.036	3	-0.746607	0.00653564	3	Os03g0285700|AK061841NYPVVSAEYQEAVEK00000000000000000
AK069327	Os01g0567500	Similar to Monosaccharide transporter 3. (Os01t0567500-01)	56100.5	R-GTDDVGPEYDDLVAASEASK-A	0000000000000000000000	248	267	1019.96	2	-1.44275	0.000382321	3	Os01g0639900|AK060890DGAPDSFHFVEDWVR00000000000000000
AK069327	Os01g0567500	Similar to Monosaccharide transporter 3. (Os01t0567500-01)	56100.5	R-RFVGAGAGGK-V	000000000000	497	506	460.259	2	0.144168	0.00112194	3	Os09g0433700|AK072369TVIMESDIPAIIDK0000300000000000
AK070726	Os01g0575000	Root hair defective 3 GTP-binding family protein. (Os01t0575000-01), Root hair defective 3 GTP-binding family protein. (Os01t0575000-02), Similar to Root hair defective 3 GTP-binding protein. (Os01t0575000-03)	91060.5	K-TTLLFVIR-D	0000000000	161	168	481.806	2	0.884399	0.0436763	5	Os06g0662300|AK121208IKSDAPLKGPLSVR0000000000000000
AK070726	Os01g0575000	Root hair defective 3 GTP-binding family protein. (Os01t0575000-01), Root hair defective 3 GTP-binding family protein. (Os01t0575000-02), Similar to Root hair defective 3 GTP-binding protein. (Os01t0575000-03)	91060.5	K-TPLENLEPILR-E	0000000000000	173	183	647.872	2	0.19264	8.22763e-05	5	Os04g0682800|AK121846LQLASEALDAK0000000000000
AK070726	Os01g0575000	Root hair defective 3 GTP-binding family protein. (Os01t0575000-01), Root hair defective 3 GTP-binding family protein. (Os01t0575000-02), Similar to Root hair defective 3 GTP-binding protein. (Os01t0575000-03)	91060.5	K-GSEDAAIQQVK-W	0000000000000	413	423	573.293	2	-0.779208	0.000458858	5	Os03g0821100|AK102784FSDASVQSDIK0000000000000
AK070726	Os01g0575000	Root hair defective 3 GTP-binding family protein. (Os01t0575000-01), Root hair defective 3 GTP-binding family protein. (Os01t0575000-02), Similar to Root hair defective 3 GTP-binding protein. (Os01t0575000-03)	91060.5	R-SIQSFDPLASSSWER-V	00000000000000000	617	631	855.406	2	-4.99817	0.000247631	5	Os11g0703900|AK065431FSDASVQSDIK0000000000000
AK070726	Os01g0575000	Root hair defective 3 GTP-binding family protein. (Os01t0575000-01), Root hair defective 3 GTP-binding family protein. (Os01t0575000-02), Similar to Root hair defective 3 GTP-binding protein. (Os01t0575000-03)	91060.5	R-LADEGQRPAAPER-Q	000000000000000	752	764	470.575	3	-0.964128	0.0352112	5	Os07g0657200|AK072927LLAHLGFNPPQEQTSSSTDELNR0000000000000000000000000
Os01g0575500	Os01g0575500	Similar to predicted protein. (Os01t0575500-01)	140954	R-IGYWGVATGK-G	000000000000	791	800	526.282	2	-1.08764	0.00951178	1	Os06g0652400|AK120997QSDVEAFFAAELPR0000000000000000
AK069484	Os01g0582400	Similar to Multidomain cyclophilin type peptidyl-prolyl cis-trans isomerase. (Os01t0582400-01)	57026.9	R-FLKGEAPDEQLTK-E	000000000000000	239	251	738.396	2	7.24164	0.0122591	2	Os02g0640000|AK120841VHGTLEVLLVGAK000000000000000
AK067605	Os01g0587000	Similar to Vacuolar ATP synthase subunit d (EC 3.6.3.14) (V-ATPase d subunit) (Vacuolar proton pump d subunit) (V-ATPase 41 KDa accessory protein) (DVA41). (Os01t0587000-01)	41539.3	R-AVNITINSIGTELTR-D	00000000000000000	220	234	801.445	2	-2.37397	3.79408e-09	2	Os07g0645400|AK100730ASAAYIYIR00000000000
AK067605	Os01g0587000	Similar to Vacuolar ATP synthase subunit d (EC 3.6.3.14) (V-ATPase d subunit) (Vacuolar proton pump d subunit) (V-ATPase 41 KDa accessory protein) (DVA41). (Os01t0587000-01)	41539.3	R-GVMEKYPPYQAIFAK-I	00030000000000000	266	280	879.449	2	-1.43959	0.00319354	2	Os02g0710900|AK100997VPIAVAINEMSK00000000003000
AK070745	Os01g0588200	Voltage-dependent anion channel. (Os01t0588200-01)	29944.4	M-APGLYTDIGKK-T	0000000000000	2	12	581.826	2	-1.45067	0.000821321	10	Os01g0681900|AB008845VGLLVESAEPR0000000000000
AK070745	Os01g0588200	Voltage-dependent anion channel. (Os01t0588200-01)	29944.4	R-KNESVFGELQTQLK-N	0000000000000000	46	59	810.928	2	-6.971	1.44102e-07	10	Os04g0479200|AK072524GGLATPVGGGVSSLNMQLR000000000000000030000
AK070745	Os01g0588200	Voltage-dependent anion channel. (Os01t0588200-01)	29944.4	K-ANSESDLLTTVTVDEFGTPGLK-S	000000000000000000000000	69	90	1147.57	2	-1.1166	0.00130123	10	Os12g0624000|AK067757YTEVKPALTNMVLAAK000000000003000000
AK070745	Os01g0588200	Voltage-dependent anion channel. (Os01t0588200-01)	29944.4	K-SILSLVVPDQR-S	0000000000000	91	101	613.859	2	0.158571	0.000808023	10	Os09g0361400|AK060652KADLIFGEIQSQIK0000000000000000
AK070745	Os01g0588200	Voltage-dependent anion channel. (Os01t0588200-01)	29944.4	K-SLITISGEVDTK-A	00000000000000	248	259	631.844	2	-2.55668	0.000755878	10	Os01g0894300|AK060500VQQVDTTGAGDAFVGALLR000000000000000000000
AK070745	Os01g0588200	Voltage-dependent anion channel. (Os01t0588200-01)	29944.4	K-VGLSLVLKH--	00000000000	267	275	483.31	2	-0.868231	0.00228466	10	Os05g0395300|AK066212VAAAAAASSVAR00000000000000
AK072399	Os01g0588800	Protein of unknown function DUF185 family protein. (Os01t0588800-01)	55132.5	R-GTLLADLLR-G	00000000000	195	203	486.295	2	-6.10298	0.00201073	1	Os06g0590500|AK107080GQVMDTISEIQER000030000000000
AK121456	Os01g0589100	Conserved hypothetical protein. (Os01t0589100-01)	8632.44	R-QVEDIKETSEKHYESLNQR-V	200000000000000000000	41	59	772.707	3	-1.73794	0.0138204	1	Os03g0141200|AK068968YDETAHDQIVTTAAEKAEEER00000000000000000000000
AK121212	Os01g0600000	Similar to Copia-like retroelement pol polyprotein. (Os01t0600000-01)	14213.4	K-AAQASELVSK-H	000000000000	12	21	502.272	2	-5.60126	0.000324391	1	Os01g0533400|AK119447KPNTAEQEQESLK000000000000000
AB015288	Os01g0611100	Similar to GTP-binding nuclear protein Ran-2. (Os01t0611100-01)	25412.8	M-ALPNQQTVDYPSFK-L	1000000000000000	2	15	825.412	2	0.0671571	0.0298065	2	Os04g0462500|AK071311IISSIEQKEESR00000000000000
AB015288	Os01g0611100	Similar to GTP-binding nuclear protein Ran-2. (Os01t0611100-01)	25412.8	K-LVIVGDGGTGK-T	0000000000000	16	26	508.293	2	0.337718	1.09102e-05	2	Os02g0580300|AK068248IISSIEQKEESR00000000000000
AK071340	Os01g0612200	Cytochrome c oxidase, subunit Vb family protein. (Os01t0612200-01)	18249	R-EELAAELKGEK-R	0000000000000	75	85	608.824	2	-0.901888	5.98801e-05	9	Os03g0710800|D16140IISSIEQKEESR00000000000000
AK071340	Os01g0612200	Cytochrome c oxidase, subunit Vb family protein. (Os01t0612200-01)	18249	K-RFDMDPPVGPFGTK-E	0000300000000000	86	99	527.256	3	-1.92454	0.000144256	9	Os10g0369900|AK069323YGDGEIESEYR0000000000000
AK071340	Os01g0612200	Cytochrome c oxidase, subunit Vb family protein. (Os01t0612200-01)	18249	R-FDMDPPVGPFGTK-E	000300000000000	87	99	712.332	2	0.449295	1.42964e-06	9	Os06g0716700|AB037681ADGSFAISEDTWNEPLGR00000000000000000000
AK071340	Os01g0612200	Cytochrome c oxidase, subunit Vb family protein. (Os01t0612200-01)	18249	K-EAPAVIESYYNK-R	00000000000000	100	111	692.344	2	1.39539	0.000131283	9	Os08g0327200|AK069803VLPTSVLFVNNK00000000000000
AK071340	Os01g0612200	Cytochrome c oxidase, subunit Vb family protein. (Os01t0612200-01)	18249	K-EAPAVIESYYNKR-I	000000000000000	100	112	770.393	2	-0.900958	2.79175e-06	9	Os01g0533400|AK119447MPTGIVGGPVK0300000000000
AK071340	Os01g0612200	Cytochrome c oxidase, subunit Vb family protein. (Os01t0612200-01)	18249	K-VIGDGGDPDGHDDDDEHHH--	000000000000000000000	151	169	680.262	3	-1.92435	0.00040373	9	Os09g0346400|AB117987GMEVVGTEAAPAEVK00300000000000000
AK120636	Os01g0614500	Nucleotide-binding, alpha-beta plait domain containing protein. (Os01t0614500-01)	44313	K-TPEGAQASLVDSVK-V	0000000000000000	227	240	701.363	2	-1.67575	0.00211186	1	Os06g0548800|AK072611GSPSYGSVLTSTIR0000000000000000
AK065278	Os01g0617500	Tetratricopeptide-like helical domain containing protein. (Os01t0617500-01), Similar to predicted protein. (Os01t0617500-02)	104860	R-DLSLLQAQMR-D	000000000300	116	125	595.812	2	-2.83168	0.0267935	2	Os02g0100100|AK071514VDATEDTDLAQK00000000000000
AK065278	Os01g0617500	Tetratricopeptide-like helical domain containing protein. (Os01t0617500-01), Similar to predicted protein. (Os01t0617500-02)	104860	K-ILQHAGNFSAAAALADEAR-S	000000000000000000000	423	441	642.665	3	-0.557736	0.00519928	2	Os08g0536000|AK071782SNYMSAGQINVPIVFR000030000000000000
AF192467	Os01g0624500	Similar to Sgt1. (Os01t0624500-01)	41054.6	M-ATAAASDLESK-A	1000000000000	2	12	553.271	2	-1.83842	0.000316496	1	Os01g0905800|AK073770VDKGTVEVAGTNK000000000000000
AK122071	Os01g0626300	Similar to Mitochondrial import receptor subunit TOM7-1 (Translocase of outer membrane 7 kDa subunit 1). (Os01t0626300-01)	8696.75	R-SEPRPSLAQLLSPV--	0000000000000000	67	80	747.421	2	1.06022	0.044448	1	Os01g0293000|J065045I15FVIGGPHGDAGLTGR00000000000000000
AK073640	Os01g0639100	Similar to Eukaryotic initiation factor 4A-3 (eIF4A-3) (eIF-4A-3). (Os01t0639100-01)	45995.8	R-GIYAYGFEKPSAIQQR-A	000000000000000000	45	60	914.471	2	-2.40038	1.22581e-06	4	Os05g0135700|AK103157FVIGGPHGDAGLTGR00000000000000000
AK073640	Os01g0639100	Similar to Eukaryotic initiation factor 4A-3 (eIF4A-3) (eIF-4A-3). (Os01t0639100-01)	45995.8	R-EVQALILSPTR-E	0000000000000	99	109	613.856	2	-3.91143	0.0374242	4	Os11g0224400|AK069051ETSAAAGSTADTATSAAAGSTSAK00000000000000000000000000
AK073640	Os01g0639100	Similar to Eukaryotic initiation factor 4A-3 (eIF4A-3) (eIF-4A-3). (Os01t0639100-01)	45995.8	K-RDELTLEGIK-Q	000000000000	236	245	587.326	2	-2.9813	0.0200673	4	Os12g0502400|AK111001NVDVYLVSGGFR00000000000000
AK073640	Os01g0639100	Similar to Eukaryotic initiation factor 4A-3 (eIF4A-3) (eIF-4A-3). (Os01t0639100-01)	45995.8	R-DELTLEGIK-Q	00000000000	237	245	509.277	2	-0.414475	0.00561792	4	Os05g0208000|AK071500QQQQQQTAAAATGVWK000000000000000000
AK060890	Os01g0639900	Similar to Carbonic anhydrase, chloroplast precursor (EC 4.2.1.1) (Carbonate dehydratase). (Os01t0639900-01), Non-protein coding transcript. (Os01t0639900-02)	29596	K-FKTEFYDKKPELFEPLK-A	0000000000000000000	85	101	720.387	3	2.54692	0.0231705	13	Os03g0749100|AK072485LAGELGDKEHR0000000000000
AK060890	Os01g0639900	Similar to Carbonic anhydrase, chloroplast precursor (EC 4.2.1.1) (Carbonate dehydratase). (Os01t0639900-01), Non-protein coding transcript. (Os01t0639900-02)	29596	K-TEFYDKKPELFEPLK-A	00000000000000000	87	101	942.491	2	-2.64229	0.0265064	13	Os09g0503400|AK099796QAIEEFSSDATR00000000000000
AK060890	Os01g0639900	Similar to Carbonic anhydrase, chloroplast precursor (EC 4.2.1.1) (Carbonate dehydratase). (Os01t0639900-01), Non-protein coding transcript. (Os01t0639900-02)	29596	K-KPELFEPLK-A	00000000000	93	101	550.822	2	2.27606	0.016182	13	Os09g0378300|AK068860QAIEEFSSDATR00000000000000
AK060890	Os01g0639900	Similar to Carbonic anhydrase, chloroplast precursor (EC 4.2.1.1) (Carbonate dehydratase). (Os01t0639900-01), Non-protein coding transcript. (Os01t0639900-02)	29596	K-DGAPDSFHFVEDWVR-T	00000000000000000	187	201	888.902	2	-0.475891	3.16827e-07	13	Os05g0241100|AK120403QAIEEFSSDATR00000000000000
AK060890	Os01g0639900	Similar to Carbonic anhydrase, chloroplast precursor (EC 4.2.1.1) (Carbonate dehydratase). (Os01t0639900-01), Non-protein coding transcript. (Os01t0639900-02)	29596	K-VQTEHASLPFDDQCAILEK-E	000000000000000000000	210	228	739.026	3	-2.68276	0.0466138	13	Os02g0741200|AK071385FDNMYFVNLER0000300000000
AK060890	Os01g0639900	Similar to Carbonic anhydrase, chloroplast precursor (EC 4.2.1.1) (Carbonate dehydratase). (Os01t0639900-01), Non-protein coding transcript. (Os01t0639900-02)	29596	K-EAVNQSLENLK-T	0000000000000	229	239	622.827	2	-1.33449	8.52942e-05	13	Os05g0455500|AK102633VIPIFNENDAISTR0000000000000000
AK060890	Os01g0639900	Similar to Carbonic anhydrase, chloroplast precursor (EC 4.2.1.1) (Carbonate dehydratase). (Os01t0639900-01), Non-protein coding transcript. (Os01t0639900-02)	29596	K-EGIANGTLK-L	00000000000	246	254	451.749	2	-4.60402	0.00292209	13	Os02g0595700|AK119587VGDTVDIVGIR0000000000000
AK060890	Os01g0639900	Similar to Carbonic anhydrase, chloroplast precursor (EC 4.2.1.1) (Carbonate dehydratase). (Os01t0639900-01), Non-protein coding transcript. (Os01t0639900-02)	29596	K-LVGGHYDFVSGNLDLWEP--	00000000000000000000	255	272	1009.49	2	-1.05493	0.0104589	13	Os11g0167600|Os11g0167600QFNAAMDEIQR0000003000000
Os01g0641200	Os01g0641200	0	17282.3	K-QLEDGRTLADYNIQK-E	00000000000000000	49	63	882.448	2	-1.91351	0.0265148	5	Os12g0165500|AK070371QFNAAMDEIQR0000003000000
Os01g0641200	Os01g0641200	0	17282.3	R-TLADYNIQK-E	00000000000	55	63	533.282	2	-0.854405	0.00200299	5	Os02g0171100|AK070032VVDDSTLEINGK00000000000000
Os01g0641200	Os01g0641200	0	17282.3	R-TLADYNIQKESTLHLVLR-L	00000000000000000000	55	72	705.391	3	-1.01925	0.000100071	5	Os03g0749100|AK072485AAVDESTVIDYTEHPDK0000000000000000000
Os01g0641200	Os01g0641200	0	17282.3	K-ESTLHLVLR-L	00000000000	64	72	534.313	2	-1.24411	4.86225e-05	5	Os07g0492000|AK121796MEQSFIMIKPDGVQR13000003000000000
AK069424	Os01g0643800	Similar to Mitogen-activated protein kinase. (Os01t0643800-01)	57489.4	K-GSYGVVAAAVDTHTGGR-V	0000000000000000000	31	47	539.937	3	-0.929238	0.0115814	2	Os07g0695800|AK100482LLGTGEVSKEDVQK0000000000000000
AK069424	Os01g0643800	Similar to Mitogen-activated protein kinase. (Os01t0643800-01)	57489.4	R-GGDQSNFLYPSGVDR-F	00000000000000000	367	381	806.379	2	7.10626	0.000131615	2	Os08g0560700|AK121445TLGSTSADEVQR00000000000000
AK071699	Os01g0649100	Malate dehydrogenase. (Os01t0649100-01), Malate dehydrogenase. (Os01t0649100-02)	35722.8	K-VAILGAAGGIGQPLSLLMK-L	000000000000000000300	30	48	913.035	2	0.280074	1.26042e-06	12	Os04g0485000|AB037149IADAEENLGESEVR0000000000000000
AK071699	Os01g0649100	Malate dehydrogenase. (Os01t0649100-01), Malate dehydrogenase. (Os01t0649100-02)	35722.8	R-DDLFNINAGIVK-N	00000000000000	114	125	659.854	2	0.4479	1.22932e-06	12	Os02g0600100|AK071215IADAEENLGESEVR0000000000000000
AK071699	Os01g0649100	Malate dehydrogenase. (Os01t0649100-01), Malate dehydrogenase. (Os01t0649100-02)	35722.8	K-KLFGVTTLDVVR-A	00000000000000	168	179	674.403	2	-0.635169	2.82586e-07	12	Os09g0567300|AK071558VLGAFLEGGSPDENK00000000000000000
AK071699	Os01g0649100	Malate dehydrogenase. (Os01t0649100-01), Malate dehydrogenase. (Os01t0649100-02)	35722.8	K-LFGVTTLDVVR-A	0000000000000	169	179	610.357	2	1.09427	9.14183e-07	12	Os07g0188800|AK121280ASFAGDLNFYGK00000000000000
AK071699	Os01g0649100	Malate dehydrogenase. (Os01t0649100-01), Malate dehydrogenase. (Os01t0649100-02)	35722.8	K-RTQDGGTEVVEAK-A	000000000000000	233	245	695.351	2	-2.21653	0.000518471	12	Os11g0683800|AK100871ALHTMATAEELGGK0000030000000000
AK071699	Os01g0649100	Malate dehydrogenase. (Os01t0649100-01), Malate dehydrogenase. (Os01t0649100-02)	35722.8	R-TQDGGTEVVEAK-A	00000000000000	234	245	617.301	2	-1.37634	6.47165e-07	12	Os10g0478200|AK066396SQASALEAHAAPNCK00000000000000000
AK071699	Os01g0649100	Malate dehydrogenase. (Os01t0649100-01), Malate dehydrogenase. (Os01t0649100-02)	35722.8	K-NGVEEVLGLGQLSDFEK-E	0000000000000000000	301	317	917.464	2	-0.651081	9.47159e-07	12	Os03g0285700|AK061841TPAELSHAANAGLDIAVR00000000000000000000
AK071699	Os01g0649100	Malate dehydrogenase. (Os01t0649100-01), Malate dehydrogenase. (Os01t0649100-02)	35722.8	K-EGLENLKGELK-A	0000000000000	318	328	615.341	2	0.367487	0.00140675	12	Os01g0125800|AK121927TILSTSYDGVIMR000000000000300
AK072075	Os01g0652600	Similar to Ketol-acid reductoisomerase, chloroplast precursor (EC 1.1.1.86) (Acetohydroxy-acid reductoisomerase) (Alpha-keto-beta-hydroxylacil reductoisomerase). (Os01t0652600-01)	60070.5	K-VSLAGHDEYIVR-G	00000000000000	50	61	679.857	2	-0.218105	0.00265256	1	Os03g0776000|AK103010SIKDLDPETTLVVVVSK0000000000000000000
AK061752	Os01g0654500	Similar to NADP-isocitrate dehydrogenase. (Os01t0654500-01)	46439.7	K-VANPIVEMDGDEMTR-I	00000000300003000	8	22	854.878	2	-1.15494	7.12959e-05	26	Os06g0256500|AK068236SIKDLDPETTLVVVVSK0000000000000000000
AK061752	Os01g0654500	Similar to NADP-isocitrate dehydrogenase. (Os01t0654500-01)	46439.7	K-YYDLGVLHR-D	00000000000	43	51	568.298	2	-0.90988	0.000296463	26	Os03g0712700|AK072313SDVSDVVAADEFEYKDPVDGSVSK00000000000000000000000000
AK061752	Os01g0654500	Similar to NADP-isocitrate dehydrogenase. (Os01t0654500-01)	46439.7	R-DATDDKVTVEAAEATLK-Y	0000000000000000000	52	68	888.946	2	-0.678687	4.43979e-09	26	Os03g0840900|J080063E22AESPENAAPAAAPAPAPAPTPAPPPPPSSPPTK10000000000000000000000000000000000
AK061752	Os01g0654500	Similar to NADP-isocitrate dehydrogenase. (Os01t0654500-01)	46439.7	K-VTVEAAEATLK-Y	0000000000000	58	68	566.317	2	0.407174	0.00512217	26	Os02g0735200|AK109397HETADINTFSWGVANR000000000000000000
AK061752	Os01g0654500	Similar to NADP-isocitrate dehydrogenase. (Os01t0654500-01)	46439.7	R-NIINGTVFR-E	00000000000	103	111	517.294	2	1.29558	0.00364056	26	Os01g0816700|AK100654KTYNLLDTVSR0000000000000
AK061752	Os01g0654500	Similar to NADP-isocitrate dehydrogenase. (Os01t0654500-01)	46439.7	R-AFAEASMTTAYEK-K	000000030000000	191	203	718.322	2	-2.47383	1.03876e-07	26	Os03g0599800|AK061813VPEGFDYELYNR00000000000000
AK061752	Os01g0654500	Similar to NADP-isocitrate dehydrogenase. (Os01t0654500-01)	46439.7	R-AFAEASMTTAYEKK-W	0000000300000000	191	204	782.369	2	-3.04706	8.09787e-07	26	Os07g0604800|AK061294VPEGFDYELYNR00000000000000
AK061752	Os01g0654500	Similar to NADP-isocitrate dehydrogenase. (Os01t0654500-01)	46439.7	R-FKDIFQEVYEAGWK-S	0000000000000000	223	236	880.436	2	-1.89575	3.12831e-05	26	Os08g0430500|AK122149TVDVEELTVEER00000000000000
AK061752	Os01g0654500	Similar to NADP-isocitrate dehydrogenase. (Os01t0654500-01)	46439.7	K-SKFEAAGIWYEHR-L	000000000000000	237	249	531.932	3	0.636719	9.3114e-05	26	Os11g0224400|AK069051LLAIHASLTQLLR000000000000000
AK061752	Os01g0654500	Similar to NADP-isocitrate dehydrogenase. (Os01t0654500-01)	46439.7	K-FEAAGIWYEHR-L	0000000000000	239	249	689.83	2	-1.13847	0.000176393	26	Os11g0186300|AK109545TSDTVDQVGLVTFR0000000000000000
AK061752	Os01g0654500	Similar to NADP-isocitrate dehydrogenase. (Os01t0654500-01)	46439.7	R-LIDDMVAYALK-S	0000030000000	250	260	634.333	2	-0.398211	1.66042e-05	26	Os04g0486600|AK064960DAPMFVVGVNEK00003000000000
AK061752	Os01g0654500	Similar to NADP-isocitrate dehydrogenase. (Os01t0654500-01)	46439.7	R-LIDDMVAYALK-S	0000000000000	250	260	626.335	2	-2.41256	0.000573405	26	Os02g0601300|AK099086DAPMFVVGVNEK00003000000000
AK061752	Os01g0654500	Similar to NADP-isocitrate dehydrogenase. (Os01t0654500-01)	46439.7	K-TIEAEAAHGTVTR-H	000000000000000	302	314	678.348	2	-1.54116	1.0171e-08	26	Os02g0115900|AK065743NQLETYVYNMK0000000000300
AK061752	Os01g0654500	Similar to NADP-isocitrate dehydrogenase. (Os01t0654500-01)	46439.7	K-GGETSTNSIASIFAWTR-G	0000000000000000000	322	338	899.446	2	4.69985	1.70634e-05	26	D21113|D21113NQLETYVYNMK0000000000300
AK061752	Os01g0654500	Similar to NADP-isocitrate dehydrogenase. (Os01t0654500-01)	46439.7	K-DLALLIHGSSNVTR-S	0000000000000000	375	388	748.415	2	-0.268206	1.0751e-05	26	Os03g0212700|AK120113YASPVPAHADHTAILAAPETR00000000000000000000000
AK061752	Os01g0654500	Similar to NADP-isocitrate dehydrogenase. (Os01t0654500-01)	46439.7	R-SHYLNTEEFIDAVAAELR-S	00000000000000000000	389	406	1039.51	2	1.51414	0.000151636	26	Os03g0271200|AK120241GYGMGELGASR0000300000000
U42208	Os01g0658900	OSBZ8. (Os01t0658900-01)	38742.7	K-MKEIDGAAVSTGSGNSEK-T	03000000000000000000	118	135	898.917	2	-3.05692	0.0309744	1	Os11g0116500|AK070010GYGMGELGASR0000300000000
AK106457	Os01g0660300	Similar to Pyruvate kinase. (Os01t0660300-01)	34916.7	R-AEVSDIAIAVR-E	0000000000000	208	218	572.322	2	-0.234594	2.08629e-06	1	Os04g0349500|AK068316ILDVVYNASNNELVR00000000000000000
AK060072	Os01g0663500	Transcriptional coactivator/pterin dehydratase family protein. (Os01t0663500-01)	21487.1	R-GLTDNDFILAAK-I	00000000000000	161	172	639.341	2	1.09472	1.51134e-06	2	Os02g0489400|AK102402ILDVVYNASNNELVR00000000000000000
AK060072	Os01g0663500	Transcriptional coactivator/pterin dehydratase family protein. (Os01t0663500-01)	21487.1	K-INNLNLEGLLSK-K	00000000000000	173	184	664.384	2	2.77806	0.0034107	2	Os02g0461000|AK071402SASLLVLQDK000000000000
AK069846	Os01g0664500	Lg106-like family protein. (Os01t0664500-01), Non-protein coding transcript. (Os01t0664500-02), Lg106-like family protein. (Os01t0664500-03)	15824.7	R-LEGDVSDKKEEK-T	00000000000000	15	26	688.845	2	-5.38665	0.0300552	4	AK071547|AK071547GDAVLGEGAAESLHVK000000000000000000
AK069846	Os01g0664500	Lg106-like family protein. (Os01t0664500-01), Non-protein coding transcript. (Os01t0664500-02), Lg106-like family protein. (Os01t0664500-03)	15824.7	K-TQEQSEASGMPSPQEEEAAIK-K	00000000003000000000000	27	47	1132	2	-0.880397	0.0134887	4	Os05g0169300|AK071687FIELNTIGVSK0000000000000
AK069846	Os01g0664500	Lg106-like family protein. (Os01t0664500-01), Non-protein coding transcript. (Os01t0664500-02), Lg106-like family protein. (Os01t0664500-03)	15824.7	R-AYFDSADWALGK-Q	00000000000000	68	79	672.315	2	-2.35102	0.00135046	4	Os04g0500400|Os04g0500400FLSAATLASSDSDAK00000000000000000
AK069846	Os01g0664500	Lg106-like family protein. (Os01t0664500-01), Non-protein coding transcript. (Os01t0664500-02), Lg106-like family protein. (Os01t0664500-03)	15824.7	K-GPLEALRPK-L	00000000000	88	96	490.797	2	-2.02113	0.0255464	4	Os01g0150000|AK060948VADLQDAIYAK0000000000000
AK065097	Os01g0665400	Ribokinase family protein. (Os01t0665400-01)	37425.4	R-LAAGPTYLVAR-V	0000000000000	104	114	566.329	2	-0.993237	5.71706e-06	5	Os06g0133800|AK067452VSLEAGSTLGWQK000000000000000
AK065097	Os01g0665400	Ribokinase family protein. (Os01t0665400-01)	37425.4	R-LLEGALADAGGVR-L	000000000000000	123	135	621.344	2	-3.18791	1.0986e-05	5	Os04g0672800|AK068413PGLAADQDTVSLVR0000000000000000
AK065097	Os01g0665400	Ribokinase family protein. (Os01t0665400-01)	37425.4	R-LLEGALADAGGVRLDR-V	000000000000000000	123	138	542.637	3	0.0944243	0.0240957	5	Os02g0162000|AK063787QQQYFQNLTK200000000000
AK065097	Os01g0665400	Ribokinase family protein. (Os01t0665400-01)	37425.4	R-LTGMPTETFEQISR-A	0000300000000000	248	261	813.394	2	-2.22495	1.97116e-07	5	Os07g0647500|AK058954QQQYFQNLTK200000000000
AK065097	Os01g0665400	Ribokinase family protein. (Os01t0665400-01)	37425.4	K-LGSQGSALFIEGGEPIR-Q	0000000000000000000	278	294	865.958	2	1.32704	1.63079e-06	5	Os01g0235500|AK121404ALDGVVDAAPPAK000000000000000
J013049D02	Os01g0666900	Non-protein coding transcript. (Os01t0666900-00)	21514.4	R-FHQYQVVGR-A	00000000000	6	14	567.295	2	-1.65493	0.000232183	3	Os03g0580800|AK070980IAFDGSAPLVSPK000000000000000
J013049D02	Os01g0666900	Non-protein coding transcript. (Os01t0666900-00)	21514.4	K-SNGQMLAINEIFER-N	0000030000000000	56	69	819.402	2	1.22865	0.011325	3	Os08g0560700|AK121445ISLSELTDALR0000000000000
J013049D02	Os01g0666900	Non-protein coding transcript. (Os01t0666900-00)	21514.4	K-NYGIWLR-Y	000000000	76	82	461.251	2	0.0995114	0.00232795	3	Os09g0406200|Os09g0406200MFAFAALGMAQGDEK00000000030000000
AK111561	Os01g0667600	Similar to GTP-binding protein. (Os01t0667600-01)	24571.4	K-VVLIGDSGVGK-S	0000000000000	22	32	522.309	2	0.810217	0.000196485	3	Os09g0404500|J023067F06MFAFAALGMAQGDEK00000000030000000
AK111561	Os01g0667600	Similar to GTP-binding protein. (Os01t0667600-01)	24571.4	K-AQIWDTAGQER-Y	0000000000000	70	80	637.811	2	1.69453	0.000104449	3	Os09g0404900|Os09g0404900MFAFAALGMAQGDEK00000000030000000
AK111561	Os01g0667600	Similar to GTP-binding protein. (Os01t0667600-01)	24571.4	R-AITSAYYR-G	0000000000	83	90	472.745	2	-0.332452	0.000874126	3	Os02g0143100|AK063330GYSSADEQSSKL00000000000000
AK065017	Os01g0673500	Similar to predicted protein. (Os01t0673500-01), Similar to Katanin p60 ATPase-containing subunit A1 (EC 3.6.4.3) (Katanin p60 subunit A1) (p60 katanin). Splice isoform 2. (Os01t0673500-02), Similar to predicted protein. (Os01t0673500-03)	41505.8	K-GILLFGPPGTGK-T	00000000000000	125	136	578.839	2	-1.01665	0.00159543	1	Os01g0376700|AK071525GYSSADEQSSKL00000000000000
AK122067	Os01g0673600	Similar to Ubiquitin-conjugating enzyme E2. (Os01t0673600-01)	17220	R-LLSEPAPGISASPSEENMR-Y	000000000000000000300	17	35	1000.98	2	-0.138724	1.51261e-06	3	Os03g0830600|AK107563SAATIGAAAGTFAR0000000000000000
AK122067	Os01g0673600	Similar to Ubiquitin-conjugating enzyme E2. (Os01t0673600-01)	17220	K-ANEAEAVETAK-E	0000000000000	133	143	566.776	2	-2.14254	0.023746	3	Os06g0548800|AK072611DFYAFMEPYVTK00000030000000
AK122067	Os01g0673600	Similar to Ubiquitin-conjugating enzyme E2. (Os01t0673600-01)	17220	K-ANEAEAVETAKEWTR-L	00000000000000000	133	147	568.944	3	-0.684268	0.0030963	3	Os03g0808200|Os03g0808200LVTEVAAFGAR0000000000000
AK100701	Os01g0675000	Rop nucleotide exchanger, PRONE domain containing protein. (Os01t0675000-01)	61695.9	K-LLLGEDMSGTGK-G	00000003000000	131	142	618.809	2	-3.01863	0.00288701	2	Os06g0545200|Os06g0545200IDGQGAAVWSK0000000000000
AK100701	Os01g0675000	Rop nucleotide exchanger, PRONE domain containing protein. (Os01t0675000-01)	61695.9	K-DVGYAILESYSR-T	00000000000000	431	442	686.84	2	-1.29026	1.39272e-06	2	Os01g0180800|AK100676APADAAADGAENGAPNSEEK0000000000000000000000
AK058509	Os01g0675100	Similar to peroxiredoxin. (Os01t0675100-01)	17351.1	K-FLADGLGTYTK-A	0000000000000	100	110	593.312	2	2.17559	0.00132531	3	Os01g0851700|AK103367KFGYELEALVGQEK0000000000000000
AK058509	Os01g0675100	Similar to peroxiredoxin. (Os01t0675100-01)	17351.1	K-ALGLELDLSEK-G	0000000000000	111	121	594.329	2	-0.90453	0.000208568	3	Os08g0549200|AK069066SAEDIAFSVAR0000000000000
AK058509	Os01g0675100	Similar to peroxiredoxin. (Os01t0675100-01)	17351.1	R-FALLADNLK-V	00000000000	130	138	502.793	2	0.498213	0.00619077	3	Os01g0356900|AK064742LYELDVSNNR000000000000
AK106997	Os01g0677000	Galactose oxidase/kelch, beta-propeller domain containing protein. (Os01t0677000-01)	67830.4	R-LLILPVTAFAAQGQR-H	00000000000000000	571	585	799.473	2	-1.7502	8.00281e-06	1	Os09g0568900|AB029060VLGEEEKAAENVYIK00000000000000000
AK119702	Os01g0679700	Similar to 60S ribosomal protein L37a. (Os01t0679700-01), Similar to 60S ribosomal protein L37a. (Os01t0679700-02), Similar to 60S ribosomal protein L37a. (Os01t0679700-03)	10520.5	K-AGGAYTMNTASAVTVR-S	000000030000000000	65	80	793.382	2	-4.87103	0.00024762	1	Os06g0659500|AK058431HLGGSDDTVEAYESGK000000000000000000
AK121420	Os01g0680700	Protein of unknown function DUF1639 family protein. (Os01t0680700-01), Hypothetical conserved gene. (Os01t0680700-02), Hypothetical conserved gene. (Os01t0680700-03)	41613.8	K-GMESMDSDSE--	003003000000	375	384	560.181	2	8.915	0.0411121	1	Os03g0718100|AK100267VAPEEHPVLLTEAPLNPK00000000000000000000
AK066286	Os01g0681200	Similar to Acyl-CoA synthetase (EC 6.2.1.3). (Os01t0681200-01), Similar to Acyl-CoA synthetase (EC 6.2.1.3). (Os01t0681200-02)	74664.9	K-HLVQVGEAR-E	00000000000	8	16	504.782	2	-1.06368	0.00503329	3	Os05g0106600|AK103340VAPEEHPVLLTEAPLNPK00000000000000000000
AK066286	Os01g0681200	Similar to Acyl-CoA synthetase (EC 6.2.1.3). (Os01t0681200-01), Similar to Acyl-CoA synthetase (EC 6.2.1.3). (Os01t0681200-02)	74664.9	R-EAAEEDGGAPSAGPAYR-C	0000000000000000000	17	33	824.361	2	-5.58598	1.20243e-05	3	AK059967|AK059967VAPEEHPVLLTEAPLNPK00000000000000000000
AK066286	Os01g0681200	Similar to Acyl-CoA synthetase (EC 6.2.1.3). (Os01t0681200-01), Similar to Acyl-CoA synthetase (EC 6.2.1.3). (Os01t0681200-02)	74664.9	K-GSKHEEAAAMFDK-L	000000000030000	367	379	479.553	3	-2.17107	0.00948095	3	Os11g0163100|AK071450VAPEEHPVLLTEAPLNPK00000000000000000000
AB008845	Os01g0681900	Non-protein coding transcript. (Os01t0681900-01)	239302	K-VAESLGHVILGWR-R	000000000000000	195	207	718.904	2	-0.0215304	0.0008164	30	Os12g0641000|006-110-A08VAPEEHPVLLTEAPLNPK00000000000000000000
AB008845	Os01g0681900	Non-protein coding transcript. (Os01t0681900-01)	239302	R-RLSILSIR-A	0000000000	251	258	479.313	2	-0.68704	0.031791	30	Os01g0964400|013-066-F12VAPEEHPVLLTEAPLNPK00000000000000000000
AB008845	Os01g0681900	Non-protein coding transcript. (Os01t0681900-01)	239302	R-VVMGSEVGVVDVPSK-D	00030000000000000	471	485	759.397	2	-0.317594	0.000224464	30	Os01g0916600|AK059446GFGFVSFANGDDAK0000000000000000
AB008845	Os01g0681900	Non-protein coding transcript. (Os01t0681900-01)	239302	R-VVMGSEVGVVDVPSKDVLR-K	000300000000000000000	471	489	667.694	3	-0.768653	0.00121272	30	Os09g0451500|AK062254SPYSFVWTAAGK00000000000000
AB008845	Os01g0681900	Non-protein coding transcript. (Os01t0681900-01)	239302	K-IYLKDIVESVPETER-V	00000000000000000	533	547	895.979	2	-1.29545	1.12294e-07	30	Os06g0668200|AK070705MSHISTGGGASLELLEGK03000000000000000000
AB008845	Os01g0681900	Non-protein coding transcript. (Os01t0681900-01)	239302	K-DIVESVPETER-V	0000000000000	537	547	637.315	2	-3.74654	0.00278087	30	Os02g0169300|AK070041MSHISTGGGASLELLEGK03000000000000000000
AB008845	Os01g0681900	Non-protein coding transcript. (Os01t0681900-01)	239302	R-VAPGISGSLTQK-N	00000000000000	548	559	579.329	2	-0.791781	0.000207108	30	AK100371|AK100371MSHISTGGGASLELLEGK03000000000000000000
AB008845	Os01g0681900	Non-protein coding transcript. (Os01t0681900-01)	239302	K-DGVEALGSMGNDTPLAVMSNR-E	00000000030000000030000	595	615	1083.49	2	-0.846933	0.000852435	30	Os01g0276200|Os01g0276200NLSLGTEAFWLGQQR00000000000000000
AB008845	Os01g0681900	Non-protein coding transcript. (Os01t0681900-01)	239302	K-QMFAQVTNPPIDPIR-E	00300000000000000	625	639	871.95	2	1.76813	0.0145888	30	Os11g0601600|AK121243SSEEEEESTASSSEEKGSEE0000000000000000000000
AB008845	Os01g0681900	Non-protein coding transcript. (Os01t0681900-01)	239302	R-VGLLVESAEPR-E	0000000000000	766	776	585.329	2	-1.40192	3.37498e-07	30	Os06g0498400|AK103463SLQEQDNCEVLSR000000000000000
AB008845	Os01g0681900	Non-protein coding transcript. (Os01t0681900-01)	239302	K-MGISTLASYK-G	030000000000	843	852	543.777	2	-2.34129	0.0116355	30	Os08g0222100|AK070815NLETQYDETASK00000000000000
AB008845	Os01g0681900	Non-protein coding transcript. (Os01t0681900-01)	239302	R-IEGATFEMLAR-D	0000000030000	878	888	627.312	2	-1.94487	4.09467e-05	30	Os02g0115900|AK065743DAGVIAGLNVAR00000000000000
AB008845	Os01g0681900	Non-protein coding transcript. (Os01t0681900-01)	239302	R-LHELAFPSR-A	00000000000	893	901	535.292	2	-1.80962	0.0109178	30	Os09g0405250|Os09g0405250IFAITALGMAQGDEKK000000000000000000
AB008845	Os01g0681900	Non-protein coding transcript. (Os01t0681900-01)	239302	R-AAYKEYSR-R	0000000000	948	955	494.249	2	0.552239	0.00636132	30	Os09g0405300|AK120862IFAITALGMAQGDEKK000000000000000000
AB008845	Os01g0681900	Non-protein coding transcript. (Os01t0681900-01)	239302	R-FGVSSYYLTNADELQIK-M	0000000000000000000	1058	1074	974.49	2	1.48027	0.000178838	30	Os09g0405600|Os09g0405600IFAITALGMAQGDEKK000000000000000000
AB008845	Os01g0681900	Non-protein coding transcript. (Os01t0681900-01)	239302	K-MAQGAKPGEGGELPGHK-V	0300000000000000000	1075	1091	560.61	3	-1.25827	6.6993e-05	30	Os09g0406000|Os09g0406000IFAITALGMAQGDEKK000000000000000000
AB008845	Os01g0681900	Non-protein coding transcript. (Os01t0681900-01)	239302	K-VIGDIAVTR-H	00000000000	1092	1100	472.283	2	0.964524	2.8908e-05	30	Os09g0406100|J023036C10IFAITALGMAQGDEKK000000000000000000
AB008845	Os01g0681900	Non-protein coding transcript. (Os01t0681900-01)	239302	K-LVSEAGVGVVASGVVK-G	000000000000000000	1143	1158	735.929	2	-1.93979	2.43727e-09	30	Os02g0196700|Os02g0196700LDGNLLGTGDLNAYK00000000000000000
AB008845	Os01g0681900	Non-protein coding transcript. (Os01t0681900-01)	239302	K-GHADHVLISGHDGGTGASR-W	000000000000000000000	1159	1177	461.726	4	0.534325	0.000136212	30	Os09g0362500|AK068165VKYDDELTAALR00000000000000
AB008845	Os01g0681900	Non-protein coding transcript. (Os01t0681900-01)	239302	R-AILQTDGQLK-T	000000000000	1208	1217	543.811	2	-0.949857	0.000374499	30	Os02g0774300|AK065228MKETAESYLGK0300000000000
AB008845	Os01g0681900	Non-protein coding transcript. (Os01t0681900-01)	239302	R-SDMLEVDPEVVK-S	00030000000000	1308	1319	688.832	2	-3.95092	0.00224011	30	Os03g0113700|AK103835MKETAESYLGK0300000000000
AB008845	Os01g0681900	Non-protein coding transcript. (Os01t0681900-01)	239302	K-AALEKEVR-V	0000000000	1369	1376	458.266	2	-0.833925	9.44716e-05	30	Os04g0402100|AK069118AEEAAAAAGDGLSEFQK0000000000000000000
AB008845	Os01g0681900	Non-protein coding transcript. (Os01t0681900-01)	239302	R-VFIETPIQNTNR-A	00000000000000	1377	1388	716.387	2	4.96101	2.54926e-05	30	Os05g0513900|AK100825MVPDAGHSANEVGVAAELVSANEK03000000000000000000000000
AB008845	Os01g0681900	Non-protein coding transcript. (Os01t0681900-01)	239302	R-AVGTMLSHEVTK-R	00000300000000	1389	1400	644.83	2	-2.29469	0.0123741	30	Os02g0830100|AK065077NSSDWETLSEAR00000000000000
AB008845	Os01g0681900	Non-protein coding transcript. (Os01t0681900-01)	239302	K-VAIIGSGPAGLAAADQLNK-M	000000000000000000000	1809	1827	883.491	2	-3.66592	7.6527e-09	30	Os04g0641200|AK100257TLYYAEYANTGPGAGTSK00000000000000000000
AB008845	Os01g0681900	Non-protein coding transcript. (Os01t0681900-01)	239302	K-SLLDSNLEDGR-Y	0000000000000	1933	1943	609.801	2	-0.645046	4.50338e-05	30	Os09g0362500|AK068165VLGGVIIEAR000000000000
AB008845	Os01g0681900	Non-protein coding transcript. (Os01t0681900-01)	239302	R-AADNPWPQWPR-I	0000000000000	1990	2000	669.324	2	1.23223	0.0182604	30	Os03g0776000|AK103010TFTTAETMLNAR00000000300000
AB008845	Os01g0681900	Non-protein coding transcript. (Os01t0681900-01)	239302	R-GQSLVVWAITEGR-Q	000000000000000	2121	2133	708.384	2	-2.95887	0.000651902	30	Os06g0256500|AK068236TFTTAETMLNAR00000000300000
AK064953	Os01g0685800	Similar to ATP synthase beta chain, mitochondrial precursor (EC 3.6.3.14). (Os01t0685800-01), Similar to ATP synthase subunit beta, mitochondrial. (Os01t0685800-02)	59639.1	R-LVLEVAQHLGENMVR-T	00000000000003000	121	135	862.461	2	-0.502624	1.54226e-08	64	Os08g0500700|AK102426MKEGQNDIYYITGESK030000000000000000
AK064953	Os01g0685800	Similar to ATP synthase beta chain, mitochondrial precursor (EC 3.6.3.14). (Os01t0685800-01), Similar to ATP synthase subunit beta, mitochondrial. (Os01t0685800-02)	59639.1	R-LVLEVAQHLGENMVR-T	00000000000000000	121	135	854.461	2	-3.54718	3.6194e-08	64	Os02g0644100|AK102431QVLVDLQENPR0000000000000
AK064953	Os01g0685800	Similar to ATP synthase beta chain, mitochondrial precursor (EC 3.6.3.14). (Os01t0685800-01), Similar to ATP synthase subunit beta, mitochondrial. (Os01t0685800-02)	59639.1	R-TIAMDGTEGLVR-G	00003000000000	136	147	639.821	2	-0.801306	2.70094e-05	64	Os01g0147900|AK060920VATPDQAQEVHDGLR00000000000000000
AK064953	Os01g0685800	Similar to ATP synthase beta chain, mitochondrial precursor (EC 3.6.3.14). (Os01t0685800-01), Similar to ATP synthase subunit beta, mitochondrial. (Os01t0685800-02)	59639.1	R-TIAMDGTEGLVR-G	00000000000000	136	147	631.823	2	-1.4443	0.000363605	64	Os02g0774300|AK065228NNADTTIYSVEK00000000000000
AK064953	Os01g0685800	Similar to ATP synthase beta chain, mitochondrial precursor (EC 3.6.3.14). (Os01t0685800-01), Similar to ATP synthase subunit beta, mitochondrial. (Os01t0685800-02)	59639.1	R-VLNTGSPITVPVGR-A	0000000000000000	151	164	705.413	2	4.90855	1.42891e-05	64	Os02g0461000|AK071402YFDPIQLGEMK0000000000300
AK064953	Os01g0685800	Similar to ATP synthase beta chain, mitochondrial precursor (EC 3.6.3.14). (Os01t0685800-01), Similar to ATP synthase subunit beta, mitochondrial. (Os01t0685800-02)	59639.1	R-IMNVIGEPIDEK-G	00300000000000	170	181	687.352	2	-0.281829	5.96657e-05	64	Os03g0710800|D16140SAQDIALADLPTTHPIR0000000000000000000
AK064953	Os01g0685800	Similar to ATP synthase beta chain, mitochondrial precursor (EC 3.6.3.14). (Os01t0685800-01), Similar to ATP synthase subunit beta, mitochondrial. (Os01t0685800-02)	59639.1	R-IMNVIGEPIDEK-G	00000000000000	170	181	679.354	2	-1.32944	0.000196929	64	Os09g0267400|AK070630AENPNEMIGIIYGDGSR0000000300000000000
AK064953	Os01g0685800	Similar to ATP synthase beta chain, mitochondrial precursor (EC 3.6.3.14). (Os01t0685800-01), Similar to ATP synthase subunit beta, mitochondrial. (Os01t0685800-02)	59639.1	R-IMNVIGEPIDEKGDITTNHFLPIHR-E	003000000000000000000000000	170	194	959.162	3	-2.41312	0.000436773	64	Os02g0778600|AK106971INQPVMCGAQAVQPAR000000300000000000
AK064953	Os01g0685800	Similar to ATP synthase beta chain, mitochondrial precursor (EC 3.6.3.14). (Os01t0685800-01), Similar to ATP synthase subunit beta, mitochondrial. (Os01t0685800-02)	59639.1	K-GDITTNHFLPIHR-E	000000000000000	182	194	760.901	2	-1.31118	0.00312921	64	Os02g0665000|AK073120LSLYTALGGVR0000000000000
AK064953	Os01g0685800	Similar to ATP synthase beta chain, mitochondrial precursor (EC 3.6.3.14). (Os01t0685800-01), Similar to ATP synthase subunit beta, mitochondrial. (Os01t0685800-02)	59639.1	R-EAPAFVEQATEQQILVTGIK-V	0000000000000000000000	195	214	1086.58	2	-1.71802	2.90473e-07	64	Os05g0319800|AK100483ADIGIAVADATDAAR00000000000000000
AK064953	Os01g0685800	Similar to ATP synthase beta chain, mitochondrial precursor (EC 3.6.3.14). (Os01t0685800-01), Similar to ATP synthase subunit beta, mitochondrial. (Os01t0685800-02)	59639.1	K-VVDLLAPYQR-G	000000000000	215	224	587.334	2	-1.32746	1.86317e-06	64	Os03g0100800|AK068699ADIGIAVADATDAAR00000000000000000
AK064953	Os01g0685800	Similar to ATP synthase beta chain, mitochondrial precursor (EC 3.6.3.14). (Os01t0685800-01), Similar to ATP synthase subunit beta, mitochondrial. (Os01t0685800-02)	59639.1	K-IGLFGGAGVGK-T	0000000000000	228	238	488.283	2	-2.96756	0.00011333	64	Os03g0689300|AK068765ADIGIAVADATDAAR00000000000000000
AK064953	Os01g0685800	Similar to ATP synthase beta chain, mitochondrial precursor (EC 3.6.3.14). (Os01t0685800-01), Similar to ATP synthase subunit beta, mitochondrial. (Os01t0685800-02)	59639.1	K-TVLIMELINNVAK-A	000003000000000	239	251	737.421	2	0.760398	1.83859e-07	64	Os12g0638700|AK067535ADIGIAVADATDAAR00000000000000000
AK064953	Os01g0685800	Similar to ATP synthase beta chain, mitochondrial precursor (EC 3.6.3.14). (Os01t0685800-01), Similar to ATP synthase subunit beta, mitochondrial. (Os01t0685800-02)	59639.1	K-TVLIMELINNVAK-A	000000000000000	239	251	729.424	2	0.79542	0.00226909	64	Os04g0656100|AK100435ADIGIAVADATDAAR00000000000000000
AK064953	Os01g0685800	Similar to ATP synthase beta chain, mitochondrial precursor (EC 3.6.3.14). (Os01t0685800-01), Similar to ATP synthase subunit beta, mitochondrial. (Os01t0685800-02)	59639.1	K-AHGGFSVFAGVGER-T	0000000000000000	252	265	695.841	2	-8.26721	0.000100566	64	Os03g0758800|AK060387LPSDEALLTQIK00000000000000
AK064953	Os01g0685800	Similar to ATP synthase beta chain, mitochondrial precursor (EC 3.6.3.14). (Os01t0685800-01), Similar to ATP synthase subunit beta, mitochondrial. (Os01t0685800-02)	59639.1	R-TREGNDLYREMIESGVIK-L	00000000000300000000	266	283	532.268	4	-1.72378	0.000164215	64	Os07g0209000|AK059111VLSASPSAYSANPK0000000000000000
AK064953	Os01g0685800	Similar to ATP synthase beta chain, mitochondrial precursor (EC 3.6.3.14). (Os01t0685800-01), Similar to ATP synthase subunit beta, mitochondrial. (Os01t0685800-02)	59639.1	R-EGNDLYREMIESGVIK-L	000000000300000000	268	283	934.955	2	-1.44023	0.000630157	64	Os05g0186300|AK070360KISAHIAAK00000000000
AK064953	Os01g0685800	Similar to ATP synthase beta chain, mitochondrial precursor (EC 3.6.3.14). (Os01t0685800-01), Similar to ATP synthase subunit beta, mitochondrial. (Os01t0685800-02)	59639.1	R-EMIESGVIK-L	00300000000	275	283	511.263	2	-4.45174	0.0122047	64	Os05g0455700|AK070824AGLAMAENASSVLPATK0000030000000000000
AK064953	Os01g0685800	Similar to ATP synthase beta chain, mitochondrial precursor (EC 3.6.3.14). (Os01t0685800-01), Similar to ATP synthase subunit beta, mitochondrial. (Os01t0685800-02)	59639.1	K-CALVYGQMNEPPGAR-A	00000000300000000	293	307	846.893	2	-2.21252	1.82329e-09	64	AK109028|AK109028TQDGGTEVVEAK00000000000000
AK064953	Os01g0685800	Similar to ATP synthase beta chain, mitochondrial precursor (EC 3.6.3.14). (Os01t0685800-01), Similar to ATP synthase subunit beta, mitochondrial. (Os01t0685800-02)	59639.1	K-CALVYGQMNEPPGAR-A	00000000000000000	293	307	838.897	2	-0.745918	2.84384e-07	64	Os01g0649100|AK071699TQDGGTEVVEAK00000000000000
AK064953	Os01g0685800	Similar to ATP synthase beta chain, mitochondrial precursor (EC 3.6.3.14). (Os01t0685800-01), Similar to ATP synthase subunit beta, mitochondrial. (Os01t0685800-02)	59639.1	R-VGLTGLTVAEHFR-D	000000000000000	310	322	700.389	2	0.502569	5.7523e-06	64	Os05g0574400|AK073698TQDGGTEVVEAK00000000000000
AK064953	Os01g0685800	Similar to ATP synthase beta chain, mitochondrial precursor (EC 3.6.3.14). (Os01t0685800-01), Similar to ATP synthase subunit beta, mitochondrial. (Os01t0685800-02)	59639.1	R-FTQANSEVSALLGR-I	0000000000000000	339	352	746.891	2	-0.71868	1.52797e-10	64	Os10g0351700|AK070631SALDTLAQLK000000000000
AK064953	Os01g0685800	Similar to ATP synthase beta chain, mitochondrial precursor (EC 3.6.3.14). (Os01t0685800-01), Similar to ATP synthase subunit beta, mitochondrial. (Os01t0685800-02)	59639.1	R-IPSAVGYQPTLATDLGGLQER-I	00000000000000000000000	353	373	1093.58	2	0.289608	3.81e-13	64	Os05g0178100|AK120915AAEEWGGFLLVGHGVTAEALAR000000000000000000000000
AK064953	Os01g0685800	Similar to ATP synthase beta chain, mitochondrial precursor (EC 3.6.3.14). (Os01t0685800-01), Similar to ATP synthase subunit beta, mitochondrial. (Os01t0685800-02)	59639.1	R-QISELGIYPAVDPLDSTSR-M	000000000000000000000	416	434	1031.03	2	-0.12548	2.24354e-09	64	Os03g0343500|AK059599AGNLGESVTVSR00000000000000
AK064953	Os01g0685800	Similar to ATP synthase beta chain, mitochondrial precursor (EC 3.6.3.14). (Os01t0685800-01), Similar to ATP synthase subunit beta, mitochondrial. (Os01t0685800-02)	59639.1	R-MLSPHVLGEDHYNTAR-G	030000000000000000	435	450	928.439	2	-2.49772	2.61452e-09	64	Os04g0447400|AK070858TVADMDAHAVK0000030000000
AK064953	Os01g0685800	Similar to ATP synthase beta chain, mitochondrial precursor (EC 3.6.3.14). (Os01t0685800-01), Similar to ATP synthase subunit beta, mitochondrial. (Os01t0685800-02)	59639.1	R-MLSPHVLGEDHYNTAR-G	000000000000000000	435	450	613.964	3	-1.0407	0.000345352	64	Os07g0496200|AK065801MLGNNEVAFESAR030000000000000
AK064953	Os01g0685800	Similar to ATP synthase beta chain, mitochondrial precursor (EC 3.6.3.14). (Os01t0685800-01), Similar to ATP synthase subunit beta, mitochondrial. (Os01t0685800-02)	59639.1	K-ESVQSFQGVLDGK-Y	000000000000000	514	526	697.356	2	5.71765	0.000924701	64	Os11g0267400|AK069552NSLIIMTSNVGSGVIEK0000003000000000000
AK121587	Os01g0686800	Guanine nucleotide-binding protein beta subunit-like protein (GPB-LR) (RWD). (Os01t0686800-01)	36777.3	R-LWDLSTGVTTR-R	0000000000000	101	111	624.832	2	-1.68414	3.84038e-05	4	Os05g0116000|AK121775VVVLNTANLPMVK000000000003000
AK121587	Os01g0686800	Guanine nucleotide-binding protein beta subunit-like protein (GPB-LR) (RWD). (Os01t0686800-01)	36777.3	K-DVLSVAFSVDNR-Q	00000000000000	119	130	661.341	2	-0.498982	0.000441928	4	Os04g0462500|AK071311LAEQAERYEEMVEFMEK0000000000030003000
AK121587	Os01g0686800	Guanine nucleotide-binding protein beta subunit-like protein (GPB-LR) (RWD). (Os01t0686800-01)	36777.3	K-HIVQDLKPEIPVSK-N	0000000000000000	282	295	534.978	3	-1.12938	0.00426305	4	Os02g0580300|AK068248LAEQAERYEEMVEFMEK0000000000030003000
AK068018	Os01g0691700	Similar to Serine/threonine protein phosphatase 2A. (Os01t0691700-01)	35393.3	R-GAGWLFGSR-V	00000000000	208	216	475.746	2	-0.353432	7.90672e-05	2	Os03g0710800|D16140LAEQAERYEEMVEFMEK0000000000030003000
AK068018	Os01g0691700	Similar to Serine/threonine protein phosphatase 2A. (Os01t0691700-01)	35393.3	K-FFTETEENNQMR-G	00000000000300	282	293	781.331	2	-2.25669	0.000177555	2	Os08g0480800|AK101599LAEQAERYEEMVEFMEK0000000000030003000
AK065538	Os01g0703600	Similar to Mu1 adaptin. (Os01t0703600-01), Similar to predicted protein. (Os01t0703600-02)	49228.2	R-YITMAGEYELR-L	0000300000000	417	427	681.323	2	-0.617002	0.0138745	1	Os02g0621700|AK101006DTTQEDPREVAAAK0000000000000000
Os01g0706500	Os01g0706500	Ribosomal protein L28e domain containing protein. (Os01t0706500-00)	16272.7	K-NQVSDNYYRPDLTKPALAR-L	000000000000000000000	104	122	741.05	3	0.412816	0.000551256	1	Os07g0188800|AK121280LAENITTEQGK0000000000000
AK105646	Os01g0706900	Similar to Auxin amidohydrolase. (Os01t0706900-01)	48598.8	R-AELDAMGVAYR-H	0000003000000	89	99	606.288	2	-3.74859	0.000251659	3	Os11g0657400|Os11g0657400VGVAVGDFPNPR00000000000000
AK105646	Os01g0706900	Similar to Auxin amidohydrolase. (Os01t0706900-01)	48598.8	R-EADPLEAQVVTVTR-F	0000000000000000	271	284	764.406	2	1.83626	5.79693e-05	3	Os06g0701400|AK121229QLKGELEASAATPYELQR00000000000000000000
AK105646	Os01g0706900	Similar to Auxin amidohydrolase. (Os01t0706900-01)	48598.8	R-VFSNEGFLR-L	00000000000	306	314	534.777	2	-1.01253	7.53537e-05	3	Os01g0231700|AK107453QLKGELEASAATPYELQR00000000000000000000
AK061091	Os01g0708500	Conserved hypothetical protein CHP00730 domain containing protein. (Os01t0708500-01), Conserved hypothetical protein CHP00730 domain containing protein. (Os01t0708500-02), Similar to lysine decarboxylase-like protein. (Os01t0708500-03)	23888	K-ALMPTEISGASVGEVK-I	000300000000000000	84	99	802.914	2	0.23261	0.0139459	1	Os07g0134800|AK065901AFGGQSLDFGK0000000000000
AK111377	Os01g0708600	TRAPP I complex, Trs31 domain containing protein. (Os01t0708600-01)	21868.5	R-LEDAGYAVGAR-V	0000000000000	55	65	561.283	2	0.19385	0.000587278	1	Os06g0716700|AB037681IMQSQTLSDASK00300000000000
AK121006	Os01g0709400	Survival protein SurE family protein. (Os01t0709400-01)	43939.2	R-ETITATSVDFK-G	0000000000000	116	126	606.312	2	1.19295	0.0113319	2	Os05g0455500|AK102633GPVGVEGLLTTR00000000000000
AK121006	Os01g0709400	Survival protein SurE family protein. (Os01t0709400-01)	43939.2	R-KIVEVESVASTGK-A	000000000000000	311	323	673.879	2	-1.95366	0.00067868	2	Os03g0851100|AK102069AVAFDEIDKAPEEK0000000000000000
AK121006	Os01g0709400	Survival protein SurE family protein. (Os01t0709400-01)	43939.2	K-IVEVESVASTGK-A	00000000000000	312	323	609.831	2	-1.57324	6.35164e-05	2	Os03g0718100|AK100267AGFAGDDAPR000000000000
AK121006	Os01g0709400	Survival protein SurE family protein. (Os01t0709400-01)	43939.2	K-AKEDSVVTAEEQDAPAVAEEKEAPSAT--	00000000000000000000000000000	392	418	924.772	3	-1.83089	0.0294128	2	Os03g0836000|AK063598AGFAGDDAPR000000000000
AK103899	Os01g0711000	Similar to Vacuolar ATP synthase subunit B isoform 2 (EC 3.6.3.14) (V-ATPase B subunit 2) (Vacuolar proton pump B subunit 2). (Os01t0711000-01)	54387.7	R-TVSGVAGPLVILDK-V	0000000000000000	23	36	684.911	2	3.04628	6.67223e-05	22	Os05g0106600|AK103340AGFAGDDAPR000000000000
AK103899	Os01g0711000	Similar to Vacuolar ATP synthase subunit B isoform 2 (EC 3.6.3.14) (V-ATPase B subunit 2) (Vacuolar proton pump B subunit 2). (Os01t0711000-01)	54387.7	K-YQEIVNIR-L	0000000000	42	49	517.784	2	-1.62878	5.80809e-05	22	AK059967|AK059967AGFAGDDAPR000000000000
AK103899	Os01g0711000	Similar to Vacuolar ATP synthase subunit B isoform 2 (EC 3.6.3.14) (V-ATPase B subunit 2) (Vacuolar proton pump B subunit 2). (Os01t0711000-01)	54387.7	R-RGQVLEVDGEK-A	0000000000000	57	67	615.328	2	-0.560571	6.03333e-05	22	Os10g0510000|AK101613AGFAGDDAPR000000000000
AK103899	Os01g0711000	Similar to Vacuolar ATP synthase subunit B isoform 2 (EC 3.6.3.14) (V-ATPase B subunit 2) (Vacuolar proton pump B subunit 2). (Os01t0711000-01)	54387.7	K-AVVQVFEGTSGIDNK-Y	00000000000000000	68	82	782.408	2	5.21817	6.86484e-08	22	Os05g0438800|AK071586AGFAGDDAPR000000000000
AK103899	Os01g0711000	Similar to Vacuolar ATP synthase subunit B isoform 2 (EC 3.6.3.14) (V-ATPase B subunit 2) (Vacuolar proton pump B subunit 2). (Os01t0711000-01)	54387.7	K-YTTVQFTGEVLK-T	00000000000000	83	94	693.368	2	-1.3955	0.0306197	22	Os11g0163100|AK071450AGFAGDDAPR000000000000
AK103899	Os01g0711000	Similar to Vacuolar ATP synthase subunit B isoform 2 (EC 3.6.3.14) (V-ATPase B subunit 2) (Vacuolar proton pump B subunit 2). (Os01t0711000-01)	54387.7	K-TPVSLDMLGR-V	000000030000	95	104	552.789	2	-0.840561	0.00010951	22	Os12g0163700|AK063572AGFAGDDAPR000000000000
AK103899	Os01g0711000	Similar to Vacuolar ATP synthase subunit B isoform 2 (EC 3.6.3.14) (V-ATPase B subunit 2) (Vacuolar proton pump B subunit 2). (Os01t0711000-01)	54387.7	K-TPVSLDMLGR-V	000000000000	95	104	544.793	2	1.54635	0.00437208	22	Os01g0964400|013-066-F12AGFAGDDAPR000000000000
AK103899	Os01g0711000	Similar to Vacuolar ATP synthase subunit B isoform 2 (EC 3.6.3.14) (V-ATPase B subunit 2) (Vacuolar proton pump B subunit 2). (Os01t0711000-01)	54387.7	R-DFEENGSMER-V	000000003000	225	234	615.24	2	-0.572821	8.15385e-05	22	Os01g0866100|AK068991AGFAGDDAPR000000000000
AK103899	Os01g0711000	Similar to Vacuolar ATP synthase subunit B isoform 2 (EC 3.6.3.14) (V-ATPase B subunit 2) (Vacuolar proton pump B subunit 2). (Os01t0711000-01)	54387.7	R-VTLFLNLANDPTIER-I	00000000000000000	235	249	858.471	2	1.72139	0.000111486	22	Os02g0496900|AK059542GGGGGEGEGILASFSR000000000000000000
AK103899	Os01g0711000	Similar to Vacuolar ATP synthase subunit B isoform 2 (EC 3.6.3.14) (V-ATPase B subunit 2) (Vacuolar proton pump B subunit 2). (Os01t0711000-01)	54387.7	R-GYPGYMYTDLATIYER-A	000000300000000000	300	315	964.938	2	-2.40593	1.55516e-07	22	Os02g0580500|AK108467AGGGQAAASLLTK100000000000000
AK103899	Os01g0711000	Similar to Vacuolar ATP synthase subunit B isoform 2 (EC 3.6.3.14) (V-ATPase B subunit 2) (Vacuolar proton pump B subunit 2). (Os01t0711000-01)	54387.7	R-QIYPPINVLPSLSR-L	0000000000000000	365	378	798.96	2	1.16567	3.80111e-06	22	Os11g0264900|Os11g0264900ESSTPATATPVAQAYDNAGAGAAKEEPAAAAAK00000000000000000000000000000000000
AK103899	Os01g0711000	Similar to Vacuolar ATP synthase subunit B isoform 2 (EC 3.6.3.14) (V-ATPase B subunit 2) (Vacuolar proton pump B subunit 2). (Os01t0711000-01)	54387.7	K-SAIGEGMTR-R	00000003000	382	390	469.223	2	-1.85441	0.00032013	22	Os12g0230100|AK066153NTLLIMTSNVGSSVIEK0000003000000000000
AK103899	Os01g0711000	Similar to Vacuolar ATP synthase subunit B isoform 2 (EC 3.6.3.14) (V-ATPase B subunit 2) (Vacuolar proton pump B subunit 2). (Os01t0711000-01)	54387.7	R-RDHSDVSNQLYANYAIGK-D	00000000000000000000	391	408	684.335	3	-1.72857	3.16419e-05	22	Os04g0397100|AK058510NTLLIMTSNVGSSVIEK0000003000000000000
AK103899	Os01g0711000	Similar to Vacuolar ATP synthase subunit B isoform 2 (EC 3.6.3.14) (V-ATPase B subunit 2) (Vacuolar proton pump B subunit 2). (Os01t0711000-01)	54387.7	R-DHSDVSNQLYANYAIGK-D	0000000000000000000	392	408	947.948	2	-2.55702	1.84518e-08	22	Os03g0840900|J080063E22VSTVPSAHSEGEDK0000000000000000
AK103899	Os01g0711000	Similar to Vacuolar ATP synthase subunit B isoform 2 (EC 3.6.3.14) (V-ATPase B subunit 2) (Vacuolar proton pump B subunit 2). (Os01t0711000-01)	54387.7	R-KFVTQGAYDTR-N	0000000000000	439	449	643.33	2	-0.98318	4.71272e-06	22	Os07g0239400|AK068609GQALADEYGIK0000000000000
AK103899	Os01g0711000	Similar to Vacuolar ATP synthase subunit B isoform 2 (EC 3.6.3.14) (V-ATPase B subunit 2) (Vacuolar proton pump B subunit 2). (Os01t0711000-01)	54387.7	K-FVTQGAYDTR-N	000000000000	440	449	579.281	2	-4.04282	1.55031e-06	22	Os05g0461300|AK111917GQALADEYGIK0000000000000
AK103899	Os01g0711000	Similar to Vacuolar ATP synthase subunit B isoform 2 (EC 3.6.3.14) (V-ATPase B subunit 2) (Vacuolar proton pump B subunit 2). (Os01t0711000-01)	54387.7	K-TLDQYYSR-D	0000000000	477	484	523.251	2	-0.783964	0.00691534	22	Os03g0819900|AK112029GQALADEYGIK0000000000000
AY346327	Os01g0711400	Similar to Victorin binding protein. (Os01t0711400-01)	112634	R-AAGFDLNVIVADAK-D	0000000000000000	251	264	702.381	2	0.843772	2.79433e-05	2	Os06g0698300|AK071637SAIAETYTSTDSELLK000000000000000000
AY346327	Os01g0711400	Similar to Victorin binding protein. (Os01t0711400-01)	112634	K-IAILNANYMAK-R	0000000003000	849	859	619.331	2	-4.56766	2.34488e-06	2	Os06g0662800|Os06g0662800GGKDWVALK00000000000
J100034P04	Os01g0712700	CMP/dCMP deaminase, zinc-binding domain containing protein. (Os01t0712700-01)	32306.4	R-LREAAEAAAR-A	000000000000	203	212	529.289	2	-3.6423	0.0171505	1	AK105508|AK105508GGKDWVALK00000000000
AK101864	Os01g0713900	Similar to Myosin. (Os01t0713900-01)	41807.1	R-YLAYLGGR-S	0000000000	172	179	456.75	2	-0.931715	0.000934145	3	Os06g0662900|Os06g0662900GGKDWVALK00000000000
AK101864	Os01g0713900	Similar to Myosin. (Os01t0713900-01)	41807.1	R-TVEQQVLESNPVLEAFGNAK-T	0000000000000000000000	186	205	725.044	3	1.89839	0.00227867	3	Os04g0317400|Os04g0317400GGKDWVALK00000000000
AK101864	Os01g0713900	Similar to Myosin. (Os01t0713900-01)	41807.1	K-FVEIQFDK-S	0000000000	218	225	513.269	2	-0.137086	0.0476934	3	Os06g0662600|Os06g0662600GGKDWVALK00000000000
AK111495	Os01g0714900	Similar to RAB7A. (Os01t0714900-01)	23601.8	R-LVTLQIWDTAGQER-F	0000000000000000	57	70	815.434	2	1.15685	0.0382528	1	Os04g0329300|Os04g0329300GGKDWVALK00000000000
AK065152	Os01g0715400	Hypothetical conserved gene. (Os01t0715400-01), Glycoside hydrolase family 13 protein. (Os01t0715400-02), Similar to cDNA clone:J013002B10, full insert sequence. (Os01t0715400-03)	64047.6	K-ALQTMLQQK-A	00000300000	21	29	538.791	2	-2.05354	0.00620706	9	Os04g0317800|AK111098GGKDWVALK00000000000
AK065152	Os01g0715400	Hypothetical conserved gene. (Os01t0715400-01), Glycoside hydrolase family 13 protein. (Os01t0715400-02), Similar to cDNA clone:J013002B10, full insert sequence. (Os01t0715400-03)	64047.6	R-NVENGFDFYIPLTR-A	0000000000000000	62	75	842.919	2	-0.805756	5.62077e-05	9	Os06g0663300|Os06g0663300GGKDWVALK00000000000
AK065152	Os01g0715400	Hypothetical conserved gene. (Os01t0715400-01), Glycoside hydrolase family 13 protein. (Os01t0715400-02), Similar to cDNA clone:J013002B10, full insert sequence. (Os01t0715400-03)	64047.6	K-SSQDDGLISDIR-N	00000000000000	89	100	653.317	2	-0.925381	5.82225e-05	9	Os06g0662500|Os06g0662500GGKDWVALK00000000000
AK065152	Os01g0715400	Hypothetical conserved gene. (Os01t0715400-01), Glycoside hydrolase family 13 protein. (Os01t0715400-02), Similar to cDNA clone:J013002B10, full insert sequence. (Os01t0715400-03)	64047.6	K-VLQEDILQEIER-L	00000000000000	118	129	742.904	2	3.11529	1.21492e-05	9	Os04g0328900|Os04g0328900GGKDWVALK00000000000
AK065152	Os01g0715400	Hypothetical conserved gene. (Os01t0715400-01), Glycoside hydrolase family 13 protein. (Os01t0715400-02), Similar to cDNA clone:J013002B10, full insert sequence. (Os01t0715400-03)	64047.6	R-LAAEAYSIFR-S	000000000000	130	139	570.805	2	-1.03618	2.10141e-05	9	Os08g0490700|AK069034ESTAPGKTDTTAAVK00000000000000000
AK065152	Os01g0715400	Hypothetical conserved gene. (Os01t0715400-01), Glycoside hydrolase family 13 protein. (Os01t0715400-02), Similar to cDNA clone:J013002B10, full insert sequence. (Os01t0715400-03)	64047.6	R-DLYNLNSR-Y	0000000000	223	230	497.75	2	-1.80649	0.00380826	9	Os12g0133500|Os12g0133500AAATEAAAAASSSK0000000000000000
AK065152	Os01g0715400	Hypothetical conserved gene. (Os01t0715400-01), Glycoside hydrolase family 13 protein. (Os01t0715400-02), Similar to cDNA clone:J013002B10, full insert sequence. (Os01t0715400-03)	64047.6	R-AVVADDPHFQGR-G	00000000000000	284	295	656.322	2	-4.97239	1.53467e-05	9	Os11g0136600|AF319480AAATEAAAAASSSK0000000000000000
AK065152	Os01g0715400	Hypothetical conserved gene. (Os01t0715400-01), Glycoside hydrolase family 13 protein. (Os01t0715400-02), Similar to cDNA clone:J013002B10, full insert sequence. (Os01t0715400-03)	64047.6	R-IVDWINATNGTAGAFDVTTK-G	0000000000000000000000	388	407	1047.53	2	0.283729	3.91454e-09	9	Os02g0198300|AK060556DMSSSDPYVVLTLGQQK0030000000000000000
AK065152	Os01g0715400	Hypothetical conserved gene. (Os01t0715400-01), Glycoside hydrolase family 13 protein. (Os01t0715400-02), Similar to cDNA clone:J013002B10, full insert sequence. (Os01t0715400-03)	64047.6	K-AEGNLYAAEIDER-V	000000000000000	515	527	725.843	2	-0.997453	2.33973e-06	9	Os01g0191500|AK101856AVDGVTLKDITALAEK000000000000000000
Os01g0715500	Os01g0715500	Similar to voltage-dependent anion channel protein 2. (Os01t0715500-00)	33988.4	K-QIVSLPFPYQTAGK-A	0000000000000000	134	147	774.922	2	-3.75678	0.00122514	1	AK111046|AK111046GFGFVTFSSEQSMR0000000000000300
Os01g0715500	Os01g0715500	Similar to voltage-dependent anion channel protein 2. (Os01t0715500-00)	33988.4	K-VGLSLVLKP--	00000000000	310	318	463.308	2	0.00861483	0.00731293	1	Os03g0670700|AK059164GFGFVTFSSEQSMR0000000000000300
AK121195	Os01g0719300	Similar to Sulfate transporter 3.1 (AST12) (AtST1). (Os01t0719300-01)	73318.7	R-HLHGVGGASAAEVNLSGR-R	00000000000000000000	25	42	577.967	3	-1.11346	0.000177588	3	AK063637|AK063637GFGFVTFSSEQSMR0000000000000300
AK121195	Os01g0719300	Similar to Sulfate transporter 3.1 (AST12) (AtST1). (Os01t0719300-01)	73318.7	K-GINPLSIAQLTFQSR-H	00000000000000000	324	338	822.961	2	5.42374	0.00667049	3	Os03g0101600|AK069374EAVGVVTAVGPGLTGR000000000000000000
AK121195	Os01g0719300	Similar to Sulfate transporter 3.1 (AST12) (AtST1). (Os01t0719300-01)	73318.7	K-LGNIAGSETFR-D	0000000000000	514	524	582.803	2	-1.15363	0.00072401	3	Os06g0548800|AK072611VVDANGKVQDR0000000000000
AK121001	Os01g0721900	Similar to Nuclear RNA binding protein B (Fragment). (Os01t0721900-01), Similar to plasminogen activator inhibitor 1 RNA-binding protein. (Os01t0721900-02)	40401.8	K-FPTKPAPPTQAAR-E	000000000000000	58	70	461.256	3	-2.99324	0.00656701	4	Os05g0171000|J023131H15TLADDTAAPR000000000000
AK121001	Os01g0721900	Similar to Nuclear RNA binding protein B (Fragment). (Os01t0721900-01), Similar to plasminogen activator inhibitor 1 RNA-binding protein. (Os01t0721900-02)	40401.8	K-QGEQDDAPTGEKDNK-E	20000000000000000	215	229	807.846	2	-1.35933	0.00832526	4	AK122175|AK122175SYPTVSDEYLAAVGK00000000000000000
AK121001	Os01g0721900	Similar to Nuclear RNA binding protein B (Fragment). (Os01t0721900-01), Similar to plasminogen activator inhibitor 1 RNA-binding protein. (Os01t0721900-02)	40401.8	R-KVEVDKDLQSMQPLSTK-K	0000000000030000000	270	286	654.675	3	-4.73755	0.0101261	4	Os07g0694700|AK068430SYPTVSDEYLAAVGK00000000000000000
AK121001	Os01g0721900	Similar to Nuclear RNA binding protein B (Fragment). (Os01t0721900-01), Similar to plasminogen activator inhibitor 1 RNA-binding protein. (Os01t0721900-02)	40401.8	R-GPYSTSAPSIEDQAQFPTLGGKPR-A	00000000000000000000000000	356	379	835.419	3	0.198463	0.0401961	4	Os02g0106100|AK072245GWASLQSIPR000000000000
J090011E02	Os01g0722800	Dimethylmenaquinone methyltransferase family protein. (Os01t0722800-00)	18408.5	R-QVFAGPIVTLK-V	0000000000000	38	48	586.856	2	0.106317	0.0435906	1	Os04g0535600|AK065130GWASLQSIPR000000000000
AK073592	Os01g0723000	Similar to Elongation factor EF-2 (Fragment). (Os01t0723000-01)	96273.8	R-NMSVIAHVDHGK-S	00300000000000	21	32	662.326	2	-2.49723	0.011531	3	Os02g0797300|AK121272TAITYIDGNGEWHR0000000000000000
AK073592	Os01g0723000	Similar to Elongation factor EF-2 (Fragment). (Os01t0723000-01)	96273.8	R-ADEAERGITIK-S	0000000000000	61	71	601.822	2	-1.43158	0.0229762	3	Os02g0739600|AK062242GFGVESFGADRK00000000000000
AK073592	Os01g0723000	Similar to Elongation factor EF-2 (Fragment). (Os01t0723000-01)	96273.8	K-EGALAEENMR-G	000000000300	684	693	568.256	2	0.78171	0.00457819	3	Os11g0683800|AK100871GTPGDTTFTTITAALEK0000000000000000000
AK059087	Os01g0723100	Senescence-associated family protein. (Os01t0723100-01)	40328.8	--MGCCGGMSSTSR-A	13000003000000	1	12	696.758	2	6.08943	0.0226986	1	Os11g0161033|Os11g0161033TAGPPVIMNPISR000000000000000
AK099646	Os01g0723400	Malic oxidoreductase family protein. (Os01t0723400-01), Similar to Malic enzyme. (Os01t0723400-02), Similar to Malic enzyme. (Os01t0723400-03)	65737.1	R-KIMHNIR-Q	000300000	95	101	464.262	2	-3.06274	0.0436683	9	Os06g0115100|AK059160TAGPPVIMNPISR000000000000000
AK099646	Os01g0723400	Malic oxidoreductase family protein. (Os01t0723400-01), Similar to Malic enzyme. (Os01t0723400-02), Similar to Malic enzyme. (Os01t0723400-03)	65737.1	K-ILEVLKNWPER-S	0000000000000	171	181	698.901	2	-0.579361	0.00116778	9	Os01g0805900|L19598EVDEQMINVQNK00000030000000
AK099646	Os01g0723400	Malic oxidoreductase family protein. (Os01t0723400-01), Similar to Malic enzyme. (Os01t0723400-02), Similar to Malic enzyme. (Os01t0723400-03)	65737.1	R-SIQVIVVTDGER-I	00000000000000	182	193	658.363	2	-2.13234	2.62698e-09	9	Os01g0282800|AK122127EVDEQMINVQNK00000030000000
AK099646	Os01g0723400	Malic oxidoreductase family protein. (Os01t0723400-01), Similar to Malic enzyme. (Os01t0723400-02), Similar to Malic enzyme. (Os01t0723400-03)	65737.1	R-ILGLGDLGCQGMGIPVGK-L	00000000000030000000	194	211	907.98	2	1.71014	0.013531	9	Os05g0413200|AK122099EVDEQMINVQNK00000030000000
AK099646	Os01g0723400	Malic oxidoreductase family protein. (Os01t0723400-01), Similar to Malic enzyme. (Os01t0723400-02), Similar to Malic enzyme. (Os01t0723400-03)	65737.1	K-AYELGLASR-R	00000000000	560	568	490.263	2	-1.06255	6.88332e-06	9	Os03g0661300|AK121321EVDEQMINVQNK00000030000000
AK109735	Os01g0723600	Ribose-phosphate pyrophosphokinase 3 (EC 2.7.6.1) (Phosphoribosyl pyrophosphate synthetase 3). (Os01t0723600-01)	44236.8	R-MEDEGDVATAFTLAR-I	03000000000000000	196	210	821.373	2	-2.21977	1.55379e-09	2	Os01g0654500|AK061752AFAEASMTTAYEKK0000000300000000
AK109735	Os01g0723600	Ribose-phosphate pyrophosphokinase 3 (EC 2.7.6.1) (Phosphoribosyl pyrophosphate synthetase 3). (Os01t0723600-01)	44236.8	R-ILSNIPISR-G	00000000000	211	219	506.811	2	0.292427	0.000212938	2	Os05g0331200|AK100884VVIVGTGWAGASFLR00000000000000000
AK065692	Os01g0727400	NADH:ubiquinone oxidoreductase complex I intermediate-associated protein 30 domain containing protein. (Os01t0727400-01)	25800.7	R-VVGMSLSVNAEGGVPGAK-T	00003000000000000000	193	210	844.438	2	-0.234196	0.000290547	1	Os05g0522500|AK065207AMDFESLNPGEQIYEK003000000000000000
AK101207	Os01g0730300	Similar to predicted protein. (Os01t0730300-01), HAD-superfamily hydrolase subfamily IIB protein. (Os01t0730300-02), Similar to predicted protein. (Os01t0730300-03)	100679	R-SQWEAYVLANK-L	0000000000000	193	203	654.835	2	2.89551	0.00478405	3	Os03g0309400|AK100728SNDIVNGPLLTSK000000000000000
AK101207	Os01g0730300	Similar to predicted protein. (Os01t0730300-01), HAD-superfamily hydrolase subfamily IIB protein. (Os01t0730300-02), Similar to predicted protein. (Os01t0730300-03)	100679	R-LPDLEWR-V	000000000	335	341	464.747	2	-1.81641	0.00511805	3	Os07g0691100|AK071728AISESSTLEELK00000000000000
AK101207	Os01g0730300	Similar to predicted protein. (Os01t0730300-01), HAD-superfamily hydrolase subfamily IIB protein. (Os01t0730300-02), Similar to predicted protein. (Os01t0730300-03)	100679	K-VLAFEQMLR-T	00000003000	371	379	561.802	2	0.00533039	0.0444386	3	Os03g0749100|AK072485FAMGLFENPLPDPR0003000000000000
Os01g0732100	Os01g0732100	Similar to predicted protein. (Os01t0732100-00)	18144.5	R-ENLEFNFR-W	0000000000	105	112	534.757	2	-3.60046	0.00163683	1	Os04g0244400|AK103892TTSEALESFDYISK0000000000000000
AK069568	Os01g0739000	Similar to Mitochondrial processing peptidase. (Os01t0739000-01), Similar to Mitochondrial processing peptidase. (Os01t0739000-02)	54406.9	K-QSSGGLFSWLLGEK-S	0000000000000000	28	41	754.892	2	0.951185	0.0351539	11	Os03g0285700|AK061841AFFEDYKEAHLK00000000000000
AK069568	Os01g0739000	Similar to Mitochondrial processing peptidase. (Os01t0739000-01), Similar to Mitochondrial processing peptidase. (Os01t0739000-02)	54406.9	R-EVEAIGGNVSASASR-E	00000000000000000	134	148	723.861	2	-2.08727	1.80328e-09	11	Os07g0608500|AK066905ELAEDGYSGVEVR000000000000000
AK069568	Os01g0739000	Similar to Mitochondrial processing peptidase. (Os01t0739000-01), Similar to Mitochondrial processing peptidase. (Os01t0739000-02)	54406.9	K-AYVPEMVEVLIDSVR-N	00000030000000000	160	174	868.451	2	0.490535	0.00693163	11	Os03g0577000|AK061051ELAEDGYSGVEVR000000000000000
AK069568	Os01g0739000	Similar to Mitochondrial processing peptidase. (Os01t0739000-01), Similar to Mitochondrial processing peptidase. (Os01t0739000-02)	54406.9	K-SVYVGGDYR-C	00000000000	284	292	508.244	2	-4.41628	0.0429086	11	AK063068|AK063068ELAEDGYSGVEVR000000000000000
AK069568	Os01g0739000	Similar to Mitochondrial processing peptidase. (Os01t0739000-01), Similar to Mitochondrial processing peptidase. (Os01t0739000-02)	54406.9	K-VTQEQLDR-A	0000000000	405	412	494.756	2	-0.314666	3.81067e-05	11	Os01g0969100|AK070623ANGQIFNVGNPNNEVTVR00000000000000000000
AK069568	Os01g0739000	Similar to Mitochondrial processing peptidase. (Os01t0739000-01), Similar to Mitochondrial processing peptidase. (Os01t0739000-02)	54406.9	K-SAVLMNLESR-V	000003000000	419	428	568.291	2	-3.10382	0.00193425	11	Os02g0220600|AK061944VPILETPDGPVFESNAIAR000000000000000000000
AK069568	Os01g0739000	Similar to Mitochondrial processing peptidase. (Os01t0739000-01), Similar to Mitochondrial processing peptidase. (Os01t0739000-02)	54406.9	R-VVASEDIGR-Q	00000000000	429	437	473.254	2	0.381646	2.2919e-05	11	Os03g0604200|J075140M08AADLTYWESAAR00000000000000
AK069568	Os01g0739000	Similar to Mitochondrial processing peptidase. (Os01t0739000-01), Similar to Mitochondrial processing peptidase. (Os01t0739000-02)	54406.9	R-QILTYGER-K	0000000000	438	445	490.263	2	-1.64878	0.0246489	11	Os12g0443600|AK099096AADLTYWESAAR00000000000000
AK069568	Os01g0739000	Similar to Mitochondrial processing peptidase. (Os01t0739000-01), Similar to Mitochondrial processing peptidase. (Os01t0739000-02)	54406.9	K-DLEAITLNDISSTAK-K	00000000000000000	454	468	795.917	2	2.59999	1.1121e-05	11	Os03g0757900|AK098880AADLTYWESAAR00000000000000
AK063421	Os01g0742200	Similar to Elongation factor EF-2 (Fragment). (Os01t0742200-01)	93148.3	K-EGALAEENMR-G	000000000300	670	679	568.256	2	0.78171	0.00457819	1	Os12g0443500|AK105768AADLTYWESAAR00000000000000
AK071100	Os01g0742300	3-hydroxyacid dehydrogenase/reductase domain containing protein. (Os01t0742300-01), 3-hydroxyacid dehydrogenase/reductase domain containing protein. (Os01t0742300-02)	32283.6	R-GATLAESPR-A	00000000000	62	70	451.239	2	-3.45829	0.000295308	2	Os03g0425600|Os03g0425600AADLTYWESAAR00000000000000
AK071100	Os01g0742300	3-hydroxyacid dehydrogenase/reductase domain containing protein. (Os01t0742300-01), 3-hydroxyacid dehydrogenase/reductase domain containing protein. (Os01t0742300-02)	32283.6	K-SCAAVDAPVSGGDR-G	0000000000000000	132	145	688.315	2	-3.0559	0.00962011	2	Os05g0455500|AK102633AAVLASNSGTPVVITSGFENR00000000000000000000000
AK065656	Os01g0742500	Similar to Hexokinase. (Os01t0742500-01)	55299.6	R-LAAAGIYGILK-K	0000000000000	417	427	545.336	2	-1.51919	0.00918975	3	Os03g0152300|AK070875KTDQFDATFGK0000000000000
AK065656	Os01g0742500	Similar to Hexokinase. (Os01t0742500-01)	55299.6	R-TVIALDGGLYEHYKK-F	00000000000000000	444	458	853.957	2	-2.20594	0.00150127	3	Os08g0431500|AK100797VVGNFSALDYLR00000000000000
AK073858	Os01g0743500	Cytosolic NADP malic enzyme. (Os01t0743500-01)	64726.7	R-RPQGLYISLK-E	000000000000	150	159	587.85	2	-1.22101	0.00148781	5	Os10g0351700|AK070631MKQIQSYPGNSALK0300000000000000
AK073858	Os01g0743500	Cytosolic NADP malic enzyme. (Os01t0743500-01)	64726.7	K-SIQVIVVTDGER-I	00000000000000	175	186	658.363	2	-2.13234	2.62698e-09	5	Os03g0212700|AK120113VATESSLASR000000000000
AK073858	Os01g0743500	Cytosolic NADP malic enzyme. (Os01t0743500-01)	64726.7	R-ILGLGDLGCQGMGIPVGK-L	00000000000030000000	187	204	907.98	2	1.71014	0.013531	5	Os05g0226000|J023093G10SDSYSQAKPGPK00000000000000
AK067731	Os01g0749400	HAD-superfamily hydrolase subfamily IIB protein. (Os01t0749400-01), HAD-superfamily hydrolase subfamily IIB protein. (Os01t0749400-02), HAD-superfamily hydrolase subfamily IIB protein. (Os01t0749400-03)	103341	R-AVLVQIANPAR-G	0000000000000	408	418	576.346	2	-3.59571	4.97594e-06	1	Os05g0225800|AK070646SDSYSQAKPGPK00000000000000
AK060095	Os01g0750000	Similar to ras-related protein RIC2. (Os01t0750000-01), Similar to Ras-related protein RIC2. (Os01t0750000-02)	24391.3	K-STIGVEFATR-S	000000000000	49	58	540.787	2	-0.792735	6.69849e-06	3	AK070956|AK070956SDSYSQAKPGPK00000000000000
AK060095	Os01g0750000	Similar to ras-related protein RIC2. (Os01t0750000-01), Similar to Ras-related protein RIC2. (Os01t0750000-02)	24391.3	K-AQIWDTAGQER-Y	0000000000000	69	79	637.811	2	1.69453	0.000104449	3	Os07g0662500|AK121942AVTFTDLHTADGLK1000000000000000
AK060095	Os01g0750000	Similar to ras-related protein RIC2. (Os01t0750000-01), Similar to Ras-related protein RIC2. (Os01t0750000-02)	24391.3	R-AITSAYYR-G	0000000000	82	89	472.745	2	-0.332452	0.000874126	3	Os05g0480700|AK100850IEYSTQLNAAR0000000000000
AK119318	Os01g0750800	Conserved hypothetical protein. (Os01t0750800-01), Conserved hypothetical protein. (Os01t0750800-02), Conserved hypothetical protein. (Os01t0750800-03)	8362.3	R-ENLEFNFR-W	0000000000	21	28	534.757	2	-3.60046	0.00163683	1	Os01g0919400|AF378184QLELEGILR00000000000
AK121755	Os01g0752300	Similar to 60S ribosomal protein L18a-1. (Os01t0752300-01)	21528.4	R-FHQYQVVGR-G	00000000000	6	14	567.295	2	-1.65493	0.000232183	2	Os09g0487500|AK108131LQQQELASGEAQAE0000000000000000
AK121755	Os01g0752300	Similar to 60S ribosomal protein L18a-1. (Os01t0752300-01)	21528.4	K-NYGIWLR-Y	000000000	76	82	461.251	2	0.0995114	0.00232795	2	Os03g0106800|AK069853LVANDVIPDNWK00000000000000
AK067136	Os01g0753100	Alcohol dehydrogenase superfamily, zinc-containing protein. (Os01t0753100-01), Similar to reticulon-4-interacting protein 1. (Os01t0753100-02)	39003.6	R-FGGPEVLEVR-Q	000000000000	38	47	551.797	2	-1.8587	0.0261493	2	Os07g0630800|AK071297LFGVTTLDVVR0000000000000
AK067136	Os01g0753100	Alcohol dehydrogenase superfamily, zinc-containing protein. (Os01t0753100-01), Similar to reticulon-4-interacting protein 1. (Os01t0753100-02)	39003.6	R-AVSINPLDLR-M	000000000000	66	75	549.319	2	-1.26379	0.0163349	2	Os01g0829800|AK101730LFGVTTLDVVR0000000000000
Os01g0753150	Os01g0753150	#N/A	22206.8	R-FTTNMQR-R	000003000	48	54	457.208	2	-12.8826	0.0406241	1	Os08g0434300|AK058477LFGVTTLDVVR0000000000000
AK067551	Os01g0754100	Nucleic acid-binding, OB-fold domain containing protein. (Os01t0754100-01), Non-protein coding transcript. (Os01t0754100-02)	15058	K-VDQLKPGTGGHTLVAK-V	000000000000000000	17	32	540.974	3	-0.171593	0.00117547	1	Os01g0649100|AK071699LFGVTTLDVVR0000000000000
AK105474	Os01g0757400	Similar to Katanin p60 ATPase-containing subunit A1 (EC 3.6.4.3) (Katanin p60 subunit A1) (p60 katanin). Splice isoform 2. (Os01t0757400-01), Similar to Katanin p60 ATPase-containing subunit A1 (EC 3.6.4.3) (Katanin p60 subunit A1) (p60 katanin). Splice isoform 2. (Os01t0757400-02)	43591.7	K-GILLFGPPGTGK-T	00000000000000	137	148	578.839	2	-1.01665	0.00159543	1	Os05g0574400|AK073698LFGVTTLDVVR0000000000000
AK101274	Os01g0758300	Similar to Phosphoenolpyruvate carboxylase, housekeeping isozyme (EC 4.1.1.31) (PEPCase). (Os01t0758300-01), Similar to Phosphoenolpyruvate carboxylase, housekeeping isozyme. (Os01t0758300-02)	106101	R-NAADKGTSIDAQLR-I	0000000000000000	4	17	730.376	2	-3.17002	1.19714e-05	19	Os02g0710900|AK100997LVNYFADQFNK0000000000000
AK101274	Os01g0758300	Similar to Phosphoenolpyruvate carboxylase, housekeeping isozyme (EC 4.1.1.31) (PEPCase). (Os01t0758300-01), Similar to Phosphoenolpyruvate carboxylase, housekeeping isozyme. (Os01t0758300-02)	106101	K-GDFADENSATTESNFEETLKR-L	00000000000000000000000	82	102	787.684	3	-4.29952	7.54169e-05	19	Os01g0649100|AK071699NGVEEVLGLGQLSDFEK0000000000000000000
AK101274	Os01g0758300	Similar to Phosphoenolpyruvate carboxylase, housekeeping isozyme (EC 4.1.1.31) (PEPCase). (Os01t0758300-01), Similar to Phosphoenolpyruvate carboxylase, housekeeping isozyme. (Os01t0758300-02)	106101	K-NQTIDLVLTAHPTQSVR-R	0000000000000000000	120	136	947.011	2	-2.58065	0.00802594	19	U09450|U09450KIPLYQHIANLAGNK00000000000000000
AK101274	Os01g0758300	Similar to Phosphoenolpyruvate carboxylase, housekeeping isozyme (EC 4.1.1.31) (PEPCase). (Os01t0758300-01), Similar to Phosphoenolpyruvate carboxylase, housekeeping isozyme. (Os01t0758300-02)	106101	K-DITPDEKQELDEALKR-E	000000000000000000	157	172	633.993	3	-1.30919	0.00163234	19	Os03g0248600|AK073611KIPLYQHIANLAGNK00000000000000000
AK101274	Os01g0758300	Similar to Phosphoenolpyruvate carboxylase, housekeeping isozyme (EC 4.1.1.31) (PEPCase). (Os01t0758300-01), Similar to Phosphoenolpyruvate carboxylase, housekeeping isozyme. (Os01t0758300-02)	106101	R-RAPPTPQDEMR-A	0000000000300	185	195	657.317	2	0.180762	0.00677647	19	Os10g0167300|AK073662KIPLYQHIANLAGNK00000000000000000
AK101274	Os01g0758300	Similar to Phosphoenolpyruvate carboxylase, housekeeping isozyme (EC 4.1.1.31) (PEPCase). (Os01t0758300-01), Similar to Phosphoenolpyruvate carboxylase, housekeeping isozyme. (Os01t0758300-02)	106101	R-APPTPQDEMR-A	000000000300	186	195	579.266	2	-0.514412	6.52219e-05	19	Os06g0136600|AK069316KIPLYQHIANLAGNK00000000000000000
AK101274	Os01g0758300	Similar to Phosphoenolpyruvate carboxylase, housekeeping isozyme (EC 4.1.1.31) (PEPCase). (Os01t0758300-01), Similar to Phosphoenolpyruvate carboxylase, housekeeping isozyme. (Os01t0758300-02)	106101	R-QVSTFGLSLVR-L	0000000000000	395	405	603.845	2	-0.996936	8.88898e-06	19	Os03g0749100|AK072485IGQSTAHEAR000000000000
AK101274	Os01g0758300	Similar to Phosphoenolpyruvate carboxylase, housekeeping isozyme (EC 4.1.1.31) (PEPCase). (Os01t0758300-01), Similar to Phosphoenolpyruvate carboxylase, housekeeping isozyme. (Os01t0758300-02)	106101	K-LADLEAAPAALAR-L	000000000000000	521	533	641.363	2	1.64002	3.14851e-05	19	Os11g0264900|Os11g0264900ALAVILDAYAWK00000000000000
AK101274	Os01g0758300	Similar to Phosphoenolpyruvate carboxylase, housekeeping isozyme (EC 4.1.1.31) (PEPCase). (Os01t0758300-01), Similar to Phosphoenolpyruvate carboxylase, housekeeping isozyme. (Os01t0758300-02)	106101	R-LFSVDWYR-N	0000000000	534	541	543.274	2	-0.0293965	0.00748726	19	Os02g0830100|AK065077AAVEDVQPDKVK00000000000000
AK101274	Os01g0758300	Similar to Phosphoenolpyruvate carboxylase, housekeeping isozyme (EC 4.1.1.31) (PEPCase). (Os01t0758300-01), Similar to Phosphoenolpyruvate carboxylase, housekeeping isozyme. (Os01t0758300-02)	106101	K-QEVMIGYSDSGK-D	00003000000000	548	559	665.299	2	-6.09254	3.27489e-05	19	Os05g0480700|AK100850AQDGVVGEMKEDAGK00000000030000000
AK101274	Os01g0758300	Similar to Phosphoenolpyruvate carboxylase, housekeeping isozyme (EC 4.1.1.31) (PEPCase). (Os01t0758300-01), Similar to Phosphoenolpyruvate carboxylase, housekeeping isozyme. (Os01t0758300-02)	106101	R-FSAAWELYK-A	00000000000	564	572	557.783	2	1.03706	0.00840979	19	Os06g0110000|AK069429AMAINLPGFAYYR003000000000000
AK101274	Os01g0758300	Similar to Phosphoenolpyruvate carboxylase, housekeeping isozyme (EC 4.1.1.31) (PEPCase). (Os01t0758300-01), Similar to Phosphoenolpyruvate carboxylase, housekeeping isozyme. (Os01t0758300-02)	106101	R-GGGPTHLAILSQPPDTIHGSLR-V	000000000000000000000000	601	622	742.063	3	-3.32539	0.0193294	19	Os04g0532500|AK069907KSESQEVLPEVVPEEQPAPPPPDENREDN0000000000000000000000000000000
AK101274	Os01g0758300	Similar to Phosphoenolpyruvate carboxylase, housekeeping isozyme (EC 4.1.1.31) (PEPCase). (Os01t0758300-01), Similar to Phosphoenolpyruvate carboxylase, housekeeping isozyme. (Os01t0758300-02)	106101	R-ALMDEMAAVATK-E	00030030000000	668	679	641.804	2	-0.74983	0.000253994	19	Os01g0939100|AK070064AALQFIDAVR000000000000
AK101274	Os01g0758300	Similar to Phosphoenolpyruvate carboxylase, housekeeping isozyme (EC 4.1.1.31) (PEPCase). (Os01t0758300-01), Similar to Phosphoenolpyruvate carboxylase, housekeeping isozyme. (Os01t0758300-02)	106101	R-SIVFQEAR-F	0000000000	683	690	475.257	2	-2.70962	0.00048211	19	Os02g0785800|AK121768SNQYENTSLVQIEGVNTK00000000000000000000
AK101274	Os01g0758300	Similar to Phosphoenolpyruvate carboxylase, housekeeping isozyme (EC 4.1.1.31) (PEPCase). (Os01t0758300-01), Similar to Phosphoenolpyruvate carboxylase, housekeeping isozyme. (Os01t0758300-02)	106101	R-LATPELEYGR-M	000000000000	697	706	574.803	2	3.97439	0.0294986	19	Os01g0911200|AK101333VNLVQVLGSDSK00000000000000
AK101274	Os01g0758300	Similar to Phosphoenolpyruvate carboxylase, housekeeping isozyme (EC 4.1.1.31) (PEPCase). (Os01t0758300-01), Similar to Phosphoenolpyruvate carboxylase, housekeeping isozyme. (Os01t0758300-02)	106101	R-KPSGGIESLR-A	000000000000	717	726	522.295	2	-1.01184	0.00078947	19	Os01g0851700|AK103367WVGGEVLNALAYDVPIPGYK0000000000000000000000
AK101274	Os01g0758300	Similar to Phosphoenolpyruvate carboxylase, housekeeping isozyme (EC 4.1.1.31) (PEPCase). (Os01t0758300-01), Similar to Phosphoenolpyruvate carboxylase, housekeeping isozyme. (Os01t0758300-02)	106101	K-GDPGIAALYDK-L	0000000000000	789	799	560.287	2	-1.5393	7.16113e-06	19	Os06g0708500|AK072490GGESIYGTK00000000000
AK101274	Os01g0758300	Similar to Phosphoenolpyruvate carboxylase, housekeeping isozyme (EC 4.1.1.31) (PEPCase). (Os01t0758300-01), Similar to Phosphoenolpyruvate carboxylase, housekeeping isozyme. (Os01t0758300-02)	106101	R-LRANYEETK-Q	00000000000	813	821	562.29	2	-1.00036	0.0279264	19	Os05g0169300|AK071687KKAEAEVAPSSGKPPVTK00000000000000000000
AK070142	Os01g0760300	Similar to Pollen-specific kinase partner protein. (Os01t0760300-01)	57716.1	R-GTPADEDLGGGGTLK-I	00000000000000000	29	43	694.339	2	1.05271	0.00145179	4	Os12g0608600|AK120712ASGYDVESSASSDAILK0000000000000000000
AK070142	Os01g0760300	Similar to Pollen-specific kinase partner protein. (Os01t0760300-01)	57716.1	R-KLEPMAPDR-K	00000300000	120	128	536.776	2	-1.19565	0.0220462	4	Os02g0115900|AK065743MKETAEAYLGK0300000000000
AK070142	Os01g0760300	Similar to Pollen-specific kinase partner protein. (Os01t0760300-01)	57716.1	R-ASLGDALYR-I	00000000000	281	289	483.255	2	-1.51157	7.9143e-05	4	Os06g0548800|AK072611SMGEDYLWAVR0030000000000
AK070142	Os01g0760300	Similar to Pollen-specific kinase partner protein. (Os01t0760300-01)	57716.1	R-VLESLAFNVMSR-I	00000000003000	397	408	691.361	2	0.263588	0.000140771	4	Os11g0297300|AK070171SSDYVFLVMGLSQK0000000003000000
AK103586	Os01g0760600	Aspartate aminotransferase, cytoplasmic (EC 2.6.1.1) (Transaminase A). (Os01t0760600-01)	50115.6	K-VNLGVGAYR-T	00000000000	87	95	474.766	2	-1.88325	0.0210018	15	Os05g0116000|AK121775LSLNAGGLALPSFSDSGK00000000000000000000
AK103586	Os01g0760600	Aspartate aminotransferase, cytoplasmic (EC 2.6.1.1) (Transaminase A). (Os01t0760600-01)	50115.6	R-TEEGKPLVLNVVR-R	000000000000000	96	108	727.421	2	-1.31035	1.05858e-05	15	Os01g0805900|L19598VSEQFTAMFR000000003000
AK103586	Os01g0760600	Aspartate aminotransferase, cytoplasmic (EC 2.6.1.1) (Transaminase A). (Os01t0760600-01)	50115.6	R-VKEYLPITGLADFNK-L	00000000000000000	121	135	854.469	2	-0.720651	0.000206403	15	Os01g0282800|AK122127VSEQFTAMFR000000003000
AK103586	Os01g0760600	Aspartate aminotransferase, cytoplasmic (EC 2.6.1.1) (Transaminase A). (Os01t0760600-01)	50115.6	K-LIFGADSPAIQENR-V	0000000000000000	140	153	765.898	2	-1.10509	3.48735e-09	15	Os02g0167300|AK121574VSEQFTAMFR000000003000
AK103586	Os01g0760600	Aspartate aminotransferase, cytoplasmic (EC 2.6.1.1) (Transaminase A). (Os01t0760600-01)	50115.6	K-VFTLAGLTVR-S	000000000000	195	204	538.827	2	0.477924	0.00016869	15	Os05g0413200|AK122099VSEQFTAMFR000000003000
AK103586	Os01g0760600	Aspartate aminotransferase, cytoplasmic (EC 2.6.1.1) (Transaminase A). (Os01t0760600-01)	50115.6	R-MFVADGGELLMAQSYAK-N	0300000000030000000	290	306	931.938	2	0.835526	3.20942e-06	15	Os03g0780600|D13224VSEQFTAMFR000000003000
AK103586	Os01g0760600	Aspartate aminotransferase, cytoplasmic (EC 2.6.1.1) (Transaminase A). (Os01t0760600-01)	50115.6	K-NMGLYGER-V	0030000000	307	314	478.218	2	-1.34488	0.000160457	15	Os03g0661300|AK121321VSEQFTAMFR000000003000
AK103586	Os01g0760600	Aspartate aminotransferase, cytoplasmic (EC 2.6.1.1) (Transaminase A). (Os01t0760600-01)	50115.6	R-ISMAGLSGR-T	00030000000	435	443	454.236	2	-1.3641	0.0002023	15	AK109162|AK109162VSEQFTAMFR000000003000
AK063778	Os01g0763300	Conserved hypothetical protein. (Os01t0763300-01)	15576.9	M-AASASAAGAGAGK-S	100000000000000	2	14	516.259	2	-0.517141	2.92476e-08	3	Os09g0488000|AK063214LAAAGAVLVER0000000000000
AK063778	Os01g0763300	Conserved hypothetical protein. (Os01t0763300-01)	15576.9	K-DTMAVVPTSEPETVYDIK-Y	00030000000000000000	60	77	1005.98	2	0.943404	0.00746677	3	Os10g0505700|AK063196NPAYASYINSANAR0000000000000000
AK066596	Os01g0763600	PLC-like phosphodiesterase, TIM beta/alpha-barrel domain domain containing protein. (Os01t0763600-01), PLC-like phosphodiesterase, TIM beta/alpha-barrel domain domain containing protein. (Os01t0763600-02)	45192.8	K-IFLIDDFSVR-T	000000000000	246	255	612.834	2	-1.90684	0.0276271	1	Os03g0143400|AK073999MISTSEEIAQVGTISANGER0300000000000000000000
AK059818	Os01g0764000	Similar to Glutathione S-transferase I (EC 2.5.1.18) (GST-I) (GST-29) (GST class- phi). (Os01t0764000-01), Similar to Glutathione s-transferase ii (Fragment). (Os01t0764000-02)	24387.4	K-LYGSTLSWNVTR-C	00000000000000	6	17	698.866	2	2.2054	1.74128e-05	16	Os10g0462900|AK069617MISTSEEIAQVGTISANGER0300000000000000000000
AK059818	Os01g0764000	Similar to Glutathione S-transferase I (EC 2.5.1.18) (GST-I) (GST-29) (GST class- phi). (Os01t0764000-01), Similar to Glutathione s-transferase ii (Fragment). (Os01t0764000-02)	24387.4	K-GEHKAPDHLAR-N	0000000000000	39	49	615.819	2	-3.02111	0.00633826	16	Os12g0230100|AK066153VITLDMGLLVAGTK0000003000000000
AK059818	Os01g0764000	Similar to Glutathione S-transferase I (EC 2.5.1.18) (GST-I) (GST-29) (GST class- phi). (Os01t0764000-01), Similar to Glutathione s-transferase ii (Fragment). (Os01t0764000-02)	24387.4	K-VVEENLEK-L	0000000000	132	139	480.255	2	-1.13555	0.000174897	16	Os12g0244100|AK121949NQADSVVYQTEK00000000000000
AK059818	Os01g0764000	Similar to Glutathione S-transferase I (EC 2.5.1.18) (GST-I) (GST-29) (GST class- phi). (Os01t0764000-01), Similar to Glutathione s-transferase ii (Fragment). (Os01t0764000-02)	24387.4	K-VVEENLEKLK-K	000000000000	132	141	600.845	2	-0.904706	0.00395088	16	Os04g0390000|AK098921HIHLSLVANPSHLEAVDPVVAGK0000000000000000000000000
AK059818	Os01g0764000	Similar to Glutathione S-transferase I (EC 2.5.1.18) (GST-I) (GST-29) (GST class- phi). (Os01t0764000-01), Similar to Glutathione s-transferase ii (Fragment). (Os01t0764000-02)	24387.4	K-KVLEVYEAR-L	00000000000	142	150	553.811	2	-5.2819	0.000169543	16	Os11g0703900|AK065431TTPSYVGFTDSER000000000000000
AK059818	Os01g0764000	Similar to Glutathione S-transferase I (EC 2.5.1.18) (GST-I) (GST-29) (GST class- phi). (Os01t0764000-01), Similar to Glutathione s-transferase ii (Fragment). (Os01t0764000-02)	24387.4	K-VLEVYEAR-L	0000000000	143	150	489.767	2	0.300545	0.000111557	16	Os01g0851700|AK103367QTYYLSMEYLQGR000000000000000
AK059818	Os01g0764000	Similar to Glutathione S-transferase I (EC 2.5.1.18) (GST-I) (GST-29) (GST class- phi). (Os01t0764000-01), Similar to Glutathione s-transferase ii (Fragment). (Os01t0764000-02)	24387.4	K-VASLMKPPA--	00000300000	207	215	465.26	2	0.12332	0.000135731	16	D10415|D10415KGGTEHLGLPVFNSVAEAK000000000000000000000
AK068983	Os01g0764400	Similar to Chorismate mutase, chloroplast precursor (EC 5.4.99.5) (CM-1). (Os01t0764400-01)	35736.2	K-MYFDELLPR-L	03000000000	174	182	600.292	2	0.365042	0.000981766	1	Os11g0546900|AK070548QAAESTMNAYK0000000300000
AK070672	Os01g0767600	Conserved hypothetical protein. (Os01t0767600-01)	45501.4	R-LSSLISIAQTLR-G	00000000000000	210	221	651.393	2	0.494328	0.0493262	1	Os08g0480800|AK101599IVSSIEQKEEGR00000000000000
AK066300	Os01g0771900	Similar to Exo-beta-glucanase. (Os01t0771900-01)	72817.1	R-IGEATALEVR-A	000000000000	150	159	529.796	2	-0.00376787	0.0420192	1	Os08g0430500|AK122149IVSSIEQKEEGR00000000000000
AK059870	Os01g0781000	Vacuolar protein sorting-associated, VPS28 family protein. (Os01t0781000-01), Vacuolar protein sorting-associated, VPS28 family protein. (Os01t0781000-02)	23181.9	K-MGAGDELTEQQAR-Q	030000000000000	179	191	711.319	2	-1.55547	0.00322398	1	Os03g0136900|AK067183ILDWENSAPK000000000000
J053048C04	Os01g0783600	Similar to frataxin. (Os01t0783600-01)	9613.94	R-LGELGTYVVNK-Q	0000000000000	18	28	596.832	2	-0.455808	0.00033254	1	Os02g0797500|AK072426GLEVFVAQSYSK00000000000000
AK067527	Os01g0784600	Conserved hypothetical protein. (Os01t0784600-01)	39751.8	K-QNGMLLGLK-Q	00003000000	63	71	495.274	2	-3.83753	0.0352744	1	Os07g0608500|AK066905FNFPENGVELYAEK0000000000000000
AK059820	Os01g0784800	Flavodoxin/nitric oxide synthase domain containing protein. (Os01t0784800-01)	21690.8	K-VYVVYYSMYGHVAK-L	0000000030000000	5	18	847.914	2	-1.89947	0.00703753	2	Os03g0577000|AK061051FNFPENGVELYAEK0000000000000000
AK059820	Os01g0784800	Flavodoxin/nitric oxide synthase domain containing protein. (Os01t0784800-01)	21690.8	K-GASSIEGVEAK-I	0000000000000	26	36	524.269	2	-1.38594	0.000518802	2	Os03g0390400|AB025187APSLAEEYSLPPQEAPVEK000000000000000000000
Os01g0791600	Os01g0791600	0	41918.2	K-DTDILAAFR-V	00000000000	33	41	511.266	2	-6.7093	0.0127137	1	Os02g0117700|AK071248TNPSNPSIELGPEFK00000000000000000
AK072822	Os01g0799900	Similar to Latex-abundant protein. (Os01t0799900-01)	46424.8	R-MTLFNIFGDDASPK-V	0300000000000000	253	266	786.372	2	-2.79471	0.00659826	1	Os09g0553200|AK065780TNPSNPSIELGPEFK00000000000000000
Os01g0800266	Os01g0800266	#N/A	40147.8	K-FSLAPLVPR-L	00000000000	145	153	500.304	2	1.51104	0.00732462	6	L34039|L34039LSVETTANQDPLVTK00000000000000000
Os01g0800266	Os01g0800266	#N/A	40147.8	R-FYKEEEKNDPEFAK-K	0000000000000000	193	206	887.417	2	-4.07238	8.63791e-05	6	Os05g0323900|AK070528LSVETTANQDPLVTK00000000000000000
Os01g0800266	Os01g0800266	#N/A	40147.8	R-FYKEEEKNDPEFAKK-L	00000000000000000	193	207	634.646	3	-1.68173	0.00705816	6	Os02g0767500|AK069611VMVGLPTTGGVTPAPGAAEK0030000000000000000000
Os01g0800266	Os01g0800266	#N/A	40147.8	K-RPFAAIVGGSK-V	0000000000000	229	239	551.822	2	-0.762441	0.0068209	6	Os01g0926300|AK067632VTSVASFFVSR0000000000000
AK100951	Os01g0800300	Immunoglobulin/major histocompatibility complex, conserved site domain containing protein. (Os01t0800300-01), Immunoglobulin/major histocompatibility complex, conserved site domain containing protein. (Os01t0800300-02), Immunoglobulin/major histocompatibility complex, conserved site domain containing protein. (Os01t0800300-03)	35440.5	--MELATHDLAALGAADLVR-V	13000000000000000000	1	18	962.997	2	3.79977	0.0421458	1	Os07g0479300|AK120117EAFVSSSEEPFTVDGK000000000000000000
AK103314	Os01g0802000	Zinc finger, RING/FYVE/PHD-type domain containing protein. (Os01t0802000-01)	37525.8	R-SSSTHSNEAISHGVAR-S	000000000000000000	248	263	820.395	2	2.35694	0.0291313	1	Os02g0824700|009-023-E06TNYLIVDNK00000000000
J065116A05	Os01g0802850	#N/A	39639.9	K-EGGGGAGGEGGMSDSVIR-K	00000000000030000000	6	23	804.851	2	1.78815	0.00166366	2	Os04g0137500|003-115-B03TNYLIVDNK00000000000
J065116A05	Os01g0802850	#N/A	39639.9	K-AAQADEEAGSLLQER-D	00000000000000000	335	349	794.383	2	-1.04225	1.82947e-07	2	Os10g0330600|AK119350TISTIDVTSFGVAR0000000000000000
AK061770	Os01g0803200	Cysteine proteinase inhibitor-I (Oryzacystatin-I). (Os01t0803200-01), Similar to Cysteine protease inhibitor. (Os01t0803200-02)	15345.9	R-FAVTEHNKK-A	00000000000	67	75	537.29	2	-1.83913	0.00485308	3	Os02g0115900|AK065743FDLSGIPAAPR0000000000000
AK061770	Os01g0803200	Cysteine proteinase inhibitor-I (Oryzacystatin-I). (Os01t0803200-01), Similar to Cysteine protease inhibitor. (Os01t0803200-02)	15345.9	K-ANSLLEFEK-L	00000000000	76	84	525.777	2	0.794441	0.0320154	3	AK121341|AK121341IPAEAAATATSGAMNK000000000000003000
AK061770	Os01g0803200	Cysteine proteinase inhibitor-I (Oryzacystatin-I). (Os01t0803200-01), Similar to Cysteine protease inhibitor. (Os01t0803200-02)	15345.9	K-ELQEFKPVDASANA--	0000000000000000	127	140	759.875	2	-1.03301	0.000811539	3	Os01g0896800|AK104693ALLDVGLIR00000000000
L19598	Os01g0805900	Tubulin beta-2 chain (Beta-2 tubulin). (Os01t0805900-01)	51109.2	R-AVLMDLEPGTMDSVR-T	00003000000300000	63	77	833.396	2	0.901842	0.00027147	14	Os02g0753800|AK101787LLVPLVTVYR000000000000
L19598	Os01g0805900	Tubulin beta-2 chain (Beta-2 tubulin). (Os01t0805900-01)	51109.2	R-MMLTFSVFPSPK-V	03300000000000	163	174	708.846	2	-4.26778	0.00169232	14	Os02g0161900|AK101547TITLEVESSDTIDNVK000000000000000000
L19598	Os01g0805900	Tubulin beta-2 chain (Beta-2 tubulin). (Os01t0805900-01)	51109.2	K-LAVNLIPFPR-L	000000000000	253	262	570.351	2	1.50431	3.02293e-06	14	Os06g0681400|U37687TITLEVESSDTIDNVK000000000000000000
L19598	Os01g0805900	Tubulin beta-2 chain (Beta-2 tubulin). (Os01t0805900-01)	51109.2	R-LHFFMVGFAPLTSR-G	0000030000000000	263	276	819.922	2	-5.42616	3.54157e-05	14	Os04g0628100|AK102389TITLEVESSDTIDNVK000000000000000000
L19598	Os01g0805900	Tubulin beta-2 chain (Beta-2 tubulin). (Os01t0805900-01)	51109.2	R-YLTASAMFR-G	00000003000	310	318	538.263	2	-4.62847	0.00369545	14	Os05g0504766|016-038-D07TITLEVESSDTIDNVK000000000000000000
L19598	Os01g0805900	Tubulin beta-2 chain (Beta-2 tubulin). (Os01t0805900-01)	51109.2	R-YLTASAMFR-G	00000000000	310	318	530.269	2	0.985362	0.0206884	14	AK067024|AK067024TITLEVESSDTIDNVK000000000000000000
L19598	Os01g0805900	Tubulin beta-2 chain (Beta-2 tubulin). (Os01t0805900-01)	51109.2	K-EVDEQMINVQNK-N	00000030000000	325	336	731.845	2	-1.05956	7.99827e-07	14	Os06g0673500|J100072F13TITLEVESSDTIDNVK000000000000000000
L19598	Os01g0805900	Tubulin beta-2 chain (Beta-2 tubulin). (Os01t0805900-01)	51109.2	K-NSSYFVEWIPNNVK-S	0000000000000000	337	350	848.92	2	-0.355913	0.000259058	14	Os06g0650100|AK062354TITLEVESSDTIDNVK000000000000000000
L19598	Os01g0805900	Tubulin beta-2 chain (Beta-2 tubulin). (Os01t0805900-01)	51109.2	R-RVSEQFTAMFR-R	0000000003000	380	390	694.342	2	-1.9767	0.0205001	14	AK108207|AK108207TITLEVESSDTIDNVK000000000000000000
L19598	Os01g0805900	Tubulin beta-2 chain (Beta-2 tubulin). (Os01t0805900-01)	51109.2	R-VSEQFTAMFR-R	000000003000	381	390	616.292	2	-1.41341	1.08349e-06	14	Os05g0160200|AK119731TITLEVESSDTIDNVK000000000000000000
AF231026	Os01g0810300	Similar to Calmodulin-like protein. (Os01t0810300-01)	21106.3	R-EAFSLFDK-D	0000000000	15	22	478.739	2	-0.72955	0.00309032	1	AK059242|AK059242TITLEVESSDTIDNVK000000000000000000
AK103541	Os01g0811100	Proteasome subunit alpha type 3 (EC 3.4.25.1) (20S proteasome alpha subunit G) (20S proteasome subunit alpha-7). (Os01t0811100-01), Proteasome subunit alpha type 3 (EC 3.4.25.1) (20S proteasome alpha subunit G) (20S proteasome subunit alpha-7). (Os01t0811100-02)	27576	R-VFQVEYATK-A	00000000000	21	29	542.787	2	-0.690518	0.00559089	3	Os01g0328400|AK061988TITLEVESSDTIDNVK000000000000000000
AK103541	Os01g0811100	Proteasome subunit alpha type 3 (EC 3.4.25.1) (20S proteasome alpha subunit G) (20S proteasome subunit alpha-7). (Os01t0811100-01), Proteasome subunit alpha type 3 (EC 3.4.25.1) (20S proteasome alpha subunit G) (20S proteasome subunit alpha-7). (Os01t0811100-02)	27576	R-DGPQLYMIEPSGVSYK-Y	000000030000000000	144	159	900.437	2	8.23456	0.0195351	3	Os09g0420800|AK099513TITLEVESSDTIDNVK000000000000000000
AK103541	Os01g0811100	Proteasome subunit alpha type 3 (EC 3.4.25.1) (20S proteasome alpha subunit G) (20S proteasome subunit alpha-7). (Os01t0811100-01), Proteasome subunit alpha type 3 (EC 3.4.25.1) (20S proteasome alpha subunit G) (20S proteasome subunit alpha-7). (Os01t0811100-02)	27576	K-VPADLLEQAK-V	000000000000	227	236	542.305	2	-1.12734	2.48695e-05	3	Os09g0483400|AK103890TITLEVESSDTIDNVK000000000000000000
AK062929	Os01g0812800	Ribosomal protein L30e domain containing protein. (Os01t0812800-01)	12673.6	K-SEIEYYAMLGK-V	0000000030000	58	68	660.313	2	-0.496733	0.000222548	1	Os09g0452700|Os09g0452700TITLEVESSDTIDNVK000000000000000000
AK121582	Os01g0812900	Conserved hypothetical protein. (Os01t0812900-01)	35172.1	R-MDPAFETPNK-A	030000000000	229	238	583.261	2	-3.60022	0.00302966	6	Os07g0489500|Os07g0489500TITLEVESSDTIDNVK000000000000000000
AK121582	Os01g0812900	Conserved hypothetical protein. (Os01t0812900-01)	35172.1	K-SDAPAASATAEEEK-E	0000000000000000	311	324	688.81	2	-3.15083	7.75161e-05	6	Os03g0234200|D12629TITLEVESSDTIDNVK000000000000000000
AK121582	Os01g0812900	Conserved hypothetical protein. (Os01t0812900-01)	35172.1	K-SDAPAASATAEEEKER-L	000000000000000000	311	326	831.383	2	-1.88553	6.88795e-05	6	AF216530|AF216530TITLEVESSDTIDNVK000000000000000000
AK121582	Os01g0812900	Conserved hypothetical protein. (Os01t0812900-01)	35172.1	R-LIAVGNDIAADAVGAGR-D	0000000000000000000	327	343	791.931	2	-0.346811	1.6194e-09	6	Os04g0650200|AK109786FSNAMVQSDLIAR000003000000000
AK065370	Os01g0813400	Similar to ADP-ribosylation factor 1. (Os01t0813400-01)	20738.8	R-ILMVGLDAAGK-T	0003000000000	20	30	552.31	2	0.168981	1.74628e-05	12	Os09g0362500|AK068165EVSLLFDEQSSSASFK000000000000000000
AK065370	Os01g0813400	Similar to ADP-ribosylation factor 1. (Os01t0813400-01)	20738.8	K-NISFTVWDVGGQDK-I	0000000000000000	60	73	783.383	2	-0.566682	2.39828e-06	12	Os02g0146600|AK073620GIYAYGFEKPSAIQQR000000000000000000
AK065370	Os01g0813400	Similar to ADP-ribosylation factor 1. (Os01t0813400-01)	20738.8	R-MLNEDELR-D	0300000000	110	117	518.24	2	-4.16179	0.00182109	12	Os06g0701100|AK119234GIYAYGFEKPSAIQQR000000000000000000
AK065370	Os01g0813400	Similar to ADP-ribosylation factor 1. (Os01t0813400-01)	20738.8	R-MLNEDELRDAVLLVFANK-Q	03000000000000000000	110	127	1053.55	2	1.13365	0.019149	12	Os03g0566800|AK103270GIYAYGFEKPSAIQQR000000000000000000
AK065370	Os01g0813400	Similar to ADP-ribosylation factor 1. (Os01t0813400-01)	20738.8	R-DAVLLVFANK-Q	000000000000	118	127	545.318	2	-1.31606	7.70777e-06	12	Os01g0639100|AK073640GIYAYGFEKPSAIQQR000000000000000000
AK065370	Os01g0813400	Similar to ADP-ribosylation factor 1. (Os01t0813400-01)	20738.8	K-QDLPNAMNAAEITDK-L	00000003000000000	128	142	823.887	2	-1.12196	5.74657e-08	12	Os01g0649100|AK071699DDLFNINAGIVK00000000000000
AK065370	Os01g0813400	Similar to ADP-ribosylation factor 1. (Os01t0813400-01)	20738.8	K-QDLPNAMNAAEITDK-L	20000003000000000	128	142	815.373	2	-2.00642	0.000120547	12	Os05g0574400|AK073698DDLFNINAGIVK00000000000000
AK071859	Os01g0814900	Similar to Cytochrome b5 reductase. (Os01t0814900-01), Similar to Cytochrome b5 reductase. (Os01t0814900-02)	31217.1	R-AILENPNDITK-V	0000000000000	172	182	614.333	2	0.67686	0.0405838	1	Os02g0741200|AK071385AIDKLSLFGVK0000000000000
AK121331	Os01g0816400	Similar to microtubule organization protein. (Os01t0816400-01), Similar to Microtubule bundling polypeptide TMBP200. (Os01t0816400-02)	222258	K-TVADSNAPVQEK-A	00000000000000	61	72	629.818	2	0.492212	0.00878976	1	Os03g0285700|AK061841ALLSDPAFRPLVEK0000000000000000
AK100654	Os01g0816700	Similar to L-ascorbate oxidase homolog precursor (EC 1.10.3.3) (Ascorbase). (Os01t0816700-01)	62116.2	R-TIMDVAQK-V	0003000000	40	47	461.239	2	-0.267173	0.00191932	23	Os02g0523500|AK065061SLEAIVEQVR000000000000
AK100654	Os01g0816700	Similar to L-ascorbate oxidase homolog precursor (EC 1.10.3.3) (Ascorbase). (Os01t0816700-01)	62116.2	R-AAGGYGIITVHSR-L	000000000000000	135	147	651.353	2	1.43019	2.24291e-05	23	Os12g0236500|AK071207YATNAVTAFIFR00000000000000
AK100654	Os01g0816700	Similar to L-ascorbate oxidase homolog precursor (EC 1.10.3.3) (Ascorbase). (Os01t0816700-01)	62116.2	K-SIGRPAGLVINGK-N	000000000000000	185	197	641.386	2	0.368933	3.80478e-05	23	Os02g0595500|AK073096HDNVDIVVIR000000000000
AK100654	Os01g0816700	Similar to L-ascorbate oxidase homolog precursor (EC 1.10.3.3) (Ascorbase). (Os01t0816700-01)	62116.2	K-DASNPPMYTMEAGK-V	0000000300300000	201	214	772.322	2	-1.80906	0.00095793	23	Os05g0536400|AK121765SYQQALAEVQVSQK0000000000000000
AK100654	Os01g0816700	Similar to L-ascorbate oxidase homolog precursor (EC 1.10.3.3) (Ascorbase). (Os01t0816700-01)	62116.2	R-FLKEYSAITAIVR-Y	000000000000000	285	297	755.938	2	4.24337	9.15023e-08	23	Os07g0496000|AK111986DLGVMFIETSAK00000300000000
AK100654	Os01g0816700	Similar to L-ascorbate oxidase homolog precursor (EC 1.10.3.3) (Ascorbase). (Os01t0816700-01)	62116.2	K-EYSAITAIVR-Y	000000000000	288	297	561.812	2	0.729363	0.000243599	23	Os01g0649100|AK071699VAILGAAGGIGQPLSLLMK000000000000000000300
AK100654	Os01g0816700	Similar to L-ascorbate oxidase homolog precursor (EC 1.10.3.3) (Ascorbase). (Os01t0816700-01)	62116.2	R-YNGSNTPASPK-L	0000000000000	298	308	568.271	2	-1.86639	9.38744e-05	23	Os07g0134800|AK065901ATNTILATGGYGR000000000000000
AK100654	Os01g0816700	Similar to L-ascorbate oxidase homolog precursor (EC 1.10.3.3) (Ascorbase). (Os01t0816700-01)	62116.2	K-LPEGPSGWAWSINQWR-S	000000000000000000	309	324	942.46	2	-3.03402	7.89199e-06	23	Os01g0817700|AK065059ASSGFSWTLPDHPK1000000000000000
AK100654	Os01g0816700	Similar to L-ascorbate oxidase homolog precursor (EC 1.10.3.3) (Ascorbase). (Os01t0816700-01)	62116.2	R-FALNGVSHVDDAQTPLK-L	0000000000000000000	369	385	906.468	2	-0.144907	5.03828e-09	23	Os07g0271000|AK069636FKGEGTPPAQIGASR00000000000000000
AK100654	Os01g0816700	Similar to L-ascorbate oxidase homolog precursor (EC 1.10.3.3) (Ascorbase). (Os01t0816700-01)	62116.2	K-LAPNVISAEFR-T	0000000000000	415	425	608.838	2	0.262361	1.56533e-05	23	Os01g0975900|AK111768IAVGAPGELSHPDTAK000000000000000000
AK100654	Os01g0816700	Similar to L-ascorbate oxidase homolog precursor (EC 1.10.3.3) (Ascorbase). (Os01t0816700-01)	62116.2	R-TFIEVVFENPEK-S	00000000000000	426	437	726.376	2	1.64837	7.41059e-09	23	Os06g0668200|AK070705VILASHLGRPK0000000000000
AK100654	Os01g0816700	Similar to L-ascorbate oxidase homolog precursor (EC 1.10.3.3) (Ascorbase). (Os01t0816700-01)	62116.2	R-KTYNLLDTVSR-H	0000000000000	465	475	655.363	2	6.10706	4.65024e-07	23	Os02g0169300|AK070041VILASHLGRPK0000000000000
AK100654	Os01g0816700	Similar to L-ascorbate oxidase homolog precursor (EC 1.10.3.3) (Ascorbase). (Os01t0816700-01)	62116.2	K-TYNLLDTVSR-H	000000000000	466	475	591.312	2	1.39536	0.000137355	23	AK100371|AK100371VILASHLGRPK0000000000000
AK100654	Os01g0816700	Similar to L-ascorbate oxidase homolog precursor (EC 1.10.3.3) (Ascorbase). (Os01t0816700-01)	62116.2	R-HTIQVYPR-S	0000000000	476	483	507.279	2	-1.77262	8.2716e-05	23	Os05g0402700|AK061050KVSPEVIAEYTVR000000000000000
AK100654	Os01g0816700	Similar to L-ascorbate oxidase homolog precursor (EC 1.10.3.3) (Ascorbase). (Os01t0816700-01)	62116.2	R-SLRDEYNMPEIALR-C	0000000030000000	524	537	861.926	2	-1.80431	3.71768e-05	23	Os07g0204500|AK058694FLVGQLVAAR000000000000
AK100654	Os01g0816700	Similar to L-ascorbate oxidase homolog precursor (EC 1.10.3.3) (Ascorbase). (Os01t0816700-01)	62116.2	K-VVGLPMPPSYLPA--	000000300000000	541	553	678.865	2	-0.267697	0.0457156	23	Os07g0658400|Y12595SVASANPYGSWLQQSTR0000000000000000000
AK072492	Os01g0817000	Protein of unknown function DUF607 family protein. (Os01t0817000-01)	34817.1	K-LQTQLEDINK-L	000000000000	170	179	601.324	2	-0.62009	8.35384e-05	2	Os04g0644700|Os04g0644700AGAASPDHLFGLR100000000000000
AK072492	Os01g0817000	Protein of unknown function DUF607 family protein. (Os01t0817000-01)	34817.1	R-QNFNLDR-Y	000000000	263	269	453.725	2	0.0791673	0.000265812	2	Os07g0645400|AK100730LEEIDMLQEVTK00000030000000
J023037H23	Os01g0817400	Cation/H+ exchanger domain containing protein. (Os01t0817400-00)	62861.1	R-ASNMLAAAAASASK-Q	0000300000000000	520	533	640.32	2	0.576149	0.00197023	1	Os11g0213600|AK103461ALGLFQSFALGR00000000000000
AK065059	Os01g0817700	Similar to 2,3-bisphosphoglycerate-independent phosphoglycerate mutase (EC 5.4.2.1) (Phosphoglyceromutase) (BPG-independent PGAM) (PGAM-I). (Os01t0817700-01), Similar to 2,3-bisphosphoglycerate-independent phosphoglycerate mutase (EC 5.4.2.1) (Phosphoglyceromutase) (BPG-independent PGAM) (PGAM-I). (Os01t0817700-02)	61036.1	M-ASSGFSWTLPDHPK-L	1000000000000000	2	15	786.376	2	-2.83216	1.27084e-06	20	Os02g0768600|AK060304IVAISLDDPK000000000000
AK065059	Os01g0817700	Similar to 2,3-bisphosphoglycerate-independent phosphoglycerate mutase (EC 5.4.2.1) (Phosphoglyceromutase) (BPG-independent PGAM) (PGAM-I). (Os01t0817700-01), Similar to 2,3-bisphosphoglycerate-independent phosphoglycerate mutase (EC 5.4.2.1) (Phosphoglyceromutase) (BPG-independent PGAM) (PGAM-I). (Os01t0817700-02)	61036.1	M-ASSGFSWTLPDHPKLPK-G	1000000000000000000	2	18	637.33	3	-3.46055	0.0365133	20	AK071547|AK071547VAPEVIAEYTVR00000000000000
AK065059	Os01g0817700	Similar to 2,3-bisphosphoglycerate-independent phosphoglycerate mutase (EC 5.4.2.1) (Phosphoglyceromutase) (BPG-independent PGAM) (PGAM-I). (Os01t0817700-01), Similar to 2,3-bisphosphoglycerate-independent phosphoglycerate mutase (EC 5.4.2.1) (Phosphoglyceromutase) (BPG-independent PGAM) (PGAM-I). (Os01t0817700-02)	61036.1	K-AHGTAVGLPSEDDMGNSEVGHNALGAGR-I	000000000000003000000000000000	65	92	912.417	3	-3.02306	8.62806e-06	20	Os01g0675000|AK100701DVGYAILESYSR00000000000000
AK065059	Os01g0817700	Similar to 2,3-bisphosphoglycerate-independent phosphoglycerate mutase (EC 5.4.2.1) (Phosphoglyceromutase) (BPG-independent PGAM) (PGAM-I). (Os01t0817700-01), Similar to 2,3-bisphosphoglycerate-independent phosphoglycerate mutase (EC 5.4.2.1) (Phosphoglyceromutase) (BPG-independent PGAM) (PGAM-I). (Os01t0817700-02)	61036.1	K-LVDLALASGK-I	000000000000	100	109	493.797	2	-1.91187	2.34613e-06	20	Os02g0272300|AK072271DVGYAILESYSR00000000000000
AK065059	Os01g0817700	Similar to 2,3-bisphosphoglycerate-independent phosphoglycerate mutase (EC 5.4.2.1) (Phosphoglyceromutase) (BPG-independent PGAM) (PGAM-I). (Os01t0817700-01), Similar to 2,3-bisphosphoglycerate-independent phosphoglycerate mutase (EC 5.4.2.1) (Phosphoglyceromutase) (BPG-independent PGAM) (PGAM-I). (Os01t0817700-02)	61036.1	R-LDQVQLLLK-G	00000000000	143	151	535.334	2	-0.236789	7.66764e-06	20	Os08g0550100|AK061287IGDLELFR0000000000
AK065059	Os01g0817700	Similar to 2,3-bisphosphoglycerate-independent phosphoglycerate mutase (EC 5.4.2.1) (Phosphoglyceromutase) (BPG-independent PGAM) (PGAM-I). (Os01t0817700-01), Similar to 2,3-bisphosphoglycerate-independent phosphoglycerate mutase (EC 5.4.2.1) (Phosphoglyceromutase) (BPG-independent PGAM) (PGAM-I). (Os01t0817700-02)	61036.1	R-VHILTDGR-D	0000000000	163	170	455.758	2	-2.42137	0.00769881	20	Os02g0753800|AK101787SLEEDVAAHITGDYR00000000000000000
AK065059	Os01g0817700	Similar to 2,3-bisphosphoglycerate-independent phosphoglycerate mutase (EC 5.4.2.1) (Phosphoglyceromutase) (BPG-independent PGAM) (PGAM-I). (Os01t0817700-01), Similar to 2,3-bisphosphoglycerate-independent phosphoglycerate mutase (EC 5.4.2.1) (Phosphoglyceromutase) (BPG-independent PGAM) (PGAM-I). (Os01t0817700-02)	61036.1	R-GWDAQVLGEAPYK-F	000000000000000	224	236	717.357	2	0.027145	5.31476e-08	20	Os06g0114000|AK101334VVAAGANPVQITR000000000000000
AK065059	Os01g0817700	Similar to 2,3-bisphosphoglycerate-independent phosphoglycerate mutase (EC 5.4.2.1) (Phosphoglyceromutase) (BPG-independent PGAM) (PGAM-I). (Os01t0817700-01), Similar to 2,3-bisphosphoglycerate-independent phosphoglycerate mutase (EC 5.4.2.1) (Phosphoglyceromutase) (BPG-independent PGAM) (PGAM-I). (Os01t0817700-02)	61036.1	K-FQNAVEAVK-T	00000000000	237	245	503.271	2	-1.81943	2.4406e-06	20	Os02g0102900|AK070603VVAAGANPVQITR000000000000000
AK065059	Os01g0817700	Similar to 2,3-bisphosphoglycerate-independent phosphoglycerate mutase (EC 5.4.2.1) (Phosphoglyceromutase) (BPG-independent PGAM) (PGAM-I). (Os01t0817700-01), Similar to 2,3-bisphosphoglycerate-independent phosphoglycerate mutase (EC 5.4.2.1) (Phosphoglyceromutase) (BPG-independent PGAM) (PGAM-I). (Os01t0817700-02)	61036.1	K-ASDQYLPPFVIVDESGK-S	0000000000000000000	253	269	932.97	2	0.0974327	0.000383116	20	Os01g0612200|AK071340FDMDPPVGPFGTK000300000000000
AK065059	Os01g0817700	Similar to 2,3-bisphosphoglycerate-independent phosphoglycerate mutase (EC 5.4.2.1) (Phosphoglyceromutase) (BPG-independent PGAM) (PGAM-I). (Os01t0817700-01), Similar to 2,3-bisphosphoglycerate-independent phosphoglycerate mutase (EC 5.4.2.1) (Phosphoglyceromutase) (BPG-independent PGAM) (PGAM-I). (Os01t0817700-02)	61036.1	K-ALEYADFDKFDR-V	00000000000000	296	307	745.349	2	-3.79443	3.02432e-06	20	Os01g0851700|AK103367ILDNSNPQKPVVR000000000000000
AK065059	Os01g0817700	Similar to 2,3-bisphosphoglycerate-independent phosphoglycerate mutase (EC 5.4.2.1) (Phosphoglyceromutase) (BPG-independent PGAM) (PGAM-I). (Os01t0817700-01), Similar to 2,3-bisphosphoglycerate-independent phosphoglycerate mutase (EC 5.4.2.1) (Phosphoglyceromutase) (BPG-independent PGAM) (PGAM-I). (Os01t0817700-02)	61036.1	R-YAGMLQYDGELK-L	00003000000000	315	326	702.328	2	-1.87464	1.442e-07	20	Os10g0443000|Os10g0443000LVESDDDWETAAVTGR000000000000000000
AK065059	Os01g0817700	Similar to 2,3-bisphosphoglycerate-independent phosphoglycerate mutase (EC 5.4.2.1) (Phosphoglyceromutase) (BPG-independent PGAM) (PGAM-I). (Os01t0817700-01), Similar to 2,3-bisphosphoglycerate-independent phosphoglycerate mutase (EC 5.4.2.1) (Phosphoglyceromutase) (BPG-independent PGAM) (PGAM-I). (Os01t0817700-02)	61036.1	K-LPSHYLVSPPEIER-T	0000000000000000	327	340	818.942	2	5.13324	0.000180788	20	Os05g0548100|AK060333AYDAGELDALR0000000000000
AK065059	Os01g0817700	Similar to 2,3-bisphosphoglycerate-independent phosphoglycerate mutase (EC 5.4.2.1) (Phosphoglyceromutase) (BPG-independent PGAM) (PGAM-I). (Os01t0817700-01), Similar to 2,3-bisphosphoglycerate-independent phosphoglycerate mutase (EC 5.4.2.1) (Phosphoglyceromutase) (BPG-independent PGAM) (PGAM-I). (Os01t0817700-02)	61036.1	R-TFACSETVK-F	00000000000	353	361	528.754	2	-1.6564	0.0390084	20	Os11g0186300|AK109545KPDVVAVKEEDSSLDATNNVK00000000000000000000000
AK065059	Os01g0817700	Similar to 2,3-bisphosphoglycerate-independent phosphoglycerate mutase (EC 5.4.2.1) (Phosphoglyceromutase) (BPG-independent PGAM) (PGAM-I). (Os01t0817700-01), Similar to 2,3-bisphosphoglycerate-independent phosphoglycerate mutase (EC 5.4.2.1) (Phosphoglyceromutase) (BPG-independent PGAM) (PGAM-I). (Os01t0817700-02)	61036.1	K-FGHVTFFWNGNR-S	00000000000000	362	373	741.355	2	-2.96014	0.00650444	20	Os02g0641000|Os02g0641000GSYNHLIQTAQSK000000000000000
AK065059	Os01g0817700	Similar to 2,3-bisphosphoglycerate-independent phosphoglycerate mutase (EC 5.4.2.1) (Phosphoglyceromutase) (BPG-independent PGAM) (PGAM-I). (Os01t0817700-01), Similar to 2,3-bisphosphoglycerate-independent phosphoglycerate mutase (EC 5.4.2.1) (Phosphoglyceromutase) (BPG-independent PGAM) (PGAM-I). (Os01t0817700-02)	61036.1	K-ALEIAEKAR-D	00000000000	403	411	500.792	2	-1.19071	0.0285198	20	Os08g0478200|AK068050NISTMTADEYFAKHPEVK00000300000000000000
AK065059	Os01g0817700	Similar to 2,3-bisphosphoglycerate-independent phosphoglycerate mutase (EC 5.4.2.1) (Phosphoglyceromutase) (BPG-independent PGAM) (PGAM-I). (Os01t0817700-01), Similar to 2,3-bisphosphoglycerate-independent phosphoglycerate mutase (EC 5.4.2.1) (Phosphoglyceromutase) (BPG-independent PGAM) (PGAM-I). (Os01t0817700-02)	61036.1	K-ARDAILSGK-F	00000000000	410	418	465.772	2	-0.0171387	0.00760119	20	Os03g0277000|AK100522LSAVYGGTYMLNK000000000000000
AK065059	Os01g0817700	Similar to 2,3-bisphosphoglycerate-independent phosphoglycerate mutase (EC 5.4.2.1) (Phosphoglyceromutase) (BPG-independent PGAM) (PGAM-I). (Os01t0817700-01), Similar to 2,3-bisphosphoglycerate-independent phosphoglycerate mutase (EC 5.4.2.1) (Phosphoglyceromutase) (BPG-independent PGAM) (PGAM-I). (Os01t0817700-02)	61036.1	K-ARDAILSGKFDQVR-V	0000000000000000	410	423	525.957	3	-1.46942	0.000910634	20	Os06g0714100|AK121079LIDDAEAQYR000000000000
AK065059	Os01g0817700	Similar to 2,3-bisphosphoglycerate-independent phosphoglycerate mutase (EC 5.4.2.1) (Phosphoglyceromutase) (BPG-independent PGAM) (PGAM-I). (Os01t0817700-01), Similar to 2,3-bisphosphoglycerate-independent phosphoglycerate mutase (EC 5.4.2.1) (Phosphoglyceromutase) (BPG-independent PGAM) (PGAM-I). (Os01t0817700-02)	61036.1	R-DAILSGKFDQVR-V	00000000000000	412	423	674.864	2	-1.59276	2.56108e-05	20	Os05g0480700|AK100850GLIVQSLLR00000000000
Os01g0819200	Os01g0819200	Similar to calcium lipid binding protein-like. (Os01t0819200-00)	50651.8	K-TLEVPIMDPSK-A	0000000300000	209	219	623.322	2	-2.77498	0.00315046	2	Os09g0405250|Os09g0405250ALLAPVDKR00000000000
Os01g0819200	Os01g0819200	Similar to calcium lipid binding protein-like. (Os01t0819200-00)	50651.8	K-KPVGILLVK-V	00000000000	223	231	483.839	2	-1.13335	0.00116163	2	Os09g0406200|Os09g0406200ALLAPVDKR00000000000
AK067401	Os01g0819900	Armadillo-like helical domain containing protein. (Os01t0819900-01), Similar to HEAT repeat-containing protein. (Os01t0819900-02)	89785.1	K-LIDNSEFFQNK-L	0000000000000	277	287	677.837	2	2.34516	0.0298655	1	Os09g0404500|J023067F06ALLAPVDKR00000000000
AK119168	Os01g0821800	Nucleic acid-binding, OB-fold-like domain containing protein. (Os01t0821800-01), Similar to methionyl-tRNA synthetase. (Os01t0821800-02)	44283.8	K-SAGKPNEGVADKAPQK-T	000000000000000000	224	239	532.948	3	-2.94281	0.000685801	1	Os09g0404900|Os09g0404900ALLAPVDKR00000000000
Os01g0823400	Os01g0823400	Hypothetical conserved gene. (Os01t0823400-01)	41133.1	R-EKMEIVASK-M	00030000000	181	189	525.771	2	-14.5564	0.0484364	1	Os09g0405300|AK120862ALLAPVDKR00000000000
AK111814	Os01g0827500	Exo70 exocyst complex subunit family protein. (Os01t0827500-01)	71657.5	R-VIDMYEAVR-D	00003000000	357	365	556.275	2	-2.51668	2.30142e-05	1	Os09g0405600|Os09g0405600ALLAPVDKR00000000000
AK101730	Os01g0829800	Similar to Malate dehydrogenase precursor (EC 1.1.1.37). (Os01t0829800-01), Similar to Malate dehydrogenase precursor (EC 1.1.1.37). (Os01t0829800-02)	42116.3	K-VAVLGAAGGIGQPLGLLIK-M	000000000000000000000	78	96	874.043	2	-2.64442	1.18775e-05	9	Os09g0406000|Os09g0406000ALLAPVDKR00000000000
AK101730	Os01g0829800	Similar to Malate dehydrogenase precursor (EC 1.1.1.37). (Os01t0829800-01), Similar to Malate dehydrogenase precursor (EC 1.1.1.37). (Os01t0829800-02)	42116.3	K-KLFGVTTLDVVR-A	00000000000000	216	227	674.403	2	-0.635169	2.82586e-07	9	Os09g0406100|J023036C10ALLAPVDKR00000000000
AK101730	Os01g0829800	Similar to Malate dehydrogenase precursor (EC 1.1.1.37). (Os01t0829800-01), Similar to Malate dehydrogenase precursor (EC 1.1.1.37). (Os01t0829800-02)	42116.3	K-LFGVTTLDVVR-A	0000000000000	217	227	610.357	2	1.09427	9.14183e-07	9	Os01g0663500|AK060072GLTDNDFILAAK00000000000000
AK101730	Os01g0829800	Similar to Malate dehydrogenase precursor (EC 1.1.1.37). (Os01t0829800-01), Similar to Malate dehydrogenase precursor (EC 1.1.1.37). (Os01t0829800-02)	42116.3	R-IQNAGTEVVEAK-A	00000000000000	281	292	629.829	2	-11.0298	2.60323e-06	9	Os05g0208000|AK071500IQLGEGSAAQVTK000000000000000
AK101730	Os01g0829800	Similar to Malate dehydrogenase precursor (EC 1.1.1.37). (Os01t0829800-01), Similar to Malate dehydrogenase precursor (EC 1.1.1.37). (Os01t0829800-02)	42116.3	K-AGAGSATLSMAYAAAR-F	000000000030000000	293	308	742.861	2	-1.60311	5.83727e-06	9	Os01g0673600|AK122067LLSEPAPGISASPSEENMR000000000000000000300
AK069755	Os01g0830100	Pyridine nucleotide-disulphide oxidoreductase, NAD-binding region domain containing protein. (Os01t0830100-01), Similar to ATNDI1/NDA1 (ALTERNATIVE NAD(P)H DEHYDROGENASE 1); NADH dehydrogenase. (Os01t0830100-02)	50259.1	R-VVVLGTGWAGSR-L	00000000000000	64	75	601.336	2	-3.58765	7.30573e-05	5	Os04g0650200|AK109786FVDEVTSEIAK0000000000000
AK069755	Os01g0830100	Pyridine nucleotide-disulphide oxidoreductase, NAD-binding region domain containing protein. (Os01t0830100-01), Similar to ATNDI1/NDA1 (ALTERNATIVE NAD(P)H DEHYDROGENASE 1); NADH dehydrogenase. (Os01t0830100-02)	50259.1	K-SPGSYFLLAR-C	000000000000	129	138	555.8	2	-1.13235	2.4384e-06	5	Os08g0447900|AK071446LEALNGAAGATAR000000000000000
AK069755	Os01g0830100	Pyridine nucleotide-disulphide oxidoreductase, NAD-binding region domain containing protein. (Os01t0830100-01), Similar to ATNDI1/NDA1 (ALTERNATIVE NAD(P)H DEHYDROGENASE 1); NADH dehydrogenase. (Os01t0830100-02)	50259.1	R-QYATNQLTK-S	00000000000	288	296	533.78	2	0.160811	0.0281405	5	Os05g0495600|Os05g0495600MVTGDNINTAK0300000000000
AK069755	Os01g0830100	Pyridine nucleotide-disulphide oxidoreductase, NAD-binding region domain containing protein. (Os01t0830100-01), Similar to ATNDI1/NDA1 (ALTERNATIVE NAD(P)H DEHYDROGENASE 1); NADH dehydrogenase. (Os01t0830100-02)	50259.1	K-DVLPALAQVAER-Q	00000000000000	382	393	641.361	2	-0.470134	0.00179373	5	Os12g0136900|Os12g0136900MVTGDNINTAK0300000000000
AK069755	Os01g0830100	Pyridine nucleotide-disulphide oxidoreductase, NAD-binding region domain containing protein. (Os01t0830100-01), Similar to ATNDI1/NDA1 (ALTERNATIVE NAD(P)H DEHYDROGENASE 1); NADH dehydrogenase. (Os01t0830100-02)	50259.1	K-HLGSMATVGR-Y	000003000000	429	438	522.766	2	-0.755097	0.0430847	5	Os01g0939100|AK070064MVTGDNINTAK0300000000000
Z67962	Os01g0833700	Clathrin adaptor, mu subunit, C-terminal domain containing protein. (Os01t0833700-01)	57447.6	M-VVLAASIISK-S	000000000000	2	11	500.826	2	4.10096	0.000249054	2	Os12g0586600|AK066259MVTGDNINTAK0300000000000
Z67962	Os01g0833700	Clathrin adaptor, mu subunit, C-terminal domain containing protein. (Os01t0833700-01)	57447.6	K-QSNILEDLDTLR-L	00000000000000	73	84	708.87	2	0.483886	0.0102836	2	Os03g0203700|AK100415MVTGDNINTAK0300000000000
AK100543	Os01g0834200	Similar to T-cell immune regulator 1 transcript variant 3 (Fragment). (Os01t0834200-01), Similar to VHA-A1 (VACUOLAR PROTON ATPASE A 1); ATPase. (Os01t0834200-02), Similar to T-cell immune regulator 1 transcript variant 3 (Fragment). (Os01t0834200-03), Similar to VHA-A1 (VACUOLAR PROTON ATPASE A 1); ATPase. (Os01t0834200-04)	93832.7	K-AGGILASSHNHAAPAER-E	0000000000000000000	140	156	553.616	3	-1.41117	0.00667108	1	Os03g0718100|AK100267LSYIALDYDQEMETAK000000000000000000
AK064222	Os01g0835600	AT hook, DNA-binding, conserved site domain containing protein. (Os01t0835600-01), AT hook, DNA-binding, conserved site domain containing protein. (Os01t0835600-02), AT hook, DNA-binding, conserved site domain containing protein. (Os01t0835600-03), AT hook, DNA-binding, conserved site domain containing protein. (Os01t0835600-04), AT hook, DNA-binding, conserved site domain containing protein. (Os…	31604	K-LAKAERLKR-E	00000000000	260	268	542.845	2	-11.7854	0.0239612	1	Os03g0222100|AK070688SASDEGIINESQITK00000000000000000
AK066629	Os01g0836800	Transmembrane receptor, eukaryota domain containing protein. (Os01t0836800-01), Transmembrane receptor, eukaryota domain containing protein. (Os01t0836800-02), Transmembrane receptor, eukaryota domain containing protein. (Os01t0836800-03), Transmembrane receptor, eukaryota domain containing protein. (Os01t0836800-04)	50901.2	R-TDMYNTNLDGSK-D	00030000000000	162	173	687.794	2	-2.49419	0.00209672	1	Os05g0105000|AK121285AKDTVTVIEAPR00000000000000
AB079063	Os01g0837300	Similar to UDP-glucuronic acid decarboxylase 1. (Os01t0837300-01), Similar to UDP-glucuronic acid decarboxylase 1. (Os01t0837300-02), Similar to UDP-glucuronic acid decarboxylase 1. (Os01t0837300-03)	46015.9	K-SSPTHAPAAAHAPASK-A	000000000000000000	7	22	500.922	3	-2.64313	0.00240725	3	Os02g0778600|AK106971ELENVHAAIR000000000000
AB079063	Os01g0837300	Similar to UDP-glucuronic acid decarboxylase 1. (Os01t0837300-01), Similar to UDP-glucuronic acid decarboxylase 1. (Os01t0837300-02), Similar to UDP-glucuronic acid decarboxylase 1. (Os01t0837300-03)	46015.9	R-TAETLTMDYHR-G	0000000300000	249	259	677.308	2	-1.12779	0.000518214	3	Os06g0611500|AK072708IKSYEDSVSPVTVSK00000000000000000
AB079063	Os01g0837300	Similar to UDP-glucuronic acid decarboxylase 1. (Os01t0837300-01), Similar to UDP-glucuronic acid decarboxylase 1. (Os01t0837300-02), Similar to UDP-glucuronic acid decarboxylase 1. (Os01t0837300-03)	46015.9	R-IFNTYGPR-M	0000000000	270	277	484.254	2	0.987096	0.00111288	3	Os03g0106800|AK069853AGIIDMQFR00000030000
AB079063	Os01g0837300	Similar to UDP-glucuronic acid decarboxylase 1. (Os01t0837300-01), Similar to UDP-glucuronic acid decarboxylase 1. (Os01t0837300-02), Similar to UDP-glucuronic acid decarboxylase 1. (Os01t0837300-03)	46015.9	R-VVSNFVAQALR-R	0000000000000	285	295	602.343	2	-5.40896	0.014926	3	Os10g0548600|AK070187AGIIDMQFR00000030000
016-033-C09	Os01g0840100	Heat shock protein Hsp70 family protein. (Os01t0840100-01)	71404.2	R-VEIIANDQGNR-T	0000000000000	28	38	614.815	2	-4.49399	0.000189797	22	Os02g0595500|AK073096DLGGSSTTQEVTDAVIAHLD0000000000000000000000
016-033-C09	Os01g0840100	Heat shock protein Hsp70 family protein. (Os01t0840100-01)	71404.2	R-TTPSYVAFTDSER-L	000000000000000	39	51	737.35	2	4.94543	1.98809e-08	22	Os08g0447900|AK071446IGAEVAEVTR000000000000
016-033-C09	Os01g0840100	Heat shock protein Hsp70 family protein. (Os01t0840100-01)	71404.2	K-NQVAMNPINTVFDAK-R	00000300000000000	59	73	839.415	2	-2.04123	6.95871e-10	22	Os06g0177000|Os06g0177000AVVYALSPFQQK00000000000000
016-033-C09	Os01g0840100	Heat shock protein Hsp70 family protein. (Os01t0840100-01)	71404.2	K-NQVAMNPINTVFDAK-R	00000000000000000	59	73	831.417	2	-3.43094	1.53552e-08	22	Os01g0711000|AK103899FVTQGAYDTR000000000000
016-033-C09	Os01g0840100	Heat shock protein Hsp70 family protein. (Os01t0840100-01)	71404.2	K-NQVAMNPINTVFDAKR-L	000003000000000000	59	74	917.467	2	-0.0190533	0.00200658	22	Os06g0568200|AK099907FVTQGAYDTR000000000000
016-033-C09	Os01g0840100	Heat shock protein Hsp70 family protein. (Os01t0840100-01)	71404.2	K-QFSAEEISSMVLIK-M	0000000000300000	116	129	799.409	2	-1.99708	1.07774e-05	22	Os01g0276100|AK059596ATLFPGDGIGPEIAESVK00000000000000000000
016-033-C09	Os01g0840100	Heat shock protein Hsp70 family protein. (Os01t0840100-01)	71404.2	K-NAVVTVPAYFNDSQR-Q	00000000000000000	144	158	840.922	2	1.61059	3.52464e-06	22	Os06g0264300|AK073271APVSQSQPATPVASVAR0000000000000000000
016-033-C09	Os01g0840100	Heat shock protein Hsp70 family protein. (Os01t0840100-01)	71404.2	K-DAGVIAGLNVMR-I	00000000000300	163	174	616.322	2	-7.55268	0.000107061	22	Os12g0107500|J065029G04LSAGIASILESK00000000000000
016-033-C09	Os01g0840100	Heat shock protein Hsp70 family protein. (Os01t0840100-01)	71404.2	K-ATAGDTHLGGEDFDNR-M	000000000000000000	226	241	838.367	2	-2.85689	5.1647e-08	22	Os11g0107500|AK121033LSAGIASILESK00000000000000
016-033-C09	Os01g0840100	Heat shock protein Hsp70 family protein. (Os01t0840100-01)	71404.2	R-ARFEELNMDLFR-K	00000000300000	305	316	519.589	3	0.369447	0.00701909	22	Os02g0739600|AK062242ESPMPDTSELFTNVYVK0000300000000000000
016-033-C09	Os01g0840100	Heat shock protein Hsp70 family protein. (Os01t0840100-01)	71404.2	K-SSVHDVVLVGGSTR-I	0000000000000000	334	347	706.876	2	-2.88607	0.000272771	22	Os11g0186300|AK109545GIPAISAVMGTR00000000030000
016-033-C09	Os01g0840100	Heat shock protein Hsp70 family protein. (Os01t0840100-01)	71404.2	K-VQQLLQDFFNGK-E	00000000000000	351	362	718.883	2	3.80335	2.80476e-07	22	Os12g0230100|AK066153VLELSLEEAR000000000000
016-033-C09	Os01g0840100	Heat shock protein Hsp70 family protein. (Os01t0840100-01)	71404.2	K-NKITITNDK-G	00000000000	504	512	523.795	2	-0.346796	0.000162985	22	Os11g0199200|AK068268SPEDATNLIDDKK000000000000000
016-033-C09	Os01g0840100	Heat shock protein Hsp70 family protein. (Os01t0840100-01)	71404.2	K-NKITITNDKGR-L	0000000000000	504	514	630.357	2	-0.204319	0.0250469	22	Os01g0665400|AK065097LGSQGSALFIEGGEPIR0000000000000000000
016-033-C09	Os01g0840100	Heat shock protein Hsp70 family protein. (Os01t0840100-01)	71404.2	K-ITITNDKGR-L	00000000000	506	514	509.286	2	-4.36905	0.00217469	22	AK105872|AK105872FGGLLNQATR000000000000
016-033-C09	Os01g0840100	Heat shock protein Hsp70 family protein. (Os01t0840100-01)	71404.2	R-LSKEEIEK-M	0000000000	515	522	488.271	2	-1.28046	0.0048905	22	Os09g0521500|AK071023FGGLLNQATR000000000000
016-033-C09	Os01g0840100	Heat shock protein Hsp70 family protein. (Os01t0840100-01)	71404.2	K-MVQEAEKYK-A	03000000000	523	531	571.281	2	-1.73776	0.000355456	22	AK109430|AK109430FAQYTGAHAIAGR000000000000000
016-033-C09	Os01g0840100	Heat shock protein Hsp70 family protein. (Os01t0840100-01)	71404.2	K-NALENYAYNMR-N	0000000000000	545	555	679.813	2	2.92221	0.002187	22	Os07g0616600|AK102735FAQYTGAHAIAGR000000000000000
016-033-C09	Os01g0840100	Heat shock protein Hsp70 family protein. (Os01t0840100-01)	71404.2	K-NALENYAYNMR-N	0000000000300	545	555	687.81	2	1.61146	0.0387719	22	Os09g0405250|Os09g0405250VAATSLAYKK000000000000
016-033-C09	Os01g0840100	Heat shock protein Hsp70 family protein. (Os01t0840100-01)	71404.2	R-NTIKDDKIASK-L	0000000000000	556	566	616.845	2	-0.66116	0.000705197	22	Os09g0406200|Os09g0406200VAATSLAYKK000000000000
AK059805	Os01g0841600	Similar to Triosephosphate isomerase, cytosolic (EC 5.3.1.1) (TIM) (Triose- phosphate isomerase). (Os01t0841600-01)	27540.3	K-FFVGGNWK-C	0000000000	6	13	477.745	2	-0.797906	0.00380313	1	Os09g0404500|J023067F06VAATSLAYKK000000000000
AK100245	Os01g0842600	Similar to AAA-metalloprotease FtsH. (Os01t0842600-01)	88444.7	K-MTYAQVAVYGFSEK-V	0300000000000000	668	681	805.382	2	0.519599	0.012058	1	Os09g0404900|Os09g0404900VAATSLAYKK000000000000
Os01g0843300	Os01g0843300	Similar to ATP/GTP/Ca++ binding protein. (Os01t0843300-00)	66741.4	R-VVVIGDPGTGK-S	0000000000000	18	28	521.299	2	-3.26532	0.00493518	1	Os09g0405300|AK120862VAATSLAYKK000000000000
AK122126	Os01g0847200	Similar to Mannose-1-phosphate guanyltransferase (EC 2.7.7.13) (ATP-mannose-1- phosphate guanylyltransferase) (GDP-mannose pyrophosphorylase) (NDP- hexose pyrophosphorylase). (Os01t0847200-01), Similar to Mannose-1-phosphate guanyltransferase (EC 2.7.7.13) (ATP-mannose-1- phosphate guanylyltransferase) (GDP-mannose pyrophosphorylase) (NDP- hexose pyrophosphorylase). (Os01t0847200-02)	39936.2	K-ALILVGGFGTR-L	0000000000000	3	13	552.331	2	-1.66173	0.00099767	1	Os09g0405600|Os09g0405600VAATSLAYKK000000000000
AK103729	Os01g0847700	Similar to Aldose reductase. (Os01t0847700-01)	34897	K-EPIIISIAEK-L	000000000000	221	230	556.832	2	-0.166715	0.00152804	2	Os09g0406000|Os09g0406000VAATSLAYKK000000000000
AK103729	Os01g0847700	Similar to Aldose reductase. (Os01t0847700-01)	34897	R-GNFIVNPQSVYK-T	00000000000000	290	301	683.362	2	1.15508	0.0135917	2	Os09g0406100|J023036C10VAATSLAYKK000000000000
AK069425	Os01g0848200	Similar to Delta 1-pyrroline-5-carboxylate synthetase (P5CS) [Includes: Glutamate 5-kinase (EC 2.7.2.11) (Gamma-glutamyl kinase) (GK); Gamma-glutamyl phosphate reductase (GPR) (EC 1.2.1.41) (Glutamate-5-semialdehyde dehydrogenase) (Glutamyl-gamma-semialdehyde dehydrogenase)]. (Os01t0848200-01), Similar to Delta 1-pyrroline-5-carboxylate synthetase (P5CS) [Includes: Glutamate 5-kinase (EC 2.7.2.11…	80239.8	R-GGIGGAGLVAAVAK-A	0000000000000000	4	17	570.841	2	0.619045	1.31268e-07	7	Os03g0109800|AK066015TEMAAAEVEAGAK000300000000000
AK069425	Os01g0848200	Similar to Delta 1-pyrroline-5-carboxylate synthetase (P5CS) [Includes: Glutamate 5-kinase (EC 2.7.2.11) (Gamma-glutamyl kinase) (GK); Gamma-glutamyl phosphate reductase (GPR) (EC 1.2.1.41) (Glutamate-5-semialdehyde dehydrogenase) (Glutamyl-gamma-semialdehyde dehydrogenase)]. (Os01t0848200-01), Similar to Delta 1-pyrroline-5-carboxylate synthetase (P5CS) [Includes: Glutamate 5-kinase (EC 2.7.2.11…	80239.8	K-VGTAVVTGPNGR-L	00000000000000	40	51	564.312	2	-0.450188	0.0383544	7	Os02g0739600|AK062242GFGVESFGADR0000000000000
AK069425	Os01g0848200	Similar to Delta 1-pyrroline-5-carboxylate synthetase (P5CS) [Includes: Glutamate 5-kinase (EC 2.7.2.11) (Gamma-glutamyl kinase) (GK); Gamma-glutamyl phosphate reductase (GPR) (EC 1.2.1.41) (Glutamate-5-semialdehyde dehydrogenase) (Glutamyl-gamma-semialdehyde dehydrogenase)]. (Os01t0848200-01), Similar to Delta 1-pyrroline-5-carboxylate synthetase (P5CS) [Includes: Glutamate 5-kinase (EC 2.7.2.11…	80239.8	K-VIPVFNENDAISTR-R	0000000000000000	168	181	787.914	2	2.40518	0.0223553	7	Os08g0478200|AK068050FDALLVELK00000000000
AK069425	Os01g0848200	Similar to Delta 1-pyrroline-5-carboxylate synthetase (P5CS) [Includes: Glutamate 5-kinase (EC 2.7.2.11) (Gamma-glutamyl kinase) (GK); Gamma-glutamyl phosphate reductase (GPR) (EC 1.2.1.41) (Glutamate-5-semialdehyde dehydrogenase) (Glutamyl-gamma-semialdehyde dehydrogenase)]. (Os01t0848200-01), Similar to Delta 1-pyrroline-5-carboxylate synthetase (P5CS) [Includes: Glutamate 5-kinase (EC 2.7.2.11…	80239.8	K-VAAAFTASSK-G	000000000000	262	271	476.758	2	-0.570363	0.00170906	7	Os02g0146600|AK073620GLDVIQQAQSGTGK0000000000000000
AK069425	Os01g0848200	Similar to Delta 1-pyrroline-5-carboxylate synthetase (P5CS) [Includes: Glutamate 5-kinase (EC 2.7.2.11) (Gamma-glutamyl kinase) (GK); Gamma-glutamyl phosphate reductase (GPR) (EC 1.2.1.41) (Glutamate-5-semialdehyde dehydrogenase) (Glutamyl-gamma-semialdehyde dehydrogenase)]. (Os01t0848200-01), Similar to Delta 1-pyrroline-5-carboxylate synthetase (P5CS) [Includes: Glutamate 5-kinase (EC 2.7.2.11…	80239.8	K-LDDVIDLVIPR-G	0000000000000	499	509	634.366	2	0.0118041	0.0015643	7	Os06g0701100|AK119234GLDVIQQAQSGTGK0000000000000000
AK069425	Os01g0848200	Similar to Delta 1-pyrroline-5-carboxylate synthetase (P5CS) [Includes: Glutamate 5-kinase (EC 2.7.2.11) (Gamma-glutamyl kinase) (GK); Gamma-glutamyl phosphate reductase (GPR) (EC 1.2.1.41) (Glutamate-5-semialdehyde dehydrogenase) (Glutamyl-gamma-semialdehyde dehydrogenase)]. (Os01t0848200-01), Similar to Delta 1-pyrroline-5-carboxylate synthetase (P5CS) [Includes: Glutamate 5-kinase (EC 2.7.2.11…	80239.8	R-FGLGAEVGISTGR-I	000000000000000	681	693	632.34	2	2.06601	0.00537819	7	D10398|D10398GLDVIQQAQSGTGK0000000000000000
AK069425	Os01g0848200	Similar to Delta 1-pyrroline-5-carboxylate synthetase (P5CS) [Includes: Glutamate 5-kinase (EC 2.7.2.11) (Gamma-glutamyl kinase) (GK); Gamma-glutamyl phosphate reductase (GPR) (EC 1.2.1.41) (Glutamate-5-semialdehyde dehydrogenase) (Glutamyl-gamma-semialdehyde dehydrogenase)]. (Os01t0848200-01), Similar to Delta 1-pyrroline-5-carboxylate synthetase (P5CS) [Includes: Glutamate 5-kinase (EC 2.7.2.11…	80239.8	R-GPVGVDGLLTTR-C	00000000000000	698	709	592.834	2	-2.15967	0.0211123	7	Os03g0712700|AK072313DNLGGDKLVTVEDIVR000000000000000000
AK071303	Os01g0848700	Similar to Ras-related protein Rab11C. (Os01t0848700-01)	24049.2	M-AHRVDNEYDYLFK-I	100000000000000	2	14	571.274	3	-0.445002	0.00963703	10	Os11g0309000|AK100761YGAVVAVDLVNTHGGEGR00000000000000000000
AK071303	Os01g0848700	Similar to Ras-related protein Rab11C. (Os01t0848700-01)	24049.2	R-VDNEYDYLFK-I	000000000000	5	14	653.303	2	-0.993412	3.96293e-05	10	Os10g0323600|AK070595YMVIQGEPGAVIR003000000000000
AK071303	Os01g0848700	Similar to Ras-related protein Rab11C. (Os01t0848700-01)	24049.2	K-IVLIGDSGVGK-S	0000000000000	15	25	529.315	2	-1.7461	0.00149334	10	Os10g0323900|AK121412YMVIQGEPGAVIR003000000000000
AK071303	Os01g0848700	Similar to Ras-related protein Rab11C. (Os01t0848700-01)	24049.2	K-STIGVEFATR-T	000000000000	43	52	540.787	2	-0.792735	6.69849e-06	10	Os05g0111200|AK101693IDVAIDMGNPFLNR0000000300000000
AK071303	Os01g0848700	Similar to Ras-related protein Rab11C. (Os01t0848700-01)	24049.2	K-AQIWDTAGQER-Y	0000000000000	63	73	637.811	2	1.69453	0.000104449	10	Os11g0104900|J065037N13YKEAAELAAESPQGLLR0000000000000000000
AK071303	Os01g0848700	Similar to Ras-related protein Rab11C. (Os01t0848700-01)	24049.2	R-AITSAYYR-G	0000000000	76	83	472.745	2	-0.332452	0.000874126	10	Os05g0319800|AK100483ALNLGVNVK00000000000
AK071303	Os01g0848700	Similar to Ras-related protein Rab11C. (Os01t0848700-01)	24049.2	R-SVPEEDGHAFSEK-E	000000000000000	134	146	716.322	2	-1.31739	0.00019044	10	Os07g0191200|AK121402ALNLGVNVK00000000000
AK071303	Os01g0848700	Similar to Ras-related protein Rab11C. (Os01t0848700-01)	24049.2	K-KALAAQESASTNGR-S	0000000000000000	180	193	702.365	2	-0.175582	3.96837e-06	10	Os03g0689300|AK068765ALNLGVNVK00000000000
AK071303	Os01g0848700	Similar to Ras-related protein Rab11C. (Os01t0848700-01)	24049.2	K-ALAAQESASTNGR-S	000000000000000	181	193	638.317	2	-1.54225	2.6476e-07	10	Os12g0638700|AK067535ALNLGVNVK00000000000
AK071303	Os01g0848700	Similar to Ras-related protein Rab11C. (Os01t0848700-01)	24049.2	R-SMQGTTINVAEAPAATK-G	0030000000000000000	194	210	853.422	2	-3.17639	1.71269e-08	10	Os06g0306300|J065152P11NDADPSLDGEYAGR0000000000000000
AK103367	Os01g0851700	Similar to Cytosolic starch phosphorylase (Fragment). (Os01t0851700-01)	94979.6	M-PESNGAACGAAEK-V	000000000000000	2	14	638.283	2	-4.07326	5.88551e-05	92	Os06g0594100|AK072650APGGGAVGSYLGMTGK000000000000030000
AK103367	Os01g0851700	Similar to Cytosolic starch phosphorylase (Fragment). (Os01t0851700-01)	94979.6	R-WNETYLHFHK-T	000000000000	69	78	687.833	2	-0.761424	4.92831e-06	92	Os01g0191500|AK101856IISSPLTMASHGNVLNVPTYDSVSGK0000000030000000000000000000
AK103367	Os01g0851700	Similar to Cytosolic starch phosphorylase (Fragment). (Os01t0851700-01)	94979.6	K-QTYYLSMEYLQGR-A	000000000000000	83	95	826.392	2	-1.59294	1.1129e-06	92	Os09g0500300|AK100152NALIGAADAVR0000000000000
AK103367	Os01g0851700	Similar to Cytosolic starch phosphorylase (Fragment). (Os01t0851700-01)	94979.6	K-QTYYLSMEYLQGR-A	000000030000000	83	95	834.389	2	-1.38557	1.09457e-05	92	Os04g0448800|AK105021YYSDIAGPEYAAK000000000000000
AK103367	Os01g0851700	Similar to Cytosolic starch phosphorylase (Fragment). (Os01t0851700-01)	94979.6	K-QTYYLSMEYLQGR-A	200000030000000	83	95	825.875	2	-2.03173	1.5602e-05	92	Os06g0152100|AK058798YMVIQGEPGVVIR003000000000000
AK103367	Os01g0851700	Similar to Cytosolic starch phosphorylase (Fragment). (Os01t0851700-01)	94979.6	R-ALTNAVGNLGITGAYAEAVK-K	0000000000000000000000	96	115	967.026	2	2.63007	3.39e-13	92	Os02g0117700|AK071248LDLLLSQGK00000000000
AK103367	Os01g0851700	Similar to Cytosolic starch phosphorylase (Fragment). (Os01t0851700-01)	94979.6	R-ALTNAVGNLGITGAYAEAVKK-F	00000000000000000000000	96	116	1031.07	2	-0.592978	7.20989e-06	92	Os12g0633400|AK100940SLPAAQVLPAK0000000000000
AK103367	Os01g0851700	Similar to Cytosolic starch phosphorylase (Fragment). (Os01t0851700-01)	94979.6	K-KFGYELEALVGQEK-D	0000000000000000	116	129	805.922	2	-3.45507	5.36288e-07	92	Os01g0147900|AK060920SLLGESNEFVGDK000000000000000
AK103367	Os01g0851700	Similar to Cytosolic starch phosphorylase (Fragment). (Os01t0851700-01)	94979.6	K-FGYELEALVGQEK-D	000000000000000	117	129	741.878	2	0.914676	3.69361e-09	92	Os12g0560300|AK060332AFDLGGHQIAR0000000000000
AK103367	Os01g0851700	Similar to Cytosolic starch phosphorylase (Fragment). (Os01t0851700-01)	94979.6	K-DAALGNGGLGR-L	0000000000000	130	140	500.761	2	-1.59635	0.000231635	92	Os01g0338000|AK103351AFDLGGHQIAR0000000000000
AK103367	Os01g0851700	Similar to Cytosolic starch phosphorylase (Fragment). (Os01t0851700-01)	94979.6	K-EGQEEIAEDWLEK-F	000000000000000	175	187	788.356	2	-8.3884	2.04197e-06	92	Os01g0254000|AY620417AFDLGGHQIAR0000000000000
AK103367	Os01g0851700	Similar to Cytosolic starch phosphorylase (Fragment). (Os01t0851700-01)	94979.6	K-FSPWEIVR-H	0000000000	188	195	517.276	2	-0.803613	0.00995733	92	Os05g0281400|AK073309AFDLGGHQIAR0000000000000
AK103367	Os01g0851700	Similar to Cytosolic starch phosphorylase (Fragment). (Os01t0851700-01)	94979.6	R-HDIVYPIR-F	0000000000	196	203	506.781	2	-2.11505	0.000693551	92	Os08g0338700|AK059052SYAEMENVIAR0000030000000
AK103367	Os01g0851700	Similar to Cytosolic starch phosphorylase (Fragment). (Os01t0851700-01)	94979.6	R-FFGHVEILPDGSR-K	000000000000000	204	216	737.378	2	0.136785	3.80282e-06	92	Os09g0284400|AK110658SYAEMENVIAR0000030000000
AK103367	Os01g0851700	Similar to Cytosolic starch phosphorylase (Fragment). (Os01t0851700-01)	94979.6	R-FFGHVEILPDGSRK-W	0000000000000000	204	217	801.425	2	-0.0959581	0.00373949	92	Os02g0278700|AK100333VSVLANTISR000000000000
AK103367	Os01g0851700	Similar to Cytosolic starch phosphorylase (Fragment). (Os01t0851700-01)	94979.6	K-WVGGEVLNALAYDVPIPGYK-T	0000000000000000000000	218	237	1081.07	2	-0.538778	1.01218e-06	92	Os03g0152300|AK070875KFKEDPTTSALLLR0000000000000000
AK103367	Os01g0851700	Similar to Cytosolic starch phosphorylase (Fragment). (Os01t0851700-01)	94979.6	K-TKNAISLR-L	0000000000	238	245	451.774	2	-0.0850298	0.0188126	92	Os07g0662500|AK121942TYVSGNAISKDDIK0000000000000000
AK103367	Os01g0851700	Similar to Cytosolic starch phosphorylase (Fragment). (Os01t0851700-01)	94979.6	K-ASAEDFNLFQFNDGQYESAAQLHAR-A	000000000000000000000000000	251	275	943.767	3	0.343997	6e-15	92	AK071547|AK071547GILAADESTGTIGK0000000000000000
AK103367	Os01g0851700	Similar to Cytosolic starch phosphorylase (Fragment). (Os01t0851700-01)	94979.6	R-AQQICAVLYPGDATEEGK-L	00000000000000000000	276	293	982.471	2	-4.10837	2.19542e-05	92	Os01g0905800|AK073770GILAADESTGTIGK0000000000000000
AK103367	Os01g0851700	Similar to Cytosolic starch phosphorylase (Fragment). (Os01t0851700-01)	94979.6	K-VAVQLNDTHPTLAIPELMR-L	000000000000000000300	334	352	1067.57	2	-1.20066	5.17643e-06	92	Os08g0120600|AK104952GILAADESTGTIGK0000000000000000
AK103367	Os01g0851700	Similar to Cytosolic starch phosphorylase (Fragment). (Os01t0851700-01)	94979.6	K-VAVQLNDTHPTLAIPELMR-L	000000000000000000000	334	352	706.718	3	1.08187	0.000154872	92	Os06g0608700|AK064989GILAADESTGTIGK0000000000000000
AK103367	Os01g0851700	Similar to Cytosolic starch phosphorylase (Fragment). (Os01t0851700-01)	94979.6	K-TIAYTNHTVLPEALEK-W	000000000000000000	372	387	900.477	2	-3.78209	1.70775e-07	92	Os05g0402700|AK061050GILAADESTGTIGK0000000000000000
AK103367	Os01g0851700	Similar to Cytosolic starch phosphorylase (Fragment). (Os01t0851700-01)	94979.6	K-WSQIVMR-K	000000300	388	394	468.241	2	-1.70379	2.76481e-05	92	Os01g0685800|AK064953VVDLLAPYQR000000000000
AK103367	Os01g0851700	Similar to Cytosolic starch phosphorylase (Fragment). (Os01t0851700-01)	94979.6	R-HMEIIEEIDK-R	003000000000	400	409	636.808	2	-3.96039	0.0403481	92	Os05g0553000|AK061681VVDLLAPYQR000000000000
AK103367	Os01g0851700	Similar to Cytosolic starch phosphorylase (Fragment). (Os01t0851700-01)	94979.6	R-HMEIIEEIDKR-F	0000000000000	400	410	471.578	3	-0.390758	8.27029e-06	92	Os09g0405250|Os09g0405250KDEVEAATWK000000000000
AK103367	Os01g0851700	Similar to Cytosolic starch phosphorylase (Fragment). (Os01t0851700-01)	94979.6	R-HMEIIEEIDKR-F	0030000000000	400	410	476.909	3	-1.72485	0.0245297	92	Os09g0406200|Os09g0406200KDEVEAATWK000000000000
AK103367	Os01g0851700	Similar to Cytosolic starch phosphorylase (Fragment). (Os01t0851700-01)	94979.6	R-FKEMVISTR-K	00003000000	411	419	563.799	2	-1.55097	3.00148e-05	92	Os09g0404500|J023067F06KDEVEAATWK000000000000
AK103367	Os01g0851700	Similar to Cytosolic starch phosphorylase (Fragment). (Os01t0851700-01)	94979.6	R-FKEMVISTR-K	00000000000	411	419	555.801	2	-3.38896	0.000458748	92	Os09g0404900|Os09g0404900KDEVEAATWK000000000000
AK103367	Os01g0851700	Similar to Cytosolic starch phosphorylase (Fragment). (Os01t0851700-01)	94979.6	R-ILDNSNPQKPVVR-M	000000000000000	431	443	740.416	2	-1.87679	1.44694e-06	92	Os09g0405300|AK120862KDEVEAATWK000000000000
AK103367	Os01g0851700	Similar to Cytosolic starch phosphorylase (Fragment). (Os01t0851700-01)	94979.6	R-FCNPELSEIVTK-W	00000000000000	497	508	725.865	2	-1.2368	0.000441259	92	Os09g0405600|Os09g0405600KDEVEAATWK000000000000
AK103367	Os01g0851700	Similar to Cytosolic starch phosphorylase (Fragment). (Os01t0851700-01)	94979.6	K-TDQWTSNLDLLTGLR-K	00000000000000000	512	526	866.949	2	1.94825	1.23586e-08	92	Os09g0406000|Os09g0406000KDEVEAATWK000000000000
AK103367	Os01g0851700	Similar to Cytosolic starch phosphorylase (Fragment). (Os01t0851700-01)	94979.6	K-TDQWTSNLDLLTGLRK-F	000000000000000000	512	527	930.994	2	0.0466737	0.00598794	92	Os09g0406100|J023036C10KDEVEAATWK000000000000
AK103367	Os01g0851700	Similar to Cytosolic starch phosphorylase (Fragment). (Os01t0851700-01)	94979.6	R-KFADDEKLHAEWASAK-L	000000000000000000	527	542	923.459	2	-1.48302	1.50474e-07	92	Os04g0458900|AK121454KSFADGITTMK0000000000300
AK103367	Os01g0851700	Similar to Cytosolic starch phosphorylase (Fragment). (Os01t0851700-01)	94979.6	K-FADDEKLHAEWASAK-L	00000000000000000	528	542	859.413	2	-0.108668	1.08166e-07	92	Os07g0181000|AK070512AEVADVSEAVR0000000000000
AK103367	Os01g0851700	Similar to Cytosolic starch phosphorylase (Fragment). (Os01t0851700-01)	94979.6	K-LHAEWASAK-L	00000000000	534	542	506.764	2	0.0196939	0.00660926	92	Os03g0672300|AK103388AEVADVSEAVR0000000000000
AK103367	Os01g0851700	Similar to Cytosolic starch phosphorylase (Fragment). (Os01t0851700-01)	94979.6	R-QLLNILGAVYR-Y	0000000000000	580	590	630.378	2	0.662828	4.8708e-06	92	Os11g0482000|AK059558RVNQAIYLLTTGAR0000000000000000
AK103367	Os01g0851700	Similar to Cytosolic starch phosphorylase (Fragment). (Os01t0851700-01)	94979.6	R-QLLNILGAVYR-Y	2000000000000	580	590	621.864	2	0.812365	0.00122261	92	Os01g0100700|AK121523RVNQAIYLLTTGAR0000000000000000
AK103367	Os01g0851700	Similar to Cytosolic starch phosphorylase (Fragment). (Os01t0851700-01)	94979.6	K-LKGMSAEER-Q	00000000000	594	602	510.76	2	-0.97212	0.0321918	92	AK059823|AK059823RVNQAIYLLTTGAR0000000000000000
AK103367	Os01g0851700	Similar to Cytosolic starch phosphorylase (Fragment). (Os01t0851700-01)	94979.6	K-AFATYTNAK-R	00000000000	616	624	493.75	2	-1.56541	0.000309353	92	Os05g0428600|AK106696ALSNQHQVR00000000000
AK103367	Os01g0851700	Similar to Cytosolic starch phosphorylase (Fragment). (Os01t0851700-01)	94979.6	K-AFATYTNAKR-I	000000000000	616	625	571.801	2	-0.41375	0.00791724	92	Os08g0197700|Os08g0197700ALSNQHQVR00000000000
AK103367	Os01g0851700	Similar to Cytosolic starch phosphorylase (Fragment). (Os01t0851700-01)	94979.6	R-IVKLVNDVGAVVNNDPDVNK-Y	0000000000000000000000	626	645	708.056	3	1.70741	0.000845084	92	Os02g0115900|AK065743ALSNQHQVR00000000000
AK103367	Os01g0851700	Similar to Cytosolic starch phosphorylase (Fragment). (Os01t0851700-01)	94979.6	K-LVNDVGAVVNNDPDVNK-Y	0000000000000000000	629	645	891.454	2	-0.653249	2.33592e-09	92	Os04g0682800|AK121846VGQIIAQLLSER00000000000000
AK103367	Os01g0851700	Similar to Cytosolic starch phosphorylase (Fragment). (Os01t0851700-01)	94979.6	K-LVNDVGAVVNNDPDVNKYLK-V	0000000000000000000000	629	648	1093.57	2	-1.93955	0.00398517	92	Os02g0520800|AK102815IVYDEYNHER000000000000
AK103367	Os01g0851700	Similar to Cytosolic starch phosphorylase (Fragment). (Os01t0851700-01)	94979.6	R-EEVGQENFFLFGAK-A	0000000000000000	708	721	807.897	2	4.67298	1.76544e-07	92	AK108859|AK108859GIRPAINVGLSVSR0000000000000000
AK103367	Os01g0851700	Similar to Cytosolic starch phosphorylase (Fragment). (Os01t0851700-01)	94979.6	K-ADQVAGLRK-D	00000000000	722	730	479.277	2	-0.568412	0.0011078	92	AK108751|AK108751GIRPAINVGLSVSR0000000000000000
AK103367	Os01g0851700	Similar to Cytosolic starch phosphorylase (Fragment). (Os01t0851700-01)	94979.6	K-DRENGLFKPDPR-F	00000000000000	731	742	481.916	3	0.0510777	0.00332449	92	Os04g0689300|AK100293LEKDDTTGTSPADTAK000000000000000000
AK103367	Os01g0851700	Similar to Cytosolic starch phosphorylase (Fragment). (Os01t0851700-01)	94979.6	K-MSILNTAGSGK-F	0300000000000	808	818	547.777	2	-3.18795	3.32148e-06	92	Os05g0536200|AK071833LITTFTVHDLGTPGLK000000000000000000
AK103367	Os01g0851700	Similar to Cytosolic starch phosphorylase (Fragment). (Os01t0851700-01)	94979.6	K-MSILNTAGSGK-F	0000000000000	808	818	539.781	2	-1.83066	4.02208e-05	92	Os02g0175400|AK067063LYDDLTAGFR000000000000
AK103367	Os01g0851700	Similar to Cytosolic starch phosphorylase (Fragment). (Os01t0851700-01)	94979.6	K-FSSDRTIAQYAK-E	00000000000000	819	830	693.852	2	-3.05169	0.000134095	92	Os02g0678300|J075035C01VGGSIFDAQGR0000000000000
AK103367	Os01g0851700	Similar to Cytosolic starch phosphorylase (Fragment). (Os01t0851700-01)	94979.6	K-EIWGITASPVS--	0000000000000	831	841	580.305	2	2.87367	0.000962162	92	Os05g0501700|AK060312YPDDGAAAGGGEAVGDELR000000000000000000000
005-008-A03	Os01g0860300	Similar to Ribosomal protein L1. (Os01t0860300-01)	10556.6	K-FPTLVTHQESLESK-V	0000000000000000	8	21	539.281	3	-3.45556	0.0127002	1	Os04g0682800|AK121846LPMSEIAATVNEFR0003000000000000
AK111415	Os01g0860400	Similar to Acidic endochitinase precursor (EC 3.2.1.14). (Os01t0860400-01)	31971.8	K-YGGVMLWSK-Y	00000300000	273	281	528.761	2	-3.73182	0.0101353	1	Os02g0218200|AK066996AAYVALMQTVNK00000003000000
Os01g0860950	Os01g0860950	#N/A	45314.9	K-ATSSPMGMVIDSGGKSGSGGGGGGGIR-G	00000000300000000000000000000	171	197	589.024	4	-6.03061	0.0188793	1	Os03g0749100|AK072485AAVDESTVIDYTEHPDKSSIAESAK000000000000000000000000000
AK071410	Os01g0865100	Similar to Uricase (Fragment). (Os01t0865100-01), Similar to Uricase. (Os01t0865100-02)	34695	M-ADRLELQGR-H	10000000000	2	10	550.294	2	-3.47541	0.0324284	3	Os02g0278700|AK100333LDGEGGTQFPAAVR0000000000000000
AK071410	Os01g0865100	Similar to Uricase (Fragment). (Os01t0865100-01), Similar to Uricase. (Os01t0865100-02)	34695	K-HVTEVIVK-K	0000000000	132	139	462.779	2	-1.63222	0.0433496	3	Os02g0741200|AK071385SEQSAEINHSLPGDAFDAVVR00000000000000000000000
AK071410	Os01g0865100	Similar to Uricase (Fragment). (Os01t0865100-01), Similar to Uricase. (Os01t0865100-02)	34695	K-SGNLLINSGIQGYSLLK-T	0000000000000000000	141	157	889.001	2	5.7578	0.00507306	3	Os03g0718100|AK100267AVFPSIVGRPR0000000000000
AK068991	Os01g0866100	Similar to Actin 4. (Os01t0866100-01)	23122.1	K-AGFAGDDAPR-A	000000000000	20	29	488.726	2	-3.04451	7.00679e-07	19	Os03g0836000|AK063598AVFPSIVGRPR0000000000000
AK068991	Os01g0866100	Similar to Actin 4. (Os01t0866100-01)	23122.1	R-AVFPSIVGRPR-H	0000000000000	30	40	599.856	2	-0.714804	2.02457e-06	19	Os05g0106600|AK103340AVFPSIVGRPR0000000000000
AK068991	Os01g0866100	Similar to Actin 4. (Os01t0866100-01)	23122.1	R-HTGVMVGMGQK-D	0000030030000	41	51	588.778	2	-1.79048	0.000342588	19	AK059967|AK059967AVFPSIVGRPR0000000000000
AK068991	Os01g0866100	Similar to Actin 4. (Os01t0866100-01)	23122.1	R-HTGVMVGMGQK-D	0000030000000	41	51	580.78	2	-1.98784	0.00353214	19	Os10g0510000|AK101613AVFPSIVGRPR0000000000000
AK068991	Os01g0866100	Similar to Actin 4. (Os01t0866100-01)	23122.1	K-DAYVGDEAQSK-R	0000000000000	52	62	591.767	2	-0.140863	7.15596e-08	19	Os05g0438800|AK071586AVFPSIVGRPR0000000000000
AK068991	Os01g0866100	Similar to Actin 4. (Os01t0866100-01)	23122.1	K-DAYVGDEAQSKR-G	00000000000000	52	63	669.817	2	-1.604	0.000143411	19	Os11g0163100|AK071450AVFPSIVGRPR0000000000000
AK111757	Os01g0866500	Similar to Soluble inorganic pyrophosphatase (EC 3.6.1.1) (Pyrophosphate phospho- hydrolase) (PPase). (Os01t0866500-01)	24236.2	K-VKYELDKK-T	0000000000	62	69	511.796	2	-3.19518	0.0136939	6	Os12g0163700|AK063572AVFPSIVGRPR0000000000000
AK111757	Os01g0866500	Similar to Soluble inorganic pyrophosphatase (EC 3.6.1.1) (Pyrophosphate phospho- hydrolase) (PPase). (Os01t0866500-01)	24236.2	R-VLYSSVVYPHNYGFIPR-T	0000000000000000000	78	94	671.02	3	0.392345	6.15763e-06	6	Os01g0964400|013-066-F12AVFPSIVGRPR0000000000000
AK111757	Os01g0866500	Similar to Soluble inorganic pyrophosphatase (EC 3.6.1.1) (Pyrophosphate phospho- hydrolase) (PPase). (Os01t0866500-01)	24236.2	R-AIGLMPMIDQGEK-D	000003030000000	123	135	717.852	2	-0.511226	0.0102645	6	Os01g0866100|AK068991AVFPSIVGRPR0000000000000
AK111757	Os01g0866500	Similar to Soluble inorganic pyrophosphatase (EC 3.6.1.1) (Pyrophosphate phospho- hydrolase) (PPase). (Os01t0866500-01)	24236.2	R-FFEDYKK-N	000000000	169	175	488.741	2	-3.22716	0.044199	6	Os06g0716700|AB037681VAQDSESESLK0000000000000
AK111757	Os01g0866500	Similar to Soluble inorganic pyrophosphatase (EC 3.6.1.1) (Pyrophosphate phospho- hydrolase) (PPase). (Os01t0866500-01)	24236.2	R-FFEDYKKNENK-E	0000000000000	169	179	731.352	2	-2.31443	0.000200713	6	Os05g0593100|AK100119DFEYSSEAQESR00000000000000
AK121856	Os01g0874700	GOLD domain containing protein. (Os01t0874700-01), GOLD domain containing protein. (Os01t0874700-02), Similar to patellin-1. (Os01t0874700-03)	66630	K-TVVVTEEEAATK-T	00000000000000	219	230	638.836	2	1.75121	0.000315745	2	Os11g0267400|AK069552IVGQDEAVTAISR000000000000000
AK121856	Os01g0874700	GOLD domain containing protein. (Os01t0874700-01), GOLD domain containing protein. (Os01t0874700-02), Similar to patellin-1. (Os01t0874700-03)	66630	R-QAVALLQDNYPEFIAK-K	000000000000000000	422	437	910.48	2	-3.03953	0.0094286	2	Os01g0851700|AK103367EGQEEIAEDWLEK000000000000000
AK119636	Os01g0883900	Protein of unknown function DUF248, methyltransferase putative family protein. (Os01t0883900-01), Protein of unknown function DUF248, methyltransferase putative family protein. (Os01t0883900-02)	91420.4	R-GIPAISAVMGTK-R	00000000030000	448	459	580.82	2	-1.92669	7.46821e-05	2	Os03g0276500|AK109474DAGVISGLNVMR00000000000300
AK119636	Os01g0883900	Protein of unknown function DUF248, methyltransferase putative family protein. (Os01t0883900-01), Protein of unknown function DUF248, methyltransferase putative family protein. (Os01t0883900-02)	91420.4	R-AVYGGFAAALR-D	0000000000000	666	676	548.303	2	4.09877	0.0110903	2	Os05g0519400|AK072976TNRNEELDAVVLAQQLR0000000000000000000
AK070098	Os01g0886600	Similar to CLP protease regulatory subunit CLPX precursor. (Os01t0886600-01)	54106.9	R-DVSGEGVQQALLK-I	000000000000000	231	243	672.359	2	-4.378	1.22904e-05	1	Os03g0712700|AK072313SMPTSAALDVVAK003000000000000
AK070632	Os01g0891000	Glycoside hydrolase, family 20 protein. (Os01t0891000-01)	59555	R-YTTSDAVDIVR-Y	0000000000000	238	248	620.314	2	-0.241421	1.6429e-05	3	Os10g0571200|AK120979AEVSDIAIAVR0000000000000
AK070632	Os01g0891000	Glycoside hydrolase, family 20 protein. (Os01t0891000-01)	59555	R-TVVHNWLGEDVAPK-V	0000000000000000	383	396	782.909	2	-0.868715	0.0247425	3	Os01g0660300|AK106457AEVSDIAIAVR0000000000000
AK070632	Os01g0891000	Glycoside hydrolase, family 20 protein. (Os01t0891000-01)	59555	R-GVAAAPVAGYGR-T	00000000000000	503	514	544.794	2	-3.0872	3.73199e-05	3	Os09g0115400|AK101706SLGYAYVNYSSPADAAR0000000000000000000
AK072389	Os01g0894000	Metallophosphoesterase domain containing protein. (Os01t0894000-01), Similar to predicted protein. (Os01t0894000-02)	84776.4	R-VQSITLENSGR-K	0000000000000	160	170	602.317	2	-4.78681	0.0259018	1	Os03g0710800|D16140KEAAENTLVAYK00000000000000
AK060500	Os01g0894300	Similar to Fructokinase 1. (Os01t0894300-01), Fructokinase (Fragment). (Os01t0894300-02)	34911.1	K-APGGAPANVAIAVAR-L	00000000000000000	36	50	667.88	2	-0.676496	2.99124e-09	16	Os03g0810600|AK101920AAAATAANLAGK10000000000000
AK060500	Os01g0894300	Similar to Fructokinase 1. (Os01t0894300-01), Fructokinase (Fragment). (Os01t0894300-02)	34911.1	R-LGGGAAFVGKLGDDEFGR-M	00000000000000000000	51	68	589.3	3	-0.16658	0.000991874	16	Os08g0478200|AK068050QKFDDEIRNDNWGY2000000000000000
AK060500	Os01g0894300	Similar to Fructokinase 1. (Os01t0894300-01), Fructokinase (Fragment). (Os01t0894300-02)	34911.1	K-LGDDEFGR-M	0000000000	61	68	454.708	2	-3.30908	8.68854e-05	16	Os09g0394900|AK061821TMYSEDLSR00300000000
AK060500	Os01g0894300	Similar to Fructokinase 1. (Os01t0894300-01), Fructokinase (Fragment). (Os01t0894300-02)	34911.1	R-DNGVDDGGVVFDAGAR-T	000000000000000000	76	91	782.353	2	-2.81096	7.52251e-08	16	Os09g0539200|AK119414GGTLVNYYMYHGGTNFGR00000000030000000000
AK060500	Os01g0894300	Similar to Fructokinase 1. (Os01t0894300-01), Fructokinase (Fragment). (Os01t0894300-02)	34911.1	R-TALAFVTLR-A	00000000000	92	100	496.299	2	-1.95453	2.83456e-07	16	Os02g0218200|AK066996MLQSYLGAETFQK030000000000000
AK060500	Os01g0894300	Similar to Fructokinase 1. (Os01t0894300-01), Fructokinase (Fragment). (Os01t0894300-02)	34911.1	K-EAGALLSYDPNLR-E	000000000000000	160	172	709.868	2	0.576753	7.95916e-06	16	Os10g0571100|AK070664FQSYDDTGFNINK000000000000000
AK060500	Os01g0894300	Similar to Fructokinase 1. (Os01t0894300-01), Fructokinase (Fragment). (Os01t0894300-02)	34911.1	K-ILSIWDQADIVK-V	00000000000000	186	197	700.893	2	0.0747969	0.000186293	16	Os11g0538900|AK072950SIGIGSQLIWDR00000000000000
AK060500	Os01g0894300	Similar to Fructokinase 1. (Os01t0894300-01), Fructokinase (Fragment). (Os01t0894300-02)	34911.1	K-LLLVTLGDQGCK-Y	00000000000000	227	238	665.872	2	-2.00336	5.17241e-05	16	Os02g0194100|AF302906SIGIGSQLIWDR00000000000000
AK060500	Os01g0894300	Similar to Fructokinase 1. (Os01t0894300-01), Fructokinase (Fragment). (Os01t0894300-02)	34911.1	K-VQQVDTTGAGDAFVGALLR-R	000000000000000000000	253	271	959.506	2	0.617899	3.49938e-07	16	Os12g0443600|AK099096AQISIYDPQVTEDQIQR0000000000000000000
AK060500	Os01g0894300	Similar to Fructokinase 1. (Os01t0894300-01), Fructokinase (Fragment). (Os01t0894300-02)	34911.1	R-RIVQDPSSLQDQK-K	000000000000000	272	284	505.27	3	-0.849336	0.00437245	16	Os03g0757900|AK098880AQISIYDPQVTEDQIQR0000000000000000000
AK060500	Os01g0894300	Similar to Fructokinase 1. (Os01t0894300-01), Fructokinase (Fragment). (Os01t0894300-02)	34911.1	R-IVQDPSSLQDQK-K	00000000000000	273	284	679.351	2	-0.939945	2.86055e-07	16	Os12g0443500|AK105768AQISIYDPQVTEDQIQR0000000000000000000
AK060500	Os01g0894300	Similar to Fructokinase 1. (Os01t0894300-01), Fructokinase (Fragment). (Os01t0894300-02)	34911.1	K-GAIPSLPTEVEVLK-L	0000000000000000	305	318	726.918	2	-2.0634	0.0343558	16	AK121341|AK121341ISGFALSTAMPLPETLK0000000000300000000
J013127J15	Os01g0896620	#N/A	14910.9	R-IRLTNQDK-N	0000000000	35	42	494.282	2	-1.9635	0.0460705	1	Os06g0133800|AK067452VTTTIGFGSPNK00000000000000
AK104693	Os01g0896800	Ribosomal protein L5, eukaryotic domain containing protein. (Os01t0896800-01)	34778.8	R-IRLTNQDK-N	0000000000	35	42	494.282	2	-1.9635	0.0460705	4	Os08g0345800|AK103906IINVDNVQEAAR00000000000000
AK104693	Os01g0896800	Ribosomal protein L5, eukaryotic domain containing protein. (Os01t0896800-01)	34778.8	R-ALLDVGLIR-T	00000000000	144	152	485.309	2	1.25021	1.19623e-06	4	Os02g0133800|AK109376LFQVEYAMEAVK00000000300000
AK104693	Os01g0896800	Ribosomal protein L5, eukaryotic domain containing protein. (Os01t0896800-01)	34778.8	K-GIDADGMEALYK-K	00000003000000	230	241	649.8	2	-1.0994	0.000910997	4	Os09g0505600|AK103136DAVTPLSETEAVDLVK000000000000000000
J090082C03	Os01g0900400	Lipase, class 3 family protein. (Os01t0900400-01)	39201.9	K-ARCDELGVK-A	00000000000	234	242	531.273	2	-2.25445	0.011088	1	Os06g0129400|J065212E15FTDYYVTSR00000000000
J065205F10	Os01g0901500	Similar to 4-coumarate--CoA ligase-like 5. (Os01t0901500-01)	7419.85	K-IVDPSTGEALGPGQR-G	00000000000000000	44	58	748.887	2	-2.21964	0.000371119	1	Os02g0528200|D16201VVEELAAEQKPR00000000000000
AK073770	Os01g0905800	Aldolase C-1. (Os01t0905800-01), Aldolase C-1. (Os01t0905800-02), Aldolase C-1. (Os01t0905800-03)	39225.4	K-YKDELIK-N	000000000	8	14	454.757	2	-1.62584	0.00329736	19	Os04g0405100|Os04g0405100QAQALAGGPLVQAR0000000000000000
AK073770	Os01g0905800	Aldolase C-1. (Os01t0905800-01), Aldolase C-1. (Os01t0905800-02), Aldolase C-1. (Os01t0905800-03)	39225.4	K-YKDELIKNAAYIGTPGK-G	0000000000000000000	8	24	627.675	3	-0.528088	0.0151379	19	Os02g0774300|AK065228QAVTNPQNTFFGTK0000000000000000
AK073770	Os01g0905800	Aldolase C-1. (Os01t0905800-01), Aldolase C-1. (Os01t0905800-02), Aldolase C-1. (Os01t0905800-03)	39225.4	K-NAAYIGTPGK-G	000000000000	15	24	496.264	2	-0.462524	3.90259e-05	19	Os03g0113700|AK103835QAVTNPQNTFFGTK0000000000000000
AK073770	Os01g0905800	Aldolase C-1. (Os01t0905800-01), Aldolase C-1. (Os01t0905800-02), Aldolase C-1. (Os01t0905800-03)	39225.4	K-GILAADESTGTIGK-R	0000000000000000	25	38	666.852	2	-2.30961	1.8552e-06	19	Os01g0715400|AK065152AEGNLYAAEIDER000000000000000
AK073770	Os01g0905800	Aldolase C-1. (Os01t0905800-01), Aldolase C-1. (Os01t0905800-02), Aldolase C-1. (Os01t0905800-03)	39225.4	K-GILAADESTGTIGKR-F	00000000000000000	25	39	744.901	2	-3.97434	0.000864126	19	Os05g0116000|AK121775LVSSQPASGIVK00000000000000
AK073770	Os01g0905800	Aldolase C-1. (Os01t0905800-01), Aldolase C-1. (Os01t0905800-02), Aldolase C-1. (Os01t0905800-03)	39225.4	R-FASINVENVEENR-R	000000000000000	40	52	760.869	2	-2.23527	8.49568e-06	19	Os01g0711400|AY346327IAILNANYMAK0000000003000
AK073770	Os01g0905800	Aldolase C-1. (Os01t0905800-01), Aldolase C-1. (Os01t0905800-02), Aldolase C-1. (Os01t0905800-03)	39225.4	R-FASINVENVEENRR-S	0000000000000000	40	53	838.921	2	-0.447062	0.00155153	19	Os01g0817700|AK065059LVDLALASGK000000000000
AK073770	Os01g0905800	Aldolase C-1. (Os01t0905800-01), Aldolase C-1. (Os01t0905800-02), Aldolase C-1. (Os01t0905800-03)	39225.4	K-DGKPFVDVLK-E	000000000000	85	94	559.316	2	-0.778122	0.00792695	19	Os05g0593100|AK100119AGGVESGALTVDGVPVDTYLTR000000000000000000000000
AK073770	Os01g0905800	Aldolase C-1. (Os01t0905800-01), Aldolase C-1. (Os01t0905800-02), Aldolase C-1. (Os01t0905800-03)	39225.4	K-VDKGTVEVAGTNK-E	000000000000000	104	116	659.353	2	-1.13271	3.84968e-07	19	Os02g0650900|AK103028MNALAATSR13000000000
AK073770	Os01g0905800	Aldolase C-1. (Os01t0905800-01), Aldolase C-1. (Os01t0905800-02), Aldolase C-1. (Os01t0905800-03)	39225.4	K-GTVEVAGTNK-E	000000000000	107	116	488.257	2	-3.99886	0.0180789	19	Os03g0794500|AK071839MNALAATSR13000000000
AK073770	Os01g0905800	Aldolase C-1. (Os01t0905800-01), Aldolase C-1. (Os01t0905800-02), Aldolase C-1. (Os01t0905800-03)	39225.4	K-ETTTQGHDDLGK-R	00000000000000	117	128	651.299	2	-4.65348	0.00160662	19	Os04g0543900|AK063467MNALAATSR13000000000
AK073770	Os01g0905800	Aldolase C-1. (Os01t0905800-01), Aldolase C-1. (Os01t0905800-02), Aldolase C-1. (Os01t0905800-03)	39225.4	K-ETTTQGHDDLGKR-C	000000000000000	117	129	729.35	2	-3.41956	0.034024	19	Os10g0330600|AK119350QYNFEGNYDIIR00000000000000
AK073770	Os01g0905800	Aldolase C-1. (Os01t0905800-01), Aldolase C-1. (Os01t0905800-02), Aldolase C-1. (Os01t0905800-03)	39225.4	K-IGPNEPSQLSIDLNAQGLAR-Y	0000000000000000000000	149	168	1047.05	2	-2.13728	8.86856e-09	19	Os02g0753800|AK101787YDGPEVNTSLAHSEAK000000000000000000
AK073770	Os01g0905800	Aldolase C-1. (Os01t0905800-01), Aldolase C-1. (Os01t0905800-02), Aldolase C-1. (Os01t0905800-03)	39225.4	K-KVSPQLIAEYTVR-A	000000000000000	237	249	752.429	2	-0.802323	2.70797e-05	19	Os02g0102800|AK070607NDDGSYVVLFR0000000000000
AK073770	Os01g0905800	Aldolase C-1. (Os01t0905800-01), Aldolase C-1. (Os01t0905800-02), Aldolase C-1. (Os01t0905800-03)	39225.4	K-VSPQLIAEYTVR-A	00000000000000	238	249	688.386	2	4.60259	0.00482282	19	AK062677|AK062677NISFTVWDVGGQDK0000000000000000
AK073770	Os01g0905800	Aldolase C-1. (Os01t0905800-01), Aldolase C-1. (Os01t0905800-02), Aldolase C-1. (Os01t0905800-03)	39225.4	K-KPWALSFSFGR-A	0000000000000	288	298	648.35	2	2.44241	0.00947216	19	Os05g0489600|AK067029NISFTVWDVGGQDK0000000000000000
AK073770	Os01g0905800	Aldolase C-1. (Os01t0905800-01), Aldolase C-1. (Os01t0905800-02), Aldolase C-1. (Os01t0905800-03)	39225.4	K-AWGGKTENVVK-A	0000000000000	307	317	594.821	2	-2.56785	0.0237851	19	Os01g0265100|AK067217NISFTVWDVGGQDK0000000000000000
AK106369	Os01g0906200	Conserved hypothetical protein. (Os01t0906200-01)	43720.9	K-VILSPVDSVANTYR-A	0000000000000000	259	272	767.419	2	2.50707	0.00162855	1	Os01g0813400|AK065370NISFTVWDVGGQDK0000000000000000
AK062957	Os01g0908400	Conserved hypothetical protein. (Os01t0908400-01), Conserved hypothetical protein. (Os01t0908400-02)	7348.6	R-MQAELMAQAK-E	030000300000	48	57	576.771	2	-3.89422	0.0329245	1	Os03g0811900|AK122007NISFTVWDVGGQDK0000000000000000
AK101333	Os01g0911200	Ribophorin II family protein. (Os01t0911200-01)	75373	K-SYDDGTFYFDEK-H	00000000000000	231	242	743.802	2	-2.29924	0.000438622	5	Os07g0223400|AF012896NISFTVWDVGGQDK0000000000000000
AK101333	Os01g0911200	Ribophorin II family protein. (Os01t0911200-01)	75373	R-VFVPLVLSLPSK-V	00000000000000	315	326	649.907	2	-0.811166	0.00197229	5	Os09g0252100|AK102536ALANAGLESSR0000000000000
AK101333	Os01g0911200	Ribophorin II family protein. (Os01t0911200-01)	75373	R-VNLVQVLGSDSK-V	00000000000000	353	364	629.854	2	-0.303553	1.00784e-06	5	Os09g0405250|Os09g0405250KVAATSLAYK000000000000
AK101333	Os01g0911200	Ribophorin II family protein. (Os01t0911200-01)	75373	K-AEIGISDNDAGTVESVQK-I	00000000000000000000	434	451	916.947	2	-0.0522901	0.0257305	5	Os09g0406200|Os09g0406200KVAATSLAYK000000000000
AK101333	Os01g0911200	Ribophorin II family protein. (Os01t0911200-01)	75373	K-DTSVSLSANHLQK-L	000000000000000	457	469	700.358	2	-5.99473	0.00036908	5	Os09g0404500|J023067F06KVAATSLAYK000000000000
AK101333	Os01g0911200	Ribophorin II family protein. (Os01t0911200-01)	75373	R-LSFQLSTPLGK-T	0000000000000	472	482	595.841	2	-2.69918	0.00207616	5	Os09g0404900|Os09g0404900KVAATSLAYK000000000000
AK070387	Os01g0913100	Protein of unknown function DUF538 family protein. (Os01t0913100-01)	17917.1	R-GLLPAGIADFR-H	0000000000000	45	55	565.321	2	-2.05446	0.0185976	1	Os09g0405300|AK120862KVAATSLAYK000000000000
AK071735	Os01g0913600	Similar to Rho GDP-dissociation inhibitor 1 (Rho GDI-1) (AtRhoGDI1). (Os01t0913600-01)	24888.3	--MDSKDKEKEHEQTASGR-N	1300000000000000000	1	17	678.642	3	-3.774	0.000161131	12	Os09g0405600|Os09g0405600KVAATSLAYK000000000000
AK071735	Os01g0913600	Similar to Rho GDP-dissociation inhibitor 1 (Rho GDI-1) (AtRhoGDI1). (Os01t0913600-01)	24888.3	R-NPDVNDVEEEEEDEEGNKR-A	000000000000000000000	18	36	1123.47	2	-0.990238	2.26639e-10	12	Os09g0406000|Os09g0406000KVAATSLAYK000000000000
AK071735	Os01g0913600	Similar to Rho GDP-dissociation inhibitor 1 (Rho GDI-1) (AtRhoGDI1). (Os01t0913600-01)	24888.3	R-AVVLGPQVPLK-E	0000000000000	37	47	560.858	2	-0.281206	0.000399391	12	Os09g0406100|J023036C10KVAATSLAYK000000000000
AK071735	Os01g0913600	Similar to Rho GDP-dissociation inhibitor 1 (Rho GDI-1) (AtRhoGDI1). (Os01t0913600-01)	24888.3	R-WKEQLLGQVDTEQLGETAEPEVK-V	0000000000000000000000000	62	84	876.444	3	-0.537541	9.21038e-06	12	Os12g0230100|AK066153VIMLAQEEAR000300000000
AK071735	Os01g0913600	Similar to Rho GDP-dissociation inhibitor 1 (Rho GDI-1) (AtRhoGDI1). (Os01t0913600-01)	24888.3	K-EQLLGQVDTEQLGETAEPEVK-V	00000000000000000000000	64	84	1157.07	2	-1.4973	0.00307961	12	Os03g0718100|AK100267AEYDESGPSIVHR000000000000000
AK071735	Os01g0913600	Similar to Rho GDP-dissociation inhibitor 1 (Rho GDI-1) (AtRhoGDI1). (Os01t0913600-01)	24888.3	K-DGSTYSFR-F	0000000000	117	124	466.709	2	-1.06475	0.00411366	12	Os07g0567000|Os07g0567000ISNAVLLISDFGR000000000000000
AK071735	Os01g0913600	Similar to Rho GDP-dissociation inhibitor 1 (Rho GDI-1) (AtRhoGDI1). (Os01t0913600-01)	24888.3	R-FSFIVSNNIVSGLK-Y	0000000000000000	125	138	762.925	2	0.503971	5.67564e-06	12	Os01g0830100|AK069755SPGSYFLLAR000000000000
AK069261	Os01g0914700	Peptidase A22B, signal peptide peptidase domain containing protein. (Os01t0914700-01)	56944.6	R-SSLTGITAR-F	00000000000	72	80	453.258	2	3.14904	0.000486999	2	Os05g0482700|AK065541FQNAVEAVK00000000000
AK069261	Os01g0914700	Peptidase A22B, signal peptide peptidase domain containing protein. (Os01t0914700-01)	56944.6	R-GSDEGPSLPMVLK-M	000000000030000	409	421	673.335	2	-3.07484	0.00974639	2	Os01g0817700|AK065059FQNAVEAVK00000000000
AK101063	Os01g0915600	Similar to TA1 protein (Fragment). (Os01t0915600-01)	50510.3	K-EMELGNTR-D	0030000000	165	172	483.22	2	-2.38214	0.023325	1	Os12g0169700|AK103904IPSGEVWVGNPAK000000000000000
AK103859	Os01g0915800	Similar to FK506-binding protein 2-2 precursor (EC 5.2.1.8) (Peptidyl-prolyl cis- trans isomerase) (PPIase) (Rotamase) (15 kDa FKBP) (FKBP-15-2). (Os01t0915800-01)	16956.9	K-SGDVTELQIGVK-Y	00000000000000	34	45	623.342	2	6.8295	0.000223272	1	Os07g0642900|AK060158IPSGEVWVGNPAK000000000000000
J100024O13	Os01g0915900	Conserved hypothetical protein. (Os01t0915900-01)	28327.9	M-SSWNSPYYDTSSYGAGSGGGGGGGR-R	000000000000000000000000000	2	26	795.321	3	-13.5949	0.000644349	1	Os02g0169300|AK070041TVAASAIPDGWMGLDVGPDAIK000000000000300000000000
AK059446	Os01g0916600	RNA recognition motif, glycine rich protein domain containing protein. (Os01t0916600-01)	15537.3	K-EAFTSFGDVTEAR-V	000000000000000	55	67	715.336	2	4.31217	0.0484259	4	AK100371|AK100371TVAASAIPDGWMGLDVGPDAIK000000000000300000000000
AK059446	Os01g0916600	RNA recognition motif, glycine rich protein domain containing protein. (Os01t0916600-01)	15537.3	R-GFGFVSFANGDDAK-S	0000000000000000	79	92	716.331	2	0.44679	5.51454e-07	4	Os06g0609400|AK109185NVGPPATYTAAVVR0000000000000000
AK059446	Os01g0916600	RNA recognition motif, glycine rich protein domain containing protein. (Os01t0916600-01)	15537.3	K-SAMDAMDGKELEGR-S	0003003000000000	93	106	771.33	2	-2.67111	0.0431676	4	Os01g0110700|AK100688ITILAQSAVNMR00000000000300
AK059446	Os01g0916600	RNA recognition motif, glycine rich protein domain containing protein. (Os01t0916600-01)	15537.3	R-VNFANERPPGNR-G	00000000000000	110	121	457.569	3	0.812658	0.00327727	4	Os03g0192700|AK058750APLVPPGTPVVNALAK000000000000000000
AK109460	Os01g0917900	Zinc finger, RING/FYVE/PHD-type domain containing protein. (Os01t0917900-01)	33073.2	R-LGATAFSSGSR-R	0000000000000	150	160	527.269	2	-0.986224	1.55562e-05	1	Os10g0369900|AK069323APLVPPGTPVVNALAK000000000000000000
AK062434	Os01g0918200	Similar to Ubiquitin-like protein SMT3. (Os01t0918200-01), Similar to Ubiquitin-like protein SMT3. (Os01t0918200-02)	11072.4	K-VKGQDGNEVFFR-I	00000000000000	26	37	698.354	2	-1.10601	0.000438324	2	Os12g0297500|AK072331NTGEDASASVTFAPEK000000000000000000
AK062434	Os01g0918200	Similar to Ubiquitin-like protein SMT3. (Os01t0918200-01), Similar to Ubiquitin-like protein SMT3. (Os01t0918200-02)	11072.4	K-SIAFLFDGR-R	00000000000	61	69	513.274	2	-1.45057	0.0174175	2	Os02g0621700|AK101006CDVIASGIVNAAK000000000000000
AK058869	Os01g0918300	Ubiquitin-like protein SMT3. (Os01t0918300-01), Similar to Ubiquitin-like protein SMT3. (Os01t0918300-02)	11063.4	K-VKGQDGNEVFFR-I	00000000000000	25	36	698.354	2	-1.10601	0.000438324	1	Os02g0621700|AK101006AEEAESLAAK000000000000
AK100437	Os01g0919200	Bacterial transferase hexapeptide repeat domain containing protein. (Os01t0919200-01)	27267.3	R-QASFSLNGGAGAGAGAR-A	0000000000000000000	40	56	746.367	2	-2.74762	1.8409e-07	63	Os07g0630800|AK071297IQNAGTEVVEAK00000000000000
AK100437	Os01g0919200	Bacterial transferase hexapeptide repeat domain containing protein. (Os01t0919200-01)	27267.3	R-QASFSLNGGAGAGAGAR-A	2000000000000000000	40	56	737.854	2	-1.1044	0.00273404	63	Os01g0829800|AK101730IQNAGTEVVEAK00000000000000
AK100437	Os01g0919200	Bacterial transferase hexapeptide repeat domain containing protein. (Os01t0919200-01)	27267.3	R-AGAGAGAGAGVGAGIGANVGVGAR-A	00000000000000000000000000	57	80	919.483	2	-1.81805	8.585e-12	63	Os08g0434300|AK058477IQNAGTEVVEAK00000000000000
AK100437	Os01g0919200	Bacterial transferase hexapeptide repeat domain containing protein. (Os01t0919200-01)	27267.3	R-AGVGAGVGAGVGAK-V	0000000000000000	81	94	535.801	2	-1.39715	3.34891e-08	63	Os04g0682800|AK121846ISESAIALKDR0000000000000
AK100437	Os01g0919200	Bacterial transferase hexapeptide repeat domain containing protein. (Os01t0919200-01)	27267.3	R-AGVGANVGAGVGAK-V	0000000000000000	113	126	564.312	2	0.535979	7.08155e-08	63	Os03g0277000|AK100522GNETAPEHLGVSK000000000000000
AK100437	Os01g0919200	Bacterial transferase hexapeptide repeat domain containing protein. (Os01t0919200-01)	27267.3	K-VGAGVGVGAGAGVGAK-V	000000000000000000	127	142	613.845	2	-2.05659	1.13264e-09	63	Os02g0146600|AK073620KGVAINFVTR000000000000
AK100437	Os01g0919200	Bacterial transferase hexapeptide repeat domain containing protein. (Os01t0919200-01)	27267.3	K-VGAGVGAGVGAGVGAGAR-V	00000000000000000000	167	184	691.878	2	-0.964805	2.33362e-10	63	Os06g0701100|AK119234KGVAINFVTR000000000000
AK100437	Os01g0919200	Bacterial transferase hexapeptide repeat domain containing protein. (Os01t0919200-01)	27267.3	R-VGIGANVGAGAGTGVGAGAGAGAGAGVGAGAR-A	0000000000000000000000000000000000	185	216	1204.62	2	-1.57013	1e-14	63	Os04g0620000|J043003F04MVQSTGPSNAEYLK0300000000000000
AK100437	Os01g0919200	Bacterial transferase hexapeptide repeat domain containing protein. (Os01t0919200-01)	27267.3	R-ANRQNSFSMNSA--	00000000030000	325	336	671.792	2	-2.29414	0.0431763	63	Os06g0153800|AK071652ASMGGYISSQTVR000300000000000
AK100437	Os01g0919200	Bacterial transferase hexapeptide repeat domain containing protein. (Os01t0919200-01)	27267.3	R-QNSFSMNSA--	00000030000	328	336	501.202	2	-2.67816	0.000619528	63	Os07g0202100|AK101736VGSSTDLIVQR0000000000000
AF378184	Os01g0919400	Similar to Sucrose-phosphate synthase (EC 2.4.1.14) (UDP-glucose-fructose- phosphate glucosyltransferase). (Os01t0919400-00)	11829.2	K-KQLELEGILR-I	000000000000	18	27	599.861	2	-0.495948	0.00448029	5	Os11g0599500|Os11g0599500VGSSTDLIVQR0000000000000
AF378184	Os01g0919400	Similar to Sucrose-phosphate synthase (EC 2.4.1.14) (UDP-glucose-fructose- phosphate glucosyltransferase). (Os01t0919400-00)	11829.2	K-QLELEGILR-I	00000000000	19	27	535.813	2	-1.6961	8.97489e-07	5	Os06g0143900|AK111584DTNTFASASLDR00000000000000
AF378184	Os01g0919400	Similar to Sucrose-phosphate synthase (EC 2.4.1.14) (UDP-glucose-fructose- phosphate glucosyltransferase). (Os01t0919400-00)	11829.2	K-QLELEGILR-I	20000000000	19	27	527.302	2	2.70107	0.0142376	5	Os02g0209000|J065213L11DTNTFASASLDR00000000000000
AF378184	Os01g0919400	Similar to Sucrose-phosphate synthase (EC 2.4.1.14) (UDP-glucose-fructose- phosphate glucosyltransferase). (Os01t0919400-00)	11829.2	K-ADTVGELAQQDTPMK-K	00000000000000300	56	70	810.381	2	-2.41931	1.28447e-05	5	Os11g0455500|AK122115LVGVSEETTTGVK000000000000000
AF378184	Os01g0919400	Similar to Sucrose-phosphate synthase (EC 2.4.1.14) (UDP-glucose-fructose- phosphate glucosyltransferase). (Os01t0919400-00)	11829.2	K-ADTVGELAQQDTPMKK-K	000000000000003000	56	71	874.427	2	-3.27951	0.00125762	5	Os11g0637700|AK070544SPVGGFNYAVNR00000000000000
AK073965	Os01g0920400	Similar to Dynamin-related protein 3A (Dynamin-like protein 2) (Dynamin-like protein 2a). Splice isoform 2. (Os01t0920400-01), Hypothetical conserved gene. (Os01t0920400-02)	90545.8	K-VPVGDQPTDIEAR-I	000000000000000	170	182	698.855	2	-2.16399	4.59893e-05	3	Os06g0210500|AK066979VMVGLPTTGGVTPAPSTSDAGLK0030000000000000000000000
AK073965	Os01g0920400	Similar to Dynamin-related protein 3A (Dynamin-like protein 2) (Dynamin-like protein 2a). Splice isoform 2. (Os01t0920400-01), Hypothetical conserved gene. (Os01t0920400-02)	90545.8	R-NFLLGNVIPLR-L	0000000000000	245	255	628.38	2	1.27187	0.00240501	3	Os09g0509200|AK069525SNYMSAGQISVPIVFR000030000000000000
AK073965	Os01g0920400	Similar to Dynamin-related protein 3A (Dynamin-like protein 2) (Dynamin-like protein 2a). Splice isoform 2. (Os01t0920400-01), Hypothetical conserved gene. (Os01t0920400-02)	90545.8	R-MAIQNATGPR-S	030000000000	416	425	537.771	2	-1.22035	5.97847e-06	3	Os11g0455500|AK122115LVGVSEETTTGVKR0000000000000000
AK105517	Os01g0921500	Similar to SNF1-related protein kinase regulatory gamma subunit 1 (AKIN gamma1) (AKING1). (Os01t0921500-01)	48172.8	R-VVESPLGSAR-W	000000000000	20	29	507.781	2	-3.16831	5.05451e-05	7	Os11g0414000|AK071277SIESSDLNFSR0000000000000
AK105517	Os01g0921500	Similar to SNF1-related protein kinase regulatory gamma subunit 1 (AKIN gamma1) (AKING1). (Os01t0921500-01)	48172.8	R-NVDAPDDASWIDR-Y	000000000000000	107	119	737.333	2	-1.24265	0.0196142	7	Os03g0822700|AK101448AAEVVSTIVQNNPK0000000000000000
AK105517	Os01g0921500	Similar to SNF1-related protein kinase regulatory gamma subunit 1 (AKIN gamma1) (AKING1). (Os01t0921500-01)	48172.8	R-ADDLGADELAAK-L	00000000000000	144	155	594.791	2	0.735986	2.76924e-05	7	Os06g0548000|AK101008DPILGVTEAFLADPSPDK00000000000000000000
AK105517	Os01g0921500	Similar to SNF1-related protein kinase regulatory gamma subunit 1 (AKIN gamma1) (AKING1). (Os01t0921500-01)	48172.8	K-LGTVALEGAAAAR-A	000000000000000	156	168	600.339	2	-2.5393	8.95936e-09	7	Os02g0236000|AK070560DPILGVTEAFLADPSPDK00000000000000000000
AK105517	Os01g0921500	Similar to SNF1-related protein kinase regulatory gamma subunit 1 (AKIN gamma1) (AKING1). (Os01t0921500-01)	48172.8	K-HLLASSDANR-D	000000000000	331	340	542.28	2	-1.91059	0.00683199	7	AK109430|AK109430AAAAAGGGGGGAPR1000000000000000
AK105517	Os01g0921500	Similar to SNF1-related protein kinase regulatory gamma subunit 1 (AKIN gamma1) (AKING1). (Os01t0921500-01)	48172.8	R-TLTAQEFIANAR-Q	00000000000000	344	355	667.856	2	-0.584573	6.19232e-05	7	Os08g0129200|AK101577SLNDGDVVEFSVGSGNDGR000000000000000000000
AK071344	Os01g0921600	Similar to Mitochondrial import receptor subunit TOM20 (Translocase of outer membrane 20 kDa subunit). (Os01t0921600-01)	22873.1	R-WGGALLELSQMR-N	00000000000300	39	50	688.852	2	-1.18502	0.00158178	3	Os02g0830100|AK065077FSENVLDATK000000000000
AK071344	Os01g0921600	Similar to Mitochondrial import receptor subunit TOM20 (Translocase of outer membrane 20 kDa subunit). (Os01t0921600-01)	22873.1	K-AVDVEPANDLYR-K	00000000000000	114	125	681.337	2	-1.39885	0.000619298	3	Os04g0103200|AK066032ATIVNTTEEEPMLAVVR1000000000003000000
AK071344	Os01g0921600	Similar to Mitochondrial import receptor subunit TOM20 (Translocase of outer membrane 20 kDa subunit). (Os01t0921600-01)	22873.1	K-SNAPPQAPR--	00000000000	194	202	469.245	2	-2.55075	0.00972476	3	Os02g0532300|AK061527LFPASSVISFNPAILSR0000000000000000000
AK067632	Os01g0926300	Similar to Transaldolase (EC 2.2.1.2). (Os01t0926300-01), Similar to Transaldolase (EC 2.2.1.2). (Os01t0926300-02), Similar to Transaldolase (EC 2.2.1.2). (Os01t0926300-03)	46615.4	R-GVTSNPSIFQK-A	0000000000000	103	113	589.313	2	-1.5788	0.000348735	9	Os11g0264900|Os11g0264900IPGALTAPDYR0000000000000
AK067632	Os01g0926300	Similar to Transaldolase (EC 2.2.1.2). (Os01t0926300-01), Similar to Transaldolase (EC 2.2.1.2). (Os01t0926300-02), Similar to Transaldolase (EC 2.2.1.2). (Os01t0926300-03)	46615.4	K-AISTSNAYDDQFK-Q	000000000000000	114	126	730.339	2	0.597528	3.07721e-05	9	Os01g0612200|AK071340EAPAVIESYYNKR000000000000000
AK067632	Os01g0926300	Similar to Transaldolase (EC 2.2.1.2). (Os01t0926300-01), Similar to Transaldolase (EC 2.2.1.2). (Os01t0926300-02), Similar to Transaldolase (EC 2.2.1.2). (Os01t0926300-03)	46615.4	R-LANDTQGTVEAAK-W	000000000000000	176	188	659.335	2	-1.94445	5.13358e-05	9	Os01g0191500|AK101856ELTSLATPGKVDQTQLDR00000000000000000000
AK067632	Os01g0926300	Similar to Transaldolase (EC 2.2.1.2). (Os01t0926300-01), Similar to Transaldolase (EC 2.2.1.2). (Os01t0926300-02), Similar to Transaldolase (EC 2.2.1.2). (Os01t0926300-03)	46615.4	R-VTSVASFFVSR-V	0000000000000	256	266	600.324	2	-1.44346	1.16282e-06	9	Os09g0249700|AK069757LAAGEWFTAR000000000000
AK067632	Os01g0926300	Similar to Transaldolase (EC 2.2.1.2). (Os01t0926300-01), Similar to Transaldolase (EC 2.2.1.2). (Os01t0926300-02), Similar to Transaldolase (EC 2.2.1.2). (Os01t0926300-03)	46615.4	K-IGTPEALALR-G	000000000000	278	287	520.808	2	-1.9183	0.0472487	9	Os06g0498400|AK103463IADLEEDAQR000000000000
AK067632	Os01g0926300	Similar to Transaldolase (EC 2.2.1.2). (Os01t0926300-01), Similar to Transaldolase (EC 2.2.1.2). (Os01t0926300-02), Similar to Transaldolase (EC 2.2.1.2). (Os01t0926300-03)	46615.4	R-TIDANVSDAEGVYSALEK-L	00000000000000000000	371	388	941.456	2	-1.14699	1.94687e-10	9	Os10g0170200|AK121628AAAAVYGAGGAMK100000000000300
AK067632	Os01g0926300	Similar to Transaldolase (EC 2.2.1.2). (Os01t0926300-01), Similar to Transaldolase (EC 2.2.1.2). (Os01t0926300-02), Similar to Transaldolase (EC 2.2.1.2). (Os01t0926300-03)	46615.4	K-AFDSLLGSLEEK-G	00000000000000	411	422	654.837	2	-1.22361	0.00889742	9	Os09g0346400|AB117987SELAQVQELYK0000000000000
AK070575	Os01g0935500	Similar to Potassium transporter 7 (OsHAK7). (Os01t0935500-01), Similar to Potassium transporter HAK4. (Os01t0935500-02)	89016.9	R-MAVITTSDDYDSPLAVR-D	0300000000000000000	642	658	935.448	2	-0.678622	2.66279e-09	2	Os03g0580800|AK070980LNDAAVVLLR000000000000
AK070575	Os01g0935500	Similar to Potassium transporter 7 (OsHAK7). (Os01t0935500-01), Similar to Potassium transporter HAK4. (Os01t0935500-02)	89016.9	R-SLQSSYEQESPNVSR-R	00000000000000000	679	693	855.896	2	-4.70356	0.000461869	2	Os06g0499900|AK072554MSLTLSADHR030000000000
AK069403	Os01g0935700	Similar to Cytochrome c1, heme protein. (Os01t0935700-01), Similar to Cytochrome c1 (Fragment). (Os01t0935700-02)	33389.7	R-DLVGVAYTEEETK-A	000000000000000	113	125	727.355	2	-2.38	6.78972e-09	7	Os09g0405250|Os09g0405250LMDESFKVAAMEVIAS003000000003000000
AK069403	Os01g0935700	Similar to Cytochrome c1, heme protein. (Os01t0935700-01), Similar to Cytochrome c1 (Fragment). (Os01t0935700-02)	33389.7	K-AMAAEIEVVDGPNDEGEMFTRPGK-L	00300000000000000030000000	126	149	865.728	3	-0.0903774	4.41914e-09	7	Os09g0406200|Os09g0406200LMDESFKVAAMEVIAS003000000003000000
AK069403	Os01g0935700	Similar to Cytochrome c1, heme protein. (Os01t0935700-01), Similar to Cytochrome c1 (Fragment). (Os01t0935700-02)	33389.7	R-EGLHYNPYFPGGAIAMPK-M	00000000000000003000	208	225	659.99	3	1.26677	0.000425262	7	Os09g0404500|J023067F06LMDESFKVAAMEVIAS003000000003000000
AK069403	Os01g0935700	Similar to Cytochrome c1, heme protein. (Os01t0935700-01), Similar to Cytochrome c1 (Fragment). (Os01t0935700-02)	33389.7	K-MLIDGAVEYEDGTPATEAQMGK-D	030000000000000000003000	226	247	1179.52	2	-2.13251	4.9255e-11	7	Os09g0404900|Os09g0404900LMDESFKVAAMEVIAS003000000003000000
AK069403	Os01g0935700	Similar to Cytochrome c1, heme protein. (Os01t0935700-01), Similar to Cytochrome c1 (Fragment). (Os01t0935700-02)	33389.7	R-KLVLDVVN--	0000000000	297	304	450.282	2	-0.309114	0.000164899	7	Os03g0212700|AK120113ALNILADILQHSK000000000000000
AK069146	Os01g0935900	Conserved hypothetical protein. (Os01t0935900-01), Similar to Succinate dehydrogenase subunit 4. (Os01t0935900-02)	23115.4	R-KGPLTSESWK-V	000000000000	120	129	566.802	2	-2.27101	0.00198803	3	Os02g0117700|AK071248YLSGEEEHVEWAK000000000000000
AK069146	Os01g0935900	Conserved hypothetical protein. (Os01t0935900-01), Similar to Succinate dehydrogenase subunit 4. (Os01t0935900-02)	23115.4	K-VKQTELLTR-S	00000000000	130	138	544.326	2	-2.4077	0.000423055	3	Os06g0133000|AK070431SSFDFIDGYDTPVEGR000000000000000000
AK069146	Os01g0935900	Conserved hypothetical protein. (Os01t0935900-01), Similar to Succinate dehydrogenase subunit 4. (Os01t0935900-02)	23115.4	R-STYYMIPTLLLVSK-N	0000030000000000	139	152	822.949	2	-0.392617	2.18372e-05	3	Os02g0169300|AK070041SVGTLGEADLR0000000000000
AK107072	Os01g0936700	Conserved hypothetical protein. (Os01t0936700-01), Hypothetical gene. (Os01t0936700-02)	54433.6	K-EAVATGNTVGSTGGR-S	00000000000000000	8	22	688.841	2	-0.812496	0.000350582	4	Os05g0319800|AK100483IDQSALTGESLPVNK00000000000000000
AK107072	Os01g0936700	Conserved hypothetical protein. (Os01t0936700-01), Hypothetical gene. (Os01t0936700-02)	54433.6	K-ITDAKNDVASTENVAAVDEK-I	0000000000000000000000	183	202	697.344	3	-3.06197	0.0013915	4	Os06g0181500|AK100878IDQSALTGESLPVNK00000000000000000
AK107072	Os01g0936700	Conserved hypothetical protein. (Os01t0936700-01), Hypothetical gene. (Os01t0936700-02)	54433.6	K-SNNGEMEAVAGVDQAEDAKK-E	0000003000000000000000	344	363	693.646	3	-3.07731	0.0015007	4	Os07g0662900|AK067082YVLLSDGALR000000000000
AK107072	Os01g0936700	Conserved hypothetical protein. (Os01t0936700-01), Hypothetical gene. (Os01t0936700-02)	54433.6	K-EAMTATKTDEKGEEQVAK-D	00030000000000000000	457	474	661.317	3	-0.511833	0.0254203	4	Os03g0180400|AK101031ATEIEVGVVR000000000000
AK101971	Os01g0938900	Similar to Nascent polypeptide-associated complex alpha subunit-like protein 3 (NAC-alpha-like protein 3) (Alpha-NAC-like protein 3). (Os01t0938900-01), Similar to Nascent polypeptide-associated complex alpha subunit-like protein 3 (NAC-alpha-like protein 3) (Alpha-NAC-like protein 3). (Os01t0938900-02)	22078.9	M-TAAETQEELLR-K	1000000000000	2	12	651.83	2	-0.783502	1.58729e-05	8	Os04g0543900|AK063467GGIGCAPGELSTSELER0000000000000000000
AK101971	Os01g0938900	Similar to Nascent polypeptide-associated complex alpha subunit-like protein 3 (NAC-alpha-like protein 3) (Alpha-NAC-like protein 3). (Os01t0938900-01), Similar to Nascent polypeptide-associated complex alpha subunit-like protein 3 (NAC-alpha-like protein 3) (Alpha-NAC-like protein 3). (Os01t0938900-02)	22078.9	K-NILFVISKPDVFK-S	000000000000000	92	104	760.447	2	-0.990866	6.24428e-06	8	Os02g0803600|AK064750AALTALAYAMNDEFSR000000000030000000
AK101971	Os01g0938900	Similar to Nascent polypeptide-associated complex alpha subunit-like protein 3 (NAC-alpha-like protein 3) (Alpha-NAC-like protein 3). (Os01t0938900-01), Similar to Nascent polypeptide-associated complex alpha subunit-like protein 3 (NAC-alpha-like protein 3) (Alpha-NAC-like protein 3). (Os01t0938900-02)	22078.9	K-SPNSDTYVIFGEAK-I	0000000000000000	105	118	764.371	2	0.98448	1.75877e-05	8	Os03g0309400|AK100728VIFADTYLSK000000000000
AK101971	Os01g0938900	Similar to Nascent polypeptide-associated complex alpha subunit-like protein 3 (NAC-alpha-like protein 3) (Alpha-NAC-like protein 3). (Os01t0938900-01), Similar to Nascent polypeptide-associated complex alpha subunit-like protein 3 (NAC-alpha-like protein 3) (Alpha-NAC-like protein 3). (Os01t0938900-02)	22078.9	K-IEDLSSQLQTQAAEQFK-A	0000000000000000000	119	135	968.486	2	-0.589483	5.3201e-11	8	Os03g0851100|AK102069TGEDVEILGLTPSGPLK0000000000000000000
AK101971	Os01g0938900	Similar to Nascent polypeptide-associated complex alpha subunit-like protein 3 (NAC-alpha-like protein 3) (Alpha-NAC-like protein 3). (Os01t0938900-01), Similar to Nascent polypeptide-associated complex alpha subunit-like protein 3 (NAC-alpha-like protein 3) (Alpha-NAC-like protein 3). (Os01t0938900-02)	22078.9	K-APDLSNVISK-A	000000000000	136	145	522.29	2	-0.658325	0.000111752	8	Os09g0500300|AK100152VFGMDGQVESAR00003000000000
AK101971	Os01g0938900	Similar to Nascent polypeptide-associated complex alpha subunit-like protein 3 (NAC-alpha-like protein 3) (Alpha-NAC-like protein 3). (Os01t0938900-01), Similar to Nascent polypeptide-associated complex alpha subunit-like protein 3 (NAC-alpha-like protein 3) (Alpha-NAC-like protein 3). (Os01t0938900-02)	22078.9	K-AEPSAAAQDDEEVDESGVEPK-D	00000000000000000000000	146	166	1086.97	2	-1.0184	1.22544e-08	8	Os05g0319800|AK100483MITGDQLAIGK0300000000000
AK101971	Os01g0938900	Similar to Nascent polypeptide-associated complex alpha subunit-like protein 3 (NAC-alpha-like protein 3) (Alpha-NAC-like protein 3). (Os01t0938900-01), Similar to Nascent polypeptide-associated complex alpha subunit-like protein 3 (NAC-alpha-like protein 3) (Alpha-NAC-like protein 3). (Os01t0938900-02)	22078.9	K-DIELVMTQATVSR-S	000000300000000	167	179	739.879	2	-1.0096	3.4508e-06	8	Os03g0100800|AK068699MITGDQLAIGK0300000000000
AK070064	Os01g0939100	Similar to Calmodulin-stimulated calcium-ATPase. (Os01t0939100-01)	113693	K-SFEVPAKNPSEEAQR-R	00000000000000000	14	28	563.61	3	-4.4195	0.0174698	20	Os07g0191200|AK121402MITGDQLAIGK0300000000000
AK070064	Os01g0939100	Similar to Calmodulin-stimulated calcium-ATPase. (Os01t0939100-01)	113693	R-WRDAVGTLVK-N	000000000000	30	39	572.826	2	-2.38484	0.00298559	20	Os03g0689300|AK068765MITGDQLAIGK0300000000000
AK070064	Os01g0939100	Similar to Calmodulin-stimulated calcium-ATPase. (Os01t0939100-01)	113693	K-AALQFIDAVR-K	000000000000	77	86	552.312	2	-2.73982	9.84173e-07	20	Os12g0638700|AK067535MITGDQLAIGK0300000000000
AK070064	Os01g0939100	Similar to Calmodulin-stimulated calcium-ATPase. (Os01t0939100-01)	113693	R-FHNGVDGIAR-K	000000000000	122	131	543.276	2	-3.6277	0.0333874	20	Os04g0656100|AK100435MITGDQLAIGK0300000000000
AK070064	Os01g0939100	Similar to Calmodulin-stimulated calcium-ATPase. (Os01t0939100-01)	113693	R-KVAVSLADGVK-S	0000000000000	132	142	543.829	2	-0.960838	0.000117721	20	Os02g0797300|AK121272MITGDQLAIGK0300000000000
AK070064	Os01g0939100	Similar to Calmodulin-stimulated calcium-ATPase. (Os01t0939100-01)	113693	K-VAVSLADGVK-S	000000000000	133	142	479.782	2	0.611493	0.00226917	20	Os06g0644200|AK099807TDALDAAGNTTAAIGK000000000000000000
AK070064	Os01g0939100	Similar to Calmodulin-stimulated calcium-ATPase. (Os01t0939100-01)	113693	R-AEVYGANQYTEKPPR-T	00000000000000000	150	164	861.919	2	-7.50758	3.262e-06	20	Os06g0178900|AK066933TDALDAAGNTTAAIGK000000000000000000
AK070064	Os01g0939100	Similar to Calmodulin-stimulated calcium-ATPase. (Os01t0939100-01)	113693	K-KKIDVQVTR-D	00000000000	239	247	543.836	2	0.828678	0.0014975	20	Os02g0802500|AK102146TDALDAAGNTTAAIGK000000000000000000
AK070064	Os01g0939100	Similar to Calmodulin-stimulated calcium-ATPase. (Os01t0939100-01)	113693	K-KIDVQVTR-D	0000000000	240	247	479.787	2	-1.29161	0.00400601	20	Os01g0337500|AY333187TDALDAAGNTTAAIGK000000000000000000
AK070064	Os01g0939100	Similar to Calmodulin-stimulated calcium-ATPase. (Os01t0939100-01)	113693	K-LNGVATIIGK-I	000000000000	353	362	493.305	2	-1.60121	0.0107408	20	Os05g0156900|AK107275TDALDAAGNTTAAIGK000000000000000000
AK070064	Os01g0939100	Similar to Calmodulin-stimulated calcium-ATPase. (Os01t0939100-01)	113693	K-IWASGAAQTMSNAK-G	0000000000300000	475	488	726.347	2	-5.34196	2.98246e-09	20	AK110424|AK110424TDALDAAGNTTAAIGK000000000000000000
AK070064	Os01g0939100	Similar to Calmodulin-stimulated calcium-ATPase. (Os01t0939100-01)	113693	K-IWASGAAQTMSNAK-G	0000000000000000	475	488	718.354	2	0.992546	0.00399941	20	Os02g0184200|006-102-C09TDALDAAGNTTAAIGK000000000000000000
AK070064	Os01g0939100	Similar to Calmodulin-stimulated calcium-ATPase. (Os01t0939100-01)	113693	K-GFDQLTSSMSETFAK-V	00000000030000000	489	503	832.877	2	-0.870624	1.88911e-07	20	Os01g0978100|AK065652IGYSMISDAEEK00000300000000
AK070064	Os01g0939100	Similar to Calmodulin-stimulated calcium-ATPase. (Os01t0939100-01)	113693	K-GFDQLTSSMSETFAK-V	00000000000000000	489	503	824.877	2	-3.51926	3.76905e-06	20	Os01g0805900|L19598LAVNLIPFPR000000000000
AK070064	Os01g0939100	Similar to Calmodulin-stimulated calcium-ATPase. (Os01t0939100-01)	113693	K-TMAVVIASPSAGGRPR-A	003000000000000000	568	583	529.284	3	-6.80443	0.0233645	20	Os01g0282800|AK122127LAVNLIPFPR000000000000
AK070064	Os01g0939100	Similar to Calmodulin-stimulated calcium-ATPase. (Os01t0939100-01)	113693	R-MVTGDNINTAK-A	0300000000000	684	694	590.287	2	-1.32506	1.51657e-06	20	Os02g0167300|AK121574LAVNLIPFPR000000000000
AK070064	Os01g0939100	Similar to Calmodulin-stimulated calcium-ATPase. (Os01t0939100-01)	113693	R-SLPLDKHTLVTNLR-G	0000000000000000	736	749	536.313	3	-1.24382	0.0071694	20	Os05g0413200|AK122099LAVNLIPFPR000000000000
AK070064	Os01g0939100	Similar to Calmodulin-stimulated calcium-ATPase. (Os01t0939100-01)	113693	R-HDGYRPIPTGPSAV--	0000000000000000	1030	1043	733.872	2	-1.22197	0.0448897	20	Os03g0780600|D13224LAVNLIPFPR000000000000
Os01g0939500	Os01g0939500	Similar to Eukaryotic peptide chain release factor subunit 1-2 (eRF1-2) (Eukaryotic release factor 1-2) (Omnipotent suppressor protein 1 homolog 2) (SUP1 homolog 2). (Os01t0939500-00)	49181	R-QSVLAAITSAQQR-L	000000000000000	68	80	686.881	2	0.464464	0.000848109	2	Os03g0661300|AK121321LAVNLIPFPR000000000000
Os01g0939500	Os01g0939500	Similar to Eukaryotic peptide chain release factor subunit 1-2 (eRF1-2) (Eukaryotic release factor 1-2) (Omnipotent suppressor protein 1 homolog 2) (SUP1 homolog 2). (Os01t0939500-00)	49181	K-TELSQSDMFDQR-L	00000000300000	235	246	736.818	2	-1.70501	0.0083723	2	Os06g0671900|L33263LAVNLIPFPR000000000000
Os01g0939500	Os01g0939500	Similar to Eukaryotic peptide chain release factor subunit 1-2 (eRF1-2) (Eukaryotic release factor 1-2) (Omnipotent suppressor protein 1 homolog 2) (SUP1 homolog 2). (Os01t0939500-00)	49181	K-YFEEISQDTGK-Y	0000000000000	291	301	658.804	2	0.854031	0.00570293	2	Os01g0817700|AK065059ALEYADFDKFDR00000000000000
Os01g0939500	Os01g0939500	Similar to Eukaryotic peptide chain release factor subunit 1-2 (eRF1-2) (Eukaryotic release factor 1-2) (Omnipotent suppressor protein 1 homolog 2) (SUP1 homolog 2). (Os01t0939500-00)	49181	R-GFGGIGGILR-Y	000000000000	406	415	473.776	2	-1.626	0.00885078	2	Os04g0458900|AK121454RPMDNQQNSVTAHGR00000000000000000
AK070588	Os01g0939700	Similar to Esterase D (EC 3.1.1.1). (Os01t0939700-01), Similar to esterase D. (Os01t0939700-02)	32587.2	R-AAAAHGIALVAPDTSPR-G	0000000000000000000	80	96	809.44	2	1.47696	0.00325393	2	Os03g0606200|AB055076MTAGFTEEDLKNSK0300000000000000
AK070588	Os01g0939700	Similar to Esterase D (EC 3.1.1.1). (Os01t0939700-01), Similar to esterase D. (Os01t0939700-02)	32587.2	K-VLSDNFEQLNTSR-A	000000000000000	140	152	761.878	2	-0.745197	9.30373e-08	2	Os07g0492000|AK121796ADYAVEVGR00000000000
AK070184	Os01g0948400	Similar to Pyrroline-5-carboxylate reductase (EC 1.5.1.2) (P5CR) (P5C reductase). (Os01t0948400-01), Similar to pyrroline 5-carboxylate reductase. (Os01t0948400-02)	30185.1	R-GVAASGVLPATAIR-T	0000000000000000	37	50	641.878	2	-0.02411	9.97401e-06	2	Os11g0657400|Os11g0657400AYIALQAWR00000000000
AK070184	Os01g0948400	Similar to Pyrroline-5-carboxylate reductase (EC 1.5.1.2) (P5CR) (P5C reductase). (Os01t0948400-01), Similar to pyrroline 5-carboxylate reductase. (Os01t0948400-02)	30185.1	R-GTLINAVVAATK-R	00000000000000	266	277	579.35	2	3.93205	0.0211555	2	Os02g0117700|AK071248YTNSNIEVHTFNQSQYPR00000000000000000000
AK069239	Os01g0951800	Tetratricopeptide repeat 11 Fission 1 protein domain containing protein. (Os01t0951800-01)	17575.3	R-EVAEAATEEHKNVSIMR-L	0000000000000000300	36	52	965.469	2	-1.84122	0.00702745	3	Os05g0116000|AK121775LPEPSAADR00000000000
AK069239	Os01g0951800	Tetratricopeptide repeat 11 Fission 1 protein domain containing protein. (Os01t0951800-01)	17575.3	R-GIAMLQASLGGSK-S	000030000000000	69	81	624.833	2	-2.02128	2.61177e-07	3	Os03g0143400|AK073999AAVEEGIVPGGGVALLYASK0000000000000000000000
AK070047	Os01g0952600	Similar to LacZ (Fragment). (Os01t0952600-01), Similar to glycoside hydrolase family 2 protein. (Os01t0952600-02)	127794	M-AVASASALFSAK-N	10000000000000	2	13	582.821	2	7.229	0.00246535	1	Os10g0462900|AK069617AAVEEGIVPGGGVALLYASK0000000000000000000000
AK100697	Os01g0953600	NADPH-dependent FMN reductase family protein. (Os01t0953600-01), NADPH-dependent FMN reductase family protein. (Os01t0953600-02)	21595.2	K-ASYNGGLLR-A	00000000000	22	30	475.757	2	0.35657	0.0469772	1	AK109517|AK109517AAVEEGIVPGGGVALLYASK0000000000000000000000
AK073433	Os01g0957200	Conserved hypothetical protein. (Os01t0957200-01)	42317.2	R-EALFVLAQLGR-K	0000000000000	104	114	608.855	2	-1.14124	0.000167249	1	Os02g0791700|Os02g0791700VATAAGLGGSGER000000000000000
AK059165	Os01g0962400	Ubiquitin-like, Ufm1 domain containing protein. (Os01t0962400-01)	10355.5	M-AAAGGGGAGAAGGGK-V	10000000000000000	2	16	536.262	2	-0.348986	8.27878e-06	2	AK121341|AK121341GSSMNDAPSSDPQDSVQR00003000000000000000
AK059165	Os01g0962400	Ubiquitin-like, Ufm1 domain containing protein. (Os01t0962400-01)	10355.5	K-VFSVPEAAPFTAVLK-F	00000000000000000	33	47	788.445	2	2.69427	0.0380646	2	Os03g0776000|AK103010FLANVDPVDVAR00000000000000
AK073846	Os01g0962600	Similar to 40S ribosomal protein S10-1. (Os01t0962600-01)	19969.1	K-GGAPAEFQPSFR-G	00000000000000	146	157	632.31	2	0.255006	0.00686834	1	Os06g0256500|AK068236FLANVDPVDVAR00000000000000
013-066-F12	Os01g0964400	#N/A	24730.4	M-ADGEDIQPLVCDNGTGMVK-A	100000000000000003000	2	20	1045.97	2	-0.390648	0.00548661	34	Os01g0760600|AK103586MFVADGGELLMAQSYAK0300000000030000000
013-066-F12	Os01g0964400	#N/A	24730.4	K-AGFAGDDAPR-A	000000000000	21	30	488.726	2	-3.04451	7.00679e-07	34	Os11g0455500|AK122115SGKVPDPESTDNAEFK000000000000000000
013-066-F12	Os01g0964400	#N/A	24730.4	R-AVFPSIVGRPR-H	0000000000000	31	41	599.856	2	-0.714804	2.02457e-06	34	Os08g0478200|AK068050NISTMTADEYFAK000003000000000
013-066-F12	Os01g0964400	#N/A	24730.4	R-HTGVMVGMGQK-D	0000030030000	42	52	588.778	2	-1.79048	0.000342588	34	Os01g0939100|AK070064AEVYGANQYTEKPPR00000000000000000
013-066-F12	Os01g0964400	#N/A	24730.4	R-HTGVMVGMGQK-D	0000030000000	42	52	580.78	2	-1.98784	0.00353214	34	Os02g0741200|AK071385QMANPTTAAGVLR203000000000000
013-066-F12	Os01g0964400	#N/A	24730.4	K-DAYVGDEAQSK-R	0000000000000	53	63	591.767	2	-0.140863	7.15596e-08	34	Os01g0851700|AK103367MSILNTAGSGK0300000000000
013-066-F12	Os01g0964400	#N/A	24730.4	K-DAYVGDEAQSKR-G	00000000000000	53	64	669.817	2	-1.604	0.000143411	34	Os11g0264900|Os11g0264900NVDEESVVATFR00000000000000
013-066-F12	Os01g0964400	#N/A	24730.4	R-VAPEEHPVLLTEAPLNPK-A	00000000000000000000	98	115	977.534	2	-1.99787	5.51354e-07	34	Os03g0356700|AK121389AASAAVEEFIATQNRPK0000000000000000000
013-066-F12	Os01g0964400	#N/A	24730.4	R-MSKEITALAPSSMK-I	0300000000000300	160	173	763.379	2	-5.95444	3.71596e-08	34	Os03g0760700|AK060701AAEGVTIIDDR0000000000000
013-066-F12	Os01g0964400	#N/A	24730.4	R-MSKEITALAPSSMK-I	0000000000000000	160	173	747.388	2	-0.311332	0.00063864	34	Os10g0563700|AK072751LVGATNPLAAEPGTIR000000000000000000
013-066-F12	Os01g0964400	#N/A	24730.4	K-EITALAPSSMK-I	0000000000300	163	173	582.302	2	-0.976325	3.62878e-05	34	Os06g0548800|AK072611YKSDYVTQPLSK00000000000000
013-066-F12	Os01g0964400	#N/A	24730.4	K-IKVVAPPER-K	00000000000	174	182	504.813	2	-0.829344	0.00182133	34	Os06g0498400|AK103463FTDDLENMYR000000003000
013-066-F12	Os01g0964400	#N/A	24730.4	K-IKVVAPPERK-Y	000000000000	174	183	568.86	2	-1.36435	0.000834719	34	Os05g0522500|AK065207LANDGSGIGAALLAASHSQYAEID00000000000000000000000000
AK070623	Os01g0969100	NAD(P)-binding domain containing protein. (Os01t0969100-01)	44943.7	M-SSSSSPPAASAAAR-L	1000000000000000	2	15	644.809	2	-1.71953	0.000796657	4	Os02g0146600|AK073620IQVGVFSATMPPEALEITR000000000030000000000
AK070623	Os01g0969100	NAD(P)-binding domain containing protein. (Os01t0969100-01)	44943.7	R-MDFIPGVDGPSEGVPR-V	030000000000000000	228	243	844.9	2	-0.88071	0.00239534	4	Os06g0701100|AK119234IQVGVFSATMPPEALEITR000000000030000000000
AK070623	Os01g0969100	NAD(P)-binding domain containing protein. (Os01t0969100-01)	44943.7	R-ANGQIFNVGNPNNEVTVR-Q	00000000000000000000	290	307	971.989	2	-1.00463	8.51362e-07	4	Os05g0178100|AK120915ALGLAGNDAPGGETER000000000000000000
AK069207	Os01g0970400	Eukaryotic translation initiation factor 4E-1 (eIF4E-1) (eIF-4E-1) (mRNA cap-binding protein) (eIF-4F 25 kDa subunit) (eIF-4F p26 subunit). (Os01t0970400-01)	25733.5	K-NAANEAAQISIGK-Q	000000000000000	182	194	643.839	2	0.283788	2.013e-05	1	Os06g0498400|AK103463AELHPLLLGSPER000000000000000
AK120840	Os01g0971500	Similar to Cytochrome b5. (Os01t0971500-01)	15080.7	K-DATDDFEDVGHSTTAR-A	000000000000000000	53	68	868.872	2	0.314411	0.0389154	1	Os05g0373700|AK058906DIELVMTQATVSR000000300000000
AK121398	Os01g0974000	Mammalian cell entry related domain containing protein. (Os01t0974000-01), Mammalian cell entry related domain containing protein. (Os01t0974000-02)	40549.5	R-GVTVGNVVR-V	00000000000	140	148	450.766	2	-0.732667	3.53158e-05	2	AK070627|AK070627DIELVMTQATVSR000000300000000
AK121398	Os01g0974000	Mammalian cell entry related domain containing protein. (Os01t0974000-01), Mammalian cell entry related domain containing protein. (Os01t0974000-02)	40549.5	K-VASIMEEAQPLLSR-I	0000030000000000	258	271	780.409	2	1.09289	0.0166449	2	Os01g0938900|AK101971DIELVMTQATVSR000000300000000
J065170O14	Os01g0974700	0	9228.53	R-VLYSSVVYPHNYGFIPR-T	0000000000000000000	30	46	671.02	3	0.392345	6.15763e-06	2	Os03g0106500|AF261270ASNPNYLALLVK00000000000000
AK111768	Os01g0975900	Similar to Tonoplast membrane integral protein ZmTIP1-2. (Os01t0975900-01), Similar to Tonoplast membrane integral protein ZmTIP1-2. (Os01t0975900-02)	25375.3	R-IAVGAPGELSHPDTAK-A	000000000000000000	6	21	781.91	2	-3.26024	1.2744e-06	2	Os03g0106900|J023092N06ASNPNYLALLVK00000000000000
AK061022	Os01g0976200	11-S plant seed storage protein family protein. (Os01t0976200-01)	40664.6	R-TSSDSAASAEAMVMDLSPK-R	000000000000303000000	5	23	965.423	2	-1.00214	2.51216e-08	16	L34039|L34039ALEQLDAAVAK0000000000000
AK061022	Os01g0976200	11-S plant seed storage protein family protein. (Os01t0976200-01)	40664.6	K-SYGGEGGSYFDWSPSELPMLR-A	00000000000000000003000	28	48	1176.02	2	-2.2268	2.57217e-05	16	Os05g0323900|AK070528ALEQLDAAVAK0000000000000
AK061022	Os01g0976200	11-S plant seed storage protein family protein. (Os01t0976200-01)	40664.6	K-LSLAAGGLALPFYSDSAK-V	00000000000000000000	57	74	890.977	2	-0.698442	1.88052e-05	16	Os04g0447400|AK070858DSGVPLVAFSLK00000000000000
AK061022	Os01g0976200	11-S plant seed storage protein family protein. (Os01t0976200-01)	40664.6	K-GTCAVLLPETPSEK-I	0000000000000000	83	96	758.388	2	-1.7132	0.00192145	16	Os03g0307100|AK102205IQSNETSNVVQVR000000000000000
AK061022	Os01g0976200	11-S plant seed storage protein family protein. (Os01t0976200-01)	40664.6	R-AWDLPQDAAASLVSTQPGAGIVK-L	0000000000000000000000000	166	188	1148.1	2	-0.909835	9.9278e-09	16	Os03g0821100|AK102784NAVVTVPAYFNDSQR00000000000000000
AK061022	Os01g0976200	11-S plant seed storage protein family protein. (Os01t0976200-01)	40664.6	R-VVVLNTQNLPLVK-E	000000000000000	225	237	718.946	2	0.38683	3.29886e-08	16	Os11g0703900|AK065431NAVVTVPAYFNDSQR00000000000000000
AK061022	Os01g0976200	11-S plant seed storage protein family protein. (Os01t0976200-01)	40664.6	K-EVGLGADLVR-I	000000000000	238	247	514.79	2	-0.193874	0.000129659	16	Os03g0276500|AK109474NAVVTVPAYFNDSQR00000000000000000
AK061022	Os01g0976200	11-S plant seed storage protein family protein. (Os01t0976200-01)	40664.6	R-VQVVGIDGTR-V	000000000000	276	285	522.295	2	-2.45078	0.0224941	16	Os01g0840100|016-033-C09NAVVTVPAYFNDSQR00000000000000000
AK061022	Os01g0976200	11-S plant seed storage protein family protein. (Os01t0976200-01)	40664.6	R-AEGGCLFIVPR-F	0000000000000	291	301	616.826	2	-0.722686	8.96261e-05	16	Os05g0460000|J023150E11NAVVTVPAYFNDSQR00000000000000000
AK061022	Os01g0976200	11-S plant seed storage protein family protein. (Os01t0976200-01)	40664.6	K-AISPAVLQASFNTTPEMENLFR-S	000000000000000003000000	339	360	1226.61	2	-0.733126	1.06569e-05	16	Os09g0509000|AK106007TLAQVVGSEEEAR000000000000000
AK061022	Os01g0976200	11-S plant seed storage protein family protein. (Os01t0976200-01)	40664.6	K-RLDSEIFFAPNSNSI--	00000000000000000	363	377	855.429	2	0.853536	0.00192274	16	Os09g0572800|AK120781SAEGTTDAAGHYR000000000000000
AK100555	Os01g0976500	KIP1-like domain containing protein. (Os01t0976500-01)	104062	K-LGEFETQTVLEK-I	00000000000000	311	322	697.365	2	0.654379	4.1577e-05	7	Os02g0591700|AK072777SGLLLITGPFK0000000000000
AK100555	Os01g0976500	KIP1-like domain containing protein. (Os01t0976500-01)	104062	R-SNFSEAISR-L	00000000000	421	429	505.748	2	-1.83619	0.00274897	7	Os06g0646500|AK071267VPEALYGGTGNYASALFLTAAK000000000000000000000000
AK100555	Os01g0976500	KIP1-like domain containing protein. (Os01t0976500-01)	104062	K-STADVDPAGK-S	000000000000	489	498	480.736	2	0.533479	0.0274295	7	AK101953|AK101953VPEALYGGTGNYASALFLTAAK000000000000000000000000
AK100555	Os01g0976500	KIP1-like domain containing protein. (Os01t0976500-01)	104062	K-STATQEEAQAVDVGQEK-A	0000000000000000000	499	515	895.922	2	-1.7755	0.000274598	7	Os09g0482400|AB111810EGQSEIYYITGESK0000000000000000
AK100555	Os01g0976500	KIP1-like domain containing protein. (Os01t0976500-01)	104062	K-VILVAEYR-A	0000000000	572	579	481.787	2	-0.993176	0.0261774	7	AK101323|AK101323EGQSEIYYITGESK0000000000000000
AK100555	Os01g0976500	KIP1-like domain containing protein. (Os01t0976500-01)	104062	R-LPAVATSSSPLENK-L	0000000000000000	686	699	707.381	2	-3.01741	0.0275404	7	Os07g0665200|J075101B12AVAVLASSEGVK00000000000000
AK065652	Os01g0978100	Similar to Cysteine synthase, mitochondrial precursor (EC 2.5.1.47) (O- acetylserine sulfhydrylase) (O-acetylserine (Thiol)-lyase) (CSase C) (CS-C) (OAS-TL C) (AtCS-C). (Os01t0978100-01)	42187.9	R-IGYSMISDAEEK-G	00000300000000	121	132	679.809	2	-2.12171	3.02247e-06	8	Os06g0646500|AK071267AITEIFAEAGFSDVTK000000000000000000
AK065652	Os01g0978100	Similar to Cysteine synthase, mitochondrial precursor (EC 2.5.1.47) (O- acetylserine sulfhydrylase) (O-acetylserine (Thiol)-lyase) (CSase C) (CS-C) (OAS-TL C) (AtCS-C). (Os01t0978100-01)	42187.9	K-SVLVEPTSGNTGIGLAFIAASR-G	000000000000000000000000	140	161	1080.58	2	-4.43884	0.00335325	8	AK101953|AK101953AITEIFAEAGFSDVTK000000000000000000
AK065652	Os01g0978100	Similar to Cysteine synthase, mitochondrial precursor (EC 2.5.1.47) (O- acetylserine sulfhydrylase) (O-acetylserine (Thiol)-lyase) (CSase C) (CS-C) (OAS-TL C) (AtCS-C). (Os01t0978100-01)	42187.9	K-AFGAELVLTDAAK-G	000000000000000	183	195	653.355	2	-1.58398	1.49508e-08	8	Os11g0191800|AK071532TYEATSLAESMIATTTAADPK00000000000300000000000
AK065652	Os01g0978100	Similar to Cysteine synthase, mitochondrial precursor (EC 2.5.1.47) (O- acetylserine sulfhydrylase) (O-acetylserine (Thiol)-lyase) (CSase C) (CS-C) (OAS-TL C) (AtCS-C). (Os01t0978100-01)	42187.9	K-TPDAYMLQQFDNPANPK-V	0000003000000000000	211	227	983.452	2	-2.00414	0.0015754	8	Os11g0193800|J023147H03TYEATSLAESMIATTTAADPK00000000000300000000000
AK065652	Os01g0978100	Similar to Cysteine synthase, mitochondrial precursor (EC 2.5.1.47) (O- acetylserine sulfhydrylase) (O-acetylserine (Thiol)-lyase) (CSase C) (CS-C) (OAS-TL C) (AtCS-C). (Os01t0978100-01)	42187.9	K-GKVDVFIGGIGTGGTISGAGR-F	00000000000000000000000	243	263	640.349	3	-0.808182	0.0160236	8	AK121341|AK121341MLQVIQEVFR030000000000
AK065652	Os01g0978100	Similar to Cysteine synthase, mitochondrial precursor (EC 2.5.1.47) (O- acetylserine sulfhydrylase) (O-acetylserine (Thiol)-lyase) (CSase C) (CS-C) (OAS-TL C) (AtCS-C). (Os01t0978100-01)	42187.9	K-VDVFIGGIGTGGTISGAGR-F	000000000000000000000	245	263	867.461	2	-2.44971	2.42414e-05	8	Os03g0604200|J075140M08HVADAGIVFVSVNTPTK0000000000000000000
AK065652	Os01g0978100	Similar to Cysteine synthase, mitochondrial precursor (EC 2.5.1.47) (O- acetylserine sulfhydrylase) (O-acetylserine (Thiol)-lyase) (CSase C) (CS-C) (OAS-TL C) (AtCS-C). (Os01t0978100-01)	42187.9	K-IQGIGAGFVPR-N	0000000000000	295	305	557.822	2	-0.320312	8.59833e-06	8	Os09g0362500|AK068165MLQSYLGAER030000000000
AK065652	Os01g0978100	Similar to Cysteine synthase, mitochondrial precursor (EC 2.5.1.47) (O- acetylserine sulfhydrylase) (O-acetylserine (Thiol)-lyase) (CSase C) (CS-C) (OAS-TL C) (AtCS-C). (Os01t0978100-01)	42187.9	K-LVVVVFPSFGER-Y	00000000000000	362	373	674.884	2	-0.982405	0.000942866	8	Os08g0398700|AK120068MLQSYLGAER030000000000
AK071514	Os02g0100100	Thioredoxin domain domain containing protein. (Os02t0100100-01)	62498.6	K-VDATEDTDLAQK-Y	00000000000000	131	142	653.311	2	-1.11643	3.8229e-07	7	Os01g0939100|AK070064GFDQLTSSMSETFAK00000000000000000
AK071514	Os02g0100100	Thioredoxin domain domain containing protein. (Os02t0100100-01)	62498.6	R-TKEAIVSWVNKK-L	00000000000000	167	178	701.903	2	-4.35759	0.00118718	7	AK073964|AK073964IIGIDLNANR000000000000
AK071514	Os02g0100100	Thioredoxin domain domain containing protein. (Os02t0100100-01)	62498.6	R-LEDAINFYQTSNPDVAK-L	0000000000000000000	224	240	962.967	2	-0.650432	0.000288265	7	Os11g0210300|AK069330IIGIDLNANR000000000000
AK071514	Os02g0100100	Thioredoxin domain domain containing protein. (Os02t0100100-01)	62498.6	K-LLFVFVER-D	0000000000	335	342	511.807	2	3.27019	0.00394668	7	Os01g0711000|AK103899QIYPPINVLPSLSR0000000000000000
AK071514	Os02g0100100	Thioredoxin domain domain containing protein. (Os02t0100100-01)	62498.6	R-FAEDFLEEK-L	00000000000	390	398	564.267	2	0.57848	5.43857e-06	7	Os06g0568200|AK099907QIYPPINVLPSLSR0000000000000000
AK071514	Os02g0100100	Thioredoxin domain domain containing protein. (Os02t0100100-01)	62498.6	K-NLDQIVLDESK-D	0000000000000	423	433	637.336	2	1.70754	0.00133738	7	Os01g0851700|AK103367FFGHVEILPDGSR000000000000000
AK102264	Os02g0100300	Similar to HSP associated protein like. (Os02t0100300-01)	44194.4	K-AILLNPLSAIMYGTR-A	00000000000300000	154	168	824.957	2	-1.66533	6.7116e-05	1	Os06g0221200|AK072559SKAQLIATFNR0000000000000
AK070607	Os02g0102800	Pleckstrin homology-type domain containing protein. (Os02t0102800-01), Similar to START domain-containing protein. (Os02t0102800-02)	91164.5	R-YFVLDSR-L	000000000	94	100	450.233	2	-3.45381	0.00453448	6	Os01g0172400|D73411VLMLVWDDR00030000000
AK070607	Os02g0102800	Pleckstrin homology-type domain containing protein. (Os02t0102800-01), Similar to START domain-containing protein. (Os02t0102800-02)	91164.5	R-NDDGSYVVLFR-S	0000000000000	364	374	642.814	2	-1.53459	2.39682e-06	6	Os05g0171000|J023131H15VLMLVWDDR00030000000
AK070607	Os02g0102800	Pleckstrin homology-type domain containing protein. (Os02t0102800-01), Similar to START domain-containing protein. (Os02t0102800-02)	91164.5	R-AFIESGGFK-I	00000000000	390	398	478.247	2	-2.51536	0.00433947	6	Os02g0523500|AK065061DVEIEVEAVDR0000000000000
AK070607	Os02g0102800	Pleckstrin homology-type domain containing protein. (Os02t0102800-01), Similar to START domain-containing protein. (Os02t0102800-02)	91164.5	R-IPVMENMVDTSAVQK-D	00003003000000000	463	477	847.407	2	-3.5307	0.00236649	6	Os05g0150000|AJ441305VLVQVNTSGEESK000000000000000
AK070607	Os02g0102800	Pleckstrin homology-type domain containing protein. (Os02t0102800-01), Similar to START domain-containing protein. (Os02t0102800-02)	91164.5	R-FFDGDDEFR-N	00000000000	659	667	574.237	2	-2.60324	0.00343489	6	Os07g0274400|AK100692DYMQALDNPTNPSTK00030000000000000
AK070607	Os02g0102800	Pleckstrin homology-type domain containing protein. (Os02t0102800-01), Similar to START domain-containing protein. (Os02t0102800-02)	91164.5	R-QSVGSTPCLLGK-A	00000000000000	686	697	630.834	2	-0.557893	0.00572579	6	Os04g0551800|AK121568YFVEAGAIAVR0000000000000
AK070603	Os02g0102900	Similar to RuBisCO subunit binding-protein beta subunit, chloroplast (60 kDa chaperonin beta subunit) (CPN-60 beta) (Fragment). (Os02t0102900-01)	64255.9	K-LADLVGVTLGPK-G	00000000000000	75	86	591.857	2	-1.73142	6.56065e-06	6	Os10g0478200|AK066396LNVQVTDVK00000000000
AK070603	Os02g0102900	Similar to RuBisCO subunit binding-protein beta subunit, chloroplast (60 kDa chaperonin beta subunit) (CPN-60 beta) (Fragment). (Os02t0102900-01)	64255.9	K-IVNDGVTVAK-E	000000000000	101	110	508.292	2	-1.9841	0.0001777	6	Os02g0830100|AK065077ASSGDLDNTNIISQILK0000000000000000000
AK070603	Os02g0102900	Similar to RuBisCO subunit binding-protein beta subunit, chloroplast (60 kDa chaperonin beta subunit) (CPN-60 beta) (Fragment). (Os02t0102900-01)	64255.9	K-EVELEDPVENIGAK-L	0000000000000000	111	124	771.389	2	1.35228	1.46275e-05	6	Os08g0120500|AK102447SVAPIIEEYFSTGDVK000000000000000000
AK070603	Os02g0102900	Similar to RuBisCO subunit binding-protein beta subunit, chloroplast (60 kDa chaperonin beta subunit) (CPN-60 beta) (Fragment). (Os02t0102900-01)	64255.9	K-VVAAGANPVQITR-G	000000000000000	158	170	648.376	2	0.997099	1.42352e-06	6	Os02g0332200|AK067672DAVTDLSLHYLAK000000000000000
AK070603	Os02g0102900	Similar to RuBisCO subunit binding-protein beta subunit, chloroplast (60 kDa chaperonin beta subunit) (CPN-60 beta) (Fragment). (Os02t0102900-01)	64255.9	K-NAGVNGSVVTEK-V	00000000000000	510	521	587.807	2	-0.204648	0.00916817	6	Os07g0549700|AK067714GPLLDEDGPSYVR000000000000000
AK070603	Os02g0102900	Similar to RuBisCO subunit binding-protein beta subunit, chloroplast (60 kDa chaperonin beta subunit) (CPN-60 beta) (Fragment). (Os02t0102900-01)	64255.9	K-VLANDNFR-Y	0000000000	522	529	474.746	2	-5.21278	0.000110069	6	Os04g0447400|AK070858YTVFEVAESLR0000000000000
AK069788	Os02g0103300	Pectinesterase inhibitor domain containing protein. (Os02t0103300-01)	22762.6	R-SLHGLAMLATR-M	0000000300000	86	96	593.324	2	0.477847	7.20538e-05	5	Os01g0848700|AK071303KALAAQESASTNGR0000000000000000
AK069788	Os02g0103300	Pectinesterase inhibitor domain containing protein. (Os02t0103300-01)	22762.6	K-MDDLAELEPEDSSSPSDAR-A	030000000000000000000	109	127	1040.43	2	-2.86574	0.000891623	5	Os03g0106500|AF261270AGIIDTQFR00000000000
AK069788	Os02g0103300	Pectinesterase inhibitor domain containing protein. (Os02t0103300-01)	22762.6	R-MAHIAIGFTHAAA--	030000000000000	196	208	663.833	2	-2.58784	0.000272003	5	Os03g0106900|J023092N06AGIIDTQFR00000000000
AK102186	Os02g0103700	Similar to 60S ribosomal protein L9 (Gibberellin-regulated protein GA). (Os02t0103700-01), Similar to 60S ribosomal protein L9 (Gibberellin-regulated protein GA). (Os02t0103700-02)	21700.6	R-KLQVDAWFGTR-R	0000000000000	55	65	660.855	2	-2.61081	9.46831e-05	8	Os03g0832200|AK070712SGTLFDNILITDDPEYAK00000000000000000000
AK102186	Os02g0103700	Similar to 60S ribosomal protein L9 (Gibberellin-regulated protein GA). (Os02t0103700-01), Similar to 60S ribosomal protein L9 (Gibberellin-regulated protein GA). (Os02t0103700-02)	21700.6	K-LQVDAWFGTR-R	000000000000	56	65	596.811	2	3.5295	0.0286581	8	Os11g0297300|AK070171SSDYVFLVMGLSQKQEQEGLDR000000000300000000000000
AK102186	Os02g0103700	Similar to 60S ribosomal protein L9 (Gibberellin-regulated protein GA). (Os02t0103700-01), Similar to 60S ribosomal protein L9 (Gibberellin-regulated protein GA). (Os02t0103700-02)	21700.6	R-TAISHVQNLITGVTK-G	00000000000000000	73	87	791.451	2	-0.822125	1.63854e-07	8	Os02g0161900|AK101547IQDKEGIPPDQQR000000000000000
AK102186	Os02g0103700	Similar to 60S ribosomal protein L9 (Gibberellin-regulated protein GA). (Os02t0103700-01), Similar to 60S ribosomal protein L9 (Gibberellin-regulated protein GA). (Os02t0103700-02)	21700.6	R-KVDMLEGVTILR-S	00003000000000	126	137	695.392	2	-0.51838	0.000309142	8	Os06g0681400|U37687IQDKEGIPPDQQR000000000000000
AK102186	Os02g0103700	Similar to 60S ribosomal protein L9 (Gibberellin-regulated protein GA). (Os02t0103700-01), Similar to 60S ribosomal protein L9 (Gibberellin-regulated protein GA). (Os02t0103700-02)	21700.6	K-VKDELVLDGNDIELVSR-S	0000000000000000000	141	157	638.677	3	-1.19173	0.00103666	8	Os04g0628100|AK102389IQDKEGIPPDQQR000000000000000
AK070860	Os02g0104800	Uncharacterised conserved protein UCP022280 domain containing protein. (Os02t0104800-01)	29595.4	R-RGEAFGADMASAAR-A	0000000003000000	44	57	475.889	3	-1.33851	0.0455052	2	Os05g0504766|016-038-D07IQDKEGIPPDQQR000000000000000
AK070860	Os02g0104800	Uncharacterised conserved protein UCP022280 domain containing protein. (Os02t0104800-01)	29595.4	R-AIQSELNQISDIEK-Q	0000000000000000	214	227	794.411	2	-4.96405	0.000697208	2	AK067024|AK067024IQDKEGIPPDQQR000000000000000
AK070860	Os02g0104800	Uncharacterised conserved protein UCP022280 domain containing protein. (Os02t0104800-01)	29595.4	K-SILNQLPR-A	0000000000	234	241	470.782	2	-0.648594	0.0161319	2	Os06g0673500|J100072F13IQDKEGIPPDQQR000000000000000
AK063525	Os02g0105200	Similar to Dihydrolipoamide S-acetyltransferase (EC 2.3.1.12). (Os02t0105200-01)	59600.6	K-FKDYKPSTSAAPAAPSEPK-A	000000000000000000000	207	225	664.674	3	-0.529282	3.69237e-05	11	Os06g0650100|AK062354IQDKEGIPPDQQR000000000000000
AK063525	Os02g0105200	Similar to Dihydrolipoamide S-acetyltransferase (EC 2.3.1.12). (Os02t0105200-01)	59600.6	R-ILKADIEDYLASVAK-G	00000000000000000	290	304	824.961	2	-0.222163	0.0017668	11	AK108207|AK108207IQDKEGIPPDQQR000000000000000
AK063525	Os02g0105200	Similar to Dihydrolipoamide S-acetyltransferase (EC 2.3.1.12). (Os02t0105200-01)	59600.6	K-ADIEDYLASVAK-G	00000000000000	293	304	647.831	2	1.05573	7.47806e-05	11	Os05g0160200|AK119731IQDKEGIPPDQQR000000000000000
AK063525	Os02g0105200	Similar to Dihydrolipoamide S-acetyltransferase (EC 2.3.1.12). (Os02t0105200-01)	59600.6	R-EALAAPGLSYTDVPNTQIR-K	000000000000000000000	309	327	1008.52	2	-0.555208	5.08484e-06	11	AK059242|AK059242IQDKEGIPPDQQR000000000000000
AK063525	Os02g0105200	Similar to Dihydrolipoamide S-acetyltransferase (EC 2.3.1.12). (Os02t0105200-01)	59600.6	K-QTIPHYYLTVDAR-V	000000000000000	339	351	526.277	3	3.82272	0.0121595	11	Os01g0328400|AK061988IQDKEGIPPDQQR000000000000000
AK063525	Os02g0105200	Similar to Dihydrolipoamide S-acetyltransferase (EC 2.3.1.12). (Os02t0105200-01)	59600.6	K-LRGELNPLQESSGGKK-I	000000000000000000	358	373	571.646	3	-3.94596	0.00186342	11	Os09g0420800|AK099513IQDKEGIPPDQQR000000000000000
AK063525	Os02g0105200	Similar to Dihydrolipoamide S-acetyltransferase (EC 2.3.1.12). (Os02t0105200-01)	59600.6	R-GELNPLQESSGGK-K	000000000000000	360	372	658.327	2	-2.10288	0.000700277	11	Os09g0483400|AK103890IQDKEGIPPDQQR000000000000000
AK063525	Os02g0105200	Similar to Dihydrolipoamide S-acetyltransferase (EC 2.3.1.12). (Os02t0105200-01)	59600.6	K-KISINDLVIK-A	000000000000	373	382	571.863	2	3.82023	0.00172214	11	Os09g0452700|Os09g0452700IQDKEGIPPDQQR000000000000000
AK063525	Os02g0105200	Similar to Dihydrolipoamide S-acetyltransferase (EC 2.3.1.12). (Os02t0105200-01)	59600.6	K-ISINDLVIK-A	00000000000	374	382	507.813	2	-1.36394	9.26513e-06	11	Os03g0259500|J065115B03IQDKEGIPPDQQR000000000000000
AK063525	Os02g0105200	Similar to Dihydrolipoamide S-acetyltransferase (EC 2.3.1.12). (Os02t0105200-01)	59600.6	K-GLGTIAEEVK-Q	000000000000	433	442	508.784	2	-0.896444	0.0002848	11	Os09g0483200|Os09g0483200IQDKEGIPPDQQR000000000000000
AK063525	Os02g0105200	Similar to Dihydrolipoamide S-acetyltransferase (EC 2.3.1.12). (Os02t0105200-01)	59600.6	R-VIDGAIGAEFLK-A	00000000000000	523	534	616.847	2	-1.26324	0.000495643	11	Os07g0489500|Os07g0489500IQDKEGIPPDQQR000000000000000
AK102423	Os02g0105900	Similar to 40S ribosomal protein S4. (Os02t0105900-01), Similar to 40S ribosomal protein S4. (Os02t0105900-02), Similar to 40S ribosomal protein S4. (Os02t0105900-03)	29988.3	K-FDVGNVVMVTGGR-N	000000003000000	175	187	683.841	2	-2.23334	0.0161878	3	AK064604|AK064604IQDKEGIPPDQQR000000000000000
AK102423	Os02g0105900	Similar to 40S ribosomal protein S4. (Os02t0105900-01), Similar to 40S ribosomal protein S4. (Os02t0105900-02), Similar to 40S ribosomal protein S4. (Os02t0105900-03)	29988.3	K-GSFETIHVEDALGHQFATR-L	000000000000000000000	203	221	705.679	3	-1.54948	0.000136541	3	Os03g0234200|D12629IQDKEGIPPDQQR000000000000000
AK102423	Os02g0105900	Similar to 40S ribosomal protein S4. (Os02t0105900-01), Similar to 40S ribosomal protein S4. (Os02t0105900-02), Similar to 40S ribosomal protein S4. (Os02t0105900-03)	29988.3	R-LGNVFTIGK-G	00000000000	222	230	474.78	2	1.1833	0.00872706	3	Os05g0457400|Os05g0457400IQDKEGIPPDQQR000000000000000
AK072245	Os02g0106100	Similar to Fructosyltransferase. (Os02t0106100-01)	72857.9	K-IAWGHAVSR-D	00000000000	168	176	498.772	2	-1.00244	7.12357e-05	22	Os05g0242133|J023020D03IQDKEGIPPDQQR000000000000000
AK072245	Os02g0106100	Similar to Fructosyltransferase. (Os02t0106100-01)	72857.9	K-YHANPVLYPPR-T	0000000000000	246	256	663.85	2	-1.88461	0.00021176	22	AF216530|AF216530IQDKEGIPPDQQR000000000000000
AK072245	Os02g0106100	Similar to Fructosyltransferase. (Os02t0106100-01)	72857.9	R-DPTTAWRDPSDGDWR-I	00000000000000000	265	279	592.263	3	-1.57264	0.0408546	22	Os03g0106500|AF261270IIAEDAIPDGWKADSVYK00000000000000000000
AK072245	Os02g0106100	Similar to Fructosyltransferase. (Os02t0106100-01)	72857.9	R-DPSDGDWR-I	0000000000	272	279	474.196	2	-1.08795	0.00411379	22	Os03g0106900|J023092N06IIAEDAIPDGWKADSVYK00000000000000000000
AK072245	Os02g0106100	Similar to Fructosyltransferase. (Os02t0106100-01)	72857.9	R-IVIGSKDEHHAGIAVVYR-T	00000000000000000000	280	297	655.362	3	-0.0619569	4.10601e-05	22	Os03g0106700|Os03g0106700IIAEDAIPDGWKADSVYK00000000000000000000
AK072245	Os02g0106100	Similar to Fructosyltransferase. (Os02t0106100-01)	72857.9	K-DEHHAGIAVVYR-T	00000000000000	286	297	683.844	2	-3.30874	0.0080872	22	Os08g0112800|AK121176FALGGALVGGAHLGGIALK000000000000000000000
AK072245	Os02g0106100	Similar to Fructosyltransferase. (Os02t0106100-01)	72857.9	R-TADFVTYDLLPGLLHR-V	000000000000000000	298	313	610.996	3	-0.020697	0.0133176	22	Os02g0106100|AK072245NAWTPLDAAADVGIGLR0000000000000000000
AK072245	Os02g0106100	Similar to Fructosyltransferase. (Os02t0106100-01)	72857.9	K-ASMDDDRHDYYALGR-Y	00030000000000000	353	367	600.923	3	-3.44115	0.000166791	22	Os02g0778600|AK106971GDSGMEDGKLANVDLTGGYYDAGDNVK00000300000000000000000000000
AK072245	Os02g0106100	Similar to Fructosyltransferase. (Os02t0106100-01)	72857.9	R-NAWTPLDAAADVGIGLR-Y	0000000000000000000	373	389	870.46	2	2.88307	4.01496e-06	22	Os07g0186000|AK121423KDDLQNTIVK000000000000
AK072245	Os02g0106100	Similar to Fructosyltransferase. (Os02t0106100-01)	72857.9	R-YDWGKFYASK-T	000000000000	390	399	632.803	2	-0.693424	0.00361247	22	U92541|U92541KDDLQNTIVK000000000000
AK072245	Os02g0106100	Similar to Fructosyltransferase. (Os02t0106100-01)	72857.9	K-TFYDPAKR-R	0000000000	400	407	499.258	2	-1.00047	0.0124945	22	Os02g0146600|AK073620VLITTDLLAR000000000000
AK072245	Os02g0106100	Similar to Fructosyltransferase. (Os02t0106100-01)	72857.9	R-VLWGWVGETDSERADVAK-G	00000000000000000000	410	427	1009.5	2	0.157841	0.000465881	22	Os06g0701100|AK119234VLITTDLLAR000000000000
AK072245	Os02g0106100	Similar to Fructosyltransferase. (Os02t0106100-01)	72857.9	K-GWASLQSIPR-T	000000000000	428	437	557.805	2	1.77967	7.68523e-07	22	Os03g0136900|AK067183ATIANMSPEYGATMGFFPVDGK000000300000003000000000
AK072245	Os02g0106100	Similar to Fructosyltransferase. (Os02t0106100-01)	72857.9	K-TGSNLLQWPVEEVETLR-T	0000000000000000000	445	461	986.013	2	-0.0947295	0.00187507	22	Os03g0262900|AK070551AQQDEASDQPEHA000000000000000
AK072245	Os02g0106100	Similar to Fructosyltransferase. (Os02t0106100-01)	72857.9	R-GALGPFGLLVLADKR-H	00000000000000000	523	537	763.955	2	-1.11966	9.65976e-06	22	Os03g0281300|AK072918VVAAFSLVDNIR00000000000000
AK072245	Os02g0106100	Similar to Fructosyltransferase. (Os02t0106100-01)	72857.9	R-HRGDGEQTAVYFYVAK-G	000000000000000000	538	553	920.952	2	-0.481583	0.000221881	22	Os10g0330600|AK119350IIISGSIHYPR0000000000000
AK072245	Os02g0106100	Similar to Fructosyltransferase. (Os02t0106100-01)	72857.9	R-GDGEQTAVYFYVAK-G	0000000000000000	540	553	774.374	2	1.38706	2.27577e-05	22	Os06g0548800|AK072611KFGLASDNVLDVK000000000000000
AK072245	Os02g0106100	Similar to Fructosyltransferase. (Os02t0106100-01)	72857.9	K-GSDGGVTTHFCQDESR-S	000000000000000000	554	569	883.869	2	-5.01595	2.77567e-08	22	Os02g0644100|AK102431LGAAHLGLGDAASAVAAYEK0000000000000000000000
AK072245	Os02g0106100	Similar to Fructosyltransferase. (Os02t0106100-01)	72857.9	R-SSHADDIVK-R	00000000000	570	578	486.242	2	-1.82863	0.00337129	22	Os12g0271600|AK070395ATSASDDLMLALQQLSSESK0000000003000000000000
AK072245	Os02g0106100	Similar to Fructosyltransferase. (Os02t0106100-01)	72857.9	R-SSHADDIVKR-V	000000000000	570	579	564.293	2	-0.624446	0.000706659	22	Os02g0115700|AK065094GPILLEDYHLIEK000000000000000
AK072245	Os02g0106100	Similar to Fructosyltransferase. (Os02t0106100-01)	72857.9	R-VVGNVVPVLDGETFSLR-V	0000000000000000000	580	596	900.996	2	-0.439022	0.0014509	22	Os06g0727200|AK069446GPILLEDYHLIEK000000000000000
AK072245	Os02g0106100	Similar to Fructosyltransferase. (Os02t0106100-01)	72857.9	R-VLVDHSIVESFAQGGR-S	000000000000000000	597	612	857.449	2	-0.844539	4.02815e-10	22	D10425|D10425GPILLEDYHLIEK000000000000000
AK102128	Os02g0107600	Protein of unknown function DUF1677, Oryza sativa family protein. (Os02t0107600-01), Protein of unknown function DUF1677, Oryza sativa family protein. (Os02t0107600-02)	42269.8	R-FVNLVVDTAGGGGDATAYK-L	000000000000000000000	5	23	927.965	2	-0.646951	0.0150117	1	Os12g0141100|AK102875LLEELEMSEGK0000000300000
AK106946	Os02g0110000	Lipase, GDSL domain containing protein. (Os02t0110000-01)	50006.3	R-LITDILAEK-L	00000000000	180	188	508.305	2	-0.821695	0.000451772	1	Os11g0146100|AK105591LLEELEMSEGK0000000300000
AF324485	Os02g0112900	Similar to Viroid RNA-binding protein (Fragment). (Os02t0112900-00)	53320.4	K-ELISMFTAR-E	00000300000	119	127	542.279	2	0.71141	0.00183003	3	Os11g0528400|AK069554NLLSQMTIQEPTFER00000030000000000
AF324485	Os02g0112900	Similar to Viroid RNA-binding protein (Fragment). (Os02t0112900-00)	53320.4	K-VFFTNSGSEANDSQVK-I	000000000000000000	132	147	865.401	2	-5.21348	4.26912e-08	3	Os11g0657400|Os11g0657400ELDAIFVNSNR0000000000000
AK073508	Os02g0114200	Serine carboxypeptidase III precursor (EC 3.4.16.5). (Os02t0114200-01), Similar to Serine carboxypeptidase 3. (Os02t0114200-02)	56120.9	R-LPNTHDAR-M	0000000000	93	100	462.237	2	-2.17919	0.0448524	1	Os12g0563700|AK069927ALDAELSAAEAGAAR00000000000000000
AK065094	Os02g0115700	Catalase isozyme A (EC 1.11.1.6) (CAT-A). (Os02t0115700-01), Similar to Catalase. (Os02t0115700-02), Similar to Catalase. (Os02t0115700-03)	57230.4	R-GPILLEDYHLIEK-V	000000000000000	38	50	770.417	2	-9.23226	4.40275e-06	1	Os09g0553200|AK065780YLSGEAEQIEWSK000000000000000
AK065743	Os02g0115900	Endosperm lumenal binding protein. (Os02t0115900-01), Endosperm lumenal binding protein. (Os02t0115900-02), Similar to Endosperm lumenal binding protein. (Os02t0115900-03)	73629	K-NGHVEIIANDQGNR-I	0000000000000000	52	65	768.878	2	-1.62427	0.00337656	46	Os02g0741200|AK071385VLITMTGGPR000003000000
AK065743	Os02g0115900	Endosperm lumenal binding protein. (Os02t0115900-01), Endosperm lumenal binding protein. (Os02t0115900-02), Similar to Endosperm lumenal binding protein. (Os02t0115900-03)	73629	R-ITPSWVAFTDSER-L	000000000000000	66	78	754.871	2	-1.63055	3.27482e-05	46	Os11g0689300|AK071439LLALVLSAQQR0000000000000
AK065743	Os02g0115900	Endosperm lumenal binding protein. (Os02t0115900-01), Endosperm lumenal binding protein. (Os02t0115900-02), Similar to Endosperm lumenal binding protein. (Os02t0115900-03)	73629	K-NQAAVNPER-T	00000000000	86	94	499.754	2	-0.810765	0.000108196	46	Os12g0540900|AK102417LVAVLSELVAR0000000000000
AK065743	Os02g0115900	Endosperm lumenal binding protein. (Os02t0115900-01), Endosperm lumenal binding protein. (Os02t0115900-02), Similar to Endosperm lumenal binding protein. (Os02t0115900-03)	73629	K-FEDKEVQR-D	0000000000	107	114	525.764	2	-0.827683	0.00630436	46	Os03g0202200|AK121020SVLTISGEFDTK00000000000000
AK065743	Os02g0115900	Endosperm lumenal binding protein. (Os02t0115900-01), Endosperm lumenal binding protein. (Os02t0115900-02), Similar to Endosperm lumenal binding protein. (Os02t0115900-03)	73629	K-IVNKDGKPYIQVK-I	000000000000000	123	135	751.438	2	-2.72843	0.0300662	46	Os06g0716700|AB037681VAQDSESESLKQTAK00000000000000000
AK065743	Os02g0115900	Endosperm lumenal binding protein. (Os02t0115900-01), Endosperm lumenal binding protein. (Os02t0115900-02), Similar to Endosperm lumenal binding protein. (Os02t0115900-03)	73629	K-VFSPEEVSAMILGK-M	0000000000300000	143	156	761.895	2	0.16778	2.62443e-05	46	Os03g0202200|AK121020VSGVYHLDDKQK00000000000000
AK065743	Os02g0115900	Endosperm lumenal binding protein. (Os02t0115900-01), Endosperm lumenal binding protein. (Os02t0115900-02), Similar to Endosperm lumenal binding protein. (Os02t0115900-03)	73629	K-MKETAEAYLGK-K	0300000000000	157	167	628.812	2	-1.66159	1.03385e-06	46	Os01g0110700|AK100688TNTWNQTGPQNNLK0000000000000000
AK065743	Os02g0115900	Endosperm lumenal binding protein. (Os02t0115900-01), Endosperm lumenal binding protein. (Os02t0115900-02), Similar to Endosperm lumenal binding protein. (Os02t0115900-03)	73629	K-MKETAEAYLGK-K	0000000000000	157	167	620.807	2	-14.7906	0.00142754	46	Os12g0624000|AK067757YLFAGVVDGR000000000000
AK065743	Os02g0115900	Endosperm lumenal binding protein. (Os02t0115900-01), Endosperm lumenal binding protein. (Os02t0115900-02), Similar to Endosperm lumenal binding protein. (Os02t0115900-03)	73629	K-MKETAEAYLGKK-I	03000000000000	157	168	462.244	3	1.63698	0.024124	46	Os12g0623900|AK065255YLFAGVVDGR000000000000
AK065743	Os02g0115900	Endosperm lumenal binding protein. (Os02t0115900-01), Endosperm lumenal binding protein. (Os02t0115900-02), Similar to Endosperm lumenal binding protein. (Os02t0115900-03)	73629	K-INDAVVTVPAYFNDAQR-Q	0000000000000000000	169	185	946.976	2	-2.43517	0.0202586	46	Os07g0516200|AK061373ASGASYSSVVK0000000000000
AK065743	Os02g0115900	Endosperm lumenal binding protein. (Os02t0115900-01), Endosperm lumenal binding protein. (Os02t0115900-02), Similar to Endosperm lumenal binding protein. (Os02t0115900-03)	73629	R-QATKDAGVIAGLNVAR-I	200000000000000000	186	201	783.933	2	-0.335057	0.0151361	46	Os02g0519900|AK100313STGISLFYEMSDESLK000000000030000000
AK065743	Os02g0115900	Endosperm lumenal binding protein. (Os02t0115900-01), Endosperm lumenal binding protein. (Os02t0115900-02), Similar to Endosperm lumenal binding protein. (Os02t0115900-03)	73629	K-DAGVIAGLNVAR-I	00000000000000	190	201	578.327	2	-1.18584	5.69959e-07	46	Os04g0118400|AK101405STGISLFYEMSDESLK000000000030000000
AK065743	Os02g0115900	Endosperm lumenal binding protein. (Os02t0115900-01), Endosperm lumenal binding protein. (Os02t0115900-02), Similar to Endosperm lumenal binding protein. (Os02t0115900-03)	73629	R-IMEYFIK-L	003000000	266	272	480.245	2	-8.22852	0.0034351	46	Os01g0711000|AK103899KFVTQGAYDTR0000000000000
AK065743	Os02g0115900	Endosperm lumenal binding protein. (Os02t0115900-01), Endosperm lumenal binding protein. (Os02t0115900-02), Similar to Endosperm lumenal binding protein. (Os02t0115900-03)	73629	R-ALSNQHQVR-V	00000000000	302	310	526.781	2	-5.4842	1.9136e-06	46	Os06g0568200|AK099907KFVTQGAYDTR0000000000000
AK065743	Os02g0115900	Endosperm lumenal binding protein. (Os02t0115900-01), Endosperm lumenal binding protein. (Os02t0115900-02), Similar to Endosperm lumenal binding protein. (Os02t0115900-03)	73629	R-VEIESLFDGTDFSEPLTR-A	00000000000000000000	311	328	1028	2	-2.11515	0.00124857	46	Os04g0614600|AK102306LANNLEELILK0000000000000
AK065743	Os02g0115900	Endosperm lumenal binding protein. (Os02t0115900-01), Endosperm lumenal binding protein. (Os02t0115900-02), Similar to Endosperm lumenal binding protein. (Os02t0115900-03)	73629	R-ARFEELNNDLFR-K	00000000000000	329	340	762.383	2	-1.13965	0.00776719	46	Os11g0683800|AK100871EVSVLTAQQR000000000000
AK065743	Os02g0115900	Endosperm lumenal binding protein. (Os02t0115900-01), Endosperm lumenal binding protein. (Os02t0115900-02), Similar to Endosperm lumenal binding protein. (Os02t0115900-03)	73629	R-ARFEELNNDLFRK-T	000000000000000	329	341	551.291	3	1.85829	0.000646907	46	Os03g0718100|AK100267GYSFTTTAER000000000000
AK065743	Os02g0115900	Endosperm lumenal binding protein. (Os02t0115900-01), Endosperm lumenal binding protein. (Os02t0115900-02), Similar to Endosperm lumenal binding protein. (Os02t0115900-03)	73629	R-FEELNNDLFR-K	000000000000	331	340	648.809	2	-8.91482	0.00363904	46	Os03g0836000|AK063598GYSFTTTAER000000000000
AK065743	Os02g0115900	Endosperm lumenal binding protein. (Os02t0115900-01), Endosperm lumenal binding protein. (Os02t0115900-02), Similar to Endosperm lumenal binding protein. (Os02t0115900-03)	73629	K-KAMDDAGLEK-S	000300000000	348	357	547.262	2	-3.25752	0.0465204	46	AK059967|AK059967GYSFTTTAER000000000000
AK065743	Os02g0115900	Endosperm lumenal binding protein. (Os02t0115900-01), Endosperm lumenal binding protein. (Os02t0115900-02), Similar to Endosperm lumenal binding protein. (Os02t0115900-03)	73629	K-AMDDAGLEKSQIHEIVLVGGSTR-I	0030000000000000000000000	349	371	814.745	3	-3.47286	8.69329e-06	46	Os11g0163100|AK071450GYSFTTTAER000000000000
AK065743	Os02g0115900	Endosperm lumenal binding protein. (Os02t0115900-01), Endosperm lumenal binding protein. (Os02t0115900-02), Similar to Endosperm lumenal binding protein. (Os02t0115900-03)	73629	K-SQIHEIVLVGGSTR-I	0000000000000000	358	371	748.415	2	-0.358276	4.53367e-08	46	Os12g0163700|AK063572GYSFTTTAER000000000000
AK065743	Os02g0115900	Endosperm lumenal binding protein. (Os02t0115900-01), Endosperm lumenal binding protein. (Os02t0115900-02), Similar to Endosperm lumenal binding protein. (Os02t0115900-03)	73629	R-DYFEGKEPNK-G	000000000000	381	390	613.788	2	-0.492033	0.00226064	46	Os12g0641000|006-110-A08GYSFTTTAER000000000000
AK065743	Os02g0115900	Endosperm lumenal binding protein. (Os02t0115900-01), Endosperm lumenal binding protein. (Os02t0115900-02), Similar to Endosperm lumenal binding protein. (Os02t0115900-03)	73629	K-GVNPDEAVAYGAAVQGSILSGEGGDETK-D	000000000000000000000000000000	391	418	1346.14	2	-1.88101	2.41112e-05	46	Os02g0117700|AK071248VVADEFLPWPSK00000000000000
AK065743	Os02g0115900	Endosperm lumenal binding protein. (Os02t0115900-01), Endosperm lumenal binding protein. (Os02t0115900-02), Similar to Endosperm lumenal binding protein. (Os02t0115900-03)	73629	R-NTVIPTKK-S	0000000000	446	453	450.779	2	-0.241264	0.0320028	46	Os06g0556600|AK072511AEATTDEKGWYK00000000000000
AK065743	Os02g0115900	Endosperm lumenal binding protein. (Os02t0115900-01), Endosperm lumenal binding protein. (Os02t0115900-02), Similar to Endosperm lumenal binding protein. (Os02t0115900-03)	73629	K-FDLSGIPAAPR-G	0000000000000	488	498	572.314	2	4.97975	1.17068e-06	46	Os12g0540900|AK102417MSASDPNSAIYVTDSAK0300000000000000000
AK065743	Os02g0115900	Endosperm lumenal binding protein. (Os02t0115900-01), Endosperm lumenal binding protein. (Os02t0115900-02), Similar to Endosperm lumenal binding protein. (Os02t0115900-03)	73629	K-SEKITITNEK-G	000000000000	527	536	581.819	2	-1.23193	0.0448764	46	Os03g0212700|AK120113YIETHYTAPR000000000000
AK065743	Os02g0115900	Endosperm lumenal binding protein. (Os02t0115900-01), Endosperm lumenal binding protein. (Os02t0115900-02), Similar to Endosperm lumenal binding protein. (Os02t0115900-03)	73629	K-ITITNEKGR-L	00000000000	530	538	516.294	2	-3.03401	0.00064568	46	Os03g0152300|AK070875LAGGPNYDVPTGR000000000000000
AK065743	Os02g0115900	Endosperm lumenal binding protein. (Os02t0115900-01), Endosperm lumenal binding protein. (Os02t0115900-02), Similar to Endosperm lumenal binding protein. (Os02t0115900-03)	73629	R-MVREAEEFAEEDKK-V	0300000000000000	547	560	576.27	3	0.0773746	0.0317898	46	Os02g0735200|AK109397HKEHISAYGEGNER0000000000000000
AK065743	Os02g0115900	Endosperm lumenal binding protein. (Os02t0115900-01), Endosperm lumenal binding protein. (Os02t0115900-02), Similar to Endosperm lumenal binding protein. (Os02t0115900-03)	73629	R-EAEEFAEEDKK-V	0000000000000	550	560	662.795	2	-5.06551	5.7982e-05	46	Os01g0851700|AK103367QLLNILGAVYR0000000000000
AK065743	Os02g0115900	Endosperm lumenal binding protein. (Os02t0115900-01), Endosperm lumenal binding protein. (Os02t0115900-02), Similar to Endosperm lumenal binding protein. (Os02t0115900-03)	73629	R-NQLETYVYNMK-N	0000000000300	569	579	709.833	2	-1.69588	4.84711e-07	46	Os02g0175400|AK067063KVSGPVVVADGMGGAAMYELVR000000000000300003000000
AK065743	Os02g0115900	Endosperm lumenal binding protein. (Os02t0115900-01), Endosperm lumenal binding protein. (Os02t0115900-02), Similar to Endosperm lumenal binding protein. (Os02t0115900-03)	73629	R-NQLETYVYNMK-N	0000000000000	569	579	701.838	2	1.52736	2.31883e-05	46	Os06g0662000|AK069821KVSGPVVVADGMGGAAMYELVR000000000000300003000000
AK065743	Os02g0115900	Endosperm lumenal binding protein. (Os02t0115900-01), Endosperm lumenal binding protein. (Os02t0115900-02), Similar to Endosperm lumenal binding protein. (Os02t0115900-03)	73629	K-LADKLESEEK-E	000000000000	588	597	581.303	2	-0.987445	0.00120077	46	Os03g0285700|AK061841EGLLQLPSDK000000000000
AK065743	Os02g0115900	Endosperm lumenal binding protein. (Os02t0115900-01), Endosperm lumenal binding protein. (Os02t0115900-02), Similar to Endosperm lumenal binding protein. (Os02t0115900-03)	73629	K-LADKLESEEKEK-V	00000000000000	588	599	709.87	2	-2.51238	0.00130683	46	Os07g0694700|AK068430EGLLQLPSDK000000000000
AK065743	Os02g0115900	Endosperm lumenal binding protein. (Os02t0115900-01), Endosperm lumenal binding protein. (Os02t0115900-02), Similar to Endosperm lumenal binding protein. (Os02t0115900-03)	73629	R-TGGAPGGGADGEGGVDDEHDEL--	000000000000000000000000	644	665	1006.41	2	-2.90695	1.45932e-09	46	Os03g0285700|AK061841LAWHSAGTFDVSSK0000000000000000
AK071248	Os02g0117700	UDP-glucose pyrophosphorylase (UGPase)2. (Os02t0117700-01)	51864.2	K-LREAVAGLSQISDNEK-S	000000000000000000	9	24	865.454	2	-4.64014	1.29962e-09	65	Os01g0851700|AK103367WNETYLHFHK000000000000
AK071248	Os02g0117700	UDP-glucose pyrophosphorylase (UGPase)2. (Os02t0117700-01)	51864.2	R-EAVAGLSQISDNEK-S	0000000000000000	11	24	730.864	2	-1.58224	1.42114e-07	65	Os01g0749400|AK067731AVLVQIANPAR0000000000000
AK071248	Os02g0117700	UDP-glucose pyrophosphorylase (UGPase)2. (Os02t0117700-01)	51864.2	R-EAVAGLSQISDNEKSGFISLVAR-Y	0000000000000000000000000	11	33	797.755	3	-0.00959817	0.00135182	65	Os05g0517200|AK072066AVLVQIANPAR0000000000000
AK071248	Os02g0117700	UDP-glucose pyrophosphorylase (UGPase)2. (Os02t0117700-01)	51864.2	K-SGFISLVAR-Y	00000000000	25	33	475.277	2	-0.685515	1.03404e-08	65	Os02g0790500|AK100050AVLVQIANPAR0000000000000
AK071248	Os02g0117700	UDP-glucose pyrophosphorylase (UGPase)2. (Os02t0117700-01)	51864.2	R-YLSGEEEHVEWAK-I	000000000000000	34	46	788.867	2	-0.745055	2.88488e-06	65	Os02g0169300|AK070041GVSLLLPTDVVVADKFAADAESK0000000000000000000000000
AK071248	Os02g0117700	UDP-glucose pyrophosphorylase (UGPase)2. (Os02t0117700-01)	51864.2	K-IHTPTDEVVVPYDTLAAPPEDLEETKK-L	00000000000000000000000000000	47	73	1003.18	3	-0.183565	0.0260547	65	AK100371|AK100371GVSLLLPTDVVVADKFAADAESK0000000000000000000000000
AK071248	Os02g0117700	UDP-glucose pyrophosphorylase (UGPase)2. (Os02t0117700-01)	51864.2	K-LNGGLGTTMGCTGPK-S	00000000030000000	83	97	747.356	2	-2.46404	3.95491e-08	65	Os08g0557600|AK102459GYLFPQNAAR000000000000
AK071248	Os02g0117700	UDP-glucose pyrophosphorylase (UGPase)2. (Os02t0117700-01)	51864.2	K-YGSNVPLLLMNSFNTHEDTLK-I	00000000003000000000000	123	143	803.73	3	0.498713	8.7502e-05	65	Os09g0567300|AK071558GYLFPQNAAR000000000000
AK071248	Os02g0117700	UDP-glucose pyrophosphorylase (UGPase)2. (Os02t0117700-01)	51864.2	K-IVEKYTNSNIEVHTFNQSQYPR-V	000000000000000000000000	144	165	889.774	3	-3.05761	0.00032279	65	Os02g0105200|AK063525EALAAPGLSYTDVPNTQIR000000000000000000000
AK071248	Os02g0117700	UDP-glucose pyrophosphorylase (UGPase)2. (Os02t0117700-01)	51864.2	K-YTNSNIEVHTFNQSQYPR-V	00000000000000000000	148	165	733.346	3	-1.19243	3.10303e-06	65	Os02g0588300|AK119439TPQLAELVADDNSK0000000000000000
AK071248	Os02g0117700	UDP-glucose pyrophosphorylase (UGPase)2. (Os02t0117700-01)	51864.2	R-VVADEFLPWPSK-G	00000000000000	166	177	694.367	2	0.442208	4.77767e-06	65	Os09g0406200|Os09g0406200MFAFAALGMAQGDEKK000000000300000000
AK071248	Os02g0117700	UDP-glucose pyrophosphorylase (UGPase)2. (Os02t0117700-01)	51864.2	R-VVADEFLPWPSKGK-T	0000000000000000	166	179	786.924	2	-0.361706	3.52099e-05	65	Os09g0404500|J023067F06MFAFAALGMAQGDEKK000000000300000000
AK071248	Os02g0117700	UDP-glucose pyrophosphorylase (UGPase)2. (Os02t0117700-01)	51864.2	K-LDLLLSQGK-E	00000000000	203	211	493.797	2	-0.436535	1.76787e-06	65	Os09g0404900|Os09g0404900MFAFAALGMAQGDEKK000000000300000000
AK071248	Os02g0117700	UDP-glucose pyrophosphorylase (UGPase)2. (Os02t0117700-01)	51864.2	K-EYVFIANSDNLGAIVDMK-I	00000000000000000300	212	229	1007.99	2	-3.41775	6.00894e-06	65	Os03g0750700|AK099001VGPDGGLATPLATEAEGVR000000000000000000000
AK071248	Os02g0117700	UDP-glucose pyrophosphorylase (UGPase)2. (Os02t0117700-01)	51864.2	K-GGTLISYEDK-V	000000000000	255	264	541.771	2	-1.91238	0.000577444	65	Os02g0739600|AK062242KLILAHDLATAAELKDMEK000000000000000003000
AK071248	Os02g0117700	UDP-glucose pyrophosphorylase (UGPase)2. (Os02t0117700-01)	51864.2	K-VQLLEIAQVPDAHVNEFK-S	00000000000000000000	265	282	684.037	3	0.449605	0.000358313	65	Os05g0280700|AK121335LLEEAESSAQGK00000000000000
AK071248	Os02g0117700	UDP-glucose pyrophosphorylase (UGPase)2. (Os02t0117700-01)	51864.2	K-IFNTNNLWVNLK-A	00000000000000	289	300	738.408	2	6.16703	1.06142e-05	65	Os01g0851700|AK103367VAVQLNDTHPTLAIPELMR000000000000000000300
AK071248	Os02g0117700	UDP-glucose pyrophosphorylase (UGPase)2. (Os02t0117700-01)	51864.2	K-RLVEADALK-M	00000000000	304	312	507.8	2	-2.18747	0.000505453	65	Os12g0164600|J065163H24ASFAGATSSSHFR000000000000000
AK071248	Os02g0117700	UDP-glucose pyrophosphorylase (UGPase)2. (Os02t0117700-01)	51864.2	R-LVEADALKMEIIPNPK-E	000000000300000000	305	320	898.99	2	-5.69946	6.82451e-06	65	Os03g0281300|AK072918AIYLSNQDYQAR00000000000000
AK071248	Os02g0117700	UDP-glucose pyrophosphorylase (UGPase)2. (Os02t0117700-01)	51864.2	R-LVEADALKMEIIPNPK-E	000000000000000000	305	320	594.334	3	-0.770426	0.0109312	65	Os08g0557600|AK102459LFTSGLAAFYEGYYANK0000000000000000000
AK071248	Os02g0117700	UDP-glucose pyrophosphorylase (UGPase)2. (Os02t0117700-01)	51864.2	K-MEIIPNPK-E	0300000000	313	320	479.257	2	-0.612162	0.0118078	65	Os05g0480700|AK100850KIEYSTQLNAAR00000000000000
AK071248	Os02g0117700	UDP-glucose pyrophosphorylase (UGPase)2. (Os02t0117700-01)	51864.2	K-MEIIPNPKEVDGVK-V	0300000000000000	313	326	792.917	2	-2.09592	0.00118478	65	Os08g0547100|AK109374LSGEAVAER00000000000
AK071248	Os02g0117700	UDP-glucose pyrophosphorylase (UGPase)2. (Os02t0117700-01)	51864.2	K-EVDGVKVLQLETAAGAAIR-F	000000000000000000000	321	339	647.365	3	-0.534672	0.00332059	65	Os02g0100100|AK071514FAEDFLEEK00000000000
AK071248	Os02g0117700	UDP-glucose pyrophosphorylase (UGPase)2. (Os02t0117700-01)	51864.2	K-VLQLETAAGAAIR-F	000000000000000	327	339	656.882	2	-0.892246	6.45966e-08	65	Os05g0331200|AK100884VMEDIASIFR003000000000
AK071248	Os02g0117700	UDP-glucose pyrophosphorylase (UGPase)2. (Os02t0117700-01)	51864.2	R-FFDHAIGINVPR-S	00000000000000	340	351	693.374	2	6.07303	0.000150463	65	Os12g0420100|AK071058TSISYLNDWDVK00000000000000
AK071248	Os02g0117700	UDP-glucose pyrophosphorylase (UGPase)2. (Os02t0117700-01)	51864.2	R-TNPSNPSIELGPEFK-K	00000000000000000	385	399	815.414	2	4.98946	1.15952e-06	65	Os02g0205300|AK102286TMLELLNQLDGFEASNK0030000000000000000
AK071248	Os02g0117700	UDP-glucose pyrophosphorylase (UGPase)2. (Os02t0117700-01)	51864.2	R-TNPSNPSIELGPEFKK-V	000000000000000000	385	400	879.455	2	-1.95806	2.28219e-08	65	Os06g0600100|AK065619TMLELLNQLDGFEASNK0030000000000000000
AK071248	Os02g0117700	UDP-glucose pyrophosphorylase (UGPase)2. (Os02t0117700-01)	51864.2	K-KVGCFLGR-F	0000000000	400	407	475.765	2	-0.887214	0.0339888	65	Os12g0428600|AK073264VPLEGFSALQGISGPQR0000000000000000000
AK071248	Os02g0117700	UDP-glucose pyrophosphorylase (UGPase)2. (Os02t0117700-01)	51864.2	R-FKSIPSIVELDTLK-V	0000000000000000	408	421	795.458	2	-4.385	0.0101144	65	Os06g0668200|AK070705IGVIESLLAK000000000000
AK071248	Os02g0117700	UDP-glucose pyrophosphorylase (UGPase)2. (Os02t0117700-01)	51864.2	K-SIPSIVELDTLK-V	00000000000000	410	421	657.88	2	0.660962	3.63168e-05	65	Os02g0169300|AK070041IGVIESLLAK000000000000
AK071248	Os02g0117700	UDP-glucose pyrophosphorylase (UGPase)2. (Os02t0117700-01)	51864.2	K-GKVTITAQPGVK-L	00000000000000	436	447	599.862	2	0.580825	0.000184901	65	AK100371|AK100371IGVIESLLAK000000000000
AK071248	Os02g0117700	UDP-glucose pyrophosphorylase (UGPase)2. (Os02t0117700-01)	51864.2	K-VTITAQPGVK-L	000000000000	438	447	507.302	2	-2.04304	0.000300737	65	Os04g0402100|AK069118ANFLSADDFEPSLIPSK0000000000000000000
AK071248	Os02g0117700	UDP-glucose pyrophosphorylase (UGPase)2. (Os02t0117700-01)	51864.2	K-VTITAQPGVKLEIPDGAVIENK-D	000000000000000000000000	438	459	764.765	3	0.0526701	5.82668e-05	65	Os01g0120800|AK122166IANLVNFSLDSK00000000000000
AK071248	Os02g0117700	UDP-glucose pyrophosphorylase (UGPase)2. (Os02t0117700-01)	51864.2	K-LEIPDGAVIENK-D	00000000000000	448	459	649.353	2	-0.95101	0.00028168	65	Os02g0768600|AK060304VIEETNESWEK0000000000000
AK071248	Os02g0117700	UDP-glucose pyrophosphorylase (UGPase)2. (Os02t0117700-01)	51864.2	K-LEIPDGAVIENKDINGPEDL--	0000000000000000000000	448	467	1076.04	2	-2.46832	2.65121e-05	65	Os03g0710800|D16140GNEAYVASIKEYR000000000000000
AK100842	Os02g0120800	Rac-like GTP-binding protein 6. (Os02t0120800-01), Similar to Small GTP-binding protein (Fragment). (Os02t0120800-02)	21894.5	K-ASYENVSKK-W	00000000000	91	99	513.266	2	-2.25755	0.0025656	4	Os01g0913600|AK071735FSFIVSNNIVSGLK0000000000000000
AK100842	Os02g0120800	Rac-like GTP-binding protein 6. (Os02t0120800-01), Similar to Small GTP-binding protein (Fragment). (Os02t0120800-02)	21894.5	K-KWIPELK-H	000000000	99	105	457.279	2	0.795353	0.0371048	4	Os06g0215300|AK066061SAGGYTTLASLAFR0000000000000000
AK100842	Os02g0120800	Rac-like GTP-binding protein 6. (Os02t0120800-01), Similar to Small GTP-binding protein (Fragment). (Os02t0120800-02)	21894.5	K-HYAPGVPIILVGTK-L	0000000000000000	106	119	488.955	3	-3.77239	0.00373237	4	Os07g0549700|AK067714MDHAELTTEQVLKR1300000000000000
AK100842	Os02g0120800	Rac-like GTP-binding protein 6. (Os02t0120800-01), Similar to Small GTP-binding protein (Fragment). (Os02t0120800-02)	21894.5	K-QIGAPYYIECSSK-T	000000000000000	149	161	765.368	2	-1.13326	0.00184259	4	Os10g0500700|AK105626AELEAAAGGAR0000000000000
AK099931	Os02g0121000	Similar to Glutamyl-tRNA synthetase (EC 6.1.1.17) (Glutamate--tRNA ligase) (GluRS). (Os02t0121000-01)	63179.2	R-ASASASASPDGAGGPVR-V	0000000000000000000	36	52	729.349	2	-4.50464	0.0128273	1	Os03g0277000|AK100522FMMANGALVR003300000000
AK061894	Os02g0121300	Cyclophilin 2. (Os02t0121300-01), Cyclophilin 2. (Os02t0121300-02)	18704.2	R-VFFDMTVGGAPAGR-I	0000030000000000	6	19	720.852	2	2.43814	4.02518e-09	14	Os06g0662300|AK121208IVDDVIPETFK0000000000000
AK061894	Os02g0121300	Cyclophilin 2. (Os02t0121300-01), Cyclophilin 2. (Os02t0121300-02)	18704.2	R-IVMELYAK-D	0003000000	20	27	491.768	2	0.0111613	0.00797817	14	Os01g0665400|AK065097LAAGPTYLVAR0000000000000
AK061894	Os02g0121300	Cyclophilin 2. (Os02t0121300-01), Cyclophilin 2. (Os02t0121300-02)	18704.2	R-IVMELYAKDVPR-T	00030000000000	20	31	483.93	3	-0.626884	0.00241304	14	Os05g0105000|AK121285VYGLDINPR00000000000
AK061894	Os02g0121300	Cyclophilin 2. (Os02t0121300-01), Cyclophilin 2. (Os02t0121300-02)	18704.2	R-GNGTGGESIYGEK-F	000000000000000	77	89	634.79	2	-2.08085	0.00192002	14	Os05g0573200|AF155334SFAEASMATAYEK000000030000000
AK061894	Os02g0121300	Cyclophilin 2. (Os02t0121300-01), Cyclophilin 2. (Os02t0121300-02)	18704.2	R-VVEGMDVVK-A	00000300000	139	147	496.259	2	-3.08889	1.54209e-05	14	Os03g0351500|AK120692VKAVVVLGSSEIVK0000000000000000
AK061894	Os02g0121300	Cyclophilin 2. (Os02t0121300-01), Cyclophilin 2. (Os02t0121300-02)	18704.2	R-VVEGMDVVKAIEK-V	000003000000000	139	151	716.888	2	-2.4133	3.23218e-05	14	Os11g0708500|AK063409GEAGTGNVVEAVR000000000000000
AK061894	Os02g0121300	Cyclophilin 2. (Os02t0121300-01), Cyclophilin 2. (Os02t0121300-02)	18704.2	R-GGSTAKPVVIADCGQLS--	0000000000000000000	156	172	837.429	2	-1.74134	0.000394405	14	Os07g0100200|AK073305GEAGTGNVVEAVR000000000000000
AK106553	Os02g0122300	Translation initiation factor eIF3 subunit domain containing protein. (Os02t0122300-01)	25773.8	K-SLDTFIPK-S	0000000000	119	126	460.756	2	-5.40536	0.0353318	2	Os10g0100700|AK060323GEAGTGNVVEAVR000000000000000
AK106553	Os02g0122300	Translation initiation factor eIF3 subunit domain containing protein. (Os02t0122300-01)	25773.8	K-DISSSIAAIANEK-I	000000000000000	173	185	659.844	2	-3.13156	2.59483e-05	2	Os01g0685800|AK064953VGLTGLTVAEHFR000000000000000
AK070168	Os02g0123500	Similar to NADPH-dependent mannose 6-phosphate reductase. (Os02t0123500-01), Similar to NADP-dependent D-sorbitol-6-phosphate dehydrogenase. (Os02t0123500-02)	42202.6	K-REDLFITTK-L	00000000000	134	142	561.811	2	-1.3459	0.0306923	1	Os05g0553000|AK061681VGLTGLTVAEHFR000000000000000
Os02g0124600	Os02g0124600	D-arabinono-1,4-lactone oxidase domain containing protein. (Os02t0124600-00)	63715.3	--MQGSVVTARR-A	100000000000	1	10	573.809	2	5.19209	0.0210483	1	Os06g0256500|AK068236YLAVEPSTPYNTTTMPK0000000000000003000
AK101889	Os02g0125100	Homoaconitase/3-isopropylmalate dehydratase, small/large subunit domain containing protein. (Os02t0125100-01)	56428.2	K-TSVEYEPVYSDAQAR-F	00000000000000000	323	337	857.898	2	-2.37977	0.0015242	1	Os09g0509200|AK069525MVGYALQAADILSK0000000000000000
AK063621	Os02g0126700	Similar to Small nuclear ribonucleoprotein homolog. (Os02t0126700-01)	10335.6	R-IMTQPINLIFR-F	0030000000000	9	19	681.382	2	-2.62973	0.0416207	1	Os02g0169300|AK070041FLKPAVAGFLMQK000000000003000
AK105450	Os02g0127000	Tetratricopeptide region domain containing protein. (Os02t0127000-01), Similar to predicted protein. (Os02t0127000-02)	25787.2	R-LEALLFEAK-G	00000000000	29	37	517.299	2	-2.43292	0.00355794	1	AK100371|AK100371FLKPAVAGFLMQK000000000003000
Os02g0127100	Os02g0127100	Cell division protein FtsZ family protein. (Os02t0127100-00)	19848.1	K-AAIGVGAGAGAGAGAGVGAGAK-A	000000000000000000000000	87	108	805.933	2	-0.83897	4.4323e-11	51	Os12g0633400|AK100940EVQVDYYATTQPK000000000000000
Os02g0127100	Os02g0127100	Cell division protein FtsZ family protein. (Os02t0127100-00)	19848.1	K-AAIGAGTGAGAGAGAGAGVGAGAK-A	00000000000000000000000000	109	132	870.95	2	-3.30062	1.8925e-11	51	Os03g0277000|AK100522IHKVPATDVEALK000000000000000
Os02g0127100	Os02g0127100	Cell division protein FtsZ family protein. (Os02t0127100-00)	19848.1	K-AAIGAGAGVGAGAGAGAGAAVGAGAK-A	0000000000000000000000000000	133	158	941	2	-0.972391	1.31271e-08	51	Os05g0104800|AK070215FISDAVASMPK0000000003000
Os02g0127100	Os02g0127100	Cell division protein FtsZ family protein. (Os02t0127100-00)	19848.1	K-AAIGAGAGAGAGVGAAIGAGAK-A	000000000000000000000000	159	180	819.949	2	-0.618181	2.482e-11	51	Os04g0117100|AK121763PFTPGPYSGVSTLALVAR00000000000000000000
Os02g0127100	Os02g0127100	Cell division protein FtsZ family protein. (Os02t0127100-00)	19848.1	K-AAIGAGAGAGAGVGAGAK-A	00000000000000000000	181	198	663.86	2	-0.350446	1.61163e-10	51	Os01g0829800|AK101730AGAGSATLSMAYAAAR000000000030000000
Os02g0127100	Os02g0127100	Cell division protein FtsZ family protein. (Os02t0127100-00)	19848.1	K-AAIGVGAGVGAGAAVGAGVGAAAK-V	00000000000000000000000000	199	222	912.01	2	-0.348295	5.5069e-11	51	Os08g0434300|AK058477AGAGSATLSMAYAAAR000000000030000000
Os02g0127100	Os02g0127100	Cell division protein FtsZ family protein. (Os02t0127100-00)	19848.1	K-VAGAAEGAAGAAPK-V	0000000000000000	223	236	570.804	2	0.234343	4.27152e-09	51	Os07g0598400|AK072279LGGSLQDQVTYK00000000000000
AK106464	Os02g0130000	Similar to SWIb domain-containing protein (Fragment). (Os02t0130000-01)	13854.3	R-GIMQPVPVSDALSR-F	0003000000000000	50	63	743.391	2	0.571602	0.00371682	2	Os05g0169300|AK071687KAEAEVAPSSGKPPVTK0000000000000000000
AK106464	Os02g0130000	Similar to SWIb domain-containing protein (Fragment). (Os02t0130000-01)	13854.3	R-FAGGAPEMSR-A	000000003000	64	73	519.736	2	-2.43306	0.0160783	2	Os07g0658400|Y12595GMAGGELVVVPVEK0030000000000000
AK066913	Os02g0131300	Conserved hypothetical protein. (Os02t0131300-01), Non-protein coding transcript. (Os02t0131300-02)	27393.6	K-KFETALGVLK-K	000000000000	57	66	553.333	2	-3.09737	0.0492971	11	Os03g0710800|D16140EAAENTLVAYK0000000000000
AK066913	Os02g0131300	Conserved hypothetical protein. (Os02t0131300-01), Non-protein coding transcript. (Os02t0131300-02)	27393.6	K-KFETALGVLKK-E	0000000000000	57	67	617.382	2	-0.589434	0.000260191	11	Os01g0920400|AK073965MAIQNATGPR030000000000
AK066913	Os02g0131300	Conserved hypothetical protein. (Os02t0131300-01), Non-protein coding transcript. (Os02t0131300-02)	27393.6	K-FETALGVLKK-E	000000000000	58	67	553.333	2	-2.21344	0.000592682	11	Os08g0117400|AK059891DASGTVSVADLR00000000000000
AK066913	Os02g0131300	Conserved hypothetical protein. (Os02t0131300-01), Non-protein coding transcript. (Os02t0131300-02)	27393.6	K-EKITIDPDDPAAVSR-Y	00000000000000000	68	82	542.95	3	0.877519	0.0104155	11	Os03g0711400|AK100286MLLENNPNEAQAR000000000000000
AK066913	Os02g0131300	Conserved hypothetical protein. (Os02t0131300-01), Non-protein coding transcript. (Os02t0131300-02)	27393.6	K-ITIDPDDPAAVSR-Y	000000000000000	70	82	685.351	2	-0.756893	5.64734e-05	11	Os03g0711500|AK058652MLLENNPNEAQAR000000000000000
AK066913	Os02g0131300	Conserved hypothetical protein. (Os02t0131300-01), Non-protein coding transcript. (Os02t0131300-02)	27393.6	R-QKADLLSDSER-I	0000000000000	92	102	631.32	2	-3.68321	0.000435545	11	Os08g0538000|AK119836VGIDEVASVVK0000000000000
AK066913	Os02g0131300	Conserved hypothetical protein. (Os02t0131300-01), Non-protein coding transcript. (Os02t0131300-02)	27393.6	R-IKYTIDTFTK-G	000000000000	103	112	615.341	2	-2.34121	0.00423092	11	Os07g0180900|AK060711NLPGVDVANVER00000000000000
AK066913	Os02g0131300	Conserved hypothetical protein. (Os02t0131300-01), Non-protein coding transcript. (Os02t0131300-02)	27393.6	R-TYLNTLQEIR-I	000000000000	119	128	625.841	2	0.559944	7.05375e-05	11	Os03g0796501|015-017-E03NLPGVDVANVER00000000000000
AK066913	Os02g0131300	Conserved hypothetical protein. (Os02t0131300-01), Non-protein coding transcript. (Os02t0131300-02)	27393.6	K-NMGLLLAEFEK-I	0030000000000	165	175	640.832	2	0.35445	9.578e-06	11	Os02g0117700|AK071248EYVFIANSDNLGAIVDMK00000000000000000300
Os02g0131400	Os02g0131400	Beta-D-glucan exohydrolase, isoenzyme ExoII (EC 3.2.1.58). (Os02t0131400-00)	67268.1	--MAAAAGGGGGGGECPK-Y	000000000000000000	1	16	454.54	3	9.3199	0.0048435	2	Os11g0309000|AK100761TTQGILNDLWNAMAR00000000000003000
Os02g0131400	Os02g0131400	Beta-D-glucan exohydrolase, isoenzyme ExoII (EC 3.2.1.58). (Os02t0131400-00)	67268.1	K-IGQMSQIER-E	00003000000	41	49	539.271	2	-1.14663	0.000245897	2	Os02g0519900|AK100313VIYASQLTAKPR00000000000000
AK109376	Os02g0133800	Proteasome subunit alpha type 1 (EC 3.4.25.1) (20S proteasome alpha subunit F) (20S proteasome subunit alpha-6) (Proteasome component C2). (Os02t0133800-01), Similar to Proteasome subunit alpha type. (Os02t0133800-02)	29966.9	R-NQYDTDVTTWSPAGR-L	00000000000000000	4	18	855.888	2	-2.23715	7.01576e-05	10	Os04g0118400|AK101405VIYASQLTAKPR00000000000000
AK109376	Os02g0133800	Proteasome subunit alpha type 1 (EC 3.4.25.1) (20S proteasome alpha subunit F) (20S proteasome subunit alpha-6) (Proteasome component C2). (Os02t0133800-01), Similar to Proteasome subunit alpha type. (Os02t0133800-02)	29966.9	R-LFQVEYAMEAVK-Q	00000000300000	19	30	722.364	2	1.25454	2.18532e-06	10	Os10g0571200|AK120979LALYQGVVPIYMK000000000000300
AK109376	Os02g0133800	Proteasome subunit alpha type 1 (EC 3.4.25.1) (20S proteasome alpha subunit F) (20S proteasome subunit alpha-6) (Proteasome component C2). (Os02t0133800-01), Similar to Proteasome subunit alpha type. (Os02t0133800-02)	29966.9	R-SRTHAVLAAANK-A	00000000000000	40	51	619.85	2	-2.28635	0.0057664	10	Os02g0194100|AF302906LPAVASYVYR000000000000
AK109376	Os02g0133800	Proteasome subunit alpha type 1 (EC 3.4.25.1) (20S proteasome alpha subunit F) (20S proteasome subunit alpha-6) (Proteasome component C2). (Os02t0133800-01), Similar to Proteasome subunit alpha type. (Os02t0133800-02)	29966.9	R-THAVLAAANK-A	000000000000	42	51	498.285	2	-1.28782	0.0017014	10	Os04g0390000|AK098921NHQSALEIYQNR00000000000000
AK109376	Os02g0133800	Proteasome subunit alpha type 1 (EC 3.4.25.1) (20S proteasome alpha subunit F) (20S proteasome subunit alpha-6) (Proteasome component C2). (Os02t0133800-01), Similar to Proteasome subunit alpha type. (Os02t0133800-02)	29966.9	K-AASELSSHQR-K	000000000000	52	61	543.27	2	-1.46984	0.000562668	10	Os09g0249700|AK069757FAATVEQNYLK0000000000000
AK109376	Os02g0133800	Proteasome subunit alpha type 1 (EC 3.4.25.1) (20S proteasome alpha subunit F) (20S proteasome subunit alpha-6) (Proteasome component C2). (Os02t0133800-01), Similar to Proteasome subunit alpha type. (Os02t0133800-02)	29966.9	R-VADHAGVALAGLTADGR-V	0000000000000000000	66	82	797.421	2	0.0350689	2.78902e-08	10	Os06g0662800|Os06g0662800ESSTNTWSLKSEAALKGPFSVR000000000000000000000000
AK109376	Os02g0133800	Proteasome subunit alpha type 1 (EC 3.4.25.1) (20S proteasome alpha subunit F) (20S proteasome subunit alpha-6) (Proteasome component C2). (Os02t0133800-01), Similar to Proteasome subunit alpha type. (Os02t0133800-02)	29966.9	R-FEGYNDYTPEQLIK-D	0000000000000000	176	189	858.91	2	0.734372	0.00429123	10	Os06g0662600|Os06g0662600ESSTNTWSLKSEAALKGPFSVR000000000000000000000000
AK109376	Os02g0133800	Proteasome subunit alpha type 1 (EC 3.4.25.1) (20S proteasome alpha subunit F) (20S proteasome subunit alpha-6) (Proteasome component C2). (Os02t0133800-01), Similar to Proteasome subunit alpha type. (Os02t0133800-02)	29966.9	R-KDDGTVEPFEMIDVKR-I	000000000003000000	217	232	632.311	3	-2.03584	0.023146	10	Os06g0663300|Os06g0663300ESSTNTWSLKSEAALKGPFSVR000000000000000000000000
AB055156	Os02g0135800	Similar to Sec13-like protein (Fragment). (Os02t0135800-01), Similar to Sec13-like protein (Fragment). (Os02t0135800-02), Similar to Sec13p. (Os02t0135800-03)	33703.5	R-IATASSDNTIK-I	0000000000000	26	36	560.794	2	-2.84798	0.00174404	1	Os06g0662500|Os06g0662500ESSTNTWSLKSEAALKGPFSVR000000000000000000000000
AK063330	Os02g0143100	Similar to Sucrose-phosphatase (EC 3.1.3.24). (Os02t0143100-01)	47864.1	--MDKLNGSAR-L	13000000000	1	9	525.255	2	-2.04081	0.0176088	17	Os05g0114000|AK069313VLYSSVVYPHNYGFIPR0000000000000000000
AK063330	Os02g0143100	Similar to Sucrose-phosphatase (EC 3.1.3.24). (Os02t0143100-01)	47864.1	R-SPTLYMELR-K	00000030000	55	63	563.284	2	-0.873662	0.00197327	17	Os02g0704900|AK070562VLYSSVVYPHNYGFIPR0000000000000000000
AK063330	Os02g0143100	Similar to Sucrose-phosphatase (EC 3.1.3.24). (Os02t0143100-01)	47864.1	R-NIVVEETANVSELK-L	0000000000000000	105	118	772.911	2	-1.12286	5.9176e-11	17	Os04g0687100|AK073929VLYSSVVYPHNYGFIPR0000000000000000000
AK063330	Os02g0143100	Similar to Sucrose-phosphatase (EC 3.1.3.24). (Os02t0143100-01)	47864.1	K-VSFYVDKK-S	0000000000	130	137	493.271	2	-0.91244	0.0189326	17	Os01g0866500|AK111757VLYSSVVYPHNYGFIPR0000000000000000000
AK063330	Os02g0143100	Similar to Sucrose-phosphatase (EC 3.1.3.24). (Os02t0143100-01)	47864.1	K-SLSEKLEK-R	0000000000	145	152	467.266	2	0.433507	0.00211104	17	Os10g0406100|AK072672VLYSSVVYPHNYGFIPR0000000000000000000
AK063330	Os02g0143100	Similar to Sucrose-phosphatase (EC 3.1.3.24). (Os02t0143100-01)	47864.1	K-SLSEKLEKR-G	00000000000	145	153	545.316	2	-1.17055	0.00294513	17	Os01g0974700|J065170O14VLYSSVVYPHNYGFIPR0000000000000000000
AK063330	Os02g0143100	Similar to Sucrose-phosphatase (EC 3.1.3.24). (Os02t0143100-01)	47864.1	K-IIYSGGQDLDVLPQGAGK-G	00000000000000000000	159	176	915.978	2	-6.30544	8.13685e-09	17	Os01g0559000|AK061456SISVVGGADGTSPSR00000000000000000
AK063330	Os02g0143100	Similar to Sucrose-phosphatase (EC 3.1.3.24). (Os02t0143100-01)	47864.1	K-GQALAYLLK-K	00000000000	177	185	488.795	2	-0.243976	4.04973e-05	17	Os07g0485100|AK060443LLQSNLSPELFK00000000000000
AK063330	Os02g0143100	Similar to Sucrose-phosphatase (EC 3.1.3.24). (Os02t0143100-01)	47864.1	K-GQALAYLLKK-L	000000000000	177	186	552.844	2	3.11094	0.00165751	17	Os07g0182100|AK104002GIANFMTVVK000000300000
AK063330	Os02g0143100	Similar to Sucrose-phosphatase (EC 3.1.3.24). (Os02t0143100-01)	47864.1	R-DVDFPYVKENPVKPTDAVVK-F	0000000000000000000000	269	288	754.072	3	7.34182	0.0104414	17	Os05g0319800|AK100483GLDIDTIQNHYTV000000000000000
AK063330	Os02g0143100	Similar to Sucrose-phosphatase (EC 3.1.3.24). (Os02t0143100-01)	47864.1	K-ENPVKPTDAVVK-F	00000000000000	277	288	648.861	2	-0.694755	0.00010557	17	AK071347|AK071347TQVTVEYLNDAGAMVPVR00000000000000300000
AK063330	Os02g0143100	Similar to Sucrose-phosphatase (EC 3.1.3.24). (Os02t0143100-01)	47864.1	R-RAEVPKSDSVTQYFK-N	00000000000000000	298	312	585.639	3	-3.03703	8.98178e-05	17	AK110559|AK110559NILFVISKPDVFK000000000000000
AK063330	Os02g0143100	Similar to Sucrose-phosphatase (EC 3.1.3.24). (Os02t0143100-01)	47864.1	K-SDSVTQYFK-N	00000000000	304	312	537.758	2	-0.943823	0.000307178	17	Os05g0373700|AK058906NILFVISKPDVFK000000000000000
AK063330	Os02g0143100	Similar to Sucrose-phosphatase (EC 3.1.3.24). (Os02t0143100-01)	47864.1	K-GYSSADEQSSK-L	0000000000000	412	422	579.747	2	-4.12825	0.00729659	17	AK070627|AK070627NILFVISKPDVFK000000000000000
AK063330	Os02g0143100	Similar to Sucrose-phosphatase (EC 3.1.3.24). (Os02t0143100-01)	47864.1	K-GYSSADEQSSKL--	00000000000000	412	423	636.289	2	-3.24417	5.30889e-07	17	Os01g0938900|AK101971NILFVISKPDVFK000000000000000
AK073620	Os02g0146600	Similar to Eukaryotic initiation factor 4A (eIF4A) (eIF-4A). (Os02t0146600-01)	47463.2	M-AGMAPEGSQFDAKHYDSK-M	10030000000000000000	2	19	666.292	3	-4.54218	0.000169883	21	Os02g0753800|AK101787LIISILAHR00000000000
AK073620	Os02g0146600	Similar to Eukaryotic initiation factor 4A (eIF4A) (eIF-4A). (Os02t0146600-01)	47463.2	R-GIYAYGFEKPSAIQQR-G	000000000000000000	55	70	914.471	2	-2.40038	1.22581e-06	21	Os02g0220600|AK061944ALIAAEYSGVK0000000000000
AK073620	Os02g0146600	Similar to Eukaryotic initiation factor 4A (eIF4A) (eIF-4A). (Os02t0146600-01)	47463.2	K-GLDVIQQAQSGTGK-T	0000000000000000	78	91	701.37	2	0.143085	1.66517e-06	21	Os01g0276700|AK103465QTDSFDWTCSDEAPAR000000000000000000
AK073620	Os02g0146600	Similar to Eukaryotic initiation factor 4A (eIF4A) (eIF-4A). (Os02t0146600-01)	47463.2	R-ELAQQIEK-V	0000000000	120	127	479.763	2	-1.81895	0.00692936	21	AK059823|AK059823AEVELPQQEVK1000000000000
AK073620	Os02g0146600	Similar to Eukaryotic initiation factor 4A (eIF4A) (eIF-4A). (Os02t0146600-01)	47463.2	R-ALGDYLGVK-V	00000000000	131	139	468.261	2	-5.73978	8.71304e-06	21	Os03g0821100|AK102784MREIAEAYLGSTVK0300000000000000
AK073620	Os02g0146600	Similar to Eukaryotic initiation factor 4A (eIF4A) (eIF-4A). (Os02t0146600-01)	47463.2	R-ILASGVHVVVGTPGR-V	00000000000000000	155	169	731.429	2	-1.8889	4.11096e-10	21	Os02g0767500|AK069611SITSGFGVLLK0000000000000
AK073620	Os02g0146600	Similar to Eukaryotic initiation factor 4A (eIF4A) (eIF-4A). (Os02t0146600-01)	47463.2	K-MFVLDEADEMLSR-G	030000000030000	186	198	794.357	2	1.7822	3.94099e-09	21	Os06g0698300|AK071637SSMEDFYDTR000300000000
AK073620	Os02g0146600	Similar to Eukaryotic initiation factor 4A (eIF4A) (eIF-4A). (Os02t0146600-01)	47463.2	K-IQVGVFSATMPPEALEITR-K	000000000030000000000	215	233	1038.05	2	1.4696	3.43105e-06	21	AK105847|AK105847LVVAPQNFIIK0000000000000
AK073620	Os02g0146600	Similar to Eukaryotic initiation factor 4A (eIF4A) (eIF-4A). (Os02t0146600-01)	47463.2	K-FMNKPVR-I	003000000	235	241	454.244	2	-1.09829	0.0200132	21	Os03g0695600|AK061228LVVAPQNFIIK0000000000000
AK073620	Os02g0146600	Similar to Eukaryotic initiation factor 4A (eIF4A) (eIF-4A). (Os02t0146600-01)	47463.2	K-RDELTLEGIK-Q	000000000000	246	255	587.326	2	-2.9813	0.0200673	21	Os09g0252100|AK102536AQELGLQVIAR0000000000000
AK073620	Os02g0146600	Similar to Eukaryotic initiation factor 4A (eIF4A) (eIF-4A). (Os02t0146600-01)	47463.2	R-DELTLEGIK-Q	00000000000	247	255	509.277	2	-0.414475	0.00561792	21	Os07g0657200|AK072927STEFEAAIQNGDK000000000000000
AK073620	Os02g0146600	Similar to Eukaryotic initiation factor 4A (eIF4A) (eIF-4A). (Os02t0146600-01)	47463.2	R-DHTVSATHGDMDQNTR-D	000000000003000000	304	319	600.92	3	-5.38879	0.00171899	21	Os04g0398500|AK059519AFAYFVLSGGR0000000000000
AK073620	Os02g0146600	Similar to Eukaryotic initiation factor 4A (eIF4A) (eIF-4A). (Os02t0146600-01)	47463.2	R-VLITTDLLAR-G	000000000000	333	342	557.844	2	-1.20157	4.14262e-06	21	Os02g0520800|AK102815AFAYFVLSGGR0000000000000
AK073620	Os02g0146600	Similar to Eukaryotic initiation factor 4A (eIF4A) (eIF-4A). (Os02t0146600-01)	47463.2	R-KGVAINFVTR-D	000000000000	377	386	552.829	2	-1.44266	2.63141e-06	21	Os04g0447400|AK070858DSGVPLVAFSLKDSSR000000000000000000
AK073620	Os02g0146600	Similar to Eukaryotic initiation factor 4A (eIF4A) (eIF-4A). (Os02t0146600-01)	47463.2	K-GVAINFVTR-D	00000000000	378	386	488.781	2	-2.26934	0.00109655	21	Os06g0655200|AK121090GASDWTALKESSSNTWTIK000000000000000000000
AK073620	Os02g0146600	Similar to Eukaryotic initiation factor 4A (eIF4A) (eIF-4A). (Os02t0146600-01)	47463.2	R-MLFDIQR-F	030000000	391	397	469.744	2	4.75516	0.000318949	21	Os05g0319800|AK100483SSPQGLTSADGNGR0000000000000000
AK105609	Os02g0146700	Similar to predicted protein. (Os02t0146700-01), Similar to PSMD2 subunit (Fragment). (Os02t0146700-02)	98734.8	R-SATSSMTSVPKPLK-F	0000003000000000	81	94	725.385	2	0.851467	0.000895427	5	Os03g0277000|AK100522AECKVEFDENGK00000000000000
AK105609	Os02g0146700	Similar to predicted protein. (Os02t0146700-01), Similar to PSMD2 subunit (Fragment). (Os02t0146700-02)	98734.8	R-NLAGEIAQEFQK-R	00000000000000	161	172	674.35	2	1.1468	0.000541694	5	Os04g0486600|AK064960LVSWYDNEWGYSSR0000000000000000
AK105609	Os02g0146700	Similar to predicted protein. (Os02t0146700-01), Similar to PSMD2 subunit (Fragment). (Os02t0146700-02)	98734.8	R-IALLLDNK-S	0000000000	267	274	450.283	2	2.58259	0.00213932	5	Os02g0601300|AK099086DAPMFVVGVNEKEYK00003000000000000
AK105609	Os02g0146700	Similar to predicted protein. (Os02t0146700-01), Similar to PSMD2 subunit (Fragment). (Os02t0146700-02)	98734.8	K-LSEGYLTLAR-D	000000000000	331	340	561.811	2	-0.692052	9.25414e-08	5	Os07g0496000|AK111986QVSIEEGEGK000000000000
AK105609	Os02g0146700	Similar to predicted protein. (Os02t0146700-01), Similar to PSMD2 subunit (Fragment). (Os02t0146700-02)	98734.8	R-LLQYGEQNIR-R	000000000000	667	676	617.334	2	1.60267	0.00737276	5	Os12g0560300|AK060332ILFLGLDNAGK0000000000000
AK073597	Os02g0146900	Protein of unknown function DUF1677, Oryza sativa family protein. (Os02t0146900-01), Protein of unknown function DUF1677, Oryza sativa family protein. (Os02t0146900-02)	40982.3	K-AGDWELPFR-G	00000000000	231	239	545.768	2	-3.19144	0.00330229	1	Os06g0225000|AY620416ILFLGLDNAGK0000000000000
AK100310	Os02g0147600	Protein of unknown function DUF1677, Oryza sativa family protein. (Os02t0147600-01), Protein of unknown function DUF1677, Oryza sativa family protein. (Os02t0147600-02), Protein of unknown function DUF1677, Oryza sativa family protein. (Os02t0147600-03)	40882.3	K-AGDWELPFR-G	00000000000	231	239	545.768	2	-3.19144	0.00330229	1	Os01g0338000|AK103351ILFLGLDNAGK0000000000000
AK066016	Os02g0149800	Protein phosphatase 2C family protein. (Os02t0149800-01)	37757.9	R-ASMEDFYETR-I	000300000000	93	102	632.758	2	-4.21528	8.02967e-06	4	Os01g0254000|AY620417ILFLGLDNAGK0000000000000
AK066016	Os02g0149800	Protein phosphatase 2C family protein. (Os02t0149800-01)	37757.9	R-DAGSTASTAILVGDR-L	00000000000000000	172	186	717.365	2	-0.419002	6.99456e-09	4	Os04g0535600|AK065130DYAWTNSMLSWQR000000003000000
AK066016	Os02g0149800	Protein phosphatase 2C family protein. (Os02t0149800-01)	37757.9	R-LLVANVGDSR-A	000000000000	187	196	522.295	2	-1.73418	2.55504e-05	4	Os06g0114000|AK101334LADLVGVTLGPK00000000000000
AK066016	Os02g0149800	Protein phosphatase 2C family protein. (Os02t0149800-01)	37757.9	R-IEDAGGFVMWAGTWR-V	00000000030000000	223	237	856.399	2	1.14765	0.0127939	4	Os02g0102900|AK070603LADLVGVTLGPK00000000000000
AK066016	Os02g0149800	Protein phosphatase 2C family protein. (Os02t0149800-01)	37757.9	R-FLEGTTTGGGPSR-E	000000000000000	328	340	640.314	2	-5.71086	0.00127549	4	Os06g0645400|AK101482ADQSLFEAGVAR00000000000000
AK120536	Os02g0151300	Similar to Cellulase (Fragment). (Os02t0151300-01)	58945.6	K-WGTDYFIK-A	0000000000	123	130	515.255	2	-1.59512	0.000454929	1	Os12g0541900|AK069047NGYLSFFAAMR0000000000300
AK073007	Os02g0152600	Protein of unknown function DUF2343 domain containing protein. (Os02t0152600-01)	31699.7	R-LQLLVSDSSDQWK-I	000000000000000	196	208	759.892	2	-1.93192	0.00664888	1	Os04g0390000|AK098921KVSTILNDEFQNSK0000000000000000
AY714495	Os02g0153200	Protein kinase, core domain containing protein. (Os02t0153200-01)	117199	M-EKTMQPLHFSNK-N	00003000000000	2	13	492.582	3	-0.701663	0.0423657	1	Os02g0718900|AK073448LLIQNQDEMIK0000000003000
AK070615	Os02g0160400	Similar to Monosaccharide transporter 3. (Os02t0160400-01)	57524.1	R-AEFEDLTTASEESK-A	0000000000000000	254	267	778.851	2	-0.862976	1.11762e-07	1	Os05g0302700|AK103134LLIQNQDEMIK0000000003000
AK101547	Os02g0161900	Polyubiquitin. (Os02t0161900-01)	51155.5	K-TITLEVESSDTIDNVK-A	000000000000000000	12	27	882.448	2	-1.30623	1.21755e-06	96	AK108179|AK108179LLIQNQDEMIK0000000003000
AK101547	Os02g0161900	Polyubiquitin. (Os02t0161900-01)	51155.5	K-IQDKEGIPPDQQR-L	000000000000000	30	42	762.392	2	-3.55515	3.98529e-06	96	Os03g0843100|AK111499STIGVEFATR000000000000
AK101547	Os02g0161900	Polyubiquitin. (Os02t0161900-01)	51155.5	K-QLEDGRTLADYNIQK-E	00000000000000000	49	63	882.448	2	-1.91351	0.0265148	96	Os01g0750000|AK060095STIGVEFATR000000000000
AK101547	Os02g0161900	Polyubiquitin. (Os02t0161900-01)	51155.5	R-TLADYNIQK-E	00000000000	55	63	533.282	2	-0.854405	0.00200299	96	Os05g0516800|AK061969STIGVEFATR000000000000
AK101547	Os02g0161900	Polyubiquitin. (Os02t0161900-01)	51155.5	R-TLADYNIQKESTLHLVLR-L	00000000000000000000	55	72	705.391	3	-1.01925	0.000100071	96	AK060246|AK060246STIGVEFATR000000000000
AK101547	Os02g0161900	Polyubiquitin. (Os02t0161900-01)	51155.5	K-ESTLHLVLR-L	00000000000	64	72	534.313	2	-1.24411	4.86225e-05	96	Os05g0564400|AK073075STIGVEFATR000000000000
AK063787	Os02g0162000	Cytochrome c oxidase, subunit VIIa domain containing protein. (Os02t0162000-01), Cytochrome c oxidase, subunit VIIa domain containing protein. (Os02t0162000-02)	7645.99	K-QQQYFQNLTK-H	200000000000	15	24	640.817	2	-0.262533	5.21394e-07	2	Os05g0105100|AK102713STIGVEFATR000000000000
AK063787	Os02g0162000	Cytochrome c oxidase, subunit VIIa domain containing protein. (Os02t0162000-01), Cytochrome c oxidase, subunit VIIa domain containing protein. (Os02t0162000-02)	7645.99	K-QQQYFQNLTK-H	000000000000	15	24	649.33	2	-0.962577	0.000461454	2	Os09g0327100|AK071461STIGVEFATR000000000000
AK121223	Os02g0162500	Similar to 40S ribosomal protein S14. (Os02t0162500-01)	16423.7	K-TPGPGAQSALR-A	0000000000000	106	116	527.784	2	-3.19029	0.000350706	2	AF327517|AF327517STIGVEFATR000000000000
AK121574	Os02g0167300	Tubulin beta-3 chain (Beta-3 tubulin). (Os02t0167300-01), Similar to Tubulin beta-5 chain. (Os02t0167300-02)	50854.2	K-YSGDSDLQLER-I	0000000000000	36	46	641.795	2	-6.14963	2.5076e-05	15	Os06g0551400|AK066548STIGVEFATR000000000000
AK121574	Os02g0167300	Tubulin beta-3 chain (Beta-3 tubulin). (Os02t0167300-01), Similar to Tubulin beta-5 chain. (Os02t0167300-02)	50854.2	R-AVLMDLEPGTMDSVR-S	00003000000300000	63	77	833.396	2	0.901842	0.00027147	15	Os01g0848700|AK071303STIGVEFATR000000000000
AK121574	Os02g0167300	Tubulin beta-3 chain (Beta-3 tubulin). (Os02t0167300-01), Similar to Tubulin beta-5 chain. (Os02t0167300-02)	50854.2	R-MMLTFSVFPSPK-V	03300000000000	163	174	708.846	2	-4.26778	0.00169232	15	Os03g0823700|AK061336STIGVEFATR000000000000
AK121574	Os02g0167300	Tubulin beta-3 chain (Beta-3 tubulin). (Os02t0167300-01), Similar to Tubulin beta-5 chain. (Os02t0167300-02)	50854.2	K-LAVNLIPFPR-L	000000000000	253	262	570.351	2	1.50431	3.02293e-06	15	Os03g0712700|AK072313DSQDALAPLVDVALK00000000000000000
AK121574	Os02g0167300	Tubulin beta-3 chain (Beta-3 tubulin). (Os02t0167300-01), Similar to Tubulin beta-5 chain. (Os02t0167300-02)	50854.2	R-LHFFMVGFAPLTSR-G	0000030000000000	263	276	819.922	2	-5.42616	3.54157e-05	15	Os07g0180900|AK060711KGPLIVYGTEGSK000000000000000
AK121574	Os02g0167300	Tubulin beta-3 chain (Beta-3 tubulin). (Os02t0167300-01), Similar to Tubulin beta-5 chain. (Os02t0167300-02)	50854.2	R-YLTASAMFR-G	00000003000	310	318	538.263	2	-4.62847	0.00369545	15	Os03g0796501|015-017-E03KGPLIVYGTEGSK000000000000000
AK121574	Os02g0167300	Tubulin beta-3 chain (Beta-3 tubulin). (Os02t0167300-01), Similar to Tubulin beta-5 chain. (Os02t0167300-02)	50854.2	R-YLTASAMFR-G	00000000000	310	318	530.269	2	0.985362	0.0206884	15	Os03g0776000|AK103010FLEGAASIDKHFR000000000000000
AK121574	Os02g0167300	Tubulin beta-3 chain (Beta-3 tubulin). (Os02t0167300-01), Similar to Tubulin beta-5 chain. (Os02t0167300-02)	50854.2	K-NSSYFVEWIPNNVK-S	0000000000000000	337	350	848.92	2	-0.355913	0.000259058	15	Os06g0256500|AK068236FLEGAASIDKHFR000000000000000
AK121574	Os02g0167300	Tubulin beta-3 chain (Beta-3 tubulin). (Os02t0167300-01), Similar to Tubulin beta-5 chain. (Os02t0167300-02)	50854.2	K-MASTFIGNSTSIQEMFR-R	0300000000000003000	363	379	976.447	2	-1.23689	0.000850857	15	Os07g0662900|AK067082SLNTVTLVFK000000000000
AK121574	Os02g0167300	Tubulin beta-3 chain (Beta-3 tubulin). (Os02t0167300-01), Similar to Tubulin beta-5 chain. (Os02t0167300-02)	50854.2	R-RVSEQFTAMFR-R	0000000003000	380	390	694.342	2	-1.9767	0.0205001	15	Os04g0602500|AK073958NNPDFYNWNR000000000000
AK121574	Os02g0167300	Tubulin beta-3 chain (Beta-3 tubulin). (Os02t0167300-01), Similar to Tubulin beta-5 chain. (Os02t0167300-02)	50854.2	R-VSEQFTAMFR-R	000000003000	381	390	616.292	2	-1.41341	1.08349e-06	15	Os06g0662000|AK069821LYDDLTTGFR000000000000
AK069128	Os02g0167700	Armadillo-like helical domain containing protein. (Os02t0167700-01)	136248	K-ILVSLAPQLIK-G	0000000000000	124	134	597.892	2	-3.84956	0.0102029	6	Os02g0117700|AK071248LVEADALKMEIIPNPK000000000300000000
AK069128	Os02g0167700	Armadillo-like helical domain containing protein. (Os02t0167700-01)	136248	K-ATFEVVQLLK-N	000000000000	208	217	574.346	2	11.4816	0.00140819	6	Os01g0723400|AK099646AYELGLASR00000000000
AK069128	Os02g0167700	Armadillo-like helical domain containing protein. (Os02t0167700-01)	136248	K-GQGDIDESSPR-W	0000000000000	406	416	580.763	2	0.261271	3.11669e-07	6	Os05g0186300|AK070360AYELGLASR00000000000
AK069128	Os02g0167700	Armadillo-like helical domain containing protein. (Os02t0167700-01)	136248	K-SIQNVGLAVR-Y	000000000000	715	724	528.81	2	-3.79942	0.000677911	6	Os01g0172400|D73411AGLVSGKDQIIDR000000000000000
AK069128	Os02g0167700	Armadillo-like helical domain containing protein. (Os02t0167700-01)	136248	K-VLPQALILIR-S	000000000000	727	736	568.381	2	-1.25749	0.00873215	6	Os05g0171000|J023131H15AGLVSGKDQIIDR000000000000000
AK069128	Os02g0167700	Armadillo-like helical domain containing protein. (Os02t0167700-01)	136248	R-AAVLALSTAAHNKPNLIK-G	00000000000000000000	1024	1041	611.362	3	-1.74459	0.000158596	6	Os03g0277000|AK100522FKGNETAPEHLGVSK00000000000000000
AK070041	Os02g0169300	Similar to Phosphoglycerate kinase, cytosolic (EC 2.7.2.3). (Os02t0169300-01)	42223.6	R-SVGTLGEADLR-G	0000000000000	6	16	559.295	2	-1.52685	2.91059e-06	47	Os03g0710800|D16140EESRGNEAYVASIK0000000000000000
AK070041	Os02g0169300	Similar to Phosphoglycerate kinase, cytosolic (EC 2.7.2.3). (Os02t0169300-01)	42223.6	R-SVGTLGEADLRGK-K	000000000000000	6	18	651.853	2	-1.3908	0.0101724	47	Os09g0553200|AK065780SGFISLVSR00000000000
AK070041	Os02g0169300	Similar to Phosphoglycerate kinase, cytosolic (EC 2.7.2.3). (Os02t0169300-01)	42223.6	R-ADLNVPLDDAQK-I	00000000000000	24	35	649.832	2	-0.96337	0.000144302	47	Os02g0797300|AK121272VDQAALTGESMPVNK00000000000300000
AK070041	Os02g0169300	Similar to Phosphoglycerate kinase, cytosolic (EC 2.7.2.3). (Os02t0169300-01)	42223.6	R-ADLNVPLDDAQKITDDTR-I	00000000000000000000	24	41	1000.5	2	2.19618	0.00183324	47	Os03g0810600|AK101920FAANTVELSGSR00000000000000
AK070041	Os02g0169300	Similar to Phosphoglycerate kinase, cytosolic (EC 2.7.2.3). (Os02t0169300-01)	42223.6	K-VILASHLGRPK-G	0000000000000	59	69	595.871	2	-1.2557	1.27626e-06	47	Os03g0801600|AK069591IANAAQQMANVTR000000003000000
AK070041	Os02g0169300	Similar to Phosphoglycerate kinase, cytosolic (EC 2.7.2.3). (Os02t0169300-01)	42223.6	K-YSLKPLVPR-L	00000000000	75	83	536.829	2	-0.0325377	0.000439908	47	Os12g0631100|AY029301TYAQENGLFFMETSAK000000000003000000
AK070041	Os02g0169300	Similar to Phosphoglycerate kinase, cytosolic (EC 2.7.2.3). (Os02t0169300-01)	42223.6	K-LAAALPEGGVLLLENVR-F	0000000000000000000	106	122	868.009	2	-0.384918	6.01383e-08	47	Os03g0666500|AK061203TYAQENGLFFMETSAK000000000003000000
AK070041	Os02g0169300	Similar to Phosphoglycerate kinase, cytosolic (EC 2.7.2.3). (Os02t0169300-01)	42223.6	R-FYKEEEKNDPEFAK-K	0000000000000000	123	136	887.417	2	-4.07238	8.63791e-05	47	Os03g0121700|AK059982DIDLVMTQASVSR000000300000000
AK070041	Os02g0169300	Similar to Phosphoglycerate kinase, cytosolic (EC 2.7.2.3). (Os02t0169300-01)	42223.6	R-FYKEEEKNDPEFAKK-L	00000000000000000	123	137	634.646	3	-1.68173	0.00705816	47	Os05g0104800|AK070215AYISSNLSLGDR00000000000000
AK070041	Os02g0169300	Similar to Phosphoglycerate kinase, cytosolic (EC 2.7.2.3). (Os02t0169300-01)	42223.6	K-KLAAVADLYVNDAFGTAHR-A	000000000000000000000	137	155	678.025	3	0.287173	2.55792e-10	47	Os04g0496800|AK068782LASQTGESNEQEETPR000000000000000000
AK070041	Os02g0169300	Similar to Phosphoglycerate kinase, cytosolic (EC 2.7.2.3). (Os02t0169300-01)	42223.6	K-LAAVADLYVNDAFGTAHR-A	00000000000000000000	138	155	952.484	2	-3.24754	2.0864e-09	47	Os08g0366000|AK073703GDPGIAALYDK0000000000000
AK070041	Os02g0169300	Similar to Phosphoglycerate kinase, cytosolic (EC 2.7.2.3). (Os02t0169300-01)	42223.6	R-AHASTEGVTK-F	000000000000	156	165	500.756	2	-1.22767	0.00556352	47	Os02g0244700|AK065425GDPGIAALYDK0000000000000
AK070041	Os02g0169300	Similar to Phosphoglycerate kinase, cytosolic (EC 2.7.2.3). (Os02t0169300-01)	42223.6	K-FLKPAVAGFLMQK-E	000000000003000	166	178	733.415	2	-0.269599	5.7992e-06	47	Os01g0758300|AK101274GDPGIAALYDK0000000000000
AK070041	Os02g0169300	Similar to Phosphoglycerate kinase, cytosolic (EC 2.7.2.3). (Os02t0169300-01)	42223.6	K-ELDYLVGAVANPK-K	000000000000000	179	191	694.874	2	-1.05118	2.9698e-07	47	Os01g0851700|AK103367ALTNAVGNLGITGAYAEAVKK00000000000000000000000
AK070041	Os02g0169300	Similar to Phosphoglycerate kinase, cytosolic (EC 2.7.2.3). (Os02t0169300-01)	42223.6	K-KPFAAIVGGSK-V	0000000000000	192	202	537.818	2	-2.09159	4.50413e-05	47	Os02g0797500|AK072426ATAELLFGADNPVLK00000000000000000
AK070041	Os02g0169300	Similar to Phosphoglycerate kinase, cytosolic (EC 2.7.2.3). (Os02t0169300-01)	42223.6	K-IGVIESLLAK-V	000000000000	207	216	521.83	2	1.66017	5.58905e-06	47	Os05g0117500|AK073223ASAAAAADPGAAYK1000000000000000
AK070041	Os02g0169300	Similar to Phosphoglycerate kinase, cytosolic (EC 2.7.2.3). (Os02t0169300-01)	42223.6	K-SLVEEDKLELATSLIEK-A	0000000000000000000	241	257	959.025	2	0.400507	0.000156829	47	Os03g0170900|AK100027GTDPQIEAFNQGVR0000000000000000
AK070041	Os02g0169300	Similar to Phosphoglycerate kinase, cytosolic (EC 2.7.2.3). (Os02t0169300-01)	42223.6	K-GVSLLLPTDVVVADK-F	00000000000000000	262	276	763.446	2	0.0784874	8.22929e-06	47	Os12g0641000|006-110-A08EKLSYIALDFDQEMATAATGSSVEK000000000000003000000000000
AK070041	Os02g0169300	Similar to Phosphoglycerate kinase, cytosolic (EC 2.7.2.3). (Os02t0169300-01)	42223.6	K-GVSLLLPTDVVVADKFAADAESK-T	0000000000000000000000000	262	284	1173.13	2	0.38922	5.06986e-06	47	Os11g0657400|Os11g0657400LSLLHEFDVSHNR000000000000000
AK070041	Os02g0169300	Similar to Phosphoglycerate kinase, cytosolic (EC 2.7.2.3). (Os02t0169300-01)	42223.6	K-TVAASAIPDGWMGLDVGPDAIK-T	000000000000300000000000	285	306	1100.55	2	-0.19654	2.45991e-06	47	Os09g0509200|AK069525IAGADVPMPYAANLER000000003000000000
AK070041	Os02g0169300	Similar to Phosphoglycerate kinase, cytosolic (EC 2.7.2.3). (Os02t0169300-01)	42223.6	K-FAAGTDAIAK-K	000000000000	332	341	482.758	2	-1.88624	0.000497369	47	Os08g0536000|AK071782IAGADVPMPYAANLER000000003000000000
AK070041	Os02g0169300	Similar to Phosphoglycerate kinase, cytosolic (EC 2.7.2.3). (Os02t0169300-01)	42223.6	K-FAAGTDAIAKK-L	0000000000000	332	342	546.805	2	-1.66115	0.0020299	47	Os03g0152300|AK070875TDASGGAMAER0000000030000
AK070041	Os02g0169300	Similar to Phosphoglycerate kinase, cytosolic (EC 2.7.2.3). (Os02t0169300-01)	42223.6	K-KLADLTTTK-G	00000000000	342	350	495.793	2	-4.70108	0.000226415	47	Os06g0716700|AB037681LGIIEDATNR000000000000
AK070041	Os02g0169300	Similar to Phosphoglycerate kinase, cytosolic (EC 2.7.2.3). (Os02t0169300-01)	42223.6	K-GATTIIGGGDSVAAVEK-A	0000000000000000000	351	367	773.409	2	-0.67341	1.7516e-07	47	Os07g0645400|AK100730STDVVDAIAR000000000000
AK070041	Os02g0169300	Similar to Phosphoglycerate kinase, cytosolic (EC 2.7.2.3). (Os02t0169300-01)	42223.6	K-AGLADKMSHISTGGGASLELLEGK-T	00000003000000000000000000	368	391	786.735	3	-2.75428	0.000279439	47	Os06g0716700|AB037681KALDTESVDSVK00000000000000
AK070041	Os02g0169300	Similar to Phosphoglycerate kinase, cytosolic (EC 2.7.2.3). (Os02t0169300-01)	42223.6	K-MSHISTGGGASLELLEGK-T	03000000000000000000	374	391	901.95	2	-0.925845	5.54492e-07	47	Os03g0152300|AK070875FKEDPTTSALLLR000000000000000
AK070041	Os02g0169300	Similar to Phosphoglycerate kinase, cytosolic (EC 2.7.2.3). (Os02t0169300-01)	42223.6	K-TLPGVLALDEA--	0000000000000	392	402	549.806	2	0.0689888	0.000982223	47	AK121277|AK121277QGPNLHGLFGR2000000000000
AK065409	Os02g0169800	Armadillo-like helical domain containing protein. (Os02t0169800-01)	35331.8	K-ILVSLAPQLIK-G	0000000000000	94	104	597.892	2	-3.84956	0.0102029	2	Os11g0127900|AK059550AFEPILLAGR000000000000
AK065409	Os02g0169800	Armadillo-like helical domain containing protein. (Os02t0169800-01)	35331.8	K-ATFEVVQLLK-N	000000000000	178	187	574.346	2	11.4816	0.00140819	2	Os12g0124200|AK058697AFEPILLAGR000000000000
AK058912	Os02g0170100	Glycine cleavage H-protein family protein. (Os02t0170100-01), Glycine cleavage H-protein family protein. (Os02t0170100-02)	17118.4	K-YADTHEWVK-V	00000000000	36	44	574.77	2	-4.401	0.00167288	2	Os12g0429200|AK065546IGAQTSVFTVESGSPSR0000000000000000000
AK058912	Os02g0170100	Glycine cleavage H-protein family protein. (Os02t0170100-01), Glycine cleavage H-protein family protein. (Os02t0170100-02)	17118.4	K-VSDSGELNSLMDDAK-Y	00000000000300000	132	146	798.856	2	-0.164403	2.90197e-05	2	Os03g0136900|AK067183YKNEGHDTIILAGAEYGSGSSR000000000000000000000000
AK070032	Os02g0171100	Similar to Glyceraldehyde-3-phosphate dehydrogenase (EC 1.2.1.12) (GAPDH). (Os02t0171100-01), Similar to glyceraldehyde-3-phosphate dehydrogenase, cytosolic. (Os02t0171100-02)	43503.3	R-AIATQAPPAVPQYSSGEK-T	00000000000000000000	58	75	907.967	2	-1.21951	6.10596e-05	9	Os01g0817700|AK065059LDQVQLLLK00000000000
AK070032	Os02g0171100	Similar to Glyceraldehyde-3-phosphate dehydrogenase (EC 1.2.1.12) (GAPDH). (Os02t0171100-01), Similar to glyceraldehyde-3-phosphate dehydrogenase, cytosolic. (Os02t0171100-02)	43503.3	K-VVDDSTLEINGK-K	00000000000000	134	145	645.333	2	-0.444038	4.08912e-07	9	Os06g0662800|Os06g0662800ESSTNTWSLKSEAALK000000000000000000
AK070032	Os02g0171100	Similar to Glyceraldehyde-3-phosphate dehydrogenase (EC 1.2.1.12) (GAPDH). (Os02t0171100-01), Similar to glyceraldehyde-3-phosphate dehydrogenase, cytosolic. (Os02t0171100-02)	43503.3	K-KVVISAPSADAPMFVVGVNEK-S	00000000000003000000000	191	211	725.392	3	3.52331	0.00847833	9	Os06g0662600|Os06g0662600ESSTNTWSLKSEAALK000000000000000000
AK070032	Os02g0171100	Similar to Glyceraldehyde-3-phosphate dehydrogenase (EC 1.2.1.12) (GAPDH). (Os02t0171100-01), Similar to glyceraldehyde-3-phosphate dehydrogenase, cytosolic. (Os02t0171100-02)	43503.3	K-VVISAPSADAPMFVVGVNEK-S	0000000000003000000000	192	211	1023.53	2	-0.864291	1.46617e-07	9	Os06g0663300|Os06g0663300ESSTNTWSLKSEAALK000000000000000000
AK070032	Os02g0171100	Similar to Glyceraldehyde-3-phosphate dehydrogenase (EC 1.2.1.12) (GAPDH). (Os02t0171100-01), Similar to glyceraldehyde-3-phosphate dehydrogenase, cytosolic. (Os02t0171100-02)	43503.3	R-GAAQNIIPSSTGAAK-A	00000000000000000	274	288	693.37	2	-4.54364	0.00514012	9	Os06g0662500|Os06g0662500ESSTNTWSLKSEAALK000000000000000000
AK070032	Os02g0171100	Similar to Glyceraldehyde-3-phosphate dehydrogenase (EC 1.2.1.12) (GAPDH). (Os02t0171100-01), Similar to glyceraldehyde-3-phosphate dehydrogenase, cytosolic. (Os02t0171100-02)	43503.3	K-AGIGLSSSFMK-L	0000000000300	372	382	557.285	2	1.18128	0.00174156	9	Os05g0489600|AK067029DAVLLVFANK000000000000
AK070032	Os02g0171100	Similar to Glyceraldehyde-3-phosphate dehydrogenase (EC 1.2.1.12) (GAPDH). (Os02t0171100-01), Similar to glyceraldehyde-3-phosphate dehydrogenase, cytosolic. (Os02t0171100-02)	43503.3	K-LVSWYDNEWGYSNR-V	0000000000000000	383	396	894.901	2	-2.08782	8.73557e-05	9	Os01g0265100|AK067217DAVLLVFANK000000000000
AK070032	Os02g0171100	Similar to Glyceraldehyde-3-phosphate dehydrogenase (EC 1.2.1.12) (GAPDH). (Os02t0171100-01), Similar to glyceraldehyde-3-phosphate dehydrogenase, cytosolic. (Os02t0171100-02)	43503.3	R-VLDLIAHMALVNAK-H	0000000030000000	397	410	762.434	2	-0.800978	0.0388097	9	Os01g0813400|AK065370DAVLLVFANK000000000000
AK060831	Os02g0173900	Similar to Succinate-semialdehyde dehydrogenase (EC 1.2.1.16). (Os02t0173900-01)	24219	K-VGNGLEESTSQGPLINEAAVQKVEK-F	000000000000000000000000000	52	76	866.446	3	-7.09509	0.000213809	3	Os03g0811900|AK122007DAVLLVFANK000000000000
AK060831	Os02g0173900	Similar to Succinate-semialdehyde dehydrogenase (EC 1.2.1.16). (Os02t0173900-01)	24219	R-EEVFGPVAPLVPFK-T	0000000000000000	119	132	764.923	2	-1.04252	0.033459	3	Os07g0223400|AF012896DAVLLVFANK000000000000
AK060831	Os02g0173900	Similar to Succinate-semialdehyde dehydrogenase (EC 1.2.1.16). (Os02t0173900-01)	24219	R-MANDTNAGLAAYIFTK-S	030000000000000000	140	155	858.919	2	2.82582	1.62396e-07	3	Os05g0438500|AK059951EVAVNDFLPAPTAR0000000000000000
AK106641	Os02g0174700	Conserved hypothetical protein. (Os02t0174700-01)	8889.71	M-AIGSASVVR-Q	10000000000	2	10	451.253	2	-12.7813	0.0116096	1	AK122175|AK122175NPGEQSHAANAGLDIAVR00000000000000000000
AK067063	Os02g0175400	Similar to Vacuolar H(+)-ATPase subunit A (Fragment). (Os02t0175400-01)	68903.1	R-ITTFEDSEKESEYGYVR-K	0000000000000000000	7	23	684.984	3	-0.960167	0.000693787	20	Os07g0694700|AK068430NPGEQSHAANAGLDIAVR00000000000000000000
AK067063	Os02g0175400	Similar to Vacuolar H(+)-ATPase subunit A (Fragment). (Os02t0175400-01)	68903.1	R-KVSGPVVVADGMGGAAMYELVR-V	000000000000300003000000	24	45	746.711	3	-2.66455	4.88027e-06	20	Os05g0276100|AK069092AAADDAFLAEFR00000000000000
AK067063	Os02g0175400	Similar to Vacuolar H(+)-ATPase subunit A (Fragment). (Os02t0175400-01)	68903.1	K-VSGPVVVADGMGGAAMYELVR-V	00000000000300003000000	25	45	1055.52	2	1.6398	2.5145e-05	20	Os02g0718900|AK073448TIKDEGFASLWR00000000000000
AK067063	Os02g0175400	Similar to Vacuolar H(+)-ATPase subunit A (Fragment). (Os02t0175400-01)	68903.1	K-SGDVYIPR-G	0000000000	114	121	453.735	2	-4.71695	0.00621361	20	Os11g0297300|AK070171QQALITAVATASK000000000000000
AK067063	Os02g0175400	Similar to Vacuolar H(+)-ATPase subunit A (Fragment). (Os02t0175400-01)	68903.1	K-LAADTPLLTGQR-V	00000000000000	221	232	628.353	2	-1.1472	1.67827e-07	20	Os03g0794700|AK058881FSQVVSNALDMK00000000000300
AK067063	Os02g0175400	Similar to Vacuolar H(+)-ATPase subunit A (Fragment). (Os02t0175400-01)	68903.1	K-TVISQALSK-Y	00000000000	257	265	473.782	2	0.572885	0.00882929	20	Os07g0173700|J065105K13FSQVVSNALDMK00000000000300
AK067063	Os02g0175400	Similar to Vacuolar H(+)-ATPase subunit A (Fragment). (Os02t0175400-01)	68903.1	K-YSNSQAVVYVGCGER-G	00000000000000000	266	280	851.897	2	0.918625	0.00135209	20	Os02g0621700|AK101006LEGTNVDQGKR0000000000000
AK067063	Os02g0175400	Similar to Vacuolar H(+)-ATPase subunit A (Fragment). (Os02t0175400-01)	68903.1	K-RTTLVANTSNMPVAAR-E	000000000003000000	309	324	573.304	3	-1.61178	5.08683e-05	20	Os01g0816700|AK100654LPEGPSGWAWSINQWR000000000000000000
AK067063	Os02g0175400	Similar to Vacuolar H(+)-ATPase subunit A (Fragment). (Os02t0175400-01)	68903.1	R-TTLVANTSNMPVAAR-E	00000000003000000	310	324	781.401	2	-4.16407	1.54051e-07	20	Os07g0627000|012-027-H05TSMVTMQDILGLDSSAR0003003000000000000
AK067063	Os02g0175400	Similar to Vacuolar H(+)-ATPase subunit A (Fragment). (Os02t0175400-01)	68903.1	R-TTLVANTSNMPVAAR-E	00000000000000000	310	324	773.405	2	-1.88336	1.08697e-05	20	Os01g0894300|AK060500EAGALLSYDPNLR000000000000000
AK067063	Os02g0175400	Similar to Vacuolar H(+)-ATPase subunit A (Fragment). (Os02t0175400-01)	68903.1	R-LAEMPADSGYPAYLAAR-L	0000300000000000000	366	382	906.433	2	-2.43211	2.13349e-07	20	Os09g0553200|AK065780YSNSNIEIHTFNQSQYPR00000000000000000000
AK067063	Os02g0175400	Similar to Vacuolar H(+)-ATPase subunit A (Fragment). (Os02t0175400-01)	68903.1	R-LAEMPADSGYPAYLAAR-L	0000000000000000000	366	382	898.437	2	-0.797714	0.00499361	20	Os01g0677000|AK106997LLILPVTAFAAQGQR00000000000000000
AK067063	Os02g0175400	Similar to Vacuolar H(+)-ATPase subunit A (Fragment). (Os02t0175400-01)	68903.1	R-EDDLNEIVQLVGK-D	000000000000000	487	499	736.382	2	-4.64408	0.000915794	20	Os06g0662800|Os06g0662800GGKDWVALKESSTNTWSLK000000000000000000000
AK067063	Os02g0175400	Similar to Vacuolar H(+)-ATPase subunit A (Fragment). (Os02t0175400-01)	68903.1	K-DALAESDKITLETAK-L	00000000000000000	500	514	802.921	2	-1.37823	1.66094e-07	20	AK105508|AK105508GGKDWVALKESSTNTWSLK000000000000000000000
AK067063	Os02g0175400	Similar to Vacuolar H(+)-ATPase subunit A (Fragment). (Os02t0175400-01)	68903.1	R-NIIHFNTLATQAVER-A	00000000000000000	544	558	576.313	3	0.856254	0.0267028	20	Os06g0662900|Os06g0662900GGKDWVALKESSTNTWSLK000000000000000000000
AK067063	Os02g0175400	Similar to Vacuolar H(+)-ATPase subunit A (Fragment). (Os02t0175400-01)	68903.1	R-MGDLFYR-L	000000000	576	582	451.215	2	-1.14877	8.82588e-05	20	Os06g0662600|Os06g0662600GGKDWVALKESSTNTWSLK000000000000000000000
AK067063	Os02g0175400	Similar to Vacuolar H(+)-ATPase subunit A (Fragment). (Os02t0175400-01)	68903.1	R-MGDLFYR-L	030000000	576	582	459.212	2	-2.51728	0.000162724	20	Os06g0663300|Os06g0663300GGKDWVALKESSTNTWSLK000000000000000000000
AK067063	Os02g0175400	Similar to Vacuolar H(+)-ATPase subunit A (Fragment). (Os02t0175400-01)	68903.1	R-LVSQKFEDPAEGKEVLIAK-F	000000000000000000000	583	601	701.055	3	-1.13238	0.000331736	20	Os06g0662500|Os06g0662500GGKDWVALKESSTNTWSLK000000000000000000000
AK067063	Os02g0175400	Similar to Vacuolar H(+)-ATPase subunit A (Fragment). (Os02t0175400-01)	68903.1	K-LYDDLTAGFR-N	000000000000	605	614	585.792	2	-2.75903	1.96389e-06	20	Os02g0797700|AK069053VMGTGDATDGFPSTGK003000000000000000
AK058557	Os02g0179100	Metal-dependent phosphohydrolase, HD region domain containing protein. (Os02t0179100-01)	25074.8	K-AWAAEVASR-R	00000000000	218	226	480.749	2	0.950687	0.0229485	1	Os02g0149800|AK066016ASMEDFYETR000300000000
AK103796	Os02g0180200	Uncharacterised protein family UPF0133 domain containing protein. (Os02t0180200-01)	20354.3	K-AQMVVQVEAVR-V	0003000000000	88	98	623.334	2	-1.5224	0.0022818	4	Os03g0796000|AK064912LVVSDDDEIVNK00000000000000
AK103796	Os02g0180200	Uncharacterised protein family UPF0133 domain containing protein. (Os02t0180200-01)	20354.3	K-VTLSGNQQPVR-V	0000000000000	119	129	599.83	2	-0.318721	0.00049189	4	Os08g0557600|AK102459FGSYWIKDGK000000000000
AK103796	Os02g0180200	Uncharacterised protein family UPF0133 domain containing protein. (Os02t0180200-01)	20354.3	R-VEITEAAMEVGAEK-L	0000000030000000	130	143	746.863	2	-0.266089	4.73552e-09	4	Os09g0567300|AK071558FGSYWIKDGK000000000000
AK103796	Os02g0180200	Uncharacterised protein family UPF0133 domain containing protein. (Os02t0180200-01)	20354.3	R-MADLAQSLGMPAGLGDGLK--	030000000030000000000	167	185	938.962	2	1.00003	0.000412424	4	Os06g0499900|AK072554LDQSVLNASGPR00000000000000
011-031-B09	Os02g0181900	Similar to ClpB. (Os02t0181900-01)	21563.4	K-TAIAEGLAQR-I	000000000000	10	19	515.287	2	-2.05696	4.0875e-05	1	Os03g0143400|AK073999IGGASEAEVGEKK000000000000000
Os02g0183700	Os02g0183700	#N/A	122925	K-YIDNLTNIYVR-F	0000000000000	719	729	692.367	2	0.574725	0.0407802	1	Os10g0462900|AK069617IGGASEAEVGEKK000000000000000
Os02g0183900	Os02g0183900	#N/A	39849.5	R-YVAEWEAVVTR-M	0000000000000	128	138	661.841	2	0.699254	0.000512688	1	AK109517|AK109517IGGASEAEVGEKK000000000000000
006-102-C09	Os02g0184200	Similar to Vacuolar proton pyrophosphatase. (Os02t0184200-01)	37261.5	R-TDALDAAGNTTAAIGK-G	000000000000000000	120	135	745.378	2	-0.616973	3.01829e-06	3	Os09g0488000|AK063214VGHVEDVVVDAAAR0000000000000000
006-102-C09	Os02g0184200	Similar to Vacuolar proton pyrophosphatase. (Os02t0184200-01)	37261.5	K-YIEAGASEHAR-T	0000000000000	290	300	602.291	2	-0.509698	0.0113	3	Os02g0717700|AK063075VGHVEDVVVDAAAR0000000000000000
006-102-C09	Os02g0184200	Similar to Vacuolar proton pyrophosphatase. (Os02t0184200-01)	37261.5	K-AAVIGDTIGDPLK-D	000000000000000	312	324	635.355	2	-1.82993	0.0483901	3	Os04g0307200|AK070019VSFMDETTAITAASK00003000000000000
AK067643	Os02g0186400	Spectrin repeat containing protein. (Os02t0186400-01)	86519.9	K-VTEVEKLK-Q	0000000000	207	214	473.285	2	1.68461	0.0261417	1	Os03g0356700|AK121389YAEHAAAFESLSPDVPLYK000000000000000000000
AK068914	Os02g0187400	PLC-like phosphodiesterase, TIM beta/alpha-barrel domain domain containing protein. (Os02t0187400-01)	76654	K-LSAEDYILGLPK-D	00000000000000	179	190	659.868	2	2.67902	0.0004805	4	Os05g0485800|J023039I22TYNLLDGVSR000000000000
AK068914	Os02g0187400	PLC-like phosphodiesterase, TIM beta/alpha-barrel domain domain containing protein. (Os02t0187400-01)	76654	R-FLREDVAEHTTK-K	00000000000000	223	234	482.583	3	-1.75148	0.0101166	4	Os02g0169300|AK070041GVSLLLPTDVVVADK00000000000000000
AK068914	Os02g0187400	PLC-like phosphodiesterase, TIM beta/alpha-barrel domain domain containing protein. (Os02t0187400-01)	76654	K-AFASGILVPK-E	000000000000	249	258	501.802	2	-0.885026	0.0101342	4	AK100371|AK100371GVSLLLPTDVVVADK00000000000000000
AK068914	Os02g0187400	PLC-like phosphodiesterase, TIM beta/alpha-barrel domain domain containing protein. (Os02t0187400-01)	76654	R-GSIAQVNGFFLTR-F	000000000000000	582	594	705.382	2	1.55792	2.33531e-05	4	Os02g0739600|AK062242LILAHDLATAAELKDMEK00000000000000003000
Os02g0188600	Os02g0188600	Hypothetical conserved gene. (Os02t0188600-00)	14300.8	R-HDDRHDPENQEEEGGFGVR-L	000000000000000000000	90	108	741.652	3	-1.351	5.40448e-05	2	Os11g0696400|Os11g0696400ALETPGEDPYVVGR0000000000000000
AK061629	Os02g0192700	Similar to Thioredoxin peroxidase. (Os02t0192700-01), Similar to Thioredoxin peroxidase. (Os02t0192700-02)	23307.1	K-VLNLEEGGAFTTSSAEEMLK-A	0000000000000000003000	204	223	1071.52	2	-0.420969	1.968e-12	1	Os01g0851700|AK103367HMEIIEEIDKR0000000000000
AF302906	Os02g0194100	Similar to Citrate synthase (EC 4.1.3.7). (Os02t0194100-01)	52480.3	K-SQLQELIPEQQDR-L	000000000000000	42	54	792.403	2	-1.80612	0.00017911	20	Os11g0199200|AK068268EDQVPLIIIQDGESK00000000000000000
AF302906	Os02g0194100	Similar to Citrate synthase (EC 4.1.3.7). (Os02t0194100-01)	52480.3	K-VQLGNITVDMVLGGMR-G	000000000030000300	65	80	867.943	2	-5.03998	1.22443e-07	20	Os01g0962400|AK059165AAAGGGGAGAAGGGK10000000000000000
AF302906	Os02g0194100	Similar to Citrate synthase (EC 4.1.3.7). (Os02t0194100-01)	52480.3	K-VPTKEQVDALSK-E	00000000000000	135	146	657.866	2	-1.36748	8.07888e-05	20	Os05g0350500|AK102897AADVLAAANTAAEVALR0000000000000000000
AF302906	Os02g0194100	Similar to Citrate synthase (EC 4.1.3.7). (Os02t0194100-01)	52480.3	R-LPAVASYVYR-R	000000000000	216	225	569.816	2	-0.820743	6.11122e-06	20	Os06g0488200|AK069690AGQMAELDAR000030000000
AF302906	Os02g0194100	Similar to Citrate synthase (EC 4.1.3.7). (Os02t0194100-01)	52480.3	R-LPAVASYVYRR-I	0000000000000	216	226	647.866	2	-0.941631	0.0347074	20	Os02g0816900|AY907549AGQMAELDAR000030000000
AF302906	Os02g0194100	Similar to Citrate synthase (EC 4.1.3.7). (Os02t0194100-01)	52480.3	K-SVIGETGSDVTTDQLK-E	000000000000000000	320	335	825.414	2	-1.43631	2.04174e-10	20	Os03g0747900|AY374515AGQMAELDAR000030000000
AF302906	Os02g0194100	Similar to Citrate synthase (EC 4.1.3.7). (Os02t0194100-01)	52480.3	K-VVPGFGHGVLR-K	0000000000000	347	357	569.329	2	-1.07393	1.8035e-05	20	Os03g0356700|AK121389TVELDTMLGGR0000000300000
AF302906	Os02g0194100	Similar to Citrate synthase (EC 4.1.3.7). (Os02t0194100-01)	52480.3	K-YLPEDPLFQLVSK-L	000000000000000	373	385	774.919	2	-0.118568	0.00581136	20	Os10g0182000|AK066368TLSFAIADGSQPGNEGR0000000000000000000
AF302906	Os02g0194100	Similar to Citrate synthase (EC 4.1.3.7). (Os02t0194100-01)	52480.3	K-LYEVVPPILTELGK-V	0000000000000000	386	399	785.959	2	0.80626	1.5013e-08	20	Os03g0309400|AK100728VYGVGQVYLGR0000000000000
AF302906	Os02g0194100	Similar to Citrate synthase (EC 4.1.3.7). (Os02t0194100-01)	52480.3	R-YYTVLFGVSR-S	000000000000	425	434	602.822	2	0.159813	2.51171e-05	20	Os01g0905800|AK073770FASINVENVEENR000000000000000
AF302906	Os02g0194100	Similar to Citrate synthase (EC 4.1.3.7). (Os02t0194100-01)	52480.3	R-SIGIGSQLIWDR-A	00000000000000	435	446	672.868	2	0.969021	2.16645e-06	20	Os05g0402700|AK061050FASINVENVEENR000000000000000
AF302906	Os02g0194100	Similar to Citrate synthase (EC 4.1.3.7). (Os02t0194100-01)	52480.3	R-ALGLPLERPK-S	000000000000	447	456	547.34	2	-0.336465	0.000236474	20	Os04g0643100|AK067501LENTISYIK00000000000
AK120869	Os02g0194800	C-CAP/cofactor C-like domain domain containing protein. (Os02t0194800-01), C-CAP/cofactor C-like domain domain containing protein. (Os02t0194800-02), Non-protein coding transcript. (Os02t0194800-03)	63559.3	R-NSTPTGTNPAYYR-N	000000000000000	309	321	721.336	2	-3.91572	0.000320368	1	Os06g0306300|J065152P11GLFSSDASLLTDATTR000000000000000000
J033064C23	Os02g0195300	Similar to dnaJ subfamily C member 7. (Os02t0195300-01)	20058.3	K-TASAAEIKR-A	00000000000	135	143	473.769	2	-1.57864	0.0468087	1	Os06g0490400|Os06g0490400GLFSSDASLLTDATTR000000000000000000
Os02g0196700	Os02g0196700	Similar to Polygalacturonase (Fragment). (Os02t0196700-00)	47233.9	K-GDGTSDSTAFVLQAWK-N	000000000000000000	91	106	841.903	2	-1.52863	4.06305e-08	20	Os01g0978100|AK065652IQGIGAGFVPR0000000000000
Os02g0196700	Os02g0196700	Similar to Polygalacturonase (Fragment). (Os02t0196700-00)	47233.9	K-IVIPPGNYLTGALNLK-G	000000000000000000	117	132	841.997	2	1.15005	0.000767932	20	Os01g0817700|AK065059AHGTAVGLPSEDDMGNSEVGHNALGAGR000000000000003000000000000000
Os02g0196700	Os02g0196700	Similar to Polygalacturonase (Fragment). (Os02t0196700-00)	47233.9	K-GPCTSSIILR-L	000000000000	133	142	559.304	2	-2.79041	0.00205957	20	Os02g0115900|AK065743AMDDAGLEKSQIHEIVLVGGSTR0030000000000000000000000
Os02g0196700	Os02g0196700	Similar to Polygalacturonase (Fragment). (Os02t0196700-00)	47233.9	R-LDGNLLGTGDLNAYK-T	00000000000000000	143	157	782.404	2	-0.302523	5.73402e-07	20	Os02g0146600|AK073620ALGDYLGVK00000000000
Os02g0196700	Os02g0196700	Similar to Polygalacturonase (Fragment). (Os02t0196700-00)	47233.9	K-NSKFFHLNIYESK-N	000000000000000	220	232	542.945	3	-3.82263	0.046303	20	Os06g0701100|AK119234ALGDYLGVK00000000000
Os02g0196700	Os02g0196700	Similar to Polygalacturonase (Fragment). (Os02t0196700-00)	47233.9	K-FFHLNIYESK-N	000000000000	223	232	649.332	2	0.0884152	0.000100891	20	Os03g0143400|AK073999LLEQDNTDLGYDAAKGEYVDMVK0000000000000000000003000
Os02g0196700	Os02g0196700	Similar to Polygalacturonase (Fragment). (Os02t0196700-00)	47233.9	R-IKSYEDSK-S	0000000000	330	337	485.246	2	-3.53416	0.0191081	20	Os10g0462900|AK069617LLEQDNTDLGYDAAKGEYVDMVK0000000000000000000003000
Os02g0196700	Os02g0196700	Similar to Polygalacturonase (Fragment). (Os02t0196700-00)	47233.9	R-IKSYEDSKSQLR-A	00000000000000	330	341	727.385	2	-1.79093	0.000588864	20	AK109517|AK109517LLEQDNTDLGYDAAKGEYVDMVK0000000000000000000003000
Os02g0196700	Os02g0196700	Similar to Polygalacturonase (Fragment). (Os02t0196700-00)	47233.9	K-SYEDSKSQLR-A	000000000000	332	341	606.795	2	-2.7912	9.67883e-06	20	Os07g0675000|AK073523LLVLEAADQLDR00000000000000
Os02g0196700	Os02g0196700	Similar to Polygalacturonase (Fragment). (Os02t0196700-00)	47233.9	K-YCPNNICSASGTSK-V	0000000000000000	365	378	793.848	2	-2.57845	0.0465395	20	Os05g0116100|AK070895AAKEHLIAGWAPK000000000000000
Os02g0196700	Os02g0196700	Similar to Polygalacturonase (Fragment). (Os02t0196700-00)	47233.9	K-VAVTDIVFK-N	00000000000	379	387	496.29	2	-9.76175	4.69255e-05	20	Os09g0297000|AK068174LVVLPLYPQYSISTSGSSIR0000000000000000000000
AK058544	Os02g0198200	EF-Hand type domain containing protein. (Os02t0198200-01)	26494.9	K-SFNSVIMK-F	0000000300	40	47	471.242	2	0.245633	0.0453653	1	Os01g0758300|AK101274QVSTFGLSLVR0000000000000
AK060556	Os02g0198300	ARF GTPase-activating protein GIT2 (G protein-coupled receptor kinase- interactor 2) (GRK-interacting protein 2) (Cool-interacting tyrosine- phosphorylated protein 2) (CAT2) (CAT-2). Splice isoform 2. (Os02t0198300-01), Arf GTPase activating protein family protein. (Os02t0198300-02)	35512.9	R-DMSSSDPYVVLTLGQQK-A	0030000000000000000	180	196	942.454	2	-2.25022	7.44525e-07	3	Os08g0487800|AK122102AIYYIATDSLQSAK0000000000000000
AK060556	Os02g0198300	ARF GTPase-activating protein GIT2 (G protein-coupled receptor kinase- interactor 2) (GRK-interacting protein 2) (Cool-interacting tyrosine- phosphorylated protein 2) (CAT2) (CAT-2). Splice isoform 2. (Os02t0198300-01), Arf GTPase activating protein family protein. (Os02t0198300-02)	35512.9	K-LSVPQQYGPLK-L	0000000000000	216	226	615.345	2	-5.39951	0.0144961	3	Os09g0474300|AK073817AIYYIATDSLQSAK0000000000000000
AK060556	Os02g0198300	ARF GTPase-activating protein GIT2 (G protein-coupled receptor kinase- interactor 2) (GRK-interacting protein 2) (Cool-interacting tyrosine- phosphorylated protein 2) (CAT2) (CAT-2). Splice isoform 2. (Os02t0198300-01), Arf GTPase activating protein family protein. (Os02t0198300-02)	35512.9	R-DSAVVVAGGEVR-Q	00000000000000	283	294	579.81	2	0.346925	1.97531e-05	3	Os07g0640200|AK070161IIATGGASSNER00000000000000
AK120287	Os02g0198700	Similar to Subtilisin-like protease. (Os02t0198700-01), Similar to Subtilisin-like protease. (Os02t0198700-02)	84043.5	K-FSDGQILFSYLK-N	00000000000000	488	499	709.372	2	0.39134	1.17056e-10	9	Os03g0322500|AK121029VVAKQEGLEDGYR000000000000000
AK120287	Os02g0198700	Similar to Subtilisin-like protease. (Os02t0198700-01), Similar to Subtilisin-like protease. (Os02t0198700-02)	84043.5	R-ASAPTDLAFDKR-R	00000000000000	557	568	646.333	2	-3.36067	0.000427031	9	Os09g0553200|AK065780AATDKLDQISENEK0000000000000000
AK120287	Os02g0198700	Similar to Subtilisin-like protease. (Os02t0198700-01), Similar to Subtilisin-like protease. (Os02t0198700-02)	84043.5	R-TLRPDWSPAAIR-S	00000000000000	594	605	691.879	2	-2.60144	0.0106686	9	Os02g0718900|AK073448QFNGLVDVYR000000000000
AK120287	Os02g0198700	Similar to Subtilisin-like protease. (Os02t0198700-01), Similar to Subtilisin-like protease. (Os02t0198700-02)	84043.5	R-SALMTTAVEVDNER-H	0000300000000000	606	619	776.37	2	1.1468	2.98643e-08	9	Os05g0302700|AK103134QFNGLVDVYR000000000000
AK120287	Os02g0198700	Similar to Subtilisin-like protease. (Os02t0198700-01), Similar to Subtilisin-like protease. (Os02t0198700-02)	84043.5	K-NVGKPGVYK-A	00000000000	719	727	481.276	2	-1.05021	0.0101139	9	AK108903|AK108903QFNGLVDVYR000000000000
AK120287	Os02g0198700	Similar to Subtilisin-like protease. (Os02t0198700-01), Similar to Subtilisin-like protease. (Os02t0198700-02)	84043.5	R-VTVSPDTLPFLLK-G	000000000000000	738	750	715.413	2	-7.73428	0.00220887	9	AK108179|AK108179QFNGLVDVYR000000000000
AK120287	Os02g0198700	Similar to Subtilisin-like protease. (Os02t0198700-01), Similar to Subtilisin-like protease. (Os02t0198700-02)	84043.5	R-VTVSPDTLPFLLKGEK-K	000000000000000000	738	753	872.5	2	2.20147	0.00687981	9	Os02g0621700|AK101006LHGGTPANFLDVGGSASEGQVVEAFK0000000000000000000000000000
AK099357	Os02g0199900	Similar to 26S proteasome regulatory complex subunit p42D. (Os02t0199900-01), Similar to 26S protease regulatory subunit S10B. (Os02t0199900-02), Similar to 26S protease regulatory subunit S10B. (Os02t0199900-03)	44842.4	R-VVLDMTTLTIMR-T	00000300000300	105	116	712.876	2	-2.68811	0.000121101	7	Os04g0486600|AK064960VVISAPSKDAPMFVVGVNEK0000000000003000000000
AK099357	Os02g0199900	Similar to 26S proteasome regulatory complex subunit p42D. (Os02t0199900-01), Similar to 26S protease regulatory subunit S10B. (Os02t0199900-02), Similar to 26S protease regulatory subunit S10B. (Os02t0199900-03)	44842.4	K-GVLLYGPPGTGK-T	00000000000000	176	187	579.829	2	-1.0175	0.0085244	7	Os02g0601300|AK099086VVISAPSKDAPMFVVGVNEK0000000000003000000000
AK099357	Os02g0199900	Similar to 26S proteasome regulatory complex subunit p42D. (Os02t0199900-01), Similar to 26S protease regulatory subunit S10B. (Os02t0199900-02), Similar to 26S protease regulatory subunit S10B. (Os02t0199900-03)	44842.4	R-AIASNIDANFLK-I	00000000000000	193	204	638.847	2	-2.03015	0.000446339	7	Os01g0913600|AK071735WKEQLLGQVDTEQLGETAEPEVK0000000000000000000000000
AK099357	Os02g0199900	Similar to 26S proteasome regulatory complex subunit p42D. (Os02t0199900-01), Similar to 26S protease regulatory subunit S10B. (Os02t0199900-02), Similar to 26S protease regulatory subunit S10B. (Os02t0199900-03)	44842.4	K-IVSSAIIDKYIGESAR-L	000000000000000000	205	220	574.652	3	-1.04286	0.00163585	7	Os04g0601700|AK059032AQMEAEFQR00030000000
AK099357	Os02g0199900	Similar to 26S proteasome regulatory complex subunit p42D. (Os02t0199900-01), Similar to 26S protease regulatory subunit S10B. (Os02t0199900-02), Similar to 26S protease regulatory subunit S10B. (Os02t0199900-03)	44842.4	K-HGEIDYEAVVK-L	0000000000000	330	340	630.318	2	1.26242	0.000126176	7	Os03g0599800|AK061813YVDAVMTVPK000000300000
AK099357	Os02g0199900	Similar to 26S proteasome regulatory complex subunit p42D. (Os02t0199900-01), Similar to 26S protease regulatory subunit S10B. (Os02t0199900-02), Similar to 26S protease regulatory subunit S10B. (Os02t0199900-03)	44842.4	R-DYVVHEDFMK-A	000000000300	367	376	649.79	2	1.05409	0.0105873	7	Os11g0570400|AK070108VLEEDQNIR00000000000
AK062327	Os02g0202500	Conserved hypothetical protein. (Os02t0202500-01)	7545.83	K-IMTSTVDVK-D	00300000000	14	22	505.263	2	-4.53413	0.0478322	2	Os06g0105400|AK071985ISINDLVIK00000000000
AK062327	Os02g0202500	Conserved hypothetical protein. (Os02t0202500-01)	7545.83	K-FDELMAAAAEER-E	00000300000000	45	56	684.807	2	-2.00054	1.48045e-08	2	Os02g0105200|AK063525ISINDLVIK00000000000
AK072940	Os02g0203700	Similar to Testis expressed sequence 13A protein. (Os02t0203700-01), Similar to Testis expressed sequence 13A protein. (Os02t0203700-02)	18343.1	R-GSGGGGDYANFGGR-G	0000000000000000	37	50	636.273	2	-1.24906	1.98225e-05	1	Os07g0410100|AK070846ISINDLVIK00000000000
AK102286	Os02g0205300	Similar to TAT-binding protein homolog (Fragment). (Os02t0205300-01)	47334.8	K-VPDSTYDMIGGLDQQIK-E	0000000030000000000	160	176	948.456	2	-0.877338	0.0226672	4	Os02g0284600|AK121593DVASGGPDALATR000000000000000
AK102286	Os02g0205300	Similar to TAT-binding protein homolog (Fragment). (Os02t0205300-01)	47334.8	K-GVLLYGPPGTGK-T	00000000000000	202	213	579.829	2	-1.0175	0.0085244	4	Os04g0601700|AK059032KVAESSGDSGANVK0000000000000000
AK102286	Os02g0205300	Similar to TAT-binding protein homolog (Fragment). (Os02t0205300-01)	47334.8	R-MESGTGNGDSEVQR-T	0300000000000000	276	289	741.809	2	-1.59326	0.00115926	4	Os09g0406200|Os09g0406200MFAFAALGMAQGDEKK030000000000000000
AK102286	Os02g0205300	Similar to TAT-binding protein homolog (Fragment). (Os02t0205300-01)	47334.8	R-TMLELLNQLDGFEASNK-I	0030000000000000000	290	306	969.975	2	-2.51601	5.57151e-06	4	Os09g0404500|J023067F06MFAFAALGMAQGDEKK030000000000000000
AK101434	Os02g0205400	WD40 repeat, region domain containing protein. (Os02t0205400-01)	37888.4	R-AASGSADFSAK-V	0000000000000	76	86	506.24	2	-2.39035	0.000894944	1	Os09g0404900|Os09g0404900MFAFAALGMAQGDEKK030000000000000000
J065213L11	Os02g0209000	Hypothetical conserved gene. (Os02t0209000-01)	21171.6	K-DTNTFASASLDR-T	00000000000000	154	165	649.303	2	-1.7038	2.66052e-06	1	Os10g0415112|Os10g0415112VAASLYGAR00000000000
AK099955	Os02g0209100	Similar to Coatomer beta' subunit (Beta'-coat protein) (Beta'-COP) (p102). (Os02t0209100-01)	70227.9	K-HNEIQTVNIK-T	000000000000	30	39	598.322	2	-5.15409	0.000372616	5	Os02g0767500|AK069611YYSDIAGPEYAQK000000000000000
AK099955	Os02g0209100	Similar to Coatomer beta' subunit (Beta'-coat protein) (Beta'-COP) (p102). (Os02t0209100-01)	70227.9	K-TIGADNEIADGER-L	000000000000000	40	52	680.818	2	-3.52656	4.15263e-05	5	Os06g0210500|AK066979YYSDIAGPEYAQK000000000000000
AK099955	Os02g0209100	Similar to Coatomer beta' subunit (Beta'-coat protein) (Beta'-COP) (p102). (Os02t0209100-01)	70227.9	R-ANALLPSIPK-E	000000000000	318	327	512.312	2	-2.96891	0.00383881	5	Os03g0278200|AK103544MPISSDLSNPR0300000000000
AK099955	Os02g0209100	Similar to Coatomer beta' subunit (Beta'-coat protein) (Beta'-COP) (p102). (Os02t0209100-01)	70227.9	R-QLGELAMSTGK-L	0000000300000	384	394	575.792	2	-1.20839	0.00458618	5	Os02g0678400|AK071766MPISSDLSNPR0300000000000
AK099955	Os02g0209100	Similar to Coatomer beta' subunit (Beta'-coat protein) (Beta'-COP) (p102). (Os02t0209100-01)	70227.9	K-DLQKVNPK-A	0000000000	488	495	471.276	2	3.34968	0.00793088	5	Os01g0328700|AK066632NIIIATGSDVK0000000000000
[truncated: 7,079 more rows]
