# Supplementary material for: Identification of Proteins Enriched in Rice Egg or Sperm Cells by Single-Cell Proteomics
Source: PLoS One. 2013 Jul 25;8(7):e69578. doi: 10.1371/journal.pone.0069578 (PMC3723872; doi:10.1371/journal.pone.0069578)
Supplement: Table S10 — Proteins enriched in rice sperm cells. (XLS) [file pone.0069578.s013.xls]

## Sheet: Table S10
Table S10. Proteins preferentially detected in rice sperm cells. The number of identified spectra in the sperm cell and other other cell types are presented.
cDNA accession	Gene locus	Number of spectrum identifieda					Proteinb
		Egg cell	Sperm cell	Callus	Seedling	Pollen grains
AK071495	Os11g0255300	0	10	0	0	0	Cysteine endopeptidase (EC 3.4.22.-)
Os01t0267600-01	Os01g0267600	1	10	0	0	0	Sad1/UNC-like, C-terminal domain containing protein
AK065231	Os01g0323100	0	7	0	0	0	Similar to Pto kinase interactor 1
AK099178	Os02g0726000	0	7	0	0	0	FAS1 domain domain containing protein
AK071561	Os05g0163700	0	7	0	0	0	Similar to Acyl-coenzyme A oxidase 4, peroxisomal (EC 1.3.3.6)
AK107034	Os02g0185200	0	6	0	0	0	Cytochrome P450 family protein
AK066587	Os03g0220100	0	6	0	0	0	Similar to Very-long-chain fatty acid condensing enzyme CUT1
Os04g0611200-00	Os04g0611200	0	6	0	1	0	Similar to OSIGBa0152L12.11 protein
AK065311	Os06g0174400	0	6	0	1	0	Similar to Vesicle-associated membrane protein 712
AK069025	Os04g0569000	1	6	0	0	0	Similar to Activator 1 40 kDa subunit (Replication factor C 40 kDa subunit)
AK105867	Os02g0608900	0	5	0	0	0	Similar to Epstein-Barr virus (B95-8 isolate) U2-IR2 domain encoding nuclear protein EBNA2
AK071196	Os05g0399700	0	5	0	0	0	Chitinase (EC 3.2.1.14)
AB087745	Os05g0595100	0	5	1	0	0	Similar to UDP-glucose-4-epimerase
AK069984	Os02g0775200	1	5	0	0	0	Similar to Activator 1 36 kDa subunit (Replication factor C 36 kDa subunit)
AK109775	Os02g0596300	0	4	0	0	0	Cytochrome P450 family protein
AK070169	Os03g0283300	0	4	0	0	0	Conserved hypothetical protein
AK073411	Os12g0560700	0	4	0	0	0	Similar to PROLIFERA protein
AK107093	Os05g0272900	0	4	0	0	1	B-cell receptor-associated 31-like family protein
AK061335	Os03g0181500	0	4	0	1	0	Similar to Fiddlehead protein
AK061603	Os05g0560000	0	4	0	1	0	Photosystem I reaction center subunit VI, chloroplast precursor
AK102477	Os02g0610400	1	4	0	0	0	Lupus La protein family protein
AK120766	Os04g0615700	1	4	0	0	0	Argonaute and Dicer protein, PAZ domain containing protein
AK066346	Os07g0476500	1	4	0	0	0	Cyclophilin-like domain containing protein
Os01g0225000-00	Os01g0225000	0	3	0	0	0	Mitochondrial carrier protein domain containing protein
AK072850	Os01g0945800	0	3	0	0	0	Nucleotide-binding, alpha-beta plait domain containing protein
AK100163	Os02g0503900	0	3	0	0	0	Cytochrome P450 family protein
AY476807	Os02g0729400	0	3	0	0	0	Similar to Extracellular calcium sensing receptor
AK104298	Os03g0824400	0	3	0	0	0	Similar to Dolichol-phosphate mannosyltransferase (EC 2.4.1.83)
AK060125	Os04g0435500	0	3	0	0	0	Glutathione S-transferase, C-terminal-like domain containing protein
AK072097	Os04g0670800	0	3	0	0	0	UBX domain containing protein
AK102937	Os05g0235800	0	3	0	0	0	DNA-dependent ATPase MCM domain containing protein
011-009-D12	Os07g0440100	0	3	0	0	0	Conserved hypothetical protein
AK059953	Os04g0446300	0	3	0	0	1	Microsomal signal peptidase 25 kDa subunit family protein
AK121039	Os12g0512100	0	3	0	0	1	Sugar/inositol transporter domain containing protein
AK060041	Os12g0557400	0	3	0	0	1	Conserved hypothetical protein
AK067179	Os05g0401100	0	3	0	1	0	Protein of unknown function DUF477 family protein
AK112007	Os03g0200800	0	3	1	0	0	ARF/SAR superfamily domain containing protein
AK064165	Os03g0278300	0	3	1	0	0	Similar to ALY protein
AK102071	Os04g0118900	0	3	1	0	0	Similar to Arginine/serine-rich splicing factor 1 variant 2
AK069339	Os01g0360600	1	3	0	0	0	Dephospho-CoA kinase family protein
AK068288	Os07g0490300	1	3	0	0	0	Similar to Preproacrosin
AB045677	Os12g0176500	1	3	0	0	0	Similar to Replication factor C subunit RFC4
AK106795	Os01g0132400	0	2	0	0	0	Conserved hypothetical protein
AK099852	Os01g0187400	0	2	0	0	0	Conserved hypothetical protein
AK100819	Os01g0256900	0	2	0	0	0	Similar to SmX6 protein
AK100444	Os01g0348600	0	2	0	0	0	Similar to MFP2 (Fatty acid multifunctional protein)
Os01t0606100-01	Os01g0606100	0	2	0	0	0	-
AK066028	Os02g0196300	0	2	0	0	0	Bacterial surface antigen (D15) family protein
AK067722	Os02g0526500	0	2	0	0	0	Sterile alpha motif SAM domain containing protein
AK073359	Os02g0789400	0	2	0	0	0	Similar to 9G8-like SR protein (RSZp22 splicing factor)
AK105616	Os02g0792800	0	2	0	0	0	Similar to Rieske iron-sulfur protein Tic55 precursor
AK067991	Os03g0128500	0	2	0	0	0	Similar to DNA polymerase delta small subunit (EC 2.7.7.7)
AK104916	Os03g0174100	0	2	0	0	0	Similar to RNA Binding Protein 45
AK071625	Os03g0255200	0	2	0	0	0	Heat shock protein DnaJ, N-terminal domain containing protein
AK120423	Os03g0756800	0	2	0	0	0	Uncharacterised protein family UPF0139 domain containing protein
AK073441	Os03g0845500	0	2	0	0	0	Similar to Acyl-CoA synthetase-like protein
AK066909	Os03g0862100	0	2	0	0	0	Conserved hypothetical protein
Os04t0223901-00	Os04g0223901	0	2	0	0	0	Dimethylaniline monooxygenase, N-oxide-forming domain containing protein.
AK071801	Os04g0223500	0	2	0	0	0	Dimethylaniline monooxygenase, N-oxide-forming domain containing protein
AK062814	Os04g0372700	0	2	0	0	0	Similar to Quinone-oxidoreductase QR1
AK064945	Os04g0528300	0	2	0	0	0	Similar to ABC transporter
AK104407	Os05g0392700	0	2	0	0	0	Mitochondrial substrate carrier family protein
J023141O12	Os06g0245700	0	2	0	0	0	Similar to predicted protein
AK068682	Os06g0583400	0	2	0	0	0	Similar to Histone deacetylase HD1
AK103333	Os07g0192300	0	2	0	0	0	Heat shock protein DnaJ, N-terminal domain containing protein
AK106176	Os07g0673500	0	2	0	0	0	Similar to ASF/SF2-like pre-mRNA splicing factor SRP32
AK065108	Os08g0389700	0	2	0	0	0	Hypothetical conserved gene
AK101578	Os08g0414600	0	2	0	0	0	Six-bladed beta-propeller, TolB-like domain containing protein
AK071053	Os08g0492100	0	2	0	0	0	Paraneoplastic encephalomyelitis antigen family protein
AK121003	Os10g0341700	0	2	0	0	0	Cellulose synthase-like H1
AK109476	Os10g0492200	0	2	0	0	0	Glycosyltransferase AER61, uncharacterized domain containing protein
Os11t0143400-01	Os11g0143400	0	2	0	0	0	DNA-directed RNA polymerase, RPB5 subunit domain containing protein
AK059916	Os11g0432600	0	2	0	0	0	Similar to Beta-keto acyl reductase
AK063339	Os12g0139500	0	2	0	0	0	DNA-directed RNA polymerase, RPB5 subunit domain containing protein
AK069867	Os12g0204500	0	2	0	0	0	Protein of unknown function DUF579, plant family protein
AK109696	Os12g0605900	0	2	0	0	0	Similar to Kinase like protein
AK071747	Os12g0609500	0	2	0	0	0	Glucose/ribitol dehydrogenase family protein
a. The highest number of spectra assigned for the protein among gel pieces from SDS-PAGE gel of the each cell-type was presented.
b. Protein annotations are referred from The Rice Annotation Project Database (RAPDB).
