# Supplementary material for: Identification of Proteins Enriched in Rice Egg or Sperm Cells by Single-Cell Proteomics
Source: PLoS One. 2013 Jul 25;8(7):e69578. doi: 10.1371/journal.pone.0069578 (PMC3723872; doi:10.1371/journal.pone.0069578)
Supplement: Table S11 — Reciprocal crossing using SALK_018293 and SAIL_6_C02 mutant lines. (XLS) [file pone.0069578.s014.xls]

## Sheet: Table S11
Table S11. Fertility of heterozygous SALK_018293 and SAIL_6_C02 mutant lines
Female	Male	Matured seeds	Aborted seeds	Total seeds	Fertility (%)
Wild type	Wild type	386	12	398	96.9849
SALK_018293	Wild type	133	377	510	26.0784
Wild type	SALK_018293	695	31	726	95.73
SALK_018293	SALK_018293	50	189	239	26.455
SAIL_6_C02	Wild type	638	18	656	97.2561
Wild type	SAIL_6_C02	708	46	754	93.8992
SAIL_6_C02	SAIL_6_C02	241	94	335	71.9403
